# Supplementary material for: ﻿New species in old mountains: integrative taxonomy reveals ten new species and extensive short-range endemism in Nesticus spiders (Araneae, Nesticidae) from the southern Appalachian Mountains
Source: Zookeys. 2023 Feb 3;1145:1–130. doi: 10.3897/zookeys.1145.96724 (PMC10208238; doi:10.3897/zookeys.1145.96724)
Supplement: Supplementary material 4 — Input alignments, analysis log files, and output tree files [file zookeys-1145-001_article-96724__-s004.zip › uce-2001970 (modified).phy]

 91 927
Nesticus_Japan_G2153 GAATTAGTAAAATTGAACATACCTTAAATATTTATTACAATAAAATGAAAATTCTAAAATGTGATAGTAAAATTCAAAAACAGAAGTGCAGACATTTTGTGAGGAAATAAGATTGTGGA------TGTAGTTAAAAAAATTT-----------ATTTATAACAAGCACCTCTCTGCAGCAAAATAAAACTTTTGA--------TATCGCAAACTCATATAGAGAAACAATATTTATATATATTTGGATGTGATTTTTAAATGTTATTCAATTCCCTATTTCACGCTATGTATTTTTTAATAATT-ATTAAAAACTGATTTAATAATTGTACTGAAATGAATTTTACTTTATGAAAAAAATAGAGAATTATTTTT---------------CACTCCTATATTCTT---------------------CCTATTGATAGAGCTGAGTGTTGGGATGAATACTGAAGGAATTGAAGTGAGAAGTGTTGGGAATACCATAACTCTACATGAAACTGCCCTCATTGAAGCTTTTAATCTGAAGGCAGCCATTGAATACCAACTGAAGAACTGTGAGTCATCTATTCTACTA------TTCAATATCACACTCATAGGTTTTATTATTGCTATTGTAGGGATGACTGGGGGCCTATATAAATCTAAAAGGTTTTTAATTGTTCAAGCAAATTGTATTCTATTAATAGGTCTAAAACAC-AGTTTAATTATTAACTAAAGAAATAGACTTAATTTTTGTTCCGACTATTCTTATTCCTAACTAAAGCTGGTATTTGTCTTTTTTTATTTCTTTATGGGTGGTAAACATGTC--ACTTGGTGATCATATGCCAAATCTAGACACAAGACTTTTAATTTAATATAATTTCTTTACATACTTCACTACGTAATAACTTTTCAAAAATGAGTAGACTAT
Nesticus_nahaunus_Mexico_G2881 ------------------------------------------------------------------------------------------------------------------------------------------------------------------------------------------------------------------------------------------------------------TTC----------------------------------------------ACTAACTGACAAATGATTTGTTAGTTTCGGAATTATGAAATTTATTCTA-TTTTAATATTTGGAATTA-TTTTATTTCATCAATAATTCCTTCATATAATTTGAAAAAATGCTTTATCCATTCATCTTTTGAAAGAATTGAGTGTGGGGATGAATACTGAAGGAATTGAAGTCAGAAGCGTTGGGAACACCATCACCCTCCACGAAACTGCTCTCATTGAAGCTTTTAATCTGAAAGCAGCCATTGAGTACCAACTAAAGAACTGTGAGTCATTCCTTATTTTATTCCA-TTCTGTATTATTTTCTCAGTGTTTGCCATTACAAAAATATATGCAATTGTTTGTTTATGTCAACTTAAAAAATAACTATTTTTTACAATGAAA--------ATTAAAAATTTTACTACACTGTTTTGATTTATTGCTCATAGTTTAAGTTAAATCCTCTTATTAAATAATTTTTTTGCTGAATTAAATGCCTGTTTGTTAATCTTTAATTGCTTATCCTTAGAGATTATATTGAATTGTACATTCATAGGTAAATGTTGTGTACAGTATATTTATGTGTATTATATTTCCTTA------------TATGGGGATTCTTCCAAGT------------
Nsilvestrii_Hellgate_N1108 ------------------------TATGTATGGTGTATCAAA------CAAAGGTACACAACATTAATGAAATTAAACAAA-------AAGCCATTATAGCAACTATTGA--TCCTGGCACATACTTGGAT---AGAGATC------------AGTATTGACTAGACATTC------ATACTGCAAAG------------GACTTTCATAGAAATTCTTAAGATGTTACAAAAAACTTAAGTTCTATTGATCTTTTGGAACACCTTG-AATATACTTTGTTGAA-------------ATTAAATCAATGGCTATTAGC------CTTGTGTAATTATCACATATAGATTGTATTTCAATTAATAGAATATTCCCATGTTATGGATGATATCATGATACGATGCCCAAAAACGTCCTAACTGTTCATCATTTAAGTAGAATAGGAGCATAGATGCATGTCAAGGGAGTAGTAACTAGAAGTATTGAAAACGACATGTAGTCCCACAGAAATATGCTTAAACGAGCTTTCATCTTAAAAGGCATCCTTGAACACAAATAAAAAGGAGAGAAAAGAATTACT-------CACAGTTCTTGAGCTGATATTCAATAGCTGCTTTAAGATTAAAAGCTTCAATCAGTGCATTATGGTATTCCCAACACTTCTTAATCCCCACACTTAATTCTAATGAAAAAAAAAGTTTACAACAATATATGCATATATGCCTTACCAGTTATATGAAATTTTAAAATTCAATACTTGTGTTAGTAAATCAAATATGCACCTAAAAATTTTTAATTATTTATTAGCACAGAA---ATTTAACAGGAGACTGGAAGAACAGTTTTTTATGCTAAACATCAATAATACCTGGATGTTCTCGTATGTTTGAGAGTGCAATGACAGATCTGAGAGAAATTAAATAT
Narcheri_Cheaha_N023 TAGT---------TAGATAT----GATATAGGACGGATAAATTAGTACCTAAACTAGATTGTTAAAACAAAATTAAATAAGCATATTGGAAATAATTTAATGTCTATTCTATTTGTGGTCAAATCTGAAGTCAAATAAATTTCTCCAAACTCAAGTTTTAATCACACATTCCTAGTGACCAAATAAGGTTTTTGGGCTAATTTTTCCATATTCCTGTCCGGGTAGTACAATTCAACACATACCTGATTCGGATTTTAGCATGCTGG-CAATAATTTTTGTTAAATAATTATTTCCTTACTGACTAACTGACAAATGACGTGTTACTTTCAGAATTATAAAGTTCATTCTGATTTAAAATTTTTGAATTTTTTTTATTTTATCCACAATTCCCTCATTTAATTTTCAAAAATGCTTCATCCATTTTTCTTTGGATAGAATTGAGTGTGGGGATGAATACGGAAGGAATTGAAGTGAGAAGTGTTGGGAACACCATCACTCTCCATGAAACTGCCCTCATCGAAGCTTTTAATCTGAAAGCAGCCATTGAATACCAACTGAAAAACTGTGAGTAATTCCACTTCT--------TTCTGTATTATTTTCTCAGTGCCTTTCATTACAGCAATAGACACGATTATTGATTTATGCCAACCTCAAAAATAACTATTTTTT-----------------ACAAAAAAATTTATTGCACTGTTTTGATTTATTGCTCACAATTTAAGTTAAATCCTTATTATATATA--------------ATATATATATATTTGTTGATTTTTAATTATTTATTCTCAGAGATTATATTGAATTGCAC-----------------------------------------------------------------------------------------------
Nbarri_Bishop_N1072 AACTTCTGATATTTAAGTATCACTTATACATGGCTTATAATTCAATACCAAAACCAGAATGTCAAAACAAAATTAAATAAACATATTGAAAACATTTTACTATCTAATATATTTGTGGTTAAAACCAAAGTAAAAGAAATTTGACAAAACTAAAGTTTTAACCACACATTCTCATTGACCCAATAAGGTTTTTGGGCCAATTTTTTCACATGCCTATCCAGGTAGTAAAAATTAACATATATCTGATTGAGATTTTAGCATGTCTG-CCATAGA-TTTTTTTAACCGTGGTTTCTTTATTCACTAACTGCCCAACGACTTGTTACTTTCAGAATTGTGAAGTTCATTCTGTTTTATAATTTTTGAATTATTTTTATTTTATCCATAATTCTTTCATTTAATTTCCAAAGATTCTCTATCCATTTATCTTTTGATAGAATTGAGTGTGGGGATGAATACCGAAGGAATTGAAGTCAGAAGTGTTGGGAACACTATCACTCTTCATGAAACTGCCCTCATCGAAGCTTTTAATCTGAAAGCAGCCATTGAATACCAACTGAAAAACTGTGAGTAATTCCTCATTTTATTCCA-TTCTGTATTATTTTCTCAGCGTCTTTCATTACGAAAATAGACACAATTGTTGGTTTATGTCAACTTAAAAAA-AACTATTTCTTACAAAAAAAGTT----------------TACTACATTA-TTTGATTTATTGCTCACAATTTAAATTAAATCATCATATTAAATA--------------ATAAATATATATATATATAT--------------------------------------------------------------------------------------------------------------------------------------
Nbarri_LostCoveCave_N0065 AAGTTCTGATATTTAAGTATCACTTATACATGGCTTATAATTCAATACCAAAACCAGAATGTCAAAACAAAATTAAATAAACATATTGAAAACATTTTACTATCTAATATATTTGTGGTTAAAACCAAAGTAAAAGAAATTTGACAAAACTAAAGTTTTAACCACACATTCTCATTGACCCAATAAGGTTTTTGGGCCAATTTTTTCACATGCCTGTCCAGGTAGTAAAAATTAACATATATCTGATTGAGATTTTAGCATGTCTG-CCATAGA-TTTTTTTAACCGTGGTTTCTTTATAAACTAACTGCCCAACGACTTGTTACTTTCAGAATTGTGAAGTTCATTCTGTTTTATAATTTTTGAATTATTTTTATTTTATCCATAATTCTTTCATTTAATTTCCAAAGATTCTCT----ATTTATCTTTTGATAGAATTGAGTGTGGGGATGAATACCGAAGGAATTGAAGTCAGAAGTGTTGGGAACACCATCACTCTTCATGAAACTGCCCTCATCGAAGCTTTTAATCTGAAAGCAGCCATTGAATACCAACTGAAGAACTGTGAGTAATTCCTTATTTTATTCCA-TTCTGTATTATTTTCTCAGCGTCTGTCATTACGATAATAGACACAATTGTTGGTTTATGTCAACTTAAAAAAAAACTATTTCTTACAAAAAAATTT----------------TACTACATTA-TTTGATTTATTGCTCACAATTTAAATTAAATCATCATATTAAATA--------------ATAAATA---------------------------------------------------------------------------------------------------------------------------------------------------
Nbarri_eyed_ClayCave_G2082 ------------------------------------------------------------------ACAAAATTAAATAAACATATTGAAAACACTTTACTATCTAATATATTTGTGGTCAAAACCAAAGTAAAAGAAATTTGACAAAACTAAAGTTTTAACCACACATTCTCGTTTACCCAATAAGGTTTTTGGGCCAATTTTTCAACATACCTGTCCAGGTAGTAAAAATCAACACATACCAGATTGAGATTTTAGCATATCTAACAATAGATTTTTTTTAACCATGGTTTCTTTATTGACTAACTGACAAATGACTTGTTACTTTTAGGATTATGAAGTTTATCCTCTTTTTTTAATTTTGAATTATTTTTATTTTATTCATAATTCTTTCATTTAATTTGAAAAAATGCTCTATCCATTCATCTTTTGATAGAATTGAGTGTGGGGATGAATACCGAAGGAATTGAAGTCAGAAGTGTTGGGAACACCATCACTCTCCACGAAACTGCCCTCATTGAAGCTTTTAATCTGAAAGCAGCCATTGAATACCAACTGAAGAACTGTGAGTATTTCCCTATTTTATTCCACTTCTGTATCATTTTCTCGGTGTCTGCCATCACAACAATAGACACAATTGTTGATTTATGTCAACCTTAAAAATAACTATTTTTTACAATGAATTTTTTATTAAAAAATGTTTTACTACACTATTTTGATTTATTGCTCACAATTTAAGTTAAATCCTCGTATTAAATAATTTTTTTACTAAATTATATTTCTATTCGTTGATTTTTAATTATTTATTGTTAGAAATTATGTTGAATTGCATATTCATAGGTAAATGTTGTATATGGTATATTTATGCTTATTGTATTTCTTTATTTGCTTGATAGTACAAGAATTTATCTGAGTTTAATTGAATAT
Nbarrowsi_Gregorys_N270 --GTTCTGATAATTAAGTATAACTTATACATGGCTTACAATCCAATACTAAAACTAGAATGTCAAAACAAAATTAAATAAACATATTGGGAACACTTTAATGTCTAATATATTTGTGGTCAAAACTGAAGTAAAAGAAATTCGTCAAAACTAAACTTTTATCCACACATTCACAGTGACCAAATAAGGTTTTGGGGCCAATTTTTTCAC-----------------------------ATACCTGATTAAGATTTTAGCATGTCTAGCAATAGA-TTTTTTTAACCCTGGTTTCTTTATTCACTAACTGCCCAATGACTTGTTAATTTCAGAATTGTGAAGTTTATTTTTTTATATAATTTTTGAATTATTTTTATTTTATCCATAATCCCTTCGTTTAATTTGTAAAAATGCTCTATCCCTTCATCTTTGGATAGAATTGAGTGTGGGGATGAATACCGAAGGAATTGAAGTCAGAAGTGTTGGGAACACCATCACTCTCCACGAAACTGCCCTCATCGAAGCTTTCAATCTGAAAGCAGCCATTGAATACCAACTGAAGAACTGTGAGTAATTCCCTATTTTATTCCA-TTCTGTATCATTTTCTCAGTGTCTGCCATTATGACAATAGACACAATTGTTGGTTTATGTTAACTAAAAAAATAACTATTTTTTACAATGAATTTTATACAAAAAAAAAT--TACTACACTATTTTGATTTATTGCTCACAATTTAAGTTAAATCCTCATATTAAATTTTTATTTTTT--------------------------------------------------------------------------------------------------------------------------------------------------------------
Nbarrowsi_Tuckaleechee_N360 -----------------------------------TACAATCCAATACTAAAACTAGAATGTCAAAACAAAATTAAATAAACATATTGGGAACACTTTAATGTCTAATGTATTTGTGGTCAAAACTGAAGTAAAAATTTTTTGTCAAAACTAAACTTTTATCCACACATTCACAGTGACCAAATAAGGTTTTGGGGCCAATTTTTTCAC-----------------------------ATACCTGATTGAGATTTTAGCATGTCTAGCAATAGA-TTTTTTTAACCATGGTTTCTTTATTCACTAACTGCCCAATGACTTGTTACTTTCAGAATTGTGAAGTTTATTTTTTTTTATAATTTTTGAATTATTTTTATTTTATCCATAATTCCTTCATTTAATTTGTAAAAATGCTCTATCCATTCATCTTTTGATAGAATTGAGTGTGGGGATGAATACCGAAGGAATTGAAGTCAGAAGTGTTGGGAACACCATCACTCTTCACGAAACTGCCCTCATCGAAGCTTTTAATCTGAAAGCAGCCATTGAATACCAACTGAAGAACTGTGAGCAATTCCCTATTTTATTCCA-TTCTGTATCATTTTCTCAGTGTCTGCCATTACGACAATAGACACAATTGTTGGTTTATGTTAACTAAAAAAATAACTATTTTTTACAATGAATTTTATACAAAAAAAAAT--TACTACACTATTTTGATTTATTGCTCACAATTTAAGTTAAATCCTCATATTAAATTATTTTTTTACTAAATTATATTTCTATTTGTTGATTTTTAATTATTTATTCTTAGAGAATATATTGAGTTGTACATTCATTGGTAAATGTTGTATACAATATATTTATGCTTATTGTATTTCCTTCTTTGCTTGATAGTACAAGAATTTATCTGAGTATAATTGAATAT
Nbishopi_DryFalls_N150 AAGTTCTGATATTTAAGTATCACTTATACATGGCTTATAATTCAATACCAAAACCAGAATGTCAAAACAAAATTAAATAAACATATTGAAAGCACTTTACTATCTAATATATTTGTGGT------CAAAGTAAAAGAAATTTGACAAAACTGAAGTTTTAACCACACATTCTCATTGACCCAATAAGGTCTTTGGGCCAATTTTTCCACATACCTGTCCAGGTAGTAAAAATCAACACATACCTGATTGAGATTTTAGCATATCTAAACATA--TCTT---------------------------------GCATATCTTGTTACTTTTAGAATTATGAAGTTTATCCTC-------TTTTTGGAATTATTTTTATTTTATTCCTAATTCTTTCATTTAATTTGAAAAAATGCTC--TCCATTCATCTTTTGATAGAATTGAGTGTGGGGATGAATACCGAAGGAATTGAGGTCAGAAGTGTTGGGAATACCATCACTCTCCACGAAACTGCCCTCATCGAAGCTTTTAATCTGAAAGCAGCCATTGAATACCAACTGAAGAACTGTGAGTAATTTTCTATTTTATTCCAGTTCTGTATTATTTTCTCAGTGTCTGCCATTACAACAATAGACACAATTGTTGATTTATGTCAACCTAAGAAATAACTATTTTTTACAATGAATTTTTTATTAAAAAAAGTTTTACTACACTATTTTGATTTATTGCTCACAATTTAAGTTAAATCCTCGTATTAAATATTTTTTTTACTAAATTATATTTCTATTTGTTGATTTTTAATTATTTATTGTTAGAAATTATATTGAATTGCATATTCATAGGTAAATGTTGTATATGGTATATTTATGCTTATTGTATTTCCTTATTTGCTTGATAGTGCAAGAATTTATCTGAGTTTAATTGAATAT
Nbishopi_StandingIndian_N131 AAGTTCTGATAGTTAAGTATCACTTATACATGGCTTATAATTCAATACCAAAACCAGAATGTCAAAACAAAATTAAATAAACATATTGAAAGCACTTTACTATCTAATATATTTGTGGTCAAAACCAAAGTAAAAGAAATTTGACAAAACTGAAGTTTTAACCACACATTCTCATTGACCCAATAAGGTCTTTGGGCCAATTTTTCCACTTACCTGTCCAGGTAGTAAAAATCAACACATACCTGATTGAGATTTTAGCATATCTAAACATA--TCTTG------CATATCT----------TGAGATTTAGCATATCTTGTTACTTTTAGAATTATGAAGTTTATCCTC-------TTTTTTGAATTATTTTTATTTTATTCCTAATTCTTTCATTTAATTTGAAAAAATGCTC--TCCATTCATCTTTTGATAGAATTGAGTGTGGGGATGAATACCGAAGGAATTGAGGTCCGAAGTGTTGGGAATACCATCACTCTCCACGAAACTGCCCTCATCGAAGCTTTTAATCTGAAAGCAGCCATTGAATACCAACTGAAGAACTGTGAGTAATTTTCTATTTTATTCCAGTTCTGTATTATTTTCTCAGTGTCTGTCATTACAACAATAGACACAATTGTTGATTTATGTCAACCTAAGAAATAACTATTTTTTACAATGAATTTTTTATTAAAAAAAGTTTTACTACACTATTTTGATTTATTGCTCACAATTTAAGTTAATTCCTCGTATTAAATATTTTTTTTACTAAATTATATTTCTATTTGTTGATTTTTAATTATTTATTGTTAGAAATTATATTGAATTGCATATTCATAGGTAAATGTTGTATATGGTATATTTATGCTTATTGTATTTCCTTATTTGCTTGATAGTGCAAGAATTTATCTGAGTTTAATTGAATAT
Nbrimleyi_NewberryCr_N984 AAGTTCTGATAATTAAGTTTCACTTATACATGGCTTACAATTCAATACAAAAAATGGAATGTCAAAAC--AATTAATTAAACATATTGAGAACACTTTAACGTCTAATATATTTCTGGTCAAAACCGAAGTAAAAGAAAATTGTCACAACTAAATGTTTAACCACATATTTCCAATGACCCAATAAGGTTTTTGGGCCAATTTTTTCACATACCTGTCCAGGTAGTAAAAATCAACACATACCTGATTGAGATTTTAGCATATCTAACTATAGATTTTTTCAAACCATGGTTTCTTTATTGACTAACCGACAAATGACTCGTTACTTTCAGAATTGTGAAGTTTATTATGTTTTATAATTTTTGAATTATTTTTATTTTATCCGTAATCCCTTCATTTAATTTGCAAAAATGCTCTATCCATTCATCTTTTGATAGAATTGAGCGTGGGGATGAATACCGAAGGAATTGAAGTCAGAAGTGTTGGGAACACCATCACTCTACACGAAACTGCCCTCATCGAAGCTTTTAATCTGAAAGCAGCCATTGAATACCAACTGAAGAACTGTGAGTAATTCCCTATTTTATTCCACTTCTGTATCATTTCCACAGCGTCTGTCATTACGACAATAGACACAATTGTTGGTTTATGTGAACTTAAAAAATTACTATTTCTTACAATGAATTTTTTGCCAAAAAAAATTCTACTACATTATTTTGATTTATTGCTCACAATTTAAGTTAACTCATCATAT------------------------------ATATATATATATACATACATACATACAGGGTGTCCATATTAAACTTGAAATTTGCGAGTATCTGTAGCAAAAACTATACAGCGG---------------------------AATGCATGAAATTGGGTAAGCAGAATTGGGAAT
Nbrimleyi_RumblingBald_N241 AAGTTCTGATAATTAAGTTTCACTTATACATGGCTTACAATTCAATACAAAAAATGGAATGTCAAAAC--AATTAATTAAACATATTGAGAACACTTTAACGTCTAATATATTTCTGGTCAAAACCGAAGTAAAAGAAAATTGTCACAACTAAATGTTTAACCACACATTTCCAATGACCCAATAAGGTTTTTGGGCCAATTTTTTCACATACCTGTCCAGGTAGTAAAAATCAACACATACCTGATTGAGATTTTAGCATATCTAACAATAGATTTTTTCAAACCATGGTTTCTTTATTGACTAACCGACAAATGACTCGTTACTTTCAGAATTGTGAAGTTTATTCTGTTTTATAATTTTTGAATTATTTTTATTTTATCCATAATTCCTTCATTTAATTTGCAAAAATGCTCTATCCATTCATCTTTTGATAGAATTGAGCGTGGGGATGAATACCGAAGGAATTGAAGTCAGAAGTGTTGGGAACACCATCACTCTCCACGAAACTGCCCTCATCGAAGCTTTTAATCTGAAAGCAGCCATTTAATACCAACTGAAGAACTGTGAGTAATTCCCTATTTTATTCCACTTCTGTATCATTTCCACAGCGTCTGCCATTACGACAATAGACACAATTGTTGGTTTATGTGAACTTAAAAAATAACTATTTTTTACAATGAATTTTTTGCCAAAAAAAGTTCTACTACATTATTTTGATTTATTGCTCACAATTTAAGTTAACTCATCATAT------------------------------ATATATATATATATATACATACATACAGGGTGTCCATATTAAACTTGAAATTTGCGAGTATGTGTAGCAAAAAATATACAGCGG---------------------------AATGCATGAAATTGGGTAAGCAGAATTGGGAAT
Ncanei_Egypt_N958 ---------------------------------------------------------------------------------------------------------------------------------------------------------------------------TCAATGACCCAATAAGGTTTTTGGGCCAATTTTTTCACATACCTGTCCGGGTAGTAAAAATCAACACATACCTGATTGAGATTTTAGCATATCTAACAATAGATTTTTTCAAACCATGGTTTCTTTATTGACTAACCGACAAATGACTTGTTACTTTCAGAATTGTGAAGTTTATTCTGCTTTATAATTTTTGAATTATTTTTAATTTTTATTTAATTCCTTCATTTAATTTACAAAAATGCTCTATTCATTCATCTTTTGATAGAATTGAGCGTGGGGATGAATACCGAAGGAATTGAAGTCAGAAGTGTTGGGAACACCATTACTCTCCACGAAACTGCCCTCATCGAAGCTTTTAATCTGAAAGCAGCCATTGAATACCAACTGAAGAACTGTGAGTAATTCCCTATTTTATTCCACTTCTGTATCATTTTCTCAGCGTCTGTCATTACGACAATAGACACAATTGTTGGTTTATGTTAACTTAAAAAATAACTATTTTTTACAATGAATTTTTTGCCAAAAAAAGTTCTACTACATTATTTTGATTTATTGCTCACAATTTAAGTTAGCTTGTCCTATTATATA---------------TATATATATGTATATATATATATATATATATACAGTAAAACCT---CTTTAATCCGGCATTCGGTAATCGGCTCCATAATCCGGACATTTTTGGATTTTTTCTTTTTTTA------------------AATTTGCC-----------------
Ncarolinensis_Grandfather_N218 --------------------------------------------------------------------------AAATAAACATATTGAAAACACTTTACTATCTAATATATTTGTGGTCAAAACCAAAGTAAAAGAAATTTGACAAAACTAAAGTTTTAACCACACATTCTCATTGACCCAATAAGGTTTTTGGGCCAATTTTTCCACATACCTGTCCAGGTAGTAAAAATCAACACATACCAGATTGAGATTTTAGCATATCTGACAATAGA-TTTTTTTAACCATGGTTTCTTTATTGACTAACTGACAAATGACTTGTTACTTTTAGAATTATGAAGTTTATCCTCTTTTTTTAATTTTGAATTATTTTTATTTTATTCATAATTCTTTCATTTAATTTGAAAAAATGCTCTATCCATTCATCTTTTGATAGAATTGAGTGTGGGGATGAATACCGAAGGAATTGAGGTCAGAAGTGTTGGGAACACCATCACTCTCCACGAAACTGCCCTCATCGAAGCTTTTAATCTGAAAGCAGCCATTGAATACCAACTGAAGAACTGTGAGTAATTCCCTATTTTATTCCAGTTCTGTATCATTTTCT--GTGTCTGCCATTAC---AATAGACACAATTGTTGATTTATGTCAACCTAAAAAATAACTATTTTTTACAATGAATTTTTTATTAAAAAAAGTTTTACTACACTATTTTGATTTATTGCTCAGAATTTAAGTTAAATCCTCGTATTAAATA-TTTTTTTACTAAATTGTATTTCTATTTGTTGACTTTTAATTATTTATTGTTAAAAATTATATTGAATTGCATATTCATAGGTAAATGTTGTATATGGTATATTTATGCTTATTGTATTTCCTTATTTGCTTGATAGTACAAGAATGTATCTGAGTTTAATTGAATAT
Ncarolinensis_LinvilleCaverns_N227 -------------------------------------------------------------------------------------------------------------------------------------------------------------------------------------------------------------------------------------------------------------------------------------------------------TTATTGACTAACTGACAATTGACTTGTTACTTTTAGAATTATGAAGTTTATCCTCTTTTTTTAATTTTGAATTATTTTTATTTTATTCATAATTCTTTCATTTAATTTGAAAAAATGCTCTATCCATTCATCTTTTGATAGAATTGAGTGTGGGGATGAATACCGAAGGAATTGAGGTCAGAAGTGTTGGGAACACCATCACTCTCCACGAAACTGCCCTCATCGAAGCTTTTAATCTGAAAGCAGCCATTGAATACCAACTGAAGAACTGTGAGTAATTCCCTATTTTAT-----------------------------------------------------------------------------------------------------------------------------------------------------------------------------------------------------------------------------------------------------------------------------------------------------------------------------------------------------
Ncarteri_LaurelCave_nearTYPE_N0296 -----------------------------------------------------------------------------------------------------------------------------------------------------------------------------------------------------------------------------------------------------------------------------------------------------------------------------CTTGTTACTTTTAGAATTATGAAGTTTATCCTC-------TTTTTTGAATTATTTTTATTTTATTCCTAATTCTTTCATTTAATTTGAAAATATGCTC--TCCATTCATCTTTTGATAGAATTGAGTGTGGGGATGAATACGGAAGGAATTGAGGTCAGAAGTGTTGGGAACACCATCACTCTCCACGAAACGGCCCTCATCGAAGCTTTTAATCTGAAAGCAGCCATTGAATACCAACTGAAGAACTGTGAGTCATTTCCTATTTTATTCCAGTTCTGTATTATTTTCTCAGTGTCTGCCATTACAACAATAGACACAAT-------------------------------------------------------------------------------------------------------------------------------------------------------------------------------------------------------------------------------------------------------------------------------------------------
Ncarteri_PilotMtn_G2185 -----------------------------------------------------------------------------------------AAACACTTTACTATCTAATATATTTGTGGTCAAAACCAAAGTAAAAGAAATTTGACAAAACTGAAGTTTTAACCACACATTCTAATTGATCCAATAAGGTCTTTGGGCCAATTTTTCCACATACCTGTCCAGGTAGTAAAAATCAACACATACCTGATGGAGATTTTAGCATATC--------------------------------------------TAAACATATCTTGTTACTTTTAGAATTATGAAGTGTATCCTC-------TTTTTTGAATTATTTTTATTTTATTCCTAATTCTTTCATTTAATTTGAAAAAATGCTC--TCGATTCATCTTTTGATAGAATTGAGTGTGGGGATGAATACGGAAGGAATTGAGGTCAGAAGTGTTGGGAACACCATCACTCTCCACGAAACTGCCCTCATCGAAGCTTTTAATCTGAAAGCAGCCATTGAATACCAACTGAAGAACTGTGAGCCATTTCCTATTTTATTCCAGTTCTGTATTATTTTCTCAGTGTCTGCCATTACAACAATAGACACAATTGTTGATTTATGTCAACCTAAAAAATAACTATTTTTTACAACGAATTTTTTATTAAAAAAAGTTTTACTACACTATTTTAATTTATTGCTCACAATTTAAGTTAAATCCTCGCATTAAATATTTTTTTTACTAAATTATTTTTCTATTTGTTGATTTTTAATTATTTATTGTTAGAAATTATATTGAATTGCATATTCGTAGGTAAATGTTGTATATGGTATATTTATGCTTATTGTATTTCCTTATTTGCTTGATAGTACAAGAATTTATCTG---------------
Ncarteri_Pitchfork_N363 -----------------------------------------------------------------------------------------------------------------------------------AAAAGAAATTTGACAAAACTGAAGTTTTAACCACACATTCTCATTGACCCAATAAGGTCTTTGGGCCAATTTTTCCACATACCTGTCCAGGTAGTAAAAATCAACACATACCTGATTGAGATTTTAGCATATCTAAACATA--TCTTG------------------------AGATTTTAGCATATCTTGTTACTTTTAGAATTATGAAATTTATCCTC-------TTTTTTGAATTATTTTTATTTTATTCCTAATTCTTTCATTTAATTTGAAAAAATGCTC--TCCTTTCATCTTTTGATAGAATTGAGTGTGGGGATGAATACCGAAGGAATTGAGGTCAGAAGTGTTGGGAACACCATCACTCTCCACGAAACTGCCCTCATCGAAGCTTTTAATCTGAAAGCAGCCATTGAATACCAACTGAAGAACTGTGAGTCATTTCCTATTTTATTCCAGTTCTGTATTATTTTCTCAGTGTCTGCCATTACAACAATAGACACAATTGTTGATTTATGTCAACCTAAAAAATAACTATTTTTTACAATGAATTTTTTATTAAAAAAAGTTTTACTACACTATTTTGATTTATTGCTCACAATTTAAGTTAAATCCTCATATTAAATATTTTTTTTACTAAATTATATTTCTATTTGTTGATTTTTAATTATTTATTGTTAGAAATTATATTTAATTGCATATTCATAGGTA------------------------------------------------------------------------------------
Ncarteri_WeberCty_N1044 -----------------------------------------------------------------------ATTAAATAAACATATTGAAAACACTTTACTATCTAATATATTTGTGGTCAAAACCAAAGTAAAAGAAATTTGACAAAACTGAAGTTTTAACCACACATTCTCATTGATCCAATAAGGTCTTTGGTCCAATTTTTCCACATACCTGTCCAGGTAGTAAAAATCAACACATACCTGATTGAGATTTTAGCATATCT-------------------------------------TGAGATTTAGCATATCTTGTTACTTTTAGAATTATGAAGTTTATCCTC-------TTTTTTGAATTATTTTTATTTTATTCCTAATTCTTTCATTTAATTTGAAAAAATGCTC--TCCATTCATCTTTTGATAGAATTGAGTGTGGGGATGAATACGGAAGGAATTGAGGTCAGAAGTGTTGGGAACACCATCACTCTCCACGAAACTGCCCTCATCGAAGCTTTTAATCTGAAAGCAGCCATTGAATACCAACTGAAGAACTGTGAGTCATTTCCTATTTTATTCCAGTTCTGTATTATTTTCTCAGTGTCTGCCATTACAACAATAGACACAATTGTTGATTTATGTCAACCTAAAAAATAACTATTTTTTACAATGAATTTTTTATTAAAAAAAGTTT--------------------------------------------------------------------------------------------------------------------------------------------------------------------------------------------------------------------------------
Ncarteri_div__RainbowCave_G2089 AAGTTCTGATAATTAAGTATCACTTATACATGGCTTATATTTCAATACCAAAAATAGAATGTCCAAATAAAATTAAATAAACATATTTGGAACACTTTAATGTGTAATATATTTGTGATCAAAACTGAAGTAAAAGAAATTTGTCAAAACTAAAGTTTTAACCATGCATTCCCAATGACCAAATAAGGTTTTTGGACCAATTTTTTCACATGCTTGTCCAGGTAGTAAAAATCAACACATACCTGATTGGGATTTTAGCATGCCGG--------CGATTTTAAACAAAGATTTCTTTATTGACTAACTGCCAAATGACTTGTTACTTTCAGAATTGTGAAGTTCATTTTGTTTAATAATTTTATAATTATTTTTATTTTATTCATAATTCCTTCATTTAATTTGCAAAAATGCTTCATCCATTTATCTTTTGATAGAATTGAGCGTGGGGATGAATACCGAAGGAATTGAAGTCAGAAGTGTTGGGAACACCATCACTCTCCATGAAACTGCCCTCATCGAAGCTTTTAATCTGAAAGCAGCCATTGAATACCAACTGAAGAACTGTGAGTAATTCCCTATTCCA------TTCTGTATTATTTTCTCAGTGTCTGCCATTACAGCAATATAAACAATTATTGATTTATGCCAATCTCAAAAATAACTATTTTTTACAATGAATTTTTTTACAGAAAAAAAAATACTACACCGTTTTGATTTATTGCTCACAATTTAAGTTAAATCTTCATAATAAATATTTTTTTTACTAAATTATATTTCTATTTCTTGTTTTTTAATTATTTATTCCCAGAGATTATATTAAGTTGTACATTCATAGATAAATGTTATATATAGTATATTAATGTTCATTGTATTTCCTTATTTGCTTGAGAGTACAAGAATTTATCTTAGTATAATTGAATAT
Ncherokee_BallhootScar_N193 --------------------------------------------------------------------------------------------------------------------------------------------------------------------------------------------------------------------------------------------------------------------------------------------------------------------------------------TTCAGAATTATGAAGTTTATCCTGTTTTATAATTT-TGAATTATTTTTATTTTTTTCGTAATTCCTTCATTTAATTTGCAAAAATGCTATATCCATTCATCTTTTGATAGAATTGAGTGTGGGGATGAATACAGAAGGAATTGAGGTCAGAAGTGTTGGGAATACCATCACTCTCCACGAAACTGCCCTCATCGAAGCTTTTAATTTGAAAGCAGCCATTGAATATCAACTGAAGAACTGTGAGTAATTCCCTATTTTATTCCACTTCTGTATCATTTTCTCAGTGTCTGTCATTACGACAACAGACACAATTGTTGTTTTATGTTAACTTAAAAAATAAGTATTTTTTACAATGAATTTTTTGCAAAAAAAAGTTCTACTAC--------------------------------------------------------------------------------------------------------------------------------------------------------------------------------------------------------------------------
Ncherokee_BalsamMtn_N891 -------------------------------------------------------------------------------------------------------------------------------------------------------------------------------------------------------------------------------------------------------------------------------------------------------------------------------------------------------------GTTTTATAATTT-TGAATTATTTTTATTTTTTTCGTAATTCCTTCATTTAATTTGCAAAAATGCTCTATCCATTCATCTTTTGATAGAATTGAGTGTGGGGATGAATACAGAAGGAATTGAGGTCAGAAGTGTTGGGAACACCATCACTCTCCACGAAACTGCCCTCATTGAAGCTTTTAATTTGAAAGCAGCCATTGAATATCAACTGAAGAACTGTGAGTAATTCCCTAT----------------------------------------------------------------------------------------------------------------------------------------------------------------------------------------------------------------------------------------------------------------------------------------------------------------------------------------------------------
Ncherokee_SIndianCrk_N681 ------------------------------------------------------------------------------------------------------------------------------------------------CAAAACTAAAGTTTTAACCACACATTCTCATTGACCCAATAAGGTTTTTGGGGCAATTTTTCCACATACCTGTCCAGGTAGTAAAAATTAACACATACCTGATTG-------AGCATATCTAACAATAGATTTTTTTTAACCATGGTTTCTTTATTGACTAACTGACAAATGATTTGTTACTTTTAGAATTATGAAGTTTATCCTC-TTTTTTAATTTTGAATTATTTTTATTTTATTCGTAATTCTTTCATTTAATTTGAAAAAATGCTC--TCCATTCATCTTTTGATAGAATTGAGTGTGGGGATGAATACCGAAGGAATTGAAGTCAGAAGTGTTGGGAACACCATCACTCTCCACGAAACTGCCCTCATCGAAGCTTTTAATCTGAAAGCAGCCATTGAATACCAACTGAAGAACTGTGAGTAATTCCCTATTTTATTCCAGTTCTGTATTATTTTCTCAGTGTCTGCCATTACAAC-------ACAATTGTTGATTTATGGCAACC-------TAACTATTTTTTACAATGAATTTTTTATTAAAAAAAGTGTTACTACACTATTTTGATTTATT----------------------------------------------------------------------------------------------------------------------------------------------------------------------------------------------------------
Ncooperi_BeaverCrk_N1002 AAGTTCTGATAGTTAAGTATCACTTTTACATAGCTTATAGTTCAATACCAAAACCAGAATGTCAAAACAAAATTAAGTAAACATATTGAAAACACTTTACTATCTAATATATTTGTGGTCAAAACCAAAGTAAAAGAAA-TTGACAAAACTGAAGTTTTAACCACACATTCTCTTTGATCCAATAAGGTCTTTGGGCCAATTTTTCCACATACCTGTCCAGGTAGTAAAAATCAACACATACCTGATTGAGATTTTAGCATATCTAAACATA--TCTT-------------------------CAGATTTAGCATATCTTGTTACTTTTAGAATTATGAAGTTTATCCTC-------TTTTTTGAATTATTTTTATTTTATTCCTAATTCTTTCATTTAATTTGAAAAAATGCTC--TCCATTCGTCTTTTGATAGAATTGAGTGTGGGGATGAATACCGAAGGAATTGAGGTCAGAAGTGTTGGGAACACCATCACTCTCCACGAAACTGCCCTCATCGAAGCTTTTAATCTGAAAGCAGCCATTGAATACCAACTGAAGAACTGTGAGTCATTTCCTATTTTATTCCAGTTCTGTATTATTTTCTCAGTGTCTGCCTTTACAACAATAGACACAATTGTTGATTTATGTCAACCAAAAAAATAACTATTTTTTACAATGAATTTTTTATTAAAAAAAGTTTTACTACACTATTTGGATTTATTGCTCACAATTTAAGTTAAATCCTCGTATTAAATATTTTTTTTACCAAATTATATTTCTATTTGTTGATTTTTAATTATTTATTGTTAGAAATTATATTGAATTGCATATTCATAGGTAAATGTTGTATATGGTATATTTATGCTTATTGTATTTCCTTATTTGCTTGATAGTACAAGAATTTATCTGAGTTTAATTGAATAT
Ncooperi_BrasstBald_N824 ----------------------------------------------------------------------------------------------------------------------------------------------------------------------------------------------------CCAATTTTTCCACATACCTGTCCAGGTAGTAAAAATCAACACATACCTGATTG-------AGCATATCTAACAATAGATTTTTTTTAACCATGGTTTCTTTATTGACTAACTGACAAATGACTTGTTACTTTTAGAATTATGAAGTTTATCCTC-------TTTTTTGAATTATTTTTATTTTATTCCTAATTCTTTCATTTAATTTGAAAAAATGCTC--TCCATTCGTCTTTTGATAGAATTGAGTGTGGGGATGAATACCGAAGGAATTGAGGTCAGAAGTGTTGGGAACACCATCACTCTCCACGAAACTGCCCTCATCGAAGCTTTTAATCTGAAAGCAGCCATTGAATACCAACTGAAGAACTGTGAGTCATTTCCTATTTTATTCCAATTCTGTATTATTTTCTCAGTGTCTGCCTTTACAACAATAGACACAATTGTTGATTTATGTCAACCAAAAAAATAACTATTTTTTTCAATGAATTTTTTATTAAAAAAAGTTTTACTACACTATTTTGATTTATTGCTCACAATTTAAGTTAAATCCTCGTATTAAATATTTTTTTTACTAAATTATATTTCTATTT--------------------------------------------------------------------------------------------------------------------------------------------
Ncooperi_CheoahDam_N1122 AAGTTCTGATATTTAAGTATCACTTATACATAGCTTATAGTTCAATACCAAAACCAGAATATCAAAACAAAATTAAGTAAACATATTGAAAACACTTTACTATCTAATATATTTGTGGTCAAAACCAAAGTAAAAGAAATTTAACAAAACTGAAGTTTTAACCACACATTCTCTTTGATCCAATAAGGTCTTTGGGCCAATTTTTCCACATACCTGTCCAGGTAGTAAAAATCAACACATACCTGATTGAGATTTTAGCATATCTAAACATA--TCTT-------------------------CAGATTTAGCATATCTTGTTACTTTTAGAATTATGAAGTTTATCCTC-------TTTTTTGAATTATTTTTATTTTATTCCTAATTCTTTCATTTAATTTGAAAAAATGCTC--TCCATTCGTCTTTTGATAGAATTGAGTGTGGGGATGAATACCGAAGGAATTGAGGTCAGAAGTGTTGGGAACACCATCACTCTCCACGAAACTGCCCTCATCGAAGCTTTTAATCTGAAAGCAGCCATTGAATACCAACTGAAGAACTGTGAGTCATTTCCTATTTTATTCCAGTTCTGTATTATTTTCTCAGTGTCTGCCATTACAACAATAGACACAATTGTTGATTTATGTCAACCAAAAGAATAACTATTTTTTACAATGAATTTTTTATTAAAAAAAGTTTTACTACACTATTTTGATTTATTGCTCACAATTTAAGTTAAATCCACGTATTAAATATTTTTTTTACTAAATTATATTTCTATTTGTTGATTTTTAATTATTTATTGTTAGAAATTATATTGAATTGCATATTCATAGGTAAATGTTGTATATGGTATATTTATGCTTATTGTATTTCCTTATTTGCTTGATAGTACAAGAATTTATCTGAGTTTAATTGAATAT
Ncooperi_NantRiverGorge_N682 AAGTTCTGATATTTAAGTATCACTTATACATAGCTTATAGTTCAATACCAAAACCAGAATGTCAAAACAAAATTAAGTAAACATATTGAAAACACTTTACTATCTAATATATTTGTGGTCAAAACCAAAGTAAAAGAAATTTGACAAAACTGAAGTTTTAACCACACATTCTCTTTGATCCAATAAGGTCTTTGGGCCAATTTTTCCACATACCTGTCCAGGTAGTAAAAATCAACACATACCTGATTGAGATTTTAGCATATCTAAACATA--TCTT-------------------------CAGATTTAGCATATCTTGTTACTTTTAGAATTATGAAGTTTATCCTC-------TTTTTTGAATTATTTTTATTTTATTCCTAATTCTTTCATTTAATTTGAAAAAATGCTC--TCCATTCGTCTTTTGATAGAATTGAGTGTGGGGATGAATACCGAAGGAATTGAGGTCAGAAGTGTTGGGAACACCATCACTCTCCACGAAACTGCCCTCATCGAAGCTTTTAATCTGAAAGCAGCCATTGAATACCAACTGAAGAACTGTGAGTCATTTCCTATTTTATTCCAGTTCTGTATTATTTTCTCAGTGTCTGCCTTTACAACAATAGACACAATTGTTGATTTATGTCAACCAAAAAAATAACTATTTTTTACAATGAATTTTTTATTAAAAAAAGTTTTACTACACTATTTTGATTTATTGCTCACAATTTAAGTTAAATCCACGTATTAAATATTTTTTTTACTAAATTATATTTCTATTTGTTGATTTTTAATTATTTATTGTTAGAAATTATATTGAATTGCATATTCATAGGTAAATGTTGTATATGGTATATTTATGCTTATTGTATTTCCTTATTTGCTTGATAGTACAAGAATTTATCTGAGTTTAATTGAATAT
Ncooperi_RockCrRoad_N1160 -------------------------------------------------------------------------------------------------------------------------------------------------------------------------------------------------------------------------------------------------------------------------------------------------------------------------------------------------------TATCCTC-------TTTTTTGAATTATTTTTATTTTATTCATAATTCCTTTATTTAATTTAAAAAATTGCTC--TCCATTCATCTTTTGATAGAATTGAGTGTGGGGATGAATACCGAAGGAATTGAAGTCAGAAGTGTTGGGAACACCATCACTCTCCACGAAACTGCCCTCATCGAAGCTTTTAATCTGAAAGCAGCCATTGAATACCAACTGAAGAACTGTGAGTAATTCCCTATTTTATTCCA-------------------------------------------------------------------------------------------------------------------------------------------------------------------------------------------------------------------------------------------------------------------------------------------------------------------------------------------------
Ncoylei_Apalachia_N1195 AAGTTCTGATATTTAAATATCACTTATACATGGCTTATAATTCAATACCAAAACCAGAATGTCGAAACAAAATTAAATAAACATATTGAAAACACTTTACTATCTAATATATTTGTGGTCAAAACCAAAGTAAAAGAAATTTGACAAAACTGAAGTTTTAACCACACATTCTCATTGACCCAATAAGGTTTTGGGGCCAATCTTTCCTCACACCTGTCCGGGTAGTAAAAATCAACGCATACCTGATGG-------AGCATATCTAACAGTAGATTTTTTTGAACCATGGTTTCCTTATTGATTAACTGACAAATGACTTGTTACTTTTAGAATTACGAAGTTTATCCTC-------TTTTTTGAATTATTTTTATTTTATTCCTAATTCTTTCATTTAATTTGAAAAAATGCTC--TCCATTCATCTTTTGATAGAATTGAGTGTGGGGATGAATACCGAAGGAATTGAGGTCAGAAGTGTTGGGAACACCATCACTCTCCACGAAACTGCCCTCATTGAAGCTTTTAATTTGAAAGCAGCCATTGAATACCAGCTGAAGAACTGTGAGTCATTTCCTATTTTATTCCAGTTCTGTATTATTTTCTCAGTGTCTGCCATTACAACAATAGACACACTTGTTGATTTATGTCAACCTAAAAAATAACTATTTTTTACAATGAATTTTTTATTAAAAAAAGTTTTACTACACTATTTTGATTTATTGCTCACAATTTAAGTTAAATCCGCGTATTAAATATTTTTTTTACTAAATTATATTTCTATTTGTTGATTTTTAATTATTTATTGTTAGAAATTATATTGAATTGCATATTCATAGGTAAATGTTGTATATGGTATATTTATGCTTATTGTATTTCCTTATTTGCTTGATAGTACAAGAATTTATCTGAGTTTAATTGAATAT
Ncoylei_DinkinCove_N1118 AAGTTCTGATATTTAAGTATCACTTATACGTGGCTTATAATTCAATGCCAAAACCAGAATGTCAAAACAAAATGAAATAAACATATTGAAAACACTTTACTATCTAATATATTTGTGGTCAAAACCAAAGTAAAAGAAATTTTACAAAACTGAAGTTTTAACCACACATTCTCATTGACCCAATAAGGTTTTTGGGCCAATTTTTCCACATACCTGTCCAAGTAGTAAAAATCAACGCACACCTGATTG-------AGCATATCTAACAATAGATTTTA---AGCCATGGTTTCTTTATTGACTAACTGACAAATGACTTGTTACTTTTAGAATTATGAAGTTTATCCTC-------TTTTTTGAATTATTTTT-TTTTATTCCTAATTCTTTCATTTAATTTGAAAAAATGCTC--TCCATTCATCTTTGGATAGAATTGAGTGTGGGGATGAATACCGAAGGAATTGAGGTCAGAAGTGTTGGGAACACCATCACTCTCCACGAAACTGCCCTCATCGAAGCTTTTAATCTGAAAGCAGCCATTGAATACCAGCTGAAGAACTGTGAGTAATTTCCTATTTTATTCCAGTTCTGTATTATTTTCTCAGTGTCTGCCATTATAACAATAGACACACTTGTTGATTTATGTCAACCTAAAAAATAACTATTTTTTACAATGAATTTTTTATTAAAAAAAGTTTTACTGCACTATTTTGATTTATTGCTCACAATTTAAGTTAAATCCTCGTATTAAATATTTTTTTTACTAAATTATATTTCTATTTGTTGATTTTTAATTATTTATTGTTAGAAATTATATTGAATTGCATATTCATAGGTAAATGTTGTATATGGTATATTTATGCTTATTGTATTTCCTTATTTGCTTGATAGTACAAGAATTTATCTGAGTTTAATTGAATAT
Ncoylei_TiptonCreek_N837 -------------------------------GGCTTATAATTCAATGCCAAAACCAGAATGTCAAAACAAAATGAAATAAACATATTGAAAACACTTTACTATCTAATATATTTGTGGTCAAAACCAAAGTAAAAGAAATTTTACAAAACTGAAGTTTTAACCACACATTCTCATTGACCCAATAAGGTTTTTGGGCCAATTTTTCCACATACCTGTCCAAGTAGGAAAAATCAACGCACACCTGATTG-------AGCATATCTAACAATAGATTTTT-TAAGCCATGGTTTCTTTATTGACTAACTGACAAATGACTTGTTACTTTTAGAATTATGAAGTTTATCCTC-------TTTTTTGAAT---TTTTTTTTTATTCCTAATTCTTTCATTTAATTTGAAAAAATGCTC--TCCATTCATCTTTGGATAGAATTGAGTGTGGGGATGAATACCGAAGGAATTGAGGTCAGAAGTGTTGGGAACACCATCACTCTCCACGAAACTGCCCTCATCGAAGCTTTTAATCTGAAAGCAGCCATTGAATACCAGCTGAAGAACTGTGAGTAATTTCCTATTTTATTCCAGTTCTGTATTATTTTCTCAGTGTCTGCCATTATAACAATAGACACACTTGTTGATTTATGTCAACCTAAAAAATAACTATTTTTTACAATGAATTTTTTATTAAAAAAAGTTTTACTACACTATTTTGATTTATTGCTCACAATTTAAGTTAAATCCTCGTATTAAATATTTTTTTTACTAAATTATATTTATATTTGTTGATTTTTAATTATTTATTGTTTGAAATTATATTGAATTGCATATTCATAGGTAAATGTTGTATATGGTATATTTATGCTTATTGTATTTCCTTATTTGCTTGATAGTACAAGAATTTATCTGAGTTTAATTGAATAT
Ncressleri_AndersonSpringCave_G2075 ------------------------------------ATAATTCAATACCAAAACTAGAATGTCAAAACAAAATTAGATAAACATATTGGAAATAATTTAATGTCTATTCTGTTTGTGGTCAAAACCGAAGTAAAATGAATTTCTCCAAACTAAAGTTTTAACCACACATTCCCAGTGACCAAATAAGGTTTTTGGGCCAATTTTTTCACATGCCTGTCCAGGTAGTAAATATCAACACACACCCGATTGGGATTTTAGCATACCGG-TAATAATTTTTTTTTGACAATTATTTCTTTATTGACTAACTGACAAATGACGTGTTACTTTCAGAATTATGAAGTTCATTCTTTTTTATAATTTTTGAATTATTTTTATTTATTCCATAATTTCTCCATTTAATTTGCAAAAATGCTTTATCCATTTATCTTTCGGTAGAATTGAGTGTGGGGATGAATACCGAAGGAATTGAGGTCAGAAGTGTTGGAAACACCATCACTCTCCATGAAACTGCCCTCATCGAAGCTTTTAATCTGAAAGCAGCCATTGAATACCAACTGAAGAACTGTGAGTAATTTCCTATTTTATTCCA-TTCTGTATTATTTTCTCAGTGTCTGCCATTATGACAATAGACACAATTGTTGTTTTATGTCAATTTAAAAAATAACTATTTTTTACAATGAATTTTTTACAAAAAAATATATTACTACACTATTTTGATTTATTGCTCATAATTTAAATTAAATCCTCATGTTATATATATAATATATATA-TTAAATTTCTATTTCTTGTTTTTTAATTAATTATTGCTAGAGATTATATTGAGTTATACATTCA--GGTAAATGTTGTATACAGTATATTTATGTTTCTTGTATTTCCTTATTTGCTTGATAGTACAAGAATTTATCTGAGTGTAATTGAATAT
Ncressleri_PigeonCave_G2077 ------------------------------------ATAATTCAATACCAAAACTAGAATGTCAAAACAAAATTAGATAAACATATTGGAAATAATTTAATGTCTATTCTGTTTGTGGTCAAAACCGAAGTAAAATGAATTTCTCCAAACTAAAGTTTTAACCACACATTCCCAGTGACCAAATAAGGTTTTTGGGCCAATTTTTTCACATGCCTGTCCAGGTAGTAAATATCAACACACACCCGATTGGGATTTTAGCATACCGG-TAATAATTTTTTTTTGACAATTATTTCTTTATTGACTAACTGACAAATGACGTGTTACTTTCAGAATTATGAAGTTCATTCTTTTTTATAATTTTTGAATTATTTTTATTTATTCCATAATTTCTCCATTTAATTTGCAAAAATGCTTTATCCATTTATCTTTCGGTAGAATTGAGTGTGGGGATGAATACCGAAGGAATTGAGGTCAGAAGTGTTGGAAACACCATCACTCTCCATGAAACTGCCCTCATCGAAGCTTTTAATCTGAAAGCAGCCATTGAATACCAACTGAAGAACTGTGAGTAATTTCCTATTTTATTCCA-TTCTGTATTATTTTCTCAGTGTCTGCCATTATGACAATAGACACAATTGTTGTTTTATGTCAATTTAAAAAATAACTATTTTTTACAATGAATTTTTTACAAAAAAATATATTACTACACTATTTTGATTTATTGCTCATAATTTAAATTAAATCCTCATGTTATATATAT-ATATATATAATTAAATTTCTATTTCTTGTTTTTTAATTAATTATTGCTAGAGATTATATTGAGTTATACATTCA--GGT-------------------------------------------------------------------------------------
Ncrosbyi_MtMitchell_N210 AAGTTCTGATAATTAAGTTTCACTTATACATGGCTTACAATTCAATACAAAAAATGGAATGTCAAAAC------AATTAAACATATTGAGAACACTTTAACGTCTAATATATTTCTGGTCAAAACCGAAGTAAAAGAAAATTGTCACAACTAAAGTTTTAACCACACATTTCCAATGACCCAATAAGGTTTTTGGGCCAATTTTTTCACATACCTGTCCAGGTAGTAAAAATCAACACATACCTGATTGAGATTTTAGCATATCTAACAATAGATTTTTTCAAACCATGGTTTCTTTATTGACTAACCGACAAATGACTCGTTACTTTCAGAATTGTGAAGTTTATTCTGTTTTATAATTTTTGAATTATTTTTATTTTATCCGTAATTCCTTCATTTAATTTGCAAAAATGCTCTATCCATTCATCTTTTGATAGAATTGAGCGTGGGGATGAATACCGAAGGAATTGAAGTCAGAAGTGTTGGGAACACCATCACTCTACACGAAACTGCCCTCATCGAAGCTTTTAATCTGAAAGCAGCCATTGAATACCAACTGAAGAACTGTGAGTAATTCCCTATTTTATTCCACTTCTGCATCATTTCCTCAGTGTCTGCCATTACGACAATAGACACAATTGTTGGTTTATGTTAACTTAAAAAATAACTATTTTTTACAATGAATTTTTTGCAAAAAAAAGTTCTACTACATTATTTTGATTTATTGCTCACAATTTAAGTTAACTC-------------------------------------------------------------------------------------------------------------------------------------------------------------------------------------
Ncrosbyi_PricesCrk_N1143 AAGTTCTGATAATTAAATTTCACTTATACATGGCTTACAATTCAATACAAAAAATGGAATGTCAAAAC--AATTAATTAAACATATTGAGAACACTTTAACGTCTAATATATTTCTGGTCAAAACCGAAGTAAAAGAAAATTGTCACAACTAAAGTTTTAACCACACATTTTCAATGACCCAATAAGGTTTTTGGGACAATTTTTTCACATACCTGTCCGGGTAGTAAAAATCAACACATACCTGATTGAGATTTTAGCATATTTAACAATAGATTTTTTCAAACCATGGTTTCTTTATTGACTAACCGACAAATGACTTGTTACTTTCAGAATTGTGAAGTTTATTCTGCTTTATAATTTTTGAATTATTTTTATTTTATTCATAATTCCTTCATTTAATTTACAAAAATGCTCTATCCATTCATCTTTTGATAGAATTGAGCGTGGGGATGAATACCGAAGGAATTGAAGTCAGAAGTGTTGGGAACACCATCACTCTCCACGAAACTGCCCTCATCGAAGCTTTTAATCTGAAAGCAGCCATTGAATACCAACTGAAGAACTGTGAGTAATTCCCTATTTTATTCCACTTCTGTATCATTTTCTCAGCGTCTGTCATTACGATAATAGACACAATTGTTGGTTTATGTTAACTTAAAAAATAACTATTTTTTACAATGAATTTTTTGCCAAAAAAAGTTTTACTACATTATTTTGATTTATTGCTCACAATTTAAGTTAGCTTGTCCTAT------------------------------------------------------------------------------------------------------------------------------------------------------------------------------
Ncrosbyi_ShufordCrk_N1148 AAGTTCTGATAATTAAGTTTCACTTATACATGGCTTACAATTCAATACAAAAAATGGAATGTCAAAAC------AATTAAACATATTGAGAACACTTTAACGTCTAATATATTTCTGGTCAAAACCGAAGTAAAAGAAAATTGTCACAACTAAAGTTTTAACCACACATTTCCAATGACCCAATAAGGTTTTTGGGCCAATTTTTTCACATACCTGTCCAGGTAGTAAAAATCAACACATACCTGATTGAGATTTTAGCATATCTAACAATAGATTTTTTCAAACCATGGTTTCTTTATTGACTAACCGACAAATGACTCGTTACTTTCAGAATTGTGAAGTTTATTCTGTTTTATAATTTTTGAATTATTTTTATTTTATCCATAATTCCTTAATTTAATTTGCAAAAATGCTCTATCCATTCATCTTTTGATAGAATTGAGCGTGGGGATGAATACCGAAGGAATTGAAGTCAGAAGTGTTGGGAACACCATCACTCTCCACGAAACTGCCCTCATTGAAGCTTTTAATCTGAAAGCAGCCATTGAATACCAACTGAAGAACTGTGAGTAATTCCCTATTTTATTCCACTTCTGCATCATTTTCTCAGTGTCTGCCATTACGACAATAGACACAATTGTTGGTTTATGTTAACTTAAAAAATAACTATTTTTTACAATGAATTTTTTGCAAAAAAAAGTTCTACTACATTATTTTGATTTATTGCTCACAATTTAAGTTAACTCATCATAT------------------------------------------------------------------------------------------------------------------------------------------------------------------------------
Ndellingeri_BullpenBridge_N109 AAGTTCTGATATTTAAG-------TATACATGGCTTATAATTCAATACCAAAACCAGAATGTCAAAACAAAATTAAATAAACATATTGAAAACACTTTACTATCTAATATATTTGTGGTCAAAACCAAAGTAAAAGAAATTTGACAAAACTGAAGTTTTAACCACACATTCTCATTTACCCAATAAGGTCTTTGGGCCAATTTTTCCACATACCTGTCCAGGTAGTAAAGATCAACACATACCTGATTGAGATTTTAGCATATCTAAACTTA--TCTTGATTTAGCATATCT----------TGAGATTTAGCATATCTTGTTACTTTTAGAATTATGAAGTTTATCCTC-------TTTTTTGAATTATTTTTATTTTATTCCTAATTCTTTCATTTAATTTGAAAAAATGCTC--TCCATTCATCTTTTGATAGAATTGAGCGTGGGGATGAATACCGAAGGAATTGAGGTCAGAAGTGTTGGGAACACCATCACTCTCCACGAAACTGCCCTCATCGAAGCTTTTAATCTGAAAGCAGCCATTGAATACCAACTGAAGAACTGTGAGTATTTTCCTATTTTATTCCAGTTCTGTATTATTTTCTCAGTGTCTGCCATTACAACAATAGACACAATTGTTGATTTATGTCAACCTAAAAAAGAACTATTTTTTACAATGAATTTTTTATTAAAAAAAGTTTTACTACACTATTTTGATTTATTGCTCACAATTTAAGTTAAATCCTCGTATTAAATATTTTTTTGACTAAATTATATTTCTATTTGTTGATTTTTAATTATTTATTGTTAGAAATTATATTGAATTGCATATTCATAGGTAAATGTTGTATATGGTATATTTATGCTTATTGTATTTCCTTATTTGCTTGATAGTACAAGAATTTATCTGAGTTTAATTGAATAT
Ndellingeri_WhitewFalls_N887 AAGTTCTGATATTTAAGTATCACTTATACATGGCTTATAATTCAATACCAAAACCAGAATGTCAAAACAAAATTAAATAAACATATTGAAAACACTTTACTATCTAATATATTTGTGGTCAAAACCAAAGTAAAAGAAATTTGACAAAACTGAAGTTTTAACCACACATTCTCATTGACCCAATAAGGTCTTTGGGCCAATTTTTCCACATACCTGTCCAGGTAGTAAAGATCAACACATACCTGATTGAGATTTTAGCATATCTAAACATA--TCTTG------CATATCT----------TGAGATTTAGCATATCTTGTTACTTTTAGAATTATGAAGTTTATCCTC-------TTTTTTGAATTATTTTTATTTTATTCCTAATTCTTTCATTTAATTTGAAAAAATGCTC--TCCATTCATCTTTTGATAGAATTGAGCGTGGGGATGAATACCGAAGGAATTGAGGTCAGAAGTGTTGGGAACACCATCACTCTCCACGAAACTGCCCTCATCGAAGCTTTTAATCTGAAAGCAGCCATTGAATACCAACTGAAGAACTGTGAGTATTTTCCTATTTTATTCCAGTTCTGTATTATTTTCTCAGTGTCTGCCATTACAACAATGGACACAATTGTTGATTTATGTCAACCTAAAAAATAACTATTTTTTACAATGAATTTTTTATTAAAAAAAG---TACTACACTATTTTGATTTATTGCTCACAATTTAAGTTAAATCCTCGTATTAAATATTTTTTTTACTAAATTATATTTTTATTTGTTGATTTTTAATTATTTATTGTTAGAAATTATATTGAATTGCATATTCATAGGTAAATGTTGTATATGGTATATTTATGCTTATTGTATTTCCTTATTTGCTTGATAGTACAAGAATTTATCTGAGTTTAATTGAATAT
Ndilutus_GrassyCreek_N670 -------------------------------------------------------------------------------------------------------------------------------------------------------------------------------------------------------------------------CCAGGTAGTAAAAATCAACACACACCTGATTGAGATTTTAGCATATCTAACAATAGATTTTTTTTAACCGTGGTTTCTTTATTGACTAACTGACAAATGACTTGTTACTTTTAGAATTATGAAGTTTATCCTCTTTTTTTAATTTTGAATTATTTTTATTTTATTCATAATTCTTTTATTTAATTTGAAAAAATGCTC--TCCGTTCATCTTTTGATAGAATTGAGTGTGGGGATGAATACCGAAGGAATTGAGGTCAGAAGTGTTGGGAACACCATCACTCTCCACGAAACTGCCCTCATCGAAGCTTTTAATCTGAAAGCAGCCATTGAATATCAACTGAAGAACTGTGAGTAATTCCCTATTTTATTCCAGTTCTGTATTATTTTCTCGGTGTCTGCCATTACAACAATAGACACAAATGTTGAT------------------------------------------------------------------------------------------------------------------------------------------------------------------------------------------------------------------------------------------------------------------------------------------
Ndilutus_StarveRockCave_G3174 AAGTTCCGATATTTAAGTATCACTTATGCATGGCTTATAATTCAATACCAAAATCAGAATGTCAAAACAAAATAGAATAAACATATGAAAAACGATTTACTGTCTAATATATTTGTGGTCAAAACCAAAGTAAAAGAAATTTGACAAAACTGAAGTTTTAACCACACATTCTCATTGACCCAATAAGGTTTTTGGGCCAATTTTTCCACATACCTGTCCAGGTAGTAAAAATCAACACACACCTGATTGAGATTTTAGCATATCTAACAATAGATTTTTTTTAACCGTGGTTTCTTTATTGACTAACTGACAAATGACTTGTTACTTTTAGAATTATGAAGTTTATCCTCTTTTTTTAATTTTGAATTATTTTTATTTTATTCATAATTCTTTTATTTAATTTGAAAAAATGCTC--TCCGTTCATCTTTTGATAGAATTGAGTGTGGGGATGAATACCGAAGGAATTGAGGTCAGAAGTGTTGGGAACACCATCACTCTCCACGAAACTGCCCTCATCGAAGCTTTTAATCTGAAAGCAGCCATTGAATATCAACTGAAGAACTGTGAGTAATTCCCTATTTTATTCCAGTTCTGTATTATTTTCTCGGTGTCTGCCATTACAACAATAGACACAAATGTTGATTTATTCCAACCTAAAAAATAACTATTTTTTACAATGAATTTTTTATTAAAAAAAGTTTTACTACACTATTTTGATTTATTGCTCACAATTTAAGTTAAATCCTCGTATTAAATATTTTTTTTACTAAATTATATTTCTATTTGTTGATTTTTAATTATTTATTGTTAGAAATTATATTGAATTGCATATTCATAGGTAAATGTTGTATATGGTATATTTATGCTTATTGTATTTCCTTATTTGCTTGATAGTACAAGAATTTATCTGAGTTTAATTGAATAT
Nesticus_gertschi_N806_gr_nasicus ----------------------------------------TTCAATACAAAAAATGGAATGTCAAAAC--AACTAATTAAACATATTGAAAACACTTTAACGTCTAATA-AT---------------AAGTAAAAGAAAATTGTCACAACTAAAGTTTTAACCACACATTTCCAATGACCCAATAAGGTTTTTGGGCCAATTTTTTCACATACCTGTCCAGGTAGTAAAAATCAACACATACCTGATTGAGATTTTAGCATATCTAACAATAGATTTTTTCAAACCATGGTTTCTTTATTGACTAACCGACAAATGACTCGTTACTTTCAGAATTGTGAAGTTTATTCTGTTTTATAATTTTTGAATTATTTTTATTTTATTCGTAATTCCTTCATTTAATTTGCAAAAATGCTCTATCCATTCATCTTTTGATAGAATTGAGCGTGGGGATGAATACCGAAGGAATTGAAGTCAGAAGTGTTGGGAACACCATCACTCTACACGAAACTGCCCTCATCGAAGCTTTCAATCTGAAAGCAGCCATTGAATACCAACTGAAGAACTGTGAGTAATTCCCTATTTTATTCCACTTCTGTATCATTTCCTCAGTGTCTGTCATTATGACAATAGACACAATTGTTGGCTTATGTTTACTTAAAAAATAACTATTTTGAAATTCGGACAGTTTGTTATACACAAGTGTTTAATATTATTTCGAT----------------------------------AGAGATTTTTTTTTCTAAC----------ATTCATTGGT---------------------------AATGCCTTTTTTATCCGTAGATC------------------------------------------------------------------------------------
Nfridelli_LittlePigeon_N262 AAGTTCTGATATTTAAGTATCACTTATACATGGCTTATAATTCAATACCAAAACCAGAATGTCAAAACAAAATTAAATAAACATATTGAAAGCACTTTACTATCTAATATATTTGTGGTCAAAACCAAAGTAAAAGAAATTTGACAAAACTGAAGTTTTAACCACACATTCTCATTGACCCAATAAGGTCTTTGGGCCAATTTTTCCACATACCTGTCCAGGTAGTAAAAATCAACACATACCTGATTGAGATTTTAGCATATCTAAACATA--TCTTG------CATATCT----------TGAGATTTAGCATATCTTGTTACTTTTAGAATTATGAAGTTTATCCTC-------TTTTTTGAATTATTTTTATTTTATTCCTAATTCTTTCATTTAATTTGAAAAAATGCTC--TCCATTCATCTTTTGATAGAATTGAGTGTGGGGATGAATACCGAAGGAATTGAGGTCAGAAGTGTTGGGAACACCATCACTCTCCACGAAACTGCCCTCATCGAAGCTTTTAATCTGAAAGCAGCCATTGAATACCAACTGAAGAACTGTGAGTAATTTTCTATTTTATTCCAGTTCTGTATTATTTTCTCAGTGTCTGCCATTACAACAATAGACACAATTGTTGATTTATGTCAACCTAAGAAATAACTATTTTTTACAATGAATTTTTTATTAAAAAAAGTTTTACTACACTATTTTGATTTATTGCTCACAATTTAAGTTAAATCCTCGTATTAAATATTTTTTTTACTAAATTATATTTCTATTTGTTGATTTTTAATTATTTATTGTTAGAAATTATATTGAATTGCATATTCATAGGTAAATGTTGTATATGGTATATTTATGCTTATTGTATTTCCTTATTTGCTTGATAGTACAAGATTTTAATTGAGTCCGTCTTTACAT
Nfurtivus_HugdenBranch_G3175 AAGTTCTGATATTTAAGTATCACTTATACATGGCTTATAATTCAATACCAAAACCAGAATGTCAAAACAAAATTAAATAAACATATTGAAAGCACTTTACTATCTAATATATTTGTGGTCAAAACCAAAGTAAAAGAAATTTGACAAAACTAAAGTTTTAACCACACATTCTCATTGACCCAATAAGGTTTTTGGGCCAATTTTTCCACATACCTGTCCAGGTAGTAAAAATCAACACATACCTGATTGAGATTTTAGCATGTCTAACAATAGATTTTTTTAAACCACGGTTTCTTTATTGACTAACTGACAAATGACTTGTTACTTTCAGAATTGTGAAGTTCATCCTGTTTTATAATTTTTGAATTATTTTTATTTTATCCGTAATTCGTTCATTTAATTTTCAAAAATGCTCCATCCA----TCTTTTGACAGAATTGAGTGTGGGGATGAACACCGAAGGAATTGAAGTCAGAAGTGTTGGGAACACCATCACTCTCCACGAAACTGCCCTCATCGAAGCTTTTAATCTGAAAGCAGCCATTGAATACCAACTGAAGAACTGTGAGTCATTCCCTATTTCATTCCACTTCTCTATTATTTTCTCAGTGTCTGCCATTACGACAATAGACACAATTGTTGGTTTATGTTAACTTAAAAAATAACTATTTTTTACAATGAATTTTTTGCT-----------TACTACATCATTTTGATTTATTA----------AGTTTAACTCACCATATTATATA--------------ATATATATATATATATTAGGGGCGAAGTACCGATGCTT---------CATGAAACATCAGTTTAAAAGTCGGCACCGGGCGTCGTATTTTTAAGTCGGCCGTACTTCGCGATCGGCTTCATG--------------------------------
Nfurtivus_RaccoonMtn_N1026 ----------------------------------------------------------------------------------------------------------------------------------------------------ACTAAAGTTTTAACCACACATTCTCATTGACCCAATAAGGTTTTTGGGCCAATTTTTCCACATACCTGTCCAGGTAGTAAAAATCAACACATACCTGATTGAGATTTTAGCATGTCTAACAATAGATTTTTTTAAACCACGGTTTCTTTATTGACTAACTGACAAATGACTTGTTACTTTCAGAATTGTGAAGTTCATCCTGTTTTATAATTTTTGAATTATTTTTATTTTATCCGTAATTCGTTCATTTAATTTTCAAAAATGCTCCATCCA----TCTTTTGACAGAATTGAGTGTGGGGATGAACACCGAAGGAATTGAAGTCAGAAGTGTTGGGAACACCATCACTCTCCACGAAACTGCCCTCATCGAAGCTTTTAATCTGAAAGCAGCCATTGAATACCAACTGAAGAACTGTGAGTCATTCCCTATTTCATTCCACTTCTCTATTATTTTCTCAGTGTCTGCCATTACGACAATAGACACAATTGTTGGTTTATGTTAACTTAAAAAATAACTATTTTTTACAATGAATTTTTTGCT-----------TACTACATCATTTTGATTTATT-----------AAGTTAACTCACCATATTATATA----------------ATATATATATATATTAGGGGCGAAGTACCGATGCTT---------CATGAAACATCAGTTTAAAAGTCGGCACCGGGCGTCGTATTTTTAAGTCGGCCGTACTTCGCGATCGGCTTCATGATGCCGGAACTCCGTGGAGTGTCGT-------
Ngeorgia_Sittons_N073 AAGTTCTGATATTTAAGTATCACTTATACATGGCTTATAATTCAATACCAAAACCAGAATGTCAAAGCAAAATTAAATAAACATGTTGAAAACACTTTACTATCTAATATATTTGTGGTCAAAACCAAAGTAAAAGAAATTTGACAAAACTAAAGTTTTAACCACATATTCTCATTGACCGAATAAGGTTTTTGGGGCAATTTTTCCACATACCTGTCCAGGTAGTAAAAATCAACACATACCTGATTGAGATTTTAGCATATCTAACAATAGATTTTTTTTAACCATGGTTTCTTTATTGACTAACTGACAAATGACTTGTTACTTTTAGAATTATGAAGTTTATCCTCTTTTTT--------AATTATTTTTATTTTATTTATAATTCTTTCATTTAATTTGAAAAAATGCTCTATCCATTCATCTTTTGATAGAATTGAGTGTAGGGATGAATACCGAAGGAATTGAGGTCAGAAGTGTTGGGAACACTATCACTCTCCACGAAACTGCCCTCATCGAAGCTTTTAATCTGAAAGCAGCCATTGAATACCAACTGAAGAACTGTGAGTAATTCCCTATTTTATTCCAGTTCTGTATTATTTTCTCAGTGTCTGCCATTACGACAATAGACACAATTGTTGATTTATGTCAACCTAAAAAATAACTATTTTTTACAATGAATTTTTTATT-AAAAAAGTTTTACTACACTATTTTGATTTGTTCCGCACATTTTAAGTTAAATCCTCATATTAAATATTTTTTTTACTAAATTATATTTCTATTTGTTGATTTTTAATTATTTATTGTTAGAAATTATATTGAATTGCATATTCATAGGTAAATGTTGTATATGGTATATTTATGCTTATTGTATTTCCTTATTTGCTTGATAGTACAAGAATTTATCTGAGTTTAATTGAATAT
Ngertschi_CedarCreek_N351 AAGTTCTGATAATTAATTTTCACTTATACATGGCTTACAATTCAATAC-AAAAATGGAATGTCAAAAC--AATTAATTAAACATATTGAGAACACTTTAACGTCTAATATATTTCTGGTCAAAACCGAAGTAAAAGAAAATTGTCACAACTAAAGTTTTAACCACACATTTCCAATGACCCAATAAGGTTTTTGGGCCAATTTTTTCACATACCTGTCCGGGTAGTAAAAATCAACACATACCTGATTGAGATTTTAGCATATCTAACAATAGATTTTTTCAAACCATGGTTTCTTTATTGACTAACCGACAAATGACTTGTTACTTTCAGAATTGTGAAGTTTATTCTGCTTTATAATTTATGAATTAGTTTTATTTTATTCATAATTCCTTCATTTAATTTACAAAAATGCTCTATCCATTCATCTTTTGATAGAATTGAGCGTGGGGATGAATACCGAAGGAATAGAAGTCAGAAGTGTTGGGAACACCATCACTCTCCACGAAACTGCCCTCATCGAAGCTTTTAATCTGAAAGCAGCCATTGAATACCAACTGAAGAACTGTGAGTAATTCCCTATTTTATTCCACTTCTGTATCATTTTCTCAGCGTCTGTCATTACGACAATAGACACAATTGTTGGTTTATGTTAACTTAAAAAATAACTATTTTTTACAATGAATTTTTTGCCAAAAAAAGTTCTACTACATTATTTTGATTTATTGCTCACAATTTAAGTTAACTCGTCCTAT-------------------------------TAT--------------------------------------------------------------------------------------------------------------------------------------------
Ngertschi_FrenchBroad_N968 AAGTTCTGATAATTAATTTTCACTTATACATGGCTTACAATTCAATAC-AAAAATGGAATGTCAAAAC--AATTAATTAAACATATTGAGAACACTTTAACGTCTAATATATTTCTGGTCAAAACCGAAGTAAAAGAAAATTGTCACAACTAAAGTTTTAACCACACATTTTCAATGACCCAATAAGGTTTTTGGGCCAATTTTTTCACATACCTGTCCGGGTAGTAAAAATCAACACATACCTGATTGAGATTTTAGCATATCTAACAATAGATTTTTTCAAACCATGGTTTCTTTATTGACTAACCGACAAATGACTCGTTACTTTCAGAATTGTGAAGTTTATTCTGCTTTATAATTTATGAATTAGTTTTATTTTATTCATAATTCCTTCATTTAATTTACAAAAATGCTCTATCCATTCATCTTTTGATAGAATTGAGCGTGGGGATGAATACCGAAGGAATAGAAGTCAGAAGTGTTGGGAACACCATCACTCTCCACGAAACTGCCCTCATCGAAGCTTTTAATCTGAAAGCAGCCATTGAATACCAACTGAAGAACTGTGAGTAATTCCCTATTTTATTCCACTTCTGTATCATTTTCTCAGCGTCTGTCATTACGACAATAGACACAATTGTTGGTTTATGTTAACTTAAAAAATAACTATTTTTTACAATGAATTTTTTGCCAAAAAAAGTTCTACTACATTATTTTGATTTATTGCCCACAATTTAAGTTAACTCGTCCTAT------------------------------ATAT--------------------------------------------------------------------------------------------------------------------------------------------
Ngertschi_HickoryNutGap_N810 ---------------------------------------------------------------------------------CATATTGAGAACACTTTAACGTCTAATATATTTCTGGTCAAAACCGAAGTAAAAGAAAATTGTCACAACTAAAGTTTTAACCACACATTTCCAATGACCCAATAAGGTTTTTGGGCCAATTTTTTTACATACCTGTCCAGGTAGTAAAAATCAACACATACCTGATTGAGATTTTAGCATATCTAACAATAGATTTTTTCAAACCATGGTTTCTTTATTGACTAACTGCCAAATGACTGGTTACTTTCAGAATTGTGAAGTTTATTCTGTTTTATAATTTTTGAATTATTTTTATTTTATTCATAATTCCTTCATTTAATTTGCAAAAATGCTCTATCCATTCATCTTTTGATAGAATTGAGCGTGGGGATGAATACCGAAGGAATTGAAGTCAGAAGTGTTGGGAACACCATCACTCTACACGAAACTGCCCTCATTGAAGCTTTTAATCTGAAAGCAGCCATTGAATACCAACTGAAGAACTGTGAGTAATTCCCTATTTTATTCCACTTCTGCATCATTTTCTCAGTGTCTGTCATTACGACAATAGACACAATTGTTGGTTTATGTTAACTTAAAAAATAACTATTTTTTACAATGAATTTTTTGCAAAAAAAAGTTCTACTACATTATTTTGATTTATTGCTCACAATTTAAGTTAACTCGTCATATTA---------------------------TATATATATATATATATATATATATATA---------------------------------TATATATATATACATATA------------------------------------------------------------------
Nholsingeri_BrumleyCrk_N916 AAGTTCTGATATTTAAGTATCACTTATACATGGCTTATAATTCAATACCAAAACCAGAATGTCAAAACAAAATTAAATAAACATATTGAGAACACTTTACTATCTAATATATTTGTGGTCAAAACCAAAGTAAAAGAAATTTGACAAAACTAAAGTTTTAACCACACATTCTCATTGACCCAATAAGGTTTTTGGGCCAATTTCTCCACATACCTGTCCAGGTAGTAAAAATCAACACATACCTGATTGAGATTTTAGCGTATCTAACAATAGATTTTTTTTAACCATGGTTTCTTTATTGACTAACTGACAAATGACTTG-----TTTAGAATTATGAAGTTTATCCTCTTTTTTTAATTTTGAATTATTTTTATTTTATTCATAATTCTTTCATTTAATTTGAAAAAATGCTC--TCCATTCATCTTTTGATAGAATTGAGTGTGGGGATGAATACCGAAGGAATTGAAGTCAGAAGTGTTGGGAACACCATCACTCTCCACGAAACTGCCCTCATCGAAGCTTTTAATCTGAAAGCAGCCATTGAATACCAACTGAAGAACTGTGAGTAATTCCCTATTTTATTCCAGTTCTGTATTATTTTCTCAGTGTCTGCCATCACAACAATAGACACAATTGTTGATTTATGTCAACCTAAAAAATAACTATTTTTTACAATGAATTTTTTATTAAAAAAAGATTTACTGCACTATTTTGATTTATTGCTCACAATTTAAGGTGACTCCCCAGA-------TTTTAGTTATTGAATTTCGTATCGGATCGATGATTTTTTAAGATCAATTTTAGAAAAATAAATGAAGCTATCCACTA------TAATTTTGTGAGTGGCATTTTTTAACTT-CTGTAATCACTTATTAACTCTAAAGTATAAAAACATTTGAGATTCTCAGTGGATGA
Nholsingeri_PondCave_N541 AAGTTCTGATATTTAAGTATCACTTATACATGGCTTATAATTCAATGCCAAAACCAGAATGTCAAAACAAAATTAAATAAACATATTGAAAACACTTTACTATCTAATATATTTGTGGTCAAAACCAAAGTAAAAGAAATTTGACAAAACTAAAGGTTTAACCACACATTCTCATTGACCCAATAAGGTTTTTGGGCCAATTTCTCCACATACCTGTCCAGGTAGTAAAAATCAACACATACCTGATTGAGATTTTAGCGTATCTAACAATATATTTTTTTTAACCATGGTTTCTTTATTGACTAACTGACAAATGACTTG-----TTTAGAATTATGAAGTTTATCCTCTTTTTTTAATTTTGAATTATTTT--TTTTATTCATAATTCTTTCATTTAATTTGAAAAAATGCTCTATCCATTCATCTTTTGATAGAATTGAGTGTGGGGATGAATACCGAAGGAATTGAAGTCAGAAGTGTGGGGAACACCATCACTCTCCACGAAACTGCCCTCATCGAAGCTTTCAATCTGAAAGCAGCCATTGAATACCAACTGAAGAACTGTGAGTAATTCCCTATTTTATTCCAGTTCTGTATTATTTTCTCAGTGTCTGCCATTACAACAATAGACACAATTGTTGATTTATGTCAACCTAAAAAATAACTATTTTTTACAATGAATTTTTTATTAAAAAAAGATTTACTACACTATTTTGATTTATTGCTCACAATTTAAGTTAAATCCTCGTATTAAATATTTTTTTTACTAAATTATATTTCTATTTGTTGATTTTTAATTATTTATTGTTAGAAATTATATTGAATTGCATATTCATAGGTAAATGTTGTATATGGTATATTTATGCTTATTGTATTTCCTTATTTGCTTGATAGTACAAGAATTTATCTGAGTTTAATTGAATAT
Njonesi_CaveSpringCave_N390 ACGTTCTGATATTTAAGTATCACTTATACATGGCTTATAATTCAATACCAAAACCAGAATGTCAAAACAAAATTAAATAAACATATTGAAAACACTTTACTATCTAATATATTTGTGGTCAAAACCAAAGTAAAAGAAATTTGACAAAACTGAAGTTTTAACCACACATTCTCATTGACCCAATAAGGTCTTTGGGCCAATTTTTCCACATACCTGTCCAGGTAGTAAAAATCAACACATACCTGATTGAGATTTTAGCATATCTAAACATA--TCTTG------AATATCT----------TGAGATTTAGCATATCTTGTTACTTTTAGAATTATGAAGTTTATCCTC-------TTTTTTGAATTATTTTTATTTTATGCCTAATTCTTTCATTTAATTTGAAAAAATGCTC--TCCATTCATCTTTTGATAGAATTGAGTGTGGGGATGAATACCGAAGGAATTGAGGTCAGAAGTGTTGGGAACACCATCACTCTCCACGAAACTGCCCTCATCGAAGCTTTTAATCTGAAAGCAGCCATTGAATACCAACTGAAGAACTGTGAGTAATTTCCTATTTTATTCCAGTTCTGTATTATTTTCTCAGTGTCTGCCATTACAACAATAGACACAATTGTTTATTTATGTCAACCTAAAAAATAACTATTTTTTACAATGAATTTTTTATT-AAAAAAGTTTTACTACACTATTTTGATTTATTGCTCACAATTTAAGTTAAATCCTCTTATTAAATATTTTTTTTACTAAATTATATTTCTATTTGTAGATTTTTAATTATTTATTGTTAGAAATTATATTGAATTGCATATTCATAGGTAAATGTTGTATATGGTATATTTATGCTTATTGTATTTCCTTATTTGCTTGATAGTACAAGAATTTATCTGAGTTTAATTACATGT
Nlowderi_ChestnutBranch_N731 AAGTTCTGATAATTAAGTATAACTTATACATGGCTTACAATCCAATACCAAAAATAGAATGTCAAAACAAAATTAAATAAACATATTGGGGTCACTTTAATGTCTAATATATTTGTGGTCAAAACTGAAGTAAAAGAAATTTGTCAAAACTAAACTTTTATCCACACATTCCTAGTGACCCAATAAGGTTTTGGGGCCAATTTTTTCAC-----------------------------ATACCTGATTGAGATTTTAGCATGTCTAGCAATAGA-TTTTTTTAACCATGGTTTCTTTATTCACTAACTGCCCAATGACTTGTTACTTTCAGAATTGTGAAATATATTTATTTTTATAATTTTTGAATTATTTTTATTGTATCCGTAATTCCTTTGTTTAATTTGCAAGAATGCTCTATCCATTCATCTTTTGATAGAATTGAGTGTGGGGATGAATACCGAAGGAATTGAAGTCAGAAGTGTTGGGAATACCATCACTCTCCACGAAACTGCCCTCATCGAAGCTTTTAATCTGAAAGCGGCCATTGAATATCAACTGAAGAACTGTGAGTGATTCCCTATTTTATTCCA-TTCTGTATCATTTTCTCAGTGTCTGCCATTATGACAATGGACACAATTGTTGGTTTATGTTAACTAAAAAAATAACTATTTTTTACAATGAATTTTATACAAAAAAAATT--TACTACACTATTTTGATTGATTGCTCACAATTTAAGTTAAATCCTCATATTA------------------------------------------AATTATTTATTCTTAGAGAATATATTGAGTTGTACATTCATTGGTAAATGTTGTATGCAATATATTTATGCTTATTGTATTTCCTTCTTTGCTTGATAGTACAAGAA-TTATCTGAGTATAATTGAATAT
Nlowderi_upperFiresCreek_N820 AAGTTCTGATAATTAAGTATAACTTATACATGGCTTACAATCCAATACCAAAAATAGAATGTCAAAACAAAATTAAATAAACATATTGGGGTCACTTTAATGTCTAATATATTTGTGGTCAAAACTGAAGTAAAAGAAATTTGTCAAAACTAAACTTTTATCCACACATTCCTAGTGACCCAATAAGGTTTTGGGGCCAATTTTTTCAC-----------------------------ATACCTGATTGAGATTTTAGCATGTCTAGCAATAGA-TTTTTTTAACCATGGTTTCTTTATTCACTAACTGCCCAATGACTTGTTACTTTCAGAATTGTGAAATATATTTATTTTTATAATTTTTGAATTATTTTTATTGTATCCATAATTCCTTCGTTTAATTTGCAAAAATGCTCTATCCATTCATCTTTTGATAGAATTGAGTGTGGGGATGAATACCGAAGGAATTGAAGTCAGAAGTGTTGGGAACACCATCACTCTCCACGAAACTGCCCTCATCGAAGCTTTTAATCTGAAAGCGGCCATTGAATACCAACTGAAGAACTGTGAGTGATTCCCTATTTTATTCCA-TTCTGTATCATTTTCTCAGTGTCTGCCATTATGACAATGGACACAATTGTTGGTTTATGTTAACTAAAAAAATAACTATTTTTTACAATGAATTTTATACAAAAAAAATG--TACTACACTATTTTGATTGATTGCTCACAATTTAAGTTAAATCCTCATATTAAATTATTTTTTTACTAAATTATATTTCTATTTGTTGAATTTTAATTATTTATTCTTAGAGAATATATTGAGTTGTACATTCATTGGTAAATGTTGTATGCAATATATTTATGCTTATTGTATTTCCTTCTTTGCTTGATAGTAAAAGAA-TTATCTGAGTATAATTGAATAT
Nlula_BeeRockCave_G2091 AAGTTCTGATATTTAAGTATCACTTATACATGGCTTATAATTCAATACCAAAACCAGAATGTCAAAACAAAATTAAATAAACATATTG-AAACACTTTACTATCTAATATATTTGTGGTCAAAATCAAAGTAAAAGAAATTTGACAAAACTACAGTTTTAACCACACGTTCTTATTGACCGAATAAGGTTTTTGGGCCAATTTTTCCACATACCTGTCCAGTTAGTAAAAATCAACACATACTTGATTGAGATTTTAGCATATCTAACAATAGATTTTTTTAAACCATGGTTTCTTTATTGACTAACTGACAAATGACTTGTTACTTTTAGAATTATGAAGTTTATCCTCTTTTTT--------AATTATTTTTATTTTATTTATAATTCTTTCATTTAATTTGAAAGAATGCTCTATCCATTCATCTTTTGATAGAATTGAGTGTGGGGATGAATACCGAAGGAATTGAGGTCAGAAGTGTCGGGAACACCATCACTCTCCACGAAACTGCCCTCATCGAAGCTTTTAATCTGAAAGCAGCCATTGAATATCAACTGAAGAACTGTGAGTAATTCCCTATTTTATTCCAGTTCTGTATTATTTTCTCAGTGTCTGCCATTACGACAATAGACACAATTGTTGATTTATGTCAACCTAAAAATTAACTATTTTTTACAATGAATTTTTTATTAAAAAAAGTTTTACTACACTATTTTGATTTATCCCTCACATTTTAAGTTAAATCCTCGTATTAAATATTTTTTTTACTAAATTATATTTCTATTTGTTGATTTTTAATTATTTATTGTTAGAAATTATATTGAATTGCATATTCATAGGTAAATGTTGTATATGGTATATTTATGCTTATTGTATTTCCTTATTTGTTTGATAGTACAAGAATTTATCTGAGTTTAATTGAATAT
Nlula_LulaFallsCave_G2084 AAGTTCTGATATTTAAGTATCACTTATACATGGCTTATAATTCAATACCAAAACCAGAATGTCAAAACAAAATTAAATAAACATATTG-AAACACTTTACTATCTAATATATTTGTGGTCAAAATCAAAGTAAAAGAAATTTGACAAAACTAAAGTTTTAACCACACGTTCTTATTGACCGAATAAGGTTTTTGGGCCAATTTTTCCACATACCTGTCCAGTTAGTAAAAATCAACACATACTTGATTGAGATTTTAGCATATCTAACAATAGATTTTTTTAAACCATGGTTTCTTTATTGACTAACTGACAAATGACTTGTTACTTTTAGAATTATGAAGTTTATCCTCTTTTTT--------AATTATTTTTATTTTATTTATAATTCTTTCATTTAATTTGAAAGAATGCTCTATCCATTCATCTTTTGATAGAATTGAGTGTGGGGATGAATACCGAAGGAATTGAGGTCAGAAGTGTCGGGAACACCATCACTCTCCACGAAACTGCCCTCATCGAAGCTTTTAATCTGAAAGCAGCCATTGAATATCAACTGAAGAACTGTGAGTAATTCCCTATTTTATTCCAGTTCTGTATTATTTTCTCAGTGTCTGCCATTACGACAATAGACACAATTGTTGATTTATGTCAACCTAAAAATTAACTATTTTTTACAATGAATTTTTTATTAAAAAAAGTTTTACTACACTATTTTGATTTATCCCTCACATTTTAAGTTAAATCCTCGTATTAAATATTTTTTTTACTAAATTATATTTCTATTTGTTGATTTTAAATTATTTATTGTTAGAAATTATATTGAATTGCATATTCATAGGTAAATGTTGTATATGGTATATTTATGCTTATTGTATTTCCTTATTTGTTTGATAGTACAAGAATTTATCTGAGTTTAATTGAATAT
Nmimus_NealsSink_N329 -------------------------------------------------AAAACCAGAATGTCAAAACAAAATTGAATAAACATATTGAAAACACTTTACTATCTATTATATTTGTGGTCAAAACCAAAGTAAAAGAAATTTGACAAAACTAAAGTTTTAACCACACATTTTCATTGACCCA-TAAGGTTCTTGGGCCAATTTTTCCACATACCTGTCCAGGTAGTAAAAATCAACACATACCTGATTGAGATT--------------------------------------------------------------ACTTGTTACTTTTAGAATTATGAAGTTTATCCTC-TTTTTTAATTTGGAATTATTTTTATTTTATTCATAATTCCTTCATTTAATTTGAAAAAATGCTC--TCCGTTCATCTTTTGATAGAATTGAGTGTGGGGATGAATACCGAGGGAATTGAGGTCAGAAGTGTTGGGAACACCATCACTCTCCACGAAACTGCCCTCATCGAGGCTTTTAATCTGAAAGCAGCCATTGAATACCAACTGAAGAACTGTGAGTAATTCCCTATTTTATTCCACTTCTGTATCATTTTCTCAGTGTCTGCCATCACAACAATAGACACAATTGTTGATTTATGTCAACCTAAAAAATAACTTTTTTTTACAATGAATTTTTTATT-AAAAAAGTTTTACTGCACTATTTTGATTTATTGCTCACAATTTAAGTTAAATGCTCGTATTAAATATTTTTTTTACTAAATTATATTTCTATTTGTTGATTTTTAATTATTTATTGTTAGAAATTATATTGAATTG--------------------------------------------------------------------------------------------------
Nmimus_Straleys_N625 --------------------------------------------------------------------------------------------------------------------------------------------------------------------------------------------------------------------------------------------------------------------------ACAATAGATTTTTTAAAACCATGGTTTCTTTATTGACTAACTGACAAATGACTTGTTACTTTTAGAATTATGAAGTTTATCCTC-TTTTTTAATTTGGAATTATTTTTATTTTATTCATAATTCCTTCATTTAATTTGAAAAAATGCTC--TCCGTTCATCTTTTGATAGAATTGAGTGTGGGGATGAATACCGAGGGAATTGAGGTCAGAAGTGTTGGGAACACCATCACTCTCCACGAAACTGCCCTCATCGAGGCTTTTAATCTGAAAGCAGCCATTGAATACCAACTGAAGAACTGTGAGTAATTCCCTATTTTATTCCACTTCTGTATCATTTTCTCGGTGTCTGCCATCACAACAATAGACACAATTGTTGATTTATGTCAACCTAAAAAATAACTATTTTTTACAATGAATTTTTTATTAAAAAAAGTTTTACTGCACTATTTTGTTT--------------------------------------------------------------------------------------------------------------------------------------------------------------------------------------------------------------
Nnasicus_CaneyFork_N171 AAATTCAGTAATCTCGTTCGCCACCCTGGCGAATTGACAATTTAATACCAAAACTAGAATGTCAAAACAAAATTAATTAAACATATTGGGAACACTTTAATGTCTAATATATTTGTGGTCAAAACCAAAGTGAAAGAAATTTGTCACAACTAAACTTTTAACCACACATTCCCAGTGATCCATTAAGGTATTTGGGCCAATTTTTT----------------------------TCACATACCTGATTGAGATTTTAGCATGTCTAGCAATAA--TTTTTTTAACCATGGTTTCTTCATTCACTAACTGCCCAATGACTTGTTACTTTCAGAATTATGAAGTTTATCCTGTTTTATAATTTGTGAATTATTTTTATTTTATCCGTAATTCCTTCATTTAATTTGCAAAAATGCTCTATCCATTCATCTTTTGATAGAATTGAGTGTGGGGATGAATACCGAAGGAATTGAAGTCAGAAGTGTTGGGAACACCATCACTCTCCATGAAACTGCCCTCATCGAAGCTTTTAATCTGAAAGCAGCCATTGAATACCAACTGAAGAACTGTGAGTAATTCCCTATTTTATTCCACTTCTGTATCATTTTCTTCGCATCTGCCATTACGACAATAGACACAATTGTTGGTTTATGACAACTTAAAAAATAACTATTTTTTACAATGAATTTTTTACAAAAAAAAGTTTTATTACATTATTTTGGTTTATTGCTCACAATTTAAGTTAAATCCCCCTATTAAATATATTTTTTACTAAATTAAATTTCTATTTGTTGATTTTTAATTATTTATTCCTAGAGATTATATTGAGTTGTACATTCATAAGTAAATGTTGTAAACAGTATATTTATGTTTATTGTATTTCCTTATTTGTTTGATAGTACAAGAATTTATCTGAGTATAATTGAATAT
Nnasicus_ConnosteeFalls_N696 AAATTCAGTAATCTCGTTCGCCACCCTGGCGAATTGACAATTTAATACCAAAACTAGAATGTCAAAAC--AATTAAATAAACATATTGGGAACACTTTAATATGTAATATATTTATGGGCAAAACCAAAGTGAAAGAAATTTGTTACAACTAAACTTTTAACCACACATTCCCAGTGATCCAATAAGGTATTTGGGCCAATTTTTT----------------------------TCACATACCTGATTGAGATTTTAGCATGTCTAGCAATAA--TTTTTTTAACCATGGTTTCTTCATTCACTAACTGCCCAATGACTTGTTACTTTCAGAATTATGAAGTTTATCCTGTTTTATAATTTGTGAATTATTTTTATTTTATCCGTAATTCCTTCATTTAATTTGCAAAAATGCTCTATCCATTCATCTTTTGATAGAATTGAGTGTGGGGATGAATACCGAAGGAATTGAAGTCAGAAGTGTTGGGAACACCATCACTCTCCACGAAACTGCCCTCATTGAAGCTTTTAATCTGAAAGCAGCCATTGAATACCAACTGAAGAACTGTGAGTAATTCCCTTTTTTATTTCACTTCTGTATCATTTTCTCAGCGTCTGCTATTACGACAATAGACACAATTGTTGGTTTATGACAACTTAAAAAATAACTATTTTTTACAATGAATTTTTTACAAAAAAAAGTTTTATTACATTATTTTGGTTTATTGCCCACAATTTAAGTTAAATCCCCCTATTAAATATTTTTTTTACTAAATTAAATTTCTATTTGTTGATTTTTAATTATTTATTCCTAGAGATTATATTGAGTTGTACATTCATAAGTAAATGTTGTAAACAGTATATTTATGTTTATTGTATTTCCTTATTTGTTTGATAGTACAAGAATTTATCTGAGTATAATTGAATAT
Nnasicus_CoweeTrain_N189 ----------------------------------------------------------------------------------------------------------------------------------TGAAAGAAATTTGTCACAACTAAACTTTTAACCACACATTCCCAGTGACCCAATAAGGTTTTTGGGGCAATGTTTT----------------------------TCACATACCTGATTGAGATTTTAGCATGTCTAGCAATAA--TTTTTTAAACCATGGTTTCTTCATTCGCTAACTGCCCAATGACTTGTTACTTTCAGAATTATGAAGTTTATCCTGTTTTATAATTTTTGAATTATTTTTATTTTATCCGTAATTCCTTCATTTAATTTGCAAAAATGCTCTATCCATTCATCTTTTGATAGAATTGAGTGTGGGGATGAATACTGAAGGAATTGAAGTCAGAAGTGTTGGGAACACCATCACTCTCCACGAAACTGCCCTCATTGAAGCTTTTAATCTGAAAGCAGCCATTGAATACCAACTGAAGAACTGTGAGTAATTCCCTATTTTATTCCACTTCTGTATCATTTTCTCAGCGTCTGCCATTATGACAATAGACACAATTGTTGGTTTATGACAACTTAAAAAATAACTATTTTTTACAATGAATTTTTTACAAAAAAAAGTTTTATTACATTATTTTGATTTATTGCTCATAATTTAAGTTAAATCCTCATATTAAATATTTTTTTTACTAAATTAACTTTCTATTTGTTGATTCTTAATTATTTATTCCTAAAGATTATATTGAGTTGTACATTCATAAGTAAATGTTGTAAACAGTATATTTATGTTTGTTGTATTTCCTTATTTGTTTGATAGTACAAGAATTTATCTGAGTATAATTGAATAT
Npaynei_Grindstaff_N646 AAGTTCTGATATTTAAGTATCGCTTATACATGGCTTATAATTCAATACCAAAACCAGAATGTCAAAACAAAATTAAATAAACATATTGAAAACACTTTACTATCTAATATATTTGTGGTCAAAACCAAAGTAAAAGAAATTTGACAAAACTAAAGTTTTAACCACACATTCTCGTTTACCCAATAAGGTTTTTGGGCCAATTTTTCAACATACCTGTCCAGGTAGTAAAAATCAACACATACCAGATTGAGATTTTAGCATATCTAACAATAGATTTTTTTTAACCATGGTTTCTTTATTGACTAACTGACAAATGACTTGTTACTTTTAGGATTATGAAGTTTATCCTCTTTTTTTAATTTTGAATTATTTTTATTTTATTCATAATTCTTTCATTTAATTTGAAAAAATGCTCTATCCATTCATCTTTTGATAGAATTGAGTGTGGGGATGAATACCGAAGGAATTGAAGTCAGAAGTGTTGGGAACACCATCACTCTCCACGAAACTGCCCTCATTGAAGCTTTTAATCTGAAAGCAGCCATTGAATACCAACTGAAGAACTGTGAGTATTTCCCTATTTTATTCCACTTCTGTATCATTTTCTCGGTGTCTGCCATCACAACAATAGACACAATTGTTGATTTATGTCAACCTTAAAAATAACTATTTTTTACAATGAATTTTTTATTAAAAAATGTTTTACTACACTATTTTGATTTATTGCTCACAATTTAAGTTAAATCCTCGTATTAAATATTTTTTTTACTAAATTATATTTCTATTCGTTGATTTTTAATTATTTATTGTTAGAAATTATGTTGAATTGCATATTCATAGGTAAATGTTGTATATGGTATATTTATGCTTATTGTAATTCTTTATTTGCTTGATAGTACAAGAATTTATCTGAGTTTAATTGAATAT
Npaynei_NorrisDamCave_N348 ---------TATTTAAGTATCGCTTATACATGGCTTATAATTCAATACCAAAACCAGAATGTCAAAACAAAATTAAATAAACATATTGAAAACACTTTACTATCTAATATATTTGTGGTCAAAACCAAAGTAAAAGAAATTTGACAAAACTAAAGTTTTAACCACACATTCTCGTTTACCCAATAAGGTTTTTGGGCCAATTTTTCAACATACCTGTCCAGGTAGTAAAAATCAACACATACCAGATTGAGATTTTAGCATATCTAACAATAGATTTTTTTTAACCATGGTTTCTTTATTGACTAACTGACAAATGACTTGTTACTTTTAGGATTATGAAGTTTATCCTCTTTTTTTAATTTTGAATTATTTTTATTTTATTCATAATTCTTTCATTTAATTTGAAAAAATGCTCTATCCATTCATCTTTTGATAGAATTGAGTGTGGGGATGAATACCGAAGGAATTGAAGTCAGAAGTGTTGGGAACACCATCACTCTCCACGAAACTGCCCTCATTGAAGCTTTTAATCTGAAAGCAGCCATTGAATACCAACTGAAGAACTGTGAGTATTTCCCTATTTTATTCCACTTCTGTATCATTTTCTCGGTGTCTGCCATCACAACAATAGACACAATTGTTGATTTATGTCAACCTTAAAAATAACTATTTTTTACAATGAATTTTTTATTAAAAAATGTTTTACTACACTATTTTGATTTATTGCTCACAATTTAAGTTAAATCCTCGTATTAAATAATTTTTTTACTAAATTATATTTCTATTCGTTGATTTTTAATTATTTATTGTTAGAAATTATGTTGAATTGCATATTCATAGGTAAATGTTGTATATGGTATATTTATGCTTATTGTATTTCTTTATTTGCTTGATAGTACAAGAATTTATCTGAGTTTAATTGAATAT
Npaynei_UnakaMtns_N943 AAGTTCTGATATTTAAGTATCACTTATACATGGCTTATAATTCAATACCAAAACCAGAATGTCAAAACAAAATTAAATAAACATATTGAAAACACTTTACTATCTAATATATTTGTGATCAAAACCAAAGTAAAAGAAATTTGACAAAACTAAAGTTTTAACCACACATTCTCGTTGACCCAATAAGGTTTTTGGGGCAATTTTTCCACATACCTGTCCAGGTAGTAAAAATCAACACATACCTGATTGAGATTTTAGCATATCTAACAATAGATTTTTTTAAACCATGGTTTCTTTATTGACCAACTGACAAATGACTTGTTACTTTTAGAATTATGAAGTTTATCCTCTCTTTTTAATTTTGAATTATTTTTATTTTATTCATAATTCTTTCATTTAATTTGAAAAAATGCTC--TCCGTTCATCTTTTGATAGAATTGAGTGTGGGGATGAATACCGAAGGAATTGAGGTCAGAAGTGTTGGGAACACCATCACTCTCCACGAAACTGCCCTCATCGAAGCTTTTAATCTGAAAGCAGCCATTGAATACCAACTGAAGAACTGTGAGTATTTCCCTATTTTATTCCACTTCTGTATCATTTTCTCGGTGTCTGCCATCACAACAATAGACACAATTGTTGATTTATGTCAACCTTAAAAATAACTATTTTTTACAATGAATTTTTTATTAAAAAAAGTTTTACTACACTATTTTGATTTATTGCTCACAATTTAAGTTAAATCCTCGTATTAAATATTTTTTTTACTAAATTAAATTTCTATTCATTGATTTTTAATTATTTATTGTTAGAAATTATATTGAATTGCATATTCATAGGTAAATGTTGTATATGGTATATTTATGCTTATTGTATTTCCTTATTTGCTTGATAGTACAAGAATTTATCTGAGTTTAA--------
Npecki_HaskellSims_G3697 AAGC---------CATATAT----TATATATAACTGGTAAATCAATACCAAA-----ATTGTCAAAACAAAATTAAATAAGCATATTGGAAATAATTTAATGCCTATTCTAGTTGTGGTCAAAACCGAAATAAAATATATTTCTCCAAATTAAAGGTTGAACCACACATTCCCTGTGACCAAATAGGGTTTTTGGGCCAATTTTTCCATATTCCTGTCCGGGTAGTAAAATTAAACACATTCCTGATTGGGATTTTAGCATGCTGG-CAATAATTTTTTTAAAATATTTATTTCCTTATTGACTAATTGACAAATGACGTGTTACTTTCAGAATTATGGAGTTCATTCTGTTTT----------AATTATTTTTATTTTATCCACAATTCCTTCATTTAATTTGAAAAAATGCTTTATCCATTTATCTTTTGATAGAATTGAGCGTGGGGATGAATACCGAAGGAATTGAAGTCAGAAGTGTTGGGAACACCATCACTCTCCATGAAACTGCCCTCATCGAAGCTTTTAATCTGAAAGCAGCCATTGAATACCAACTGAAAAACTGTGAGTAATTCCATTTCA--------TTCTGTATTATTTTCTCAGTGTCTGCCATTACCGCAATAGACACAATTATTGATTTATGCCAAACTCAAAAATAACTATTTTTTACT--------------AAAAAAAAATTTATTACACTGTTTTGATTTAATGCTCACAATTTAAGTTAAATCCTCATATTATATATATATATTACTAAA------TTATATTTGTTAATCTTTGATTATTCATCTGCATAAATTAT-----------------------AGTTTTT--------------------ATTTTATCCCCTCGTCTCTTCAATTTAACAATAATTTAATTAAATTAAATTATATAT
Npecki_HurricaneMazeCave_G2100 AAGC---------CATATAT----TATATATAACTGATAAATCAATACCAAAACTAGATTGTCAAAACAAAATTAAATAAGCATATTAGAAATAATTTAATGTCTATTCTAGTTGTGGTCAAAACCGAAATAAAATATATTTCTCCAAACTAAAGGTTTAACCACACATTCCCTGTGACCAAATAAGGTTTTTGGGCCAATTTTTCGATATTCCTGCCCGGGTAGTAAAATTCAACACATACCTGATTGGGATTTTAGCATGCTGG-CAATAATTTTTAAAAAATATTTATTTCCTTATTGACTAACTGATTAATGGCGTGTTACTTTCAGAATTATGGAGTTCATTCTGTTTCAAAATTTTTGAATTATTTTTATTTTATCCACAATTCCTTCATTTAATTTGCAAAAATGCTTCATCCATTTATCTTTTGATAGAATTGAGCGTGGGGATGAATACCGAAGGAATTGAAGTCAGAAGTGTTGGGAACACCATCACTCTCCATGAAACTGCCCTCATCGAAGCTTTTAATCTGAAAGCAGCCATTGAATACCAACTGAAAAACTGTGAGTAATTCCATTTCA--------TTCTGTATTATTTTCTCAGTGTCTGCCATTACAGCAATAGACACAATTATTGATTTATGCCAACATCAAAAATAACTATTTTTTACCG-------------AAAAAAAAATTTATTACACTGTTTTGATTTATTGCTCACAATTTAAGTTAAATCCTCATATTATATATATATATTACTAAA------TTATATTTGTTAATCTTTGATTATTCATCTGCATAAATTAT-----------------------AGTTTTT--------------------ATTTTATCCCCTCGTCTCTTCAATTTAACAATAATTAGTCT---CTAGATTATAT--
Npecki_Monteagle_N062 AAGCT-----ATATATATAT----TATATATAACTGATAAATCAATACCAAAACTAGATTGTCAAAACAAAATTAAATAAGCATATTGGAAATAATTTAATGCCTATTCTAGTTGTGGTCAAAACCGAAATAAAATATATTTCTCCAAACTAAGGGTTTAACCACACATTCCCTGTGACCAAATAAGGTTTTTGGGCCAATTTTTCCATATTCCTGTCCGGGTAGTAAAATTAAACACATTCCTGATTGGGATTTTAGCATGCTGG-CAATAATTTTTTTAAAATATTTATTTCCTTATTGACTAACTGACAAATGACGTGTTACTTTCAGAATTATGGAGTTCATTCTGTTTT----------AATTATTTTTATTTTATCCACAATTCCTTCATTTAATTTGAAAAAATGCTTTATCCATTTATCTTTTGATAGAATTGAGCGTGGGGATGAATACCGAAGGAATTGAAGTCAGAAGTGTTGGGAACACCATCACTCTCCATGAAACGGCCCTCATCGAAGCTTTTAATCTGAAGGCAGCCATTGAATACCAACTGAAAAACTGTGAGTAATTCCATTTCA--------TTCTGTATTATTTTTTCAGTGTCTGCCATTACCGCAATAGACACAATTATTGATTTATGCCAACCTCAAAAATAACTATTTTTTACC--------------CCAAAAAAATTTATTACACTGTTTTGATTTATTGCTCACAATTTAAGTTAAATCCTCATAT------------------------------------------------------------------------------------------------------------------------------------------------------------------------------
Nperlakyi_SChimneys_N1080 ----------------------------------------------------------------------------------------------------------------------------------------------------------------ACCACACATTCTCATTGACCCAATAAGGTCTTTGGGACAATTTTTCCACATACCTGTCCAGGTAGTAAAAATCAACACATACCTGATTGAGATTTTAGCATATCTAAACATA--TCTT-------------------------GAGATTTAGCATATCTTGTTACTTTTAGAATTATGAAGTTTATCCTC-------TTTTTTGAATTATTTTTATTTTATTCCTAATTCTTTCATTTAATTTGAAAAAATGCTC--TCCATTCATCTTTTGATAGAATTGAGTGTGGGGATGAATACCGAAGGAATTGAGGTCAGAAGTGTTGGGAACACCATCACTCTCCACGAAACTGCCCTCATCGAAGCTTTTAATCTGAAAGCAGCCATTGAATACCAACTGAAGAACTGTGAGTAATTTTCTATTTTATTCCAGTTCTGTATTATTTTCTCAGTGTCTGCCATTACAACAATAGACACAATTGTTGATTTATGTCAACCTAAAAAATAACTATTTTTTACAATGAATTTTTTATTAAAAAAAGTTTTACTACACTATTTTGATTTATTGCTCACAATTTAAGTTAAATCCTCGTATTAAATATTTTTTTTACTGAATTATATTTCTATTTGTTGATTTTTAATTATTTATTGTTAGAAATTATATTGAATTGCATATTCATAGGTAAATGTTGTATATGGTATATTTATGCTTATTGTATTTCCTTATTTGCTTGATAGTACAAGAATTTATCTGAGTTTAATTGAATAT
Nreclusus_Clingmans_N252 AAGTTCTGATAGTTAAGTATCACTTATACATGGCTTATAATTCAATACCAAAACCAGAATGTCAAAACAAAATTAAATAAACATATTGAAAACATTTTACTATCTAATATATTTGTGGTCAAAACCAAAGTAAAAGAAATTTGACAAAACTAAAGTTTTAACCACACATTCTCATTGACCCAATAAGGTTTTTGGGCCAATTTTTCCACA----TGTCCAGGTAGTAAAAATCAACACATACCTGATTG-------AGCCTATCTAACAATAGATTTTTTTTAACCATGGTTTCTTTATTGACTAACTGACAAATGACTTGTTACTTTTAGAATTATGAAGTTTATCCTC-------TTTTTTGAATTATTTTTATTTTATTCCTAATTCTTTCATTTAATTTGAAAAAATGCTC--TCCATTCGTCTTTTGATAGAATTGAGTGTGGGGATGAATACCGAAGGAATTGAGGTCAGAAGTGTTGGGAACACCATCACTCTCCACGAAACTGCCCTCATCGAAGCTTTTAATCTGAAAGCAGCCATTGAATACCAACTGAAGAACTGTGAGTCATTTCCTATTTTATTCCAGTTCTGTATTATTTTCTCAGTGTCTGCCATTACAACAATAGACACACTTGTTGATTTATGTCAACCTAAGAAATAACTATTTTTTACAATGAATTTTTTATTAAAAAAAGTTTTACTACACTATTTTGATTTATTGCTCACAATTTAAGTTAAATCTTCGTATTAAATATTTTTTTTACTAAATTATATTTCTATTTGTTGATTTTTAATTATTTATTGTTAGAAATTATATTGAATTGCATATTCATAGGTAAATGTTGTATATGGTATATTTATGCTTATTGTATTTCCTTATTTGCTTGATAGTACAAGAATTTATCTGAGT------------
Nreclusus_Newfound_N259 --------------------------------------------ATACCAAAACCAGAATGTCAAAACAAAATTAAATAAACATATTGAAAACATTTTACTATCTAATATATTTGTGGTCAAAACCAAAGTAAAAGAAATTTGACAAAACTAAAGTTTTAACCACACATTCTCATTGACCCAATAAGGTTTTTGGGCCAATTTTTCCACA----TGTCCAGGTAGTAAAAATCAACACATACCTGATTG-------AGCATATCTAACAATAGATTTTTTTTAACCATGGTTTCTTTATTGACTAACTGACAAATGACTTGTTACTTTTAGAATTATGAAGTTTATCCTC-------TTTTTTGAATTATTTTTATTTTATTCCTAATTCTTTCATTTAATTTGAAAAAATGCTC--TCCATTCGTCTTTTGATAGAATTGAGTGTGGGGATGAATACCGAAGGAATTGAGGTCAGAAGTGTTGGGAACACCATCACTCTCCACGAAACTGCCCTCATCGAAGCTTTTAATCTGAAAGCAGCCATTGAATACCAACTGAAGAACTGTGAGTCATTTCCTATTTTATTCCAGTTCTGTATTATTTTCTCAGTGTCTGCCATTACAACAATAGACACACTTGTTGATTTATGTCAACCTAAGAAATAACTATTTTTTACAATGAATTTTTTATTAAAAAAAGTTTTACTACACTATTTTGATTTATTGCTCACAATTTAAGTTAAATCTTCGTATTAAATATTTTTTTTACTAAATTATATTTCTATTTGTTGATTTTTAATTATTTATTGTTAGAAATTATATTGAATTGCATATTCATAGGTAAATGTTGTATATGGTATATTTATGCTTATTGTATT-------------------------------------------------
Nreclusus_Noland_N1051 AAGTTCTGATAGTTAAGTATCACTTATACATGGCTTATAATTCAATACCAAAACCAGAATGTCAAAACAAAATTAAATAAACATATTGAAAACATTTTACTATCTAATATATTTGTGGTCAAAACCAAAGTAAAAGAAATTTGACAAAACTGAAGTTTTAACCACACATTCTCTTTGATCCAATAAGGTCTTTGGGCCAATTTTTCCACATACCTGTCCAGGTAGTAAAAATCAACACATACCTGATTGAGATTTTAGCATATC--------------------------------------------TAAACATATCTTGTTACTTTTAGAATTATGAAGTTTATCCTC-------TTTTTTGAATTATTTTTATTTTATTCCTAATTCTTTCATTTAATTTGAAAAAATGCTC--TCCATTCATCTTTTGATAGAATTGAGTGTGGGGATGAATACCGAAGGAATTGAGGTCAGAAGTGTTGGGAACACCATCACTCTCCACGAAACTGCCCTCATCGAAGCTTTTAATCTGAAAGCAGCCATTGAATACCAACTGAAGAACTGTGAGTCATTTCCTATTTTATTCCAGTTCTGTATTATTTTCTCAGTGTCTGCCATTACAACAATAGACACAATTGTTGATTTATGTCAACCTAAAAAATAACTATTTTTTACAATGAATTTTTTATTAAAAAAAGTTTTACTACACTATTTTGATTTATTGCTCACAATTTAAGTTAAATCCTTCTATTAAATATTTTTTTTGATAAATTATATTTCT-TTTGTTGATTTTTAATTATTTATTGTTAGAAATTATATTGAATTGCATATTCATAGGTAAATGTTGTAAATGGTATATTTATGCTTATTGTATTTCCTTATTTGCTTGATAGTACAAGAATTTATCTGAGTTTAATTGAATAT
Nreclusus_Smokemont_N1020 -----CTGATAGTTAAGTATCACTTATACATGGCTTATAATTCAATACCAAAACCAGAATGTCAAAACAAAATTAAATAAACATATTGAAAACATTTTACTATCTAATATATTTGTGGTCAAAACCAAAGTAAAAGAAATTTGACAAAACTAAAGTTTTAACCACACATTCTCATTGACCCAATAAGGTTTTTGGGCCAATTTTTCCACATACCTGTCCAGGTAGTAAAAATCAACACATACCTGATTG-------AGCATATCTAACAATAGATTTTTTTTAACCATGGTTTCTTTAT--------TGACAAATGACTTGTTACTTTTAGAATTATGAAGTTTATCCTC-------TTTTTTGAATTATTTTTATTTTATTCCTAATTCTTTCATTTAATTTGAAAAAATGCTC--TCCATTCGTCTTTTGATAGAATTGAGTGTGGGGATGAATACCGAAGGAATTGAGGTCAGAAGTGTTGGGAACACCATCACTCTCCACGAAACTGCCCTCATCGAAGCTTTTAATCTGAAAGCAGCCATTGAATACCAACTGAAGAACTGTGAGTAATTTCCTATTTTATTCCAGTTCTGTATTGTTTTCT-ACTGTCTGCCATTACAACAATAGACACAATTGTTGATTTATGTCAACCTAAAAAATAACTATTTTTTACAATGAATTTTTTATTAAAAAAAGTTCTACTACACTATTTTGATTTATTGCTCACAATTTAAGTTAAATCCTCGTATTAAATATTTTTTTTACTAAATTATATTTCTATTTGTTGATTTTTAATTAGTTATTGTTAGAAATTATATTGAATTGCATATTC----------------------------ATGCTTATTGTATTTCCTTATTTGCTTGATAGTACAAGAATTTATCTGAGTTTAATTGAATAT
Nroanensis_IngramBranch_N926 ------------------------------------------------------------------------------------------------------------ATATTTGTGATCAAAACCAAAGTAAAAGAAATTTGACAAAACTAAAGTTTTAACCACACATTCTCGTTGACCCAATAAGGTTTTGGAGCCAATTTTTCCACATACCTGTCCAGGTAGTAAAAATCAACACATACCAGATTGAGATTTTAGCATATCTAACAATAGATTTTTTTTAACCATGGTTTCTTTATTGACTAACTGACAAATGACTTGTTACTTTTAAAATTATGAAGTTTATCCTCTCTTTTTAATTTTGAATTATTTTTATTTTATTCATAATTCTTTCATTTAATTTGAAAAAATGCTC--TCCGTTCATCTTTTGATAGAATTGAGTGTGGGGATGAATACCGAAGGAATTGAGGTCAGAAGTGTTGGGAACACCATCACTCTCCACGAAACTGCCCTCATCGAAGCTTTTAATCTGAAAGCAGCCATTGAATACCAACTGAAGAACTGTGAGTAATTCCCTATTTTATTCCACTTCTGTATCATTTTCTCGGTGTCTGCCATCACAACAATAGACACAATTGTTGATTTATGTCAACCTTAAAAATAACTATTTTTTACAATGAATTTTTTATTAAAAAAAGTTTTACTACACTATTTTGATTTATTGCTCACAATTTAAGTTAAATCCTCGTATTAAATATTTTTTTTACTAAATTATATTTCTATTCATCGATTTTTAATTATTTATTGTTAGAAATTATATTGAATTGCATATTTATAGGTAAATGTTGTATATGGTATATTTATGCTTATTGTATTTCCTTATTTGCTTGATAGTACAAGAATTTATCTGAGTTTAATTGAATAT
Nroanensis_N_CarversGap_N928 ---------------------------------------------------------------------------------------------------CTATCTAACATATTTGTGATCAAAACCAAAGTAAAAGAAATTTGACAAAACTAAAGTTTTAACCACACATTCTCGTTGACCCAATAAGGTTTTGGAGCCAATTTTTCCACATACCTGTCCAGGTAGTAAAAATCAACACATACCAGATTGAGATTTTAGCATATCTAACAATAGATTTTTTTTAACCATGGTTTTTTTATTGACTAACTGACAAATGACTTGTTACTTTTAGAAGTATGAAGTTTATCCTCTTTTTTTAATTTTGAATTATTTTTATTTTATTCATAATTCTTTCATTTAATTTGAAAAAATGCTC--TCCGTTCATCTTTTGATAGAATTGAGTGTGGGGATGAATACCGAAGGAATTGAGGTCAGAAGTGTTGGGAACACCATCACTCTCCACGAAACTGCCCTCATCGAAGCTTTTAATCTGAAAGCAGCCATTGAATACCAACTGAAGAACTGTGAGTAATTCCCTAATTTATTCCAGTTCTGTATCATTTTCTCAGTGTCTGCCATCACAACAATAGACACAATTGTTGATTTATGTCAACCTAAAAAATAACTATTTTTTACGATGAATTTTTTATTAAAAAAAGTTTTACTACACTATTTTGATTTATTGCTCACAATTTAAGTTAAATCCTCGTATTAAATATTTTTTTTACTAAATTATATTTCTATTTGTTGATTTTTAATTATTTATTGTTAGAAATTATATTGAATTGTATATTCATAGGTAAATGTTGTATATGGTATATTTATGCTTATTGTATTTCCTTATTTGCTTGATAGTACAAGAATTTATCTGAGTTTAATTGAATAT
Nroanensis_RoanHighBluff_N762 -------------------------------------------------------------------------------------------------------------------------------------------------AAAACTAAAGTTTTAACCACACATTCTCGTTGACCCAATAAGGTTTTGGAGCCAATTTTTCCACATACCTGTCCAGGTAGTAAAAATCAACACATACCAGATTGAGATTTTAGCATATCTAACAATAGA-------TAACCATGGTTTTTTTATTGACTAACTGAAAAATGACTTGTTACTTTTAGAATTATGAAGTTTATCCTCTTTTTTTAATTTTGAATTATTTTTATTTTATTCATAATTCTTTCATTTAATTTGAAAAAATGCTC--TCCGTTCATCTTTTGATAGAATTGAGTGTGGGGATGAATACCGAAGGAATTGAGGTCAGAAGTGTTGGGAACACCATCACTCTCCACGAAACTGCCCTCATCGAAGCTTTTAATCTGAAAGCAGCCATTGAATACCAACTGAAGAACTGTGAGTAATTCCCTATTTTATTCCACTTCTGTATCATTTTCTCGGTGTCTGCCATCACAACAATAGACACAATTGTTGATTTATGACAACCTAAAAAATAACTATTTTTTACGATGAATTTTTTATTAAAAAAAGTTTTACTTCACTATTTTGATTTATTGCTCACAATTTAAGTTAAATCCTCGTATTAAATAATTTTTTTACTAAATTATATTTCTATTTGTTGATTTTTAATTATTTATTGTTAGAAATTATATTGAATTGTATATTCATAGGTAAATGTTGTATATGGTATATTTATGCTTATTGTATTTCCTTATTTGCTTGATAGTACAAGAATTTATCTGAGTTTAATTGAATAT
Nsheari_BaldRiver_N1168 --------ATATTTAAGTATCATTTATACATGGCTTTTAATTCAATACCAAAACCAGAATGTC-AAACAAAATTAAATAAACATATTGAAAACACTTTACTATCTAATGTAATTGTGGTCAAAACCAAAGTAAAAGAAATTTGACAAAACTGAAGTTTAAACCACACATTCTCTTTGATCAAATAAGGTCTTTGGGCCAATTTTTCCACATACCTGTCCAGGTAGTAAAAATCAACACATACCTGATTGAAATTTTAGCATATCTAAACATA--TCTT-------------------------GAGATTTATCCTCTCC--------------TTATGAAATTTATCCTC-------TTTTTTGAATTATTTTTATTTTATTCCTAATTCTTTCATTTAATTTGAAAAAATGCTC--TCCTTTCATCTTTTGATAGAATTGAGTGTGGGGATGAACACCGAAGGAATTGAGGTCAGAAGTGTTGGGAACACCATCACTCTCCACGAAACTGCCCTCATCGAAGCTTTTAATCTGAAAGCAGCCATTGAATACCAACTGAAGAACTGTGAGTCATTTCCTATTTTATTCCAGTTCTGTATTATTTTCTCAGTGTCTGCCATTACAACAATAGACACAATTGTTGATTTATGTCAACCTAAAAAATAACTATTTTTTACAATGAATTTTTTATTAAAAAAAGTTTTACTACACTATTTTGATTTATTGCTCACAATTTAAGTTAAATCCTCGAATTAAATTTTTTTTTTACTACATTATATTTCTATTTGTTGATTTTTAATTATTTATTGTTAGAAATTCTATTGAATTGCATATTCATAGGTAAATGTTGTATATGGTGTATTTATG------------------------------------------------------------
Nsheari_Cohutta_N826 AAGTTCTGATAGTTAAGTATCACTTACACATGGCTTATAATTCAATACCAAAACCAGAATGTCAAAACAAAATTAAATAAACATATTGAAAACACTTTACTATCTAATATATTTGTGGTCAAAACCAAAGTAAAAGAAATTTGACAAAACTGAAGTTTTACCCACACATTCTCATTGACCCAAAAAGGTCTTTGGGCCAATTTTTCCACATACCTGTCCAGGTAGTAAAAATCAACACATACCTGATTGAGATTTTAGCATATCTAAACATA--TCTT-------------------------GAGATTTAGCATATCTTGTTACTTTTAGAATTATGAAGTTTATCCTC-------TTTTTTGAATTATTTTTATTTTATTCCTAATTCTTTCATTTAATTTGAAAAAATGCTC--TCCATTCATCTTTTGATAGAATTGAGTGTGGGGATGAACACCGAAGGAATTGAGGTCAGAAGTGTTGGGAACACCATCACTCTCCACGAAACTGCCCTCATCGAAGCTTTTAATCTGAAAGCAGCCATTGAATACCAACTGAAGAACTGTGAGTCATTTCCTATTTTATTCCAGTTCTGTATTATTTTCTCTGTGTCTGCCATTACAACAATAGACACAATTGTTGATTTATGTCAACCTAAAAAATAACTATTTTTTACAAAGAATTTTTTATTAAAAAAAGTTTTACTACACTATTTTGATTTATTGCTCACAATTTAAGTTAAATCCTCGAATTAAATATTTTTTTTACTAAATTATATTTCTATTTGTTGATTTTTAATTATTTATTGTTAGAAATTATATTGAATTGCATATTCATAGGTAAATGTTGTATATGGTATATTTATGCTTATTGTATTTCCTTATTTACTTGATAGTACAAGAATTTATCTGAGTTTAATTGAATAT
Nsheari_JoyceKilmer_N092 --------------------------------------------------------------------------------------------------------------------------------------------------------------------------------------------TCTTTGGGCCAATTTTTCCACATACCTGTCCAGGTAGTAAAAATCAACACATACCTGATTGAGATTTTAGCATATCTAAACATA--TCTT-------------------------GAGATTTAGCATATCTTGTTACTTTTAGAATTATGAAGTTTATCCTC-------TTTTTTGAATTATTTTTATTTTATTCCTAATTCTTTCATTTAATTTGAAAAAATGATC--TCCGTTCATCTTTTGATAGAATTGAGTGTGGGGATGAACACCGAAGGAATTGAGGTCAGAAGTGTTGGGAACACCATCACTCTCCACGAAACTGCCCTCATCGAAGCTTTTAATCTGAAAGCAGCCATTGAATACCAACTGAAGAACTGTGAGTCATTTCCTATTTTATTCCAGTTCTGTATTATTTTCTCAGTGTCTGCCATTACAACAATAGACACAATTGTTGATTTATGTCAACCTAAAAAATAACTATTTTTTGCAATGAATTTTTTATTAAAAAAAGTTTTACTACACTATTTTGATTTATTGCTCACAATTTAAGTTAAATCCTCGAATTAAATATTTTTTTT----------------------------------------------------------------------------------------------------------------------------------------------------------------
Nsilvanus_Elijay_N395 ---------------------------------------------------------------------------------------------------------------------------------------------------------AGTTTTAACCACACATCCACATTGACCCAATAAGGTTTTTGGCCAAATTTTTTCATATGCCTGTCCAGATAGTAAAAATCAACATATAACTGATTGCGATTTTAGCATGTCTGGCAATAGATTTTTTTTAGCCGTGGTTTCTTTATTTACTAACTGCCCAATGACTTTCTACTTTCAGAATTATGAAGTTTATCCTGTTTTATAATTT-TGAATTATTTATATTTTTTTCGTAATTCCTTCATTTAATTTGCAAAAATGCTCTATCCATTTATCTTTTGATAGAATTGAGTGTGGGGATGAATACAGAAGGAATTGAGGTCAGAAGTGTTGGGAACACCATCACTCTCCACGAAACTGCCCTCATCGAAGCTTTTAATTTGAAAGCAGCCATTGAATATCAACTGAAGAACTGTGAGTAATTCCCTATTTTATTCCACTTCTGTATCATTTTCTCAGTGTCTGTCATTACGACAACAGTCACAATTGTTGTTTTATGTTAACTTAAAAAATAAGTATTTTTTACAATGAATTTTTTGCAAAAAAAAGTTTTACTACATTATTTTGATTTATTGCTCACAATTTAAGTTAAATCCTCATATTATATA----TATTACTGAATTACATTT-TATTTGTTGATTTTTAATTATTTATTCCC--------------------------------------------------------------------------------------------------------------------
Nsilvanus_GermanyCove_N1017 ---------------------------------------------------------------------------------------------------------------------------------------------------------------------------------------------------------------ATATGCCTGTCCAGATAGTAAAAATCAACATATAACTGATTGGGATTTTAGCATGTCTGGCAATAGATTTTTTTTAGCTGTGGTTTCTCTATTTACTAACTGCCCAATGACTTTCTACTTTCAGAATTATGAAGTTTATCCTGTTTTATAATTT-TGAATTTT-----TTTTTTTTGTAATTCCTTCATTTAATTTGCAAAAATGCTCTATCCATTCATCTTTTGATAGAATTGAGTGTGGGGATGAATACAGAAGGAATTGAGGTCAGAAGTGTTGGGAACACCATCACTCTCCACGAAACTGCCCTCATCGAAGCTTTTAATTTGAAAGCAGCCATTGAATACCAACTGAAGAACTGTGAGTAATTCCCTATTTTATTCCACTTCTGTATCATTTTCTCAGTGTCTGTCATTACGACAACAGACACAATTGTTGTTTTATGTTAACTTAAAAAATAAGTATTTTTTACAATGAATTTTTTGCAAAAAAAAGTTCTGCTACATTATTTTGATTTATTGCTCACAATTTAAGTTAAATCAATCTGT-----------------AAATTACATTTTTATTTGTTGATTTTTAATTATTTATTCCCAGAGATTATATTGA------------------------------------------------------------------------------------------------------
Nsilvanus_HeboMtn_N1029 -------------------------------------------------AAAACCGGAATGTCAAAACAAAATTAAATAAACATATTGAGAACACTTTACTATCTAATATATTTGTGGTCGAAACCAAAGTAAAAGAAATTTGACAAAACTAAAGTTTTAACCACGCATCCACATTGACCCAATAAGGTTTTTGGCCCAATTTTTTCATATGCCTGTCCAGATAGTAAAAATCAACATATAACTGATTGGGATTTTAGCATGTCTGGCAATAGA-TTTTTTTAGCTGTGGTTTCTTTATTTACTAACTGCCCAATGACTTTCTACTTTCAGAATTATGAAGTTTATCTTGTTTTATAATTT-TGAATTATTTTTATTTTTTTCGTAATTCCTTCATTTAATTTGCAAAAATGCTCTATCCATTTATCTTTTGATAGAATTGAGTGTGGGAATGAATACAGAAGGAATTGAGGTCAGAAGTGTTGGGAACACCATCACTCTCCACGAAACTGCCCTCATCGAAGCTTTTAATTTGAAAGCAGCCATTGAATATCAACTGAAGAACTGTGAGTAATTCCCTATTTTATTCCACTTCTGTATCATTTTCTCAGTGTCTGTCATTACGACAACAGACACAATTGTTGTTTTATGTTAACTTAAAAAATAAGTATTTTTTACAATGAATTTTTTGCAAAAAAAAGTTTTACTACA-------------------------------------------------------------------------------------------------------------------------------------------------------------------------------------------------------------------------
Nstupkai_BlowholeWOS_N285 AAGTTCTGATAGTTAAGTATCACTTATACATGGTTTATAATTCAATACCAAAACCAGAATGTCAAAACAAAATTAAATAAACATATTGAAAACACTTTACTATCTAATATATTTGTGGTCAAAACCAAAGTAAAAGAAATTTGACAAAACTGAAGTTTTAACCACACATTCTCTTTGATCCAATAAGGTCTTTGGGCCAATTTTTCCACATACCTGTCCAGGTAGTAAAAATCAACACATACCTGATTGAGATTTTAGCATATCTAAACATA--TCTT-------------------------CAGATTTAGCATATCTTGTTACTTTTAGAATTATGAAGTTTATCCTC------TTTTTTTGAGTTATTTTTATTTTATTCCTAATTCTTTCATTTAATTTGAAAAAATTCTC--TCCATTCGTCTTTTGATAGAATTGAGTGTGGGGATGAATACCGAAGGAATTGAGGTCAGAAGTGTTGGGAACACCATCACTCTCCACGAAACTGCCCTCATCGAAGCTTTTAATCTGAAAGCAGCCATTGAATACCAACTGAAGAACTGTGAGTAATTTCCTATTTTATTCCAGTTCTGTATTATTTTCTCAGTGTCTGCCATTACAACAATAGACACAATTGTTGATTTATGTCAACCAAAAAAATAACTATTTTTTACAATGAATTTTTTATT-AAAAAATTTTTACTACACTATTTTGATTTATTGCTCACAATTTAAGTTAAATCCTCGTATTAAATATTTTTTTTACTAAATTATATTTCTATTTGTTGATTTTTAATTATTTATTGTTAGAAATTATATTGAATTGCATATTCATAGGTAAATGTTGTATATGGTATATTTATGCTTATTGTATTTCCTTATTTGCTTGATAGTAC----------------------------
Nstupkai_Blowing_N356 AAGTTCTGATAGTTAAGTATCACTTATACATGGCTTATAATTCAATACCAAAACCAGAATGTCAAAACAAAATTAAATAAACATATTGAAAACATTTTACTATCTAATATATTTGTGGTCAAAACCAAAGTAAAAGAAATTTGACAAAACTAAAGTTTTAACCACACATTCTCATTGACCCAATAAGGTTTTTGGGCCAATTTTTCCACA----TGTCCAGGTAGTAAAAATCAACACATACCTGATTG-------AGCATATCTAACAATAGATTTTTTTTAACCATGGTTTCTTTATTGACTAACTGACAAATGACTTGTTACTTTTAGAATTATGAAGTTTATCCTC-------TTTTTGGAATTATTTTTATTTTATTCCTAATTCTTTCATTTAATTTGAAAAAATGCTC--TCCATTCGTCTTTTGATAGAATTGAGTGTGGGGATGAATACCGAAGGAATTGAGGTCAGAAGTGTTGGGAACACCATCACTCTCCACGAAACTGCCCTCATCGAAGCTTTTAATCTGAAAGCAGCCATTGAATACCAACTGAAGAACTGTGAGTCATTTCCTATTTTATTCCAGTTCTGTATTATTTTCTCAGTGTCTGCCATTACAACAATAGACACACTTGTTGATTTATGTCAACCTAAGAAATAACTATTTTTTACAATGAATTTTTTATTAAAAAAAGTTTTACTACACTATTTTGATTTATTGCTCACAATTTAAGTTAAATCTTCGTATTAAATATTTTTTTTACTAAATTATATTTCTATTTGTTGATTTTTAATTATTTATTGTTAGAAATTATATTGAATTGCATATTCATAGGTAAATGTTGTATATGGTATATTTATGCTTATTGTATTTCCTTATTTGCTTGATAGTACCAGAATTTATCTGAGTTTAATTGAATAT
Nstupkai_LittleRiver_N293 AAGTTCTGATAGTTAAGTATCACTTATACATGGCTTATAATTCAATACCAAAACCAGAATGTCAAAACAAAATTAAATAAACATATTGAAAACATTTTACTATCTAATATATTTGTGGTCAAAACCAAAGTAAAAGAAATTTGACAAAACTAAAGTTTTAACCACACATTCTCATTGACCCAATAAGGTTTTTGGGCCAATTTTTCCACA----TGTCCAGGTAGTAAAAATCAACACATACCTGATTG-------AGCATATCTAACAATAGATTTTTTTTAACCATGGTTTCTTTATTGACTAACTGACAAATGACTTGTTACTTTTAGAATTATGAAGTTTATCCTC-------TTTTTGGAATTATTTTTATTTTATTCCTAATTCTTTCATTTAATTTGAAAAAATGCTC--TCCATTCGTCTTTTGATAGAATTGAGTGTGGGGATGAATACCGAAGGAATTGAGGTCAGAAGTGTTGGGAACACCATCACTCTCCACGAAACTGCCCTCATCGAAGCTTTTAATCTGAAAGCAGCCATTGAATACCAACTGAAGAACTGTGAGTCATTTCCTATTTTATTCCAGTTCTGTATTATTTTCTCAGTGTCTGCCATTACAACAATAGACACACTTGTTGATTTATGTCAACCTAAGAAATAACTATTTTTTACAATGAATTTTTTATTAAAAAAAGTTTTACTACACTATTTTGATTTATTGCTCACAATTTAAGTTAAATCTTCGTATTAAATATTTTTTTTACTAAATTATATTTCTATTTGTTGATTTTTAATTATTTATTGTTAGAAATTATATTGAATTGCATATTCATAGGTAAATGTTGTATATGGTATATTTATGCTTATTGTATTTCCTTATTTGCTTGATAGTACCAGAATTTATCTGAGTTTAATTGAATAT
Nstygius_ObeLee_N0656 AAGTTCTGATAATTAACTATCACTTATACATGGCTTATAATTCAATTCCAAAACTAGAATGTCAACACAAAATTAAATAAACATTTTTGGAACACTTTAATGTCTAATATATTTGTGATCAAAACTGAAGTAAAAGAAGTCTGCCTAAACTAAAGTTTTAACCATGTATTCTCAGTGACCAAATAATGTTTTTGG--CAATTTTTTCACATGCCTGTCCAGGTAGTAAAAATCAACACATGCCTAATTGGGATTTTAGCATGTATG-CAATAA-TTTTTTTAAACAATGATTTCTTTATTTTGT--------------TTCTTACTTTCAGAATTATGAAGTTTATTCTGTTTTATAATTTTTCAATTAATTTTATTTTATCCATAATTCTTTCATTTAATTTGCAAAAATGCTTTATCCATTAATCTTTTGATAGAATTGAGTGTGGGGATGAATACCGAAGGAATTGAAGTCAGAAGTGTTGGGAATACCATCACTCTCCACGAAACTGCCCTCATCGAAGCTTTTAATCTGAAAGCAGCCATTGAATACCAACTGAAGAACTGTGAGTAATTCCCCATTTTATTCCA-TTCTGTATTATTTTCTCAGTGCTGGCCATTATGACAATAGACACAATTGTTGGTTTATGTTAACTTAAAAAATAACCATTTTTTACAATGAATTTTTTTACAAAAAAAAGTTTACTACATTATTTTAATTTATTGCTCACAATTTAAGTTAAATCCTCATATTATATATATATATTACTAAATTAAATTTCTATTTCTTGACTTTTAATTATTTATTCCCAGAGATTATAGTGAGTTGTAAATTCATAGGTAAATGTCGTGCACAGTATGTT------CATTGCATTTCCTTATTTGCTTGATAGTACAAGAATTTATCTGAGTATAATTGAATAT
Nstygius_RavenB_N1022 ------TGATAATTAACTATCACTTATACATGGCTTATAATTCAATTCCAAAACTAGAATGTCAACACAAAATTAAATAAACATTTTTGGAACACTTTAATGTCTAATATATTTGTGATCAAAACTGAAGTAAAAGAAGTCTGCCTAAACTAAAGTTTTAACCATGTATTCTCAGTGACCAAATAATGTTTTTGG--CAATTTTTTCACATGCCTGTCCAGGTAGTAAAAATCAACACATGCCTAATTGGGATTTTAGCATGTATG-CAATAA-TTTTTTTAAACAATGATTTCTTTATTTTGT--------------TTCTTACTTTCAGAATTATGAAGTTTATTCTGTTTTATAATTTTTCAATTAATTTTATTTTATCCATAATTCTTTCATTTAATTTGCAAAAATGCTTTATCCATTAATCTTTTGATAGAATTGAGTGTGGGGATGAATACCGAAGGAATTGAAGTCAGAAGTGTTGGGAATACCATCACTCTCCACGAAACTGCCCTCATCGAAGCTTTTAATCTGAAAGCAGCCATTGAATACCAACTGAAGAACTGTGAGTAATTCCCCATTTTATTCCA-TTCTGTATTATTTTCTCAGTGCTGGCCATTATGACAATAGACACAATTGTTGGTTTATGTTAACTTAAAAAATAACCATTTTTTACAATGAATTTTTTTACAAAAAAAAGTTTACTACATTATTTTAATTTATTGCTCACAATTTAAGTTAAATCCTCACATTATATATATATATTACTAAATTAAATTTCTATTTCTTGACTTTTAATTATTTATTCCCAGAGATTATAGTGAGTTGTAAATTCATAGGTAAATGTCGTACACAGTATGTT------CATTGCATTTCCTTATTTGCTTGATAGTACAAGAATTTATCTGAGTATAATTGAATAT
Ntempletoni_BaldMtns_N950 AAGTTCTGATAATTAAGTTTCACTCATACATGGCTTACAATTCAATACAAAAAATGGAATGTCAAAAC--AATTAATTAAACATATGGAGAACACTTTAACGTCTAATATATTTCTGGTCAAAACCGAAGTAAAAGAAAATTGTCACAACTAAATGTTTAACCACACATTTCCAATGACCCAATAAGGTTTTTGGACCAATTTTTTCACATACCTGTCCAGGTAGTAAAAATCAACACATACCTGATTGAGATTTTAGCATATCTAACAATAGATTTTTTCAAACCATGGTTTCTTTATTGACTAACCGACAAATGACTCGTTACTTTCAGAATTGTGAAGTTTATTCTGCTTTATAATTTTTGAATTATTTTTATTTTATTCGTAATTCCTTCATTTAATTTACAAAAATGCTCTATCCATTCATCTTTTGATAGAATTGAGCGTGGGGATGAATACCGAAGGAATTGAAGTCAGAAGTGTTGGGAACACCATCACTCTACACGAAACTGCCCTCATCGAAGCTTTTAATCTGAAAGCAGCCATTGAATACCAACTGAAGAACTGTGAGTAATTCCCTATTTTATTCCACTTCTGCATCATTTTCTCAGCGTCTGTCATTACGACAATAGACACAATTGTTGGTTTATGTTAACTTAAAAAATAACTATTTTTTACAATGAATTTTTTGCAAAAAAAAGTTCTACTACATTATTTTGATTTATTGCTCACAATTTAAGTTAACTCGTCATAT------------------------------ATATATATATATATATATATATAT-------------------------------------------------ATATATA----------------------------------------------------------------
Ntempletoni_ClarksCreek_N945 -------------------------------------------------------------------------------------------------------------------------------------AAGAAAATTGTCACAACTAAAGTTTTAACCACACATTTCCAATGACCCAATAAGG---------CAATTTTTTCACATACCTGTCCAGGTAGTAAAAATCAACACATACCTGATTGAGATTTTAGCATATCTAACAATAGATTTTTTCAAACCATGGTTTCTTTATTGACTAACCGACAAATGACTTGTTACTTTCAGAATTGTGAAGTTTATTCTGCTTTATAATTTTTGAATTATTTTTATTTTATTCATAATTCCTTCATTTAATTTACAAAAATGCTCTATCCATTCATCTTTTGATAGAATTGAGCGTGGGGATGAATACTGAAGGAATTGAAGTCAGAAGTGTTGGGAACACCATCACTCTCCACGAAACTGCCCTCATCGAAGCTTTTAATCTCAAAGCAGCCATTGAATACCAACTGAAGAACTGTGAGGAATTCACTATTTTATTCCACTTCTGCATCATTTCCTCAGCGTCTGACATTACGACAATAGACACAATTGTTGGTTTATGTTAACTTAAAAAATAAGTTTTTTTTACAATGAATTTTTTGCCAAAAAAAGTTCTACTACATTATTTTGATTTATTGCTCACAATTTAAGTTAAC---------------------------------------------------------------------------------------------------------------------------------------------------------------------------------------
Ntempletoni_ScronceCreekRd_N1223 AAGTTCTGATAATTAAGTTTCACTTATACATGGCTTACAATTCAATACAAAAAATGGAATGTCAAAAC--AATTAATTAAACATATGGAGAACATTTTAACGCATAATATATTTCTGGTCAAAACCGAAGTAAAAGAAAATTGTCACAACTAAATGTTTAACCACACATTTCCAATGACCCAATAAGGTTTTTGGGCCAATTTTTTCACATACCTGTCCAGGTAGTAAAAATCAACACATACCTGATTGAGATTTTAGCATATCTAACAATAGATTTTTTCAAACCATGGTTTCTTTATTGACTAACCGACAAATGACTCGTTACTTTCAGAATTGTGAAGTTTATTCTGTTTTATAATTTTTGAATTATTTTTATTTTATCCGTAATTCCTTCATTTAATTTGCAAAAATGCTCTATCCATTCATCTTTTGATAGAATTGAGCGTGGGGATGAATACCGAAGGAATTGAAGTCAGAAGTGTTGGGAACACCATCACTCTACACGAAACTGCCCTCATCGAAGCTTTTAATCTGAAAGCAGCCATTGAATACCAACTGAAGAACTGTGAGTAATTCCCTATTTTATTCCACTTCTGTATCATTTCCACAGCGTCTGCCATTACGACAATAGACACAATTGTTGGTTTATGTGAACTTAAAAAATAACTATTTTTTACAATGAATTTTTTGCAAAAAAAAGTTCTACTACATTATTTTGATTTATTGCTCACAATTTAAGTTAACTCGTCATATTA---------------------------TATATATATATATATATACATACATACAGGGTGTCCATATTAAACTTGAAATTTGCGAGTATGTGTAGCAAAAACTATACAGCGG---------------------------AATGCATGAAATTGGGTAAGCAGAATTGGGAAT
Ntennessensis_LittleStony_N645 ------------------------------------------------------------GTCAAAACAAAATTAAATAAACATATTGAAAACACTTTACTGTCTAATATATTTGTGGTCAAAACCAAAGTAAAAGAAATTTGACAAAACTAAAGTTTTAACCACACATTCTCATTGACCCAATAAGGTTTTTGGGCCAATTTTTCCACATACCTGTCCGGGTAGTAAAAATCAAGGCATACCTGATTGAGATTTTAGCATATTTAACAATAGATTTTTTTAAACCATGGTTTCTTTATTGACTAACTGACAAATGACTTGTTACTTTTAGAATTATGAAGTTTATCCTC-TTTTTTAAGTTTGAATTA------TTTTATTCATAATTCTTTAATCTAATTTGAAAAAATGCTC--TCCATTCGTCTTTTGATAGAATTGAGTGTGGGGATGAATACCGAAGGAATTGAGGTCAGAAGTGTTGGGAACACCATCACTCTCCACGAAACTGCCCTCATCGAAGCTTTTAATCTGAAGGCAGCCATTGAATACCAACTGAAGAACTGTGAGTAATTCCCTATTTTATT-CATTTCTATATCATTTTCTCTGTGTCTGCCATCACAACAATAGACACAATTGTTGATTTATGTCAACCTAAAAAATAACTATTTTTTACAATGAATTTTTTATTAAAAAAAGTTTTACCACACTATTTTGATTTATTGCTCACAATTTAAGTTAAATCCTCGTATTAAATATTTTTTTTACTAAATTATATTTCTATTTGTTGATTTTTAGTTATTTATTGTTAGAAATTATATTGAATTGCATATTCATAGGTAAATGTTGTATATGGTATATTTATGCTTATTGTATTTCCTT--------------------------------------------
Ntennessensis_Watauga_N1046 AAGTTCTGATATTGAAGTATCACTTATACATGGCTTATAATTCAATACCAAAACCAAAATGTCAAAACAAAATTAAATAAACATATTGAAAACACTTTACTGTCTAATATATTTGTGGTCAAAACCAAAGTAAAAGAAATTTGACAAAACTAAAGTTTTAACCACACATTCTCATTGACCCAATAAGGTTTTTGGGCCAATTTTTCCACATACCTGTCTGGGTAGTAAAAATCAAGGCATACCTGATTGAGATTTTAGCATATTTAACAATAGATTTTTTTAAACCATGGTTTCTTTATTGACTAACTGACAAATGACTTGTTACTTTTAGAATTATGAAGTTTATCCTC-TTTTTTAAGTTTGAATTATTTTTATTTTATTCATAATTCTTTAATCTAATTTGAAAAAATGCTC--TCCATTCGTCTTTTGATAGAATTGAGTGTGGGGATGAATACCGAAGGAATTGAGGTCAGAAGTGTTGGGAACACCATCACTCTCCACGAAACTGCCCTCATCGAAGCTTTTAATCTAAAGGCAGCCATTGAATACCAACTGAAGAACTGTGAGTAATTCCCTATTTTATT-CATTTCTATATCATTTTCTCTGTGTCTGCCATCACAACAATAGACACAATTGTTGATTTATGTCAACCTAAAAAATAACTATTTTTTACAATGAATTTTTTATTAAAAAAAGTTTTACCACACTATTTTGATTTATTGCTCACAATTTAAGTTAAATCCTCGTATTAAATATTTTTTTTACTAAATTATATTTCTATTTGTTGATTTTTAGTTAGTTATTGTTAGAAATTATATTGAATTGCATATTCATAGGTAAATGTTGTATATGGTATATTTATGCTTATTGTATTTCCTTATTTGCTTGACAGTACAAGAATTTATCTGAGTTTAATTGAATAT
