# Supplementary material for: ﻿New species in old mountains: integrative taxonomy reveals ten new species and extensive short-range endemism in Nesticus spiders (Araneae, Nesticidae) from the southern Appalachian Mountains
Source: Zookeys. 2023 Feb 3;1145:1–130. doi: 10.3897/zookeys.1145.96724 (PMC10208238; doi:10.3897/zookeys.1145.96724)
Supplement: Supplementary material 4 — Input alignments, analysis log files, and output tree files [file zookeys-1145-001_article-96724__-s004.zip › uce-2001974 (modified).phy]

 94 1017
Nesticella_sp_GH1210 -------------------------------------------------------------------------------------------------------------------------------------------------------------------------------------------------------------------------------------------------------------------------------------------------------------------------------------------------------GGTATTCTTACAATACTTTCTG------TTTTTTTAAACTTATTTTTAAAAGTCACAATTTTTATGT-ATGTTTTTAAAT-TAATTTAATCGTCCAATTTTTAGGTCCTAAAGCGTGGTGCCAATGTTAACGACAGAGATGGTTTAACAGATATGACTTTACTACACTATGCTTGCAAAGCTGGTGCAAATGGTGTTGGAAATGTGACGACAGCTACCAGAACTGTTGGATTCTTACTAGACAGAAGAGCTGACATATATTTGCGGTGTCGCTGGACTGACATGGCTGCCATACACTATGCGGCTTACTTTGATGTGGCTCCTGTGGTAGAACTGCTCTTAAAGGCCAGCAGAGGCCTAGGTATTTTGATTT----TTTTTAAAT--ATTTTTTATTTC---------------------------------------------------------------------------------------------------------------TGATTCT-------------------------------------------------------------------------------------------------------------------------------------------------------------
Nesticus_Japan_G2153 TTTCAGTTTTACATACACTGCTCTAAATATGAATTAAATTTTAAGTAGTCTGCATAATCTGAGTTGGGTCCCAATTAACTCTGACTCTACCATATTACAGGTTTTCCCTTCCTTTTGCATGCATGGAAGATACTTTTATAAATTTCAAGGGATTTTATGGGAAAGTGCTGTATACCGCAGTTATAGAGTTAAAAGCCATTAATAATCCTATGATGTTTGTATGACCTATTTCTCATTACTTGCATGGTTTAGACTGTATTTCTTGGTAAAAAAGAATATACCGATATAAACTATTTCAGCTAAAGAAAAACATTTTTTCAAAAAAATGTCCCTGTCTTATATTGGTATTCTTACTATACTCTCTACA----TGTTTTTAAACTTATTTTTAACAGTCATGATTTTATTGTTATGTTTTTAAAT-TATTTTAATTGTCTAATTTTTAGGTCCTAAAGCGTGGTGCCAATGTTAACGACAGAGATGGTTTAACAGATATGACTTTACTACACTATGCTTGCAAAGCCGGTGCAAATGGTGTTGGAAATGTAACAGCAGCTACCAAAACTGTTGGATTCTTATTAGACAAAAGAGCCGACATATATTTGCGTTGTCGCTGGACTGACATGGCTGCCATACACTATGCAGCTTACTTTGATGTGGCTCCTGTTGTGGAACTGCTTTTAAAAGCCAGCAGAGGCCTAGGTATCTTAATTA----TTTTTATTTATATGTTATGTTTCACACAATGAAATAATCTAATATTTCATAATAATTACTAGTTACTAAAATAGGGTTTAACCATTCATAAAGTCAAAAGTAAATATATGTCTTTAAACTAACACAATAAATAATGATTCTATCATTGAAGGTACTTGCTACACATAAAAATTATGTAACCAAGTTATATTGTTAACTACTTACTTGACCATGTACAGATAAACTTTATATCT------------------------------------TGATTTGGTACGCTGGA------------
Nesticus_nahaunus_Mexico_G2881 ------------------------TACAATAGA---------------------AAGTTGAAATAA------------------TGTAGTTACTTG--------------------------------------------AAACAT---------------------TTACTTACTAT--------ATATGTTATGAAATCACAA----AAAACATGTAAACTATTTTTT--AAATATATAAATAGCATCTACTTACTTTAGTCTGCACGGAATC------GCCCACAAGATATTTAAAATATAATTAAGAATAATATTAAGAATATGTTGAAGTGTTGTTCCGGTAATCCTCCTGTACTTTCCATATCCATTTTCTTAAAAATTTAGTTAAATAGAATGATAACTACCAAATGATTTTGAAAGTATCTTAATTCTTCAAATTCTAGGTCCTGAAACGTGGTGCCAATGTGAATGATCGGGATGGTCTGACGGACATGACATTACTACACTATGCTTGCAAAGCAGGCGCAAATGGTGTTGGGAATGTTACAGCTGCCACAAGAACAGTTGGACTCTTATTGGACAAAAGAGCTGACATTTACTTGCGTTGTCGCTGGACTGACATGGCAGCTATACACTATGCAGCCTACTTTGATGTGGCTCCTGTAGTTGAACTGCTCTTAAAGGCTAGCAGAGGCTTAGGTATTTA-TAGGAACTTTTTAAGATAAATCTCATATTTCATGCAATTAAAAAATT-------AGACTTTGCTGTGTAATTTTTCGAATATGTTTTTTGTATTCTTGTAGATGGAAGTTTGCCTAGTTTGTTAAGCTAGCGTAGAATCCTTTGTTTCAATCATTTAATAGAATATTTGTGGGTAAATTGTATGTGGTCTATCAGTGGTGATAACTTATTTTTTAGAGGCATGTAAGGACATAT-------AG---------------------------------------------------------------
Nsilvestrii_Hellgate_N1108 ------------------------AATCCGACACCGGGATGGTGTTAGCCCCGACTTGCCGGATAATACTGTATTAGATTTTGTAAAAGCAATAGAGTAAAGTATTTCTCCATCAA------CTAATGAGTATTATAATAAAATATGT-------------TTGGTATTGTTTGCTAT-----TGGAAATTGGTTGTCTTAGTAGAAACAACATTTATAGATTTCTTTGTGT---------AT---ATTTTAATTAC-CTGCATGGCTTAAAAAAATATCTATAGATAGATTTAATGCTATAAGACCTGAAATCATTGTAGAAAGCTG---ATAACTAAA-TTAGTCATTTGATCAAAGTTTCCA------TTTTTTTAAAAGTTTATTCAAGAGTGCCAGTAACTATATAATAATTTTGAAAATGTCTAAATTATATGATTTCTAGGTCCTGAAGCGTGGTGCGAATGTAAATGACAGAGATGGTCTAACAGACATGACATTACTACACTATGCCTGCAAAGCTGGTGCAAATGGTGTTGGAAATGTTACTACTGCTACCAGAACCGTGGGTCTCTTGTTGGACAAAAGGGCTGATATCTATTTGCGGTGCCGTTGGACTGACATGGCAGCTATACATTATGCAGCTTACTTTGATGTAGCCCCTGTAGTTGAACTCCTTTTAAGAGCCAGCAGAGGCTTAGGTATTCA------------------GATATTCATATTTTATGCAATTTAAAGAATTTTTTATTTATTTGATTATAACATTTGAAGAACATTGTTCTGGTACCAATATAACGAGTGATTTCTTTTTTTTTCTACATTTAAGCAGAATTTCTTTTTTTAATCTTACATCAAATAAATGATACAACTAACCCTGGTTATAGATTGAGAAAATTATTTTATTATTTTAGTG---ATAAATTAATATTATATTG---------------------------------ATCCGAATCACTGCCTTGACCCAAGTGAAGG-
Nbarri_Bishop_N1072 TGTTAACAAAATAAACACCTGGACAACCACATAATAAAATGACACTTTACTGGATATTCAAAATTACCCAACAGTTAAATCTGTCATCATCATATGATGGGCTATTACTCTATTGAGTGTATCTATTAAGTATTACTCTAAAATGTAAGTCTTTTTGTGTGTCTGTATTATTTGCCACAGTCGTAGAAGTACATTACTGTCATAATTACAACATTTATCAGTGATTTTTCCCCCATTAGTAATCAGGTTTTAATTGCTTTTTTTACCAGAGAAACATATTTTTGTACAGGGCGTTTAAAATAGCTTTAAGAATTGTATTAAGAATATGTTTATGACTTTTCCTAATAATT-----GTACTTTCCATATCCATTTTCTT---AATGTAGTTAAATATGATAACTTCTACCAAATGATTTTAAATGTATCTTAATTCTTCAAATTCTAGGTCCTGAAACGTGGTGCCAATGTGAATGACCGGGATGGTCTGACAGATATGACATTACTGCACTATTCTTGCAAAGCTGGTGCAAATGGTGTTGGGAATGTTACAGCTGCCACCAGAACTGTTGGACTCTTACTGGACAAAAGGGCTGACATTTACTTGCGCTGCCGATGGACTGACATGGCAGCTATACATTATGCGGCCTACTTCGATGTGGCTCCTGTAGTTGAATTGCTCTTAAAGGCTAGCAGAGGATTGGGTATTTATTTTAGAACTCTTGAGATAAATCTCATACTTCATGCGATTGAAAAATTTAATGAGGGACTGTGCTATGTAATTTTTTAAAAATGTTTTTTATATTCTTGTAGATGGAAATTTGCCTAATTTTTTAAGCTAACGTAGAATGCTTTGTTTCCATCATTTAATAGAATGCTTACACATCACATTTATATCATGCATTTGGAATGCTAATCTATTATTTTGATTTATTTAAGTGAGTTTTATATTTAAAAATTCTTTTGGAAAATTTGTCTTCTGCGCTTTCCGAAAATTTACCATGAATTGAATACAGAA
Nbarri_LostCoveCave_N0065 TGTTAACAAAACAAACACCTGGACAACCACATAATAAAATGACACTTTACTGGATATTCAAAATTACCCAACAGTTAAATCTGTCATCATCATATGATGGGCTATTACTCTATTGAGTGTATCTATTAAGTATTACTCTAAAATGCAAGTCTTTTTGTGTGTCTGTATTATTTGCCACAGTCGTAGAAGTACATTACTGTCATAATTACAACATTTATCAGTGATTTTCCCCCCATTAGTAATCAGGTTTTAATTGCTTTTTTTAGCAGAGAAACATATTTTTGTACAGGGCGTTTAAAATAGCTTTAAGAATTGTATTAAGAATATGTTTATGACTTTTCCTAGTAATTGTACTGTACTTTCCATATCCATTTTCTT---AATGTAGTTAAATATGATAACTTCTACCAAATGATTTTAAGTGTATCTTAATTCTTCAAATTCTAGGTCCTGAAACGTGGTGCCAATGTGAATGACCGGGATGGTCTGACAGATATGACATTACTGCACTATGCTTGCAAAGCTGGTGCAAATGGTGTTGGGAATGTTACAGCTGCCACCAGAACTGTTGGACTCTTACTGGACAAAAGGGCTGACATTTACTTGCGCTGCCGATGGACTGACATGGCAGCTATACATTATGCGGCCTACTTCGATGTGGCTCCTGTAGTTGAATTGCTCTTAAAGGCTAGCAGAGGATTGGGTATTTATTTTAGAACTCTTGAGATAAATCTCACACTTCATGCGATTGAAAAATTTAATGAGGGACTGTGCTATGTAATTTTTTTAAAAGTTTTTTTATATTCTTGTAGATGGAAATTTGACTAATTTTTTGAGCTAACGTAGAATGCTTTGTTTCCATCATTCAATAGAATGCTTACACATCACATTTATATCATGCATTTGGAATGCTAATCTATTATTTTGATTTATTTAAGTGAGTTTTATATTTAAAATTTGTCTTAGAA---------------------GACACTTTACCATGGATTGAATACAGAA
Nbarri_eyed_ClayCave_G2082 ---------------------------------------------------------------------AACAGTTAAATCTGTCATCATCATATGATGGGCTATTACTCTATTAAGTGTATCTATTAAGTATTACTCTAAAATGTAAGTCTCTTTGTGCGTCTGTATTATTTGCCACAATCGTGGAGGTATATTTTTGTCATAATTAC---ATTTTTCAGTGATTTTTTCCTCATTAGGAATCAGGTTTTAATTGTTTTTTTTAGCAGAGAAACATGTTTTTGTACAAGGCTTTTAAAATAGCTTTAAGAATTATATTAAGAATATGTTTATGACTTTTCCTAGTAATTGTACTGTACTTTCCATATCCATTTTTTTAAAAATGTAGTTAAATATGATAACTTCTACCAAATGATTTTAAATGTATCTTAATTCTTCAAATTCTAGGTCCTGAAACGCGGTGCCAATGTGAATGACCGGGACGGTCTGACGGACATGACATTACTGCACTATGCTTGCAAAGCTGGTGCAAATGGTGTTGGGAATGTTACAGCTGCCACCAGAACTGTTGGACTCTTACTGGACAAAAGGGCTGACATTTACTTGCGCTGCCGCTGGACTGACATGGCAGCTATACATTATGCGGCCTACTTCGATGTGGCTCCTGTAGTTGAACTGCTCTTAAAGGCTAGCAGAGGATTGGGTATTTATTTTAGAACTCTTGAGATAAATCTCATACTTCATGCAATTGAAAAATTTAATGAGTGGCTGTGCTATGTAATTTTTTAAAAATGTTTTTTATATTCTTGTAGTTGGAAATTTGC--------TTAAGCTAACGTAAAATGCTTTGCTTCCATCATTTAATAGAATGTTAGTGGATAAACTGTC---------------------------TTTTTAGATGTATGCAAAAAAA---TATATATAAAGAAGTGACCATAGGGACTGACTGA-------CTCATCAACGCACAGCCCATTCAACGCAGGA
Nbarrowsi_Gregorys_N270 TGTTAACAAAATAAACACCTGGACAACCACATAATAATATGACACTTTACTGGATATTTAAAATTACCCAACAATTAAATCTGTCATCATCATATGATGGGCTATTACTCTATTGAGTGTATCTATTAAGTATTACTCTAAAATGTAAGTCTCTTTGTGTGTCTGTATTATTTGCCACAATCGTAGAAGTACATTACTGTCATAATTACAACATTTTTCAGTGATTTTTTCCCCATTAGTAATCGGGTTTTAATTGCTTTTTATAGCAGAGAAGCATGTTTTTGTACAGGGCGTTTAAAATAGCTTTAAGAATTATATTAAGAATATGTTTATGACTTTTCCTAGTAATTGTACTGTACTTTCCATATCCATTTTCTTAAAAATATAGTTAAATATGATAACTTCTACCAAATGATTTTAAATGTATCTTAATTCTTCAAATTCTAGGTCCTGAAACGTGGTGCCAATGTGAATGACCGGGATGGTCTGACGGACATGACATTACTGCACTATGCTTGCAAAGCTGGTGCAAATGGTGTTGGGAATGTTACAGCTGCCACCAGAACTGTTGGACTCTTACTGGACAAAAGGGCTGACATATACTTGCGCTGCCGCTGGACTGATATGGCAGCTATACATTATGCGGCCTACTTCGATGTGGCTCCTGTAGTTGAACTGCTCTTAAAGGCTAGCAGAGGATTGGGTATTTATTTTAGAACTCTTGAGATAAATCTCATACTTCATGCAATTGAAAAATTTAATGAGTGACTGTGCTATGTAATTTTTTAAAAATGTTTTTTATATTCTTGTAGATGGAAATTTGCCTAATTTTTTAAGCTAATGTAGAATGCTTTGTTTCCATCATTTAATAGAATGCTTACGCATCACATTTATATCATGCATTTGGAATGCCATTCTATTATTTTGATTTATTTAAGTGAGTTTTATATTTAAAAATTCTTTTGGAAAATTTGTCTTCTGCGCTTTCCGAAAATTTACCATGAATTGGATACAGAA
Nbarrowsi_Tuckaleechee_N360 TGTTAACAAAATAAACACCTGGACAACCACATAATAATATGACACTTTACTGGATATTTAAAATTACCCAACAGTTAAATCTGTCATCATCATATGATGGGCTATTACTCTATTGAGTGTATCTATTAAGTATTACTCTAAAATGTAAGTCTCTTTGTGTGTCTGTATTATTTGCCACAATCGTAGAAGTACATTACTGTCATAATTACAACATTTTTCAGTGATTTTTTCCCCATTAGTAATCGGGTTTTAATTGCTTTTTATAGCAGAGAAGCATGTTTTTGTACAGGGCGTTTAAAATAGCTTTAAGAATTATATTAAGAATATATTTATGACTTTTCCTAGTAATTGTACTGTACTTTCCATATCCATTTTCTTAAAAATGTAGTTAAATATGATAACTTCTACCAAATGATTTTAAATGTATCTTAATTCTTCAAATTCTAGGTCCTGAAACGTGGTGCCAATGTGAATGACCGGGATGGTCTGACGGACATGACATTACTGCACTATGCTTGCAAAGCTGGTGCAAATGGTGTTGGGAATGTTACAGCTGCCACCAGAACTGTTGGACTCTTACTGGACAAAAGGGCTGACATATACTTGCGCTGCCGCTGGACTGATATGGCAGCTATACATTATGCGGCCTACTTCGATGTGGCTCCTGTAGTTGAACTGCTCTTAAAGGCTAGCAGAGGATTGGGTATTTATTTTAGAACTCTTGAGATAAATCTCGTACTTCATGCAATTGAAAAATTTAATGAGTGACTGTGCTATGTAATTTTTTAAAAATGTTTTTTATATTCTTGTAGATGGAAATTTGCCTAATTTTTTAAGCTAATGTAGAATGCTTTGTTTCCATCATTTAATAGAATGCTTACACATCACATTTATATCATGCATTTGGAATGCCATTCTATTATTTTGATTTATTTAAGTGAGTTTTATATTTAAAAATTCTTTTGGAAAATTTGTCTTCTGCGCTTTCCGAAAATTTACCATGAATTGGATACAGAA
Nbishopi_DryFalls_N150 TGTTAACAAAATAAACACCTGGACAACCACATAATAAAATGACACTTTACTGGATATTCAAAATTACCCAACAGTTAAATCTGTCATCATCATATGATGGACTATTACTCTATTGAGTGTATCTATTAAGTATTACTCTAAAATGTAAGTCTTTTTGTGTGTCTGTATTATTTGCCACAATCGTAGAAATACATTACTGTCATAATTACAACATTTTTCAGTGATTTTTTCCCCATTAGTAATCAGGTTTTAATTGCTTTTTTTAGCAGAGAAACATATTTTTGCACAGGGCGTTTAAAATAGCTTTAAGAATTATATTACGAATATGTTTATGACTTTTCCTAGTAGTTGTACTGTACTTTCCATATCCATTTTCTTAAAAAGGTAGTTAAATATGATAACTTCTACCAAATGACTTTAAATGTCTCTTAATTCTTCAAATTCTAGGTCCTGAAACGTGGTGCCAATGTGAATGACCGGGATGGTCTGACGGACATGACATTACTGCACTATGCTTGCAAAGCTGGTGCAAATGGTGTTGGGAATGTTACAGCTGCCACCAGAACTGTTGGACTCTTACTGGACAAAAGGGCTGACATTTACTTGCGCTGCCGATGGACTGACATGGCAGCTATACATTATGCTGCCTACTTCGATGTGGCTCCTGTTGTTGAACTGCTCTTAAAGGCTAGCAGAGGATTGGGTATTTATTTTAGAACTCTTGAGATAAATATCATACTTCATGCGAT--------TTAATGAGTGACTGTGCTATGTAATTTTTTAAAAATGTTTTTTATATTCTTGTAGATGGAAATTTGCCTAATTTTTTAAGCTAATGTAGAATACTTTGTTTCCATCATTTAATAGAATGCTTACACATCACATTTATATCATGCATTTGGAATGCCAATCTATTATTTTGATTTATTTAAGTGAGTTTTATATTTAAAAATTCCTTTGGAAAATTTGTCTTCTGCGCTTTCCGAAAATTTACCATGAATTGGATACAGAA
Nbishopi_PoleCr_Chattooga_N885 --TTGAGCGAATTAATATTTGGAAAAAAACATTATAGAACGCCATTTTACTGCATATTCAAAATTACCCAACAGTTAAATCTGTCATCATCATATGATGGACTATTACTCTATTGAGTGTATCTATTAAGTATTACTCTAAAATGTAAGTCTTTTTGTGTGTCTGTATTATTTGCCACAATCGTAGAAATACATTACTGTCATAATTACAACATTTTTCAGTGATTTTTTCCCCATTAGTAATCAGGTTTTAATTGCTTTTTTTAGCAGAGAAACATATTTTTGCACAGGGCGTTTAAAATAGCTTTAAGAATTATATTACGAATATGTTTATGACTTTTCCTAGTAGTTGTACTGTACTTTCCATATCCATTTTCTTAAAAAGATAGTTAAATATGATAACTTCTACCAAATGACTTTAAATGTCTCTTAATTCTTCAAATTCTAGGTCCTGAAACGTGGTGCCAATGTGAATGACCGGGATGGTCTGACGGACATGACATTACTGCACTATGCTTGCAAAGCTGGTGCAAATGGTGTTGGGAATGTTACAGCTGCCACCAGAACTGTTGGACTCTTACTGGACAAAAGGGCTGACATTTACTTGCGCTGCCGATGGACTGACATGGCAGCTATACATTATGCTGCCTACTTCGATGTGGCTCCTGTTGTTGAACTGCTCTTAAAGGCTAGCAGAGGATTGGGTATTTATTTTAGAACTCTTGAGATAAATATCAT-------GCGATTGAAAAATTTAATGAGTGACTGTGCTATGTAATTTTTTAAAAATGTGTTTTATATTCTTGTAGATGGAAATTTGCCTAATTTTTTAAGCTAATGTAGAATACTTTGTTTCCATCATTTAATAGAATGCTTACACATCACATTTA---------TTTGGAATGCCAATCTATTATTTTGATTTATTTAAGTGAGTTTTATATTTAAAAATTCC--------------------------------------------------------
Nbishopi_StandingIndian_N131 ---------------------------------------------------------------------------------------CATCATATGATGGACTATTACTCTATTGAGTGTATCTATTAAGTATTACTCTAAAATGTAAGTCTTTTTGTGTGTCTGTATTATTTGCCACAATCGTAGAAATACATTACTGTCATAATTACAACATTTTTCAGTGATTTTTTCCCCATTAGTAATCGGGTTTTAATTGCTTTTTTTAGCAGAGAAACCTATTTTTGCACAGGGCGTTTAAAATAGCTTTAAGAATTATATTACGAATATGTTTATGACTTTTCCTAGTAGTTGTACTGTACTTTCCATATCCATTTTCTTAAAAAGGTAGTTAAATATGATAACTTCTACCAAATGACTTTAAATGTCTCTTAATTCTTCAAATTCTAGGTCCTGAAACGTGGTGCCAATGTGAATGACCGGGATGGTCTGACGGACATGACATTACTGCACTATGCTTGCAAAGCTGGTGCAAATGGTGTTGGGAATGTTACAGCTGCCACCAGAACTGTTGGACTCTTACTGGACAAAAGGGCTGACATTTACTTGCGCTGCCGATGGACTGACATGGCAGCTATACATTATGCTGCCTACTTCGATGTGGCTCCTGTTGTTGAACTGCTCTTAAAGGCTAGCAGAGGATTGGGTATTTATTTTAGAACTCTTGAGATAAATATCATACTTCATGCGAT------------TGAGTGACTGTGCTATGTAA-----------------------------------------------TTTTTTAAGCTAATGTAGAATACTTTGTTTCCATCATTTAATAGAATGCTTACACATCACATTTATATCATGCATTTGGAATGCCAATCTATTATTTTGATTTATTTAAGTGAGTTTTATATTTAAAAAATCCTTTGGAAAATTTGTCTTCTGCGCTTTCCGAAAATTTACCATGAATTGGATACAGAA
Nbrimleyi_NewberryCr_N984 ------------------------------ATAATAAAATGACACTTTACTGGATATTCAAAATTACCCAACAGTTAAATCTGTCATCATCATATGATGGGCTATTACTCTATTAAGTGTATCCATTAAGTATTACTCTAAAATGTAAGTCTTTTTGTGCGTCTGTATTATTTGCCACAATCGTAGAAGTACATTATTGTCATAATTACAACATTTTTCAGTGATTTTTTCCCCATTAGGAATCTGGTTTTAATTGCTTTTTTTAGCAGAGAAACATGTTTTTGTACAAGGCTTTTAAAATAGCTTTAAGAATTATATTAAGAATATGTTTATGACTTTTCCTAGTAATTGTACTGTACTTTCCATATCCATTTTTTTAAAAATGTAGTTAACTATGATAACTTCTACCAAATGATTTTAAATGGATCTTAATTCTTCAAATTCTAGGTCCTGAAACGCGGTGCCAATGTGAATGACCGGGATGGTTTGACGGACATGACATTACTGCACTATGCTTGCAAAGCTGGTGCAAATGGTGTTGGGAATGTTACAGCTGCCACCAGAACTGTTGGACTCTTACTGGACAAAAGGGCTGACATTTACTTACGCTGCCGCTGGACTGACATGGCAGCTATACATTATGCAGCCTACTTTGATGTGGCTCCTGTAGTTGAATTGCTCTTAAAGGCTAGCAGAGGATTGGGTATTTATTTTAGAACTCTTGAGATAAATCTCATACTTCATGCAATTGAAAAATTTAATGAGTGACTGTGCTATGCAATTTTTTAAAATTATTTTTTATATTCTTGTAGATAGAAATTTGTCTAATTTTTTAAGCTAACGTAGAATGCTTTGTTTCCATCATTTAATAGAATGTTAATGGATAAACTGTCTGTGGTCTATCGATGATG--AACTTATTTTTTAGATGTATTCAAAGAAA---TATAGTTAAAAGCATAATCATATCATGAAAATTCTTCAATTCTCATTGTTAAACTAGTACTTGTTTTTATGA
Nbrimleyi_RumblingBald_N241 TGTCCTCAACATAAGCACCTGGACAACCACATAATAAAATGACACTTTACTGGATATTCAAAATTACCCAACAGTTAAATCTGTCATCATCATATGATGGGCTATTACTCTATTAAGTGTATCTATTAAGTATTACTCTAAAATGTAAGTCTTTTTGTGCGTCTGTATTATTTGCCACAATCGTAGAAGTACATTATTGTCATAATTACAACATTTTTCAGTGATTTTTTCCCCATTAGGAATCTGGTTTTAATTGCTTTTTTTAGCAGAGAAACATGTTTTTGTACAAGGCTTTTAAAATAGCTTTAAGAATTATATTAAGAATATGTTTATGACTTTTCCTAGTAATTGTACTGTACTTTCCATATCCATTTTTTAAAAAATGTAGTTAACTATGATAACTTCTACCAAATGATTTTAAATGGATCTTAATTCTTCAAATTCTAGGTCCTGAAACGCGGTGCCAATGTGAATGACCGGGATGGTTTGACGGACATGACATTACTGCACTATGCTTGCAAAGCTGGTGCAAATGGTGTTGGGAATGTTACAGCTGCCACCAGAACTGTTGGACTCTTACTGGACAAAAGGGCTGACATTTACTTACGCTGCCGCTGGACTGACATGGCAGCTATACATTATGCAGCCTACTTTGATGTGGCTCCTGTAGTTGAATTGCTCTTAAAGGCTAGCAGAGGATTGGGTATTTATTTTAGAACTCTTGAGATAAATCTCATACTTCATGCAATTGAAAAATTTAATGAGTGACTGTGCTATGGAATTTTTTAAAATTATTTTTTATATTCTTGTAGATAGAAATTTGCCTAATTTTTTAAGCTAACGTAGAATGCTTTGTTTCCATCATTTAATAGAATGTTAATGGATAAACTGTCTGTGGTCTATCGATGATG--AACTTATTTTTTAGATGTATTCAAAGAAA---TATAGTTAAAAGCATAATCATATCATGAAAATTCTTCAATTTTCATTGTTAAACTAGTACTTGTTTTTATGA
Ncanei_Egypt_N958 ------------------------------------------------------------------CCCAACAGTTAAATCTGTCATCATCATATGATGGGCTATTACTCTATTAAGTGTATCTATTAAGTATTACTCTAAAATGTAAGTCTTTTTGTGCGTCTGTATTATTTGCCACAATCGTAGAAGTACATTATTGTCATAATTACAACATTTTTCAGTGATTTTCCCCCCATTAGGAATCTGGTTTTAATTGCTTTTTTTAGCAGAGAAACCTGTTTTTGTACAAGGCTTTTAAAATAGCTTTAAGAATTATATTAAGAATATGTTTATGACTTTTCTTAGTAATTGTACTGTACTTTCCACATCCA-TTTTTTAAAAATGTAGTTAAATATGATAACTTCTACCAAATGATTTTAAATGTATCTTAATTCTTCAAATTCTAGGTCCTGAAACGCGGTGCCAATGTGAATGACCGGGATGGTCTGACGGACATGACATTACTGCACTATGCTTGCAAAGCTGGTGCAAATGGTGTTGGGAATGTTACAGCTGCCACCAGAACTGTTGGACTCTTACTGGACAAAAGGGCTGACATTTACTTGCGCTGCCGCTGGACTGACATGGCAGCTATACATTATGCAGCCTACTTTGATGTGGCTCCTGTAGTTGAATTGCTCTTAAAGGCTAGCAGAGGATTGGGTATTTATTTTAGAACTCTTGAGATAAATCTCATACTTCATGCAATTGAGAAATTTAATGAGTGACTGTGCTATGCAATTTTTTTAAAATATTTTTTATATTCTTGTAGATGGAAATTTGCTTAATTTTTTAAGCTAATGTAGAATGCTTTGTTTCCATCATTTAATAGAATGTTAATGGATAAACTGTCTGTGGTCTATCGATGGTGCTAACTTATTTTTTAGATGTATTCAAAGAAA---TATAGTTAAAAGCATAATCATATCATGAAAATTCTTCAATTTTCATTGTTAAACTAGTACTTGTTTTTATGA
Ncarolinensis_Grandfather_N218 --------------------------CCACATAATAAAATGACACTTTACTGGATATTCAAAATTACCCAACAGTTAAATCTGTCATCATCATATGATGGGCTATTACTCTATTAAGTGTATCTATTAAGTATTACTCTAAAATGTAAGTCTCTTTGTGCGTCTGTATTATTTGCCACAATCGTGGAAGTATATT-TTGTCATAATTACAACATTTTTCAGTGATTTTTTCCTCATTAGGAATTGGGTTTTAATTGT-TTTTTTAGCAGGGAAACATGTTTTTGTACAAGGCTTTTAAAATAGCTTTAAGAATTATATTAAGAATATGTTTATGACTTTTCCTAGTAATTGTACTGTACTTTCCATATCCATTTTTTTAAAAATGTAGTTAAATATGAAAACTTCTACCAAATGATTTTAAATGTATCTTAATTCTTCAAATTCTAGGTCCTGAAACGTGGTGCCAATGTGAATGACCGGGATGGTCTGACGGACATGACATTACTGCACTATGCTTGCAAAGCTGGTGCAAATGGTGTTGGGAATGTTACAGCTGCCACCAGAACTGTTGGACTCTTACTGGACAAAAGGGCTGACATTTACTTGCGCTGCCGCTGGACTGACATGGCAGCTATACATTATGCGGCCTACTTCGATGTGGCTCCTGTAGTTGAACTGCTCTTAAAGGCTAGCAGAGGATTGGGTATTTATTTTAGAACTCTTGAGATTAATCTCATACTTCATGCAATTGAAAAATTTAATGAGTGGCTGTGCTATGTAATTTTTTAAAAATGTTTTTTATATTCTTGTAGATGGAAATTTGC--------TTAAGCTAACGTAGAATGCTTTGTTTCCATCATTTAATAGAATGTTAGTGGATAAACTGTCTGTAGTCTATCGATGGTGCTAACTTATTTTTTAGATGTATGCAAAGAAA---TATATCT----------------------------------TCTATCTAT----------------------
Ncarolinensis_LinvilleCaverns_N227 --------------------------------------------------------------------------------------------------------------------------------------------------------------------------------------------------------------------------------------------------------------------------------------------------------------------------------------------------------------------------------------------------AGTTAAATATGATAACTTTTACCAAATGATTTTAAATGTATCTTAATTCTTCAAATTCTAGGTCCTGAAACGCGGTGCCAATGTGAATGACCGGGATGGTCTGACGGACATGACATTACTGCACTATGCTTGCAAAGCTGGTGCAAATGGTGTTGGGAATGTTACAGCTGCCACCAGAACTGTTGGACTCTTACTGGACAAAAGGGCTGACATTTACTTGCGCTGCCGCTGGACTGACATGGCAGCTATACATTATGCGGCCTACTTCGATGTGGCTCCTGTAGTTGAACTGCTCTTAAAGGCTAGCAGAGGATTGGGTATTTATTTTAGAACTC--------------------------------------------------------------------------------------------------------------------------------------------------------------------------------------------------------------------------------------------------------------------------------------------------------
Ncarteri_English_N031 TGTT---------AACACCTGGACAACCACATAATAAAATGACACTTTACTGGATATTCAAAATTACCCAACAGTTAAATCTGTCATCATCATAGGATGGGCTATTACTCTATTGAGTGTATCTATTAAGTATTACTCTAAAATGTAAGTCTTTTTGTGAGTCTGTATTATTTACTACAATCGTAAAAATACATTACTGTCATAATTACAAAAATTTTCAGTGATTTTCCCCCCATTAGTAATCAGGTTTTAATTGCTTTTTTTAACAGAGAAACATATTTTTTTACAGGGCGTTTAAAATAGCTTTAAGAATTATATTACACATATGTTTATGACTTTTCCTAGTAGTTGTACTGTACTTTCCATATCCATTTTCTTAAAAATGTAATTAAATATGATAACTTCTACCAAATGATTTTAAATGTATCTTAATTCTTCAAATTCTAGGTCCTGAAACGTGGTGCAAATGTGAATGACCGGGATGGCCTGACGGACATGACATTACTGCACTATGCTTGCAAAGCTGGTGCAAATGGTGTTGGGAATGTTACAGCTGCCACCAGAACTGTTGGACTCTTACTGGACAAAAGGGCTGACATTTACTTGCGCTGCCGATGGACTGACATGGCAGCTATACATTATGCGGCCTACTTCGATGTGGCTCCTGTTGTTGAACTGCTCTTAAAGGCTAGCAGAGGATTGGGTATTTATTTAAGAACTCTTGAGATAAATATCATACTTCATGCGATTGAAAATTTTAATGAGTGACTGTGCTATGTAATTTTTTAAAAATGTTTTTTATATTTATGTAGATGGAAATTTGCCTAATTTTTTAAGCTAACGTAGAATGCTTTGTTTCCATCATTTAATAGAATGCTTACACATCACATTTATATCATGCATTTGGAATGCCAATCTATTATTTTGATTTATTTAAGTGAGTTTTATATGTAAAAATTCTTTTGGAAAATTTGTCTTCTGCACTTTCCGAAAATTTACCATGAATTGGATAGATAA
Ncarteri_LaurelCave_nearTYPE_N0296 TGTTAACAAAATAAACACCTGGACAACCACATAATAAAATGACACTTTACTGGATATTCAAAATTACCCAACAGTTAAATCTGTCATCATCATATGATGGGCTATTACTCTATTGAGTGTATCTATTAAGTATTATTCTAAAATGTAAGTCTTTTTGTGTGTCTGTATTATTTGCTACAATCGTAAAAATACATTATTGTCATAATTACAACATTTTTCAGTGATTTTTCCCCCATTAGTAATCAGGTTTTAATTGCTTTTTTTAGCAGAGAAACATATTTTTTTACAGGGCGTTTAAAATAGCTTTAAGAATTATATTACAAATATGTTTATGACTTTTCCTAGTAGTTGTACTGTACTTTCCATATCCATTTTCTTAAAAATGTAATTAAATATGATAACTTCTACCAAATGATTTTAAATGTATCTTAAT--------CTCTAGGTCCTAAAACGTGGTGCAAATGTGAATGACCGGGATGGCCTGACGGACATGACATTACTGCACTATGCTTGCAAAGCTGGTGCAAATGGTGTTGGGAATGTTACAGCTGCCACCAGAACTGTTGGACTCTTACTGGACAAAAGGGCTGACATTTACTTGCGCTGCCGATGGACTGACATGGCAGCTATACATTATGCGGCCTACTTCGATGTGGCTCCTGTTGTTGAACTGCTCTTAAAGGCTAGCAGAGGATTGGGTATTTATTTTAGAACTCTTGAGATAAATATCATACTTCATGCGATTGAAAATTTTAATGAGTGACTGTGCTATGTAATTTTTTAAAAATGTTTTTTATATTCTTGTAGATGGAAATTTGCCTAATTTTTTAAGCTAACGTAGAATGCTTTGTTTCCATCATTTAATAGAATGCTTACACATCACATTTATATCATGCATTTGGAATGCCAATCTATTATTTTGATTTATTTAAGTGAGTTTTATGTTTGAAATTTTACTTCAGATATCAACAGTCCATGCAGTTCGAAGGTGGATCTCCAATTATGTACAGAA
Ncarteri_PilotMtn_G2185 TGTTAACAAAATAAACACCTGGACAACCACATAATAAAATGACACTTTACTGGATATTCAAAATTACCCAAC------ATCTGTCATCACCATATGATGGGATATTACTCTATTGAGTGTATCTATTAAGTATTACTCTAAAATGTAAGTCTTTTTGTGTGTCTGTATTATTTGCTACAATCGTAAAAATACATTACCTTCATAATTACAACATTTTTCAGTGATTTCCCCCCCATTAGTAATCAGGTTTTAATTGCTTTTTTTAGCAGAGAAACATATTTTTTTACAGGGCATTTAAAATAGCTTTAAAAATTATATTACAAATATGTTTATGACTTTTCCTAGTAGTTGTACTGTATGTTCCATATCCATTTTCTTAAAAATGTAATTAAATATGATAACTTCTACCAAATGATTTTAAATGTATCTTAATTCTTCAAATTCTAGGTCCTGAAACGTGGTGCAAATGTGAATGACCGGGATGGCCTGACGGACATGACATTACTGCACTATGCTTGCAAAGCTGGTGCAAATGGTGTTGGGAATGTTACAGCTGCCACCAGAACTGTTGGCCTCTTACTGGACAAAAAGGCTGACATTTACTTGCGCTGCCGATGGACTGACATGGCAGCTATACATTATGCGGCCTACTTTGATGTGGCTCCTGTTGTTGAACTGCTCTTAAAGGCTAGCAGAGGATTGGGTATTTATTTTAGAACTCTTGAGATAAATATCATACTTCATGCGATTGAAAATTTTAATGAGTGACTGTGCTATGTAATTTTTTTAAAATGTTTTTTATATTCTTGTAGATGGAAATTTGCCTAATTTTTTAAGCTAACGTAGAATGCTTTGTTTCCATCATTTAATAGAATGCTTACACATCACATTTATATCGTGCATTTGGAATGCCAATCTATTATTTTGATTTATTTAAGTGAGTTTTATATGTAAAAATTCTTTTGGAAAATTTGTCTTCTGCGCTTTCCGAAAATTTACCATGAATTGGATACAGAA
Ncarteri_Pitchfork_N363 -----------------------------------------------------------------------------------------TCATATGATGGGCTATTACTGTATTGAGTGTATCTATTAAGTATTACTCAAAAATGTAAGTCTTTTTGTGTGTCTGTATTATTTGCTACAATCGTAGAAATGCATTACTGTCATGATTACAACATTTTTCAGTGATTTCCCC-CCATTAGTAATCGGGTGCT------TTTTTTTAGCAGAGAAACATATTTTTGTACAGGGCGTATAAAATAGCTTTAAGAATTATATTACGAATATGTTTATGACTTTTCCTAGTAGTTGTACTGTACTTTCCATATCCATTTTCTTAAAAATGTAATTAAATATGATAACTTCTACCAAATGATTTTAAGTGTATCTTAATTCTTCATATTCTAGGTCCTGAAACGTGGTGCCAATGTGAATGACCGGGATGGCCTGACGGACATGACATTACTGCACTATGCTTGCAAAGCTGGTGCAAATGGTGTTGGGAATGTTACAGCTGCCACCAGAACTGTTGGACTCTTACTGGACAAAAGGGCTGACATTTACTTGCGCTGCCGATGGACTGACATGGCAGCTATACATTATGCGGCCTACTTCGATGTGGCTCCTGTTGTTGAACTGCTCTTAAAGGCTAGCAGAGGATTGGGTATTTATTTTAGAACTCTTGAGATAAATATCATACTTCATGCGATTGATAATTTTAATGAGTGACTGTGCTATGTAATTTTTTAAAAATGTTTTTTATATTCTTGTAGATGGAAATTTGCGTAATTTTTTAAGCTAACGTAGAATACTTTGTTTCCATCATTTAATAGAATGCTTACACATCACATTTATATCAT-CATTTGGAATGCCAATCTATTATTTTGATTTATTTAAGTGAGTTTTATATGTAAAAATTCTTTTGGAAAATTTGTCTTCTCCGCTTTCTGAAAATTTACCATAAATTG---------
Ncarteri_WeberCty_N1044 TGTTAACAAAATAAACACCTGGACAACCACATAATAAAATGACACTTTACTGGATATTCAAAATTACCCAACAGTTAAATTTGTCATCATCATATGATGGGCTATTACTCTATTGAGTGTATCTATTAAGTATTACTCTAAAATGTAAGTCTTTTTGTGTGTCTGTATTATTTGCTACAATCGTAAAAATGCATTATTGTCATAATTACAACAATTTTCAGTATTTTCCCC-CCATTAGTAATCAGGTTTTAATTGCTTTTTTTAGCAGAGAAACATATTTTT-TACAGGGCGTTTAAAATAGCTTTAAGAATTATATTACAAATATGTTTATGACTTTTCCTAGTAGTTGTACTGTACTTTCCATATCCATTTTCTTAAAAATGTAATTAAATATGATAACTTCTACCAAATGATTTTAAATGTATCTTAAT--------CTCTAGGTCCTGAAACGTGGTGCAAATGTGAATGACCGGGATGGCCTGACGGACATGACATTACTGCACTATGCTTGCAAAGCTGGTGCAAATGGTGTTGGGAATGTTACAGCTGCCACCAGAACTGTTGGACTCTTACTGGACAAAAGGGCTGACATTTACTTGCGCTGCCGATGGACTGACATGGCAGCTATACATTATGCGGCCTACTTCGATGTGGCTCCTGTTGTTGAACTGCTCTTAAAGGCTAGCAGAGGATTGGGTATTTATTTTAGAACTCTTGAGATAAATATCATACTTCATGCGATTGAAAATTTTAATGAGTGACTGTGCTATGTAATTTTTTAAAAATGTTTTTTATATTCTTGTAAATGGAAATTTGCCTAATTTTTTAAGCTAACGTAGAATGCTTTGTTTCCATCATTTAATAGAATGCTTACACATCACATTTATATCATGCATTTGGAATGCCAATCTATTATTTTGATTTATTTAAGTGAGTTTTATATGTAAAAATTCTTTTGGAAAATTTGTCTCCTGCACTTTCCGAAAATTTATCATGAATTGGATACAGAA
Ncarteri_div__RainbowCave_G2089 ----------------------------ATGCA---------------------ACTTCGAAATTTTCACAGGTTTGTGTCCGATGGAAGGGTATGTTAGATTTT---------AAAAGAACATGTGGAAAATTCGAGCAAAAAAAAA-------------------TTATTTTCCATAAATTTGGGAATA----ATTCCAATTAATACAACATTTTTCAGTGATTTTTTTCCCATTAGAAATCTGGTTTTAATTGC-TTTTTTAGCAGAGAAACATGTTTTTGTACAAGGCATTTAAAATATCTTCATGGATAATATTAAGGATATGTTTATGATTTTTCCTAGTAATTGTACTGTACTTTCCATACCCATTTTCTTAAAAGTGTAGTTAAATATGATGA---CTACCAGATGATTTTAAATGTATCTTAATTCTTCAAATTCTAGGTCCTGAAACGTGGTGCCAATGTGAATGACCGGGATGGTCTGACAGACATGACATTACTACACTATGCTTGCAAAGCTGGTGCAAATGGGGTTGGGAATGTTACAGCCGCCACCAGAACAGTCGGACTCTTATTGGACAAAAGGGCTGACATATACTTGCGCTGCCGCTGGACTGACATGGCGGCTATACATTATGCTGCCTACTTCGATGTGGCTCCTGTCGTTGAACTGCTCTTAAAAGCTAGCAGAGGATTGGGTATTTATTTTAGAACTCTTGAGATAAATCTCATACTTCATGCAATTGAAAAATTTAATGAGTGACTGTGCTATATAATTTTTTTAAAATGGT---TATAGTTGTATTCAAAATTATTAGCCT--TTTTTTAAAGTACAATAAAGTGCTCTGTTTAAATGATATAGGAGA--GTTTATTAATTTATTTATTGCCATGAG---------CCAAGTAATTTTTTTTCTACACAAAAATGAAGTTAATATTTATGAATAGTTTTGAACAGTTA--------------------------------------------
Ncherokee_BallhootScar_N193 -----------------------------------------------------------------------------------------------------------------------------------------------------------------------------------------------TATTTTTGTCATAATTACAACATTTTTCAGTGATTTTTTCCTCATTAGGAATCGGGTTTTAATTGCTTTTTTTAGCAGAGAAACATGTTTTTGTACAAGGCTTTTAAAATAGCTTTAAGAATTATAATAAGAATATGTTTATGACTTTTTCTAGTAATTGTACTGTACTTTCCATATCCATTTTTTTAAAAATGTAGTTAAATAAGATAACTTCTACCAAATGATTTTAAATGTATCTTAATTCTTCAAATTCTAGGTCCTGAAACGCGGTGCCAATGTGAATGACCGGGATGGTCTGACGGACATGACATTATTGCACTATGCTTGCAAAGCTGGTGCAAATGGTGTTGGAAATGTTACAGCTGCCACCAGAACTGTTGGATTCTTACTGGACAAAAGGGCTGACATTTACTTACGCTGCCGCTGGACTGACATGGCAGCTATACATTATGCGGCCTACTTCGATGTGGCTCCTGTAGTTGAACTGCTCTTAAAGGCTAGCAGAGGATTGGGTATTTATTTTAGAACTC-TGAGATAAATCTCATACTTCATGCAATTGAAAATTTTAATGAGTGACTGTGCTATGTAATTTTTTAAAAATGTTTTTTATATTCTTGTAGATGGAAATTTGCTTAATTTTTTAAGCTAACGTAGAATGCTTTGTTTCCATCATTTAATAGAATGTTACTGGATAAACTGTCTGTGGTCTATCGATGGTGCTAACTTATTTTTTAGATGTATGCAAAGAAATCTTATATATAAAGAAGTGTCCTGAGTGACTGACTGACTGACT-CTCATCAACGCACAGCCCATTCATCGCAGGA
Ncherokee_BalsamMtn_N891 TGTTAACAAAATAAACACCTGAACAACCACATAATAAAATGACACTTTACTGGATATTCAAAATTACCCAACAGTTAAATCTGTCATCATCATATGATGGGCTATTACTCTATTAAGTGTATCTATTAAGTATTACTCTAAAATGTAAATCTTTTTGTGCGTCTGTATTATTTGCCACAATCGTAGAAGTATATTTTTGTCATAATTACAACATTTTTCAGTGATTTTTTCCTCATTAGGAATCGGGTTTTAATTGCTTTTTTTAGCAGAGAAACATGTTTTTGTACAAGGCTTTTAAAATAGCTTTAAGAATTATAATAAGAATATGTTTATGACTTTTTCTAGTAATTGTACTGTCCTTTCCATATCCATTTTTTTAAAAATGTAGTTAAATAAGATAACTTCTACCAAATGATTTTAAATGTTTCTTAATTCTTCAAATTCTAGGTCCTGAAACGCGGTGCCAATGTGAATGACCGGGATGGTCTGACGGACATGACATTATTGCACTATGCTTGCAAAGCTGGTGCAAATGGTGTTGGAAATGTTACAGCTGCCACCAGAACTGTTGGATTCTTACTGGACAAAAGGGCTGACATTTACTTACGCTGCCGCTGGACTGACATGGCAGCTATACATTATGCGGCCTACTTCGATGTGGCTCCTGTAGTTGAACTGCTCTTAAAGGCTAGCAGAGGATTGGGTATTTATTTTAGAACTC-TGAGATAAATCTCATACTTCATGCAATTGAAAATTTTAATGAGTGACTGTGCTATGTAATTTTTTAAAAATGTTTTTTATATTCTTGTAGATGGAAATTTGCCTAATTTTTTAAGCTAACGTAAAATGCTTTGTTTCCATCATTTAATAGAATGTTACTGGATAAACTGTCCGTGGTCTATCGATGGTGCTAACTTATTTTTTAGATGTTTGCAAAGA-----------------------------------------------------------------------------
Ncherokee_SIndianCrk_N681 ----------------------------------------------------------------------------------------------------------------------------------------------------------------------------------------------------------------------------------TTTTCCTCATTAGGAATCGGGTTTTAATTGCTTTTTTTAGCAGAGAAACATGTTTTTGTACAAGGTTTTTAAAATAGCTTTAAGAATTATAATAAGAATATGTTTATGACTTTTTCTAGTAATTGTACTGTACTTTCCATATCCATTTTTTTAAAAATGTAGTTAAATAAGATAACTTCTACCAAATGATTTTAAATGTATCTTAATTCTTCAAATTCTAGGTCCTGAAACGCGGTGCCAATGTGAATGACCGGGATGGTCTGACGGACATGACATTATTGCACTATGCTTGCAAAGCTGGTGCAAATGGTGTTGGAAATGTTACAGCTGCCACCAGAACTGTTGGATTCTTACTGGACAAAAGGGCTGACATTTACTTACGCTGCCGCTGGACTGACATGGCAGCTATACATTATGCGGCCTACTTCGATGTGGCTCCTGTAGTTGAACTGCTCTTAAAGGCTAGCAGAGGATTGGGTATTTATTTTAGAACTC-TGAGATAAATCTCATACTTCATGCAATTGAAAATTTTAATGAGTGACTGTGCTATGTAATTTTTTAAAAATGTTTTTTATATTCTTGTAGATGGAAATTTGCCTATTTTTTTAAGC-----------------------------------------------------------------------------------------------------------------------------------------------------------------------------------
Ncooperi_BeaverCrk_N1002 --------------------------------------------------------------------------------------------------------------------GTGTATCTATTAAGTATTACTCTAAAATGTAAGTCTTTTTGTGTGTCTGTATTATTTGCCACAATCGTAGAAATACATTACTGTCATAATTACTACATTTTTCAGTGATTTTTTTCCCATTAGTAATCAGGTTTTAATTGCTTTTTTTAGCAGAGAAACATATTTTTGTACAGGGCGTTTAAAATAGCTTTAAGAATTATATTACGAATATGTTTATGACTTTTCCTAGTAGTTGTACTGTACTTTCCATATCCATTTTCTTAAAAAGGTAGTTAAATATGATAACTTCTACCAAATGACTTTAAATGTCTCTTAATTCTTCAAATTCTAGGTCCTGAAACGTGGTGCCAATGTGAATGACCGGGATGGTCTGACGGACATGACATTACTGCACTATGCTTGCAAAGCTGGTGCAAATGGTGTTGGGAATGTTACAGCTGCCACCAGAACTGTCGGACTCTTACTGGACAAAAGGGCTGACATTTACTTGCGCTGCCGATGGACTGACATGGCAGCTATACATTATGCGGCCTACTTCGATGTGGCTCCTGTTGTTGAACTGCTCTTAAAGGCTAGCAGAGGATTGGGTATTTATTTTAGAACTCTTGAGATAAATATCATACTTCATGCGATTGAAAAATTTAATGAGTGACTGTGCTATGTAATTTTTTAAAAATGTTTTTTATATTCTTGTAGATGGAAATTTGCCTAATTTTTTAAGCTAATGTAGAATACTTTGTTTCCATCATTTAATAGAATGCTTACACATCACATTTATATCATGCATTTGGAATGCCAATCTATTATTTTGA---------GTGAGTTTTATATTTAAAAATTCTTTTGGAAAATTTGTCTTCTGCGCTTTCCGAAAATTTACCATGAATTGGATACTGAA
Ncooperi_BrasstBald_N824 ----------------------------------------------TTACTGGATATTCAAAATTACCCAACAGTTAAATCTGTCATCATCATATGATGG------ACTCTATTGAGTGTATCTATTAAGTATTACTCTAAAATGTAAGTCTTTTTGTGTGTCTGTATTATTTGCCACAATCATAGAAATACATTACTGTCATAATTACTACATTTTTCAGTGATTTTTTTCCCATTAGTAATCAGGTTTTAATTGCTTTTTTTAGCAGAGAAACATATTTTTGTACAGGGCGTTTAAAATAGCTTTAAGAATTATATTACGAATATGTTTATGACTTTTCCTAGTAGTTGTACTGTACTTTCCATATCCATTTTCTTAAAAAGGTAGTTAAATATGATAACTTCTACCAAATGACTTTAAATGTCTCTTAATTCTTCAAATTCTAGGTCCTGAAACGTGGTGCCAATGTGAATGACCGGGATGGTCTGACGGACATGACATTACTGCACTATGCTTGCAAAGCTGGTGCAAATGGTGTTGGGAATGTTACAGCTGCCACCAGAACTGTCGGACTCTTACTGGACAAAAGGGCTGACATTTACTTGCGCTGCCGATGGACTGACATGGCAGCTATACATTATGCGGCCTACTTCGATGTGGCTCCTGTTGTTGAACTGCTCTTAAAGGCTAGCAGAGGATTGGGTATTTATTTTAGAACTCTTGAGATAAATATCATACTTCATGCAATTGAAAAATTTAATGAGTGACTGTGCTATGTAATTTTTTAAAAATGTTTTTTATATTCTTGTAGATGGAAATTTGCCTAATTTTTTAAGCTAATGTAGAATACTTTGTTTCCATCATTTAATAGAATGCTTACACATCACATTTATATCATGCATTTGGAATGCCAATCTATTATTTTGATTTATTTAAGTGAGTTTTATATTTAAAAATTCTTTTGGAAAATTTGTCTTCTGCGCTTTCCGAAAATTTACCATGAATTGGATACTGAA
Ncooperi_CheoahDam_N1122 TGTTAACAAAATAAACACCTGGACAACCACATAATAAATTGACACTTTACTGGATATTCAAAATTACCCAACAGTTAAATCTGT---CATCATATGATGG------ACTCTATTGAGTGTATCTATTAAGTATTACTCTAAAATGTAAGTCTTTTTGTGTGTCTGTATTATTTGCCACAATCGTAGAAATACATTACTGTCATAATTACTACATTTTTCAGTGATTTTCCCCCCATTAGTAATCAGGTTTTAATTGCTTTTTTTAGCAGAGAAACATATTTTTGTACAGGGCGTTTAAAATAGCTTTAAGAA-------------------------------------------------------------------------TAGTTAAATATGATAACTTCTACCAAATGACTTTAAATGTCTCTTAATTCTTCAAATTCTAGGTCCTGAAACGTGGTGCCAATGTGAATGACCGGGATGGTCTGACGGACATGACATTACTGCACTATGCTTGCAAAGCTGGTGCAAATGGTGTTGGGAATGTTACAGCTGCCACCAGAACTGTCGGACTCTTACTGGACAAAAGGGCTGACATTTACTTGCGCTGCCGATGGACTGACATGGCAGCTATACATTATGCGGCCTACTTCGATGTGGCTCCTGTTGTTGAACTGCTCTTAAAGGCTAGCAGAGGATTGGGTATTTATTTTAGAACTCTTGAGATAAATATCATTCTTCATGCGATTGAAAAATTTAATGAGTGACTGTGCTATGTAATTTTTTAAAAATGTTTTTTATATTCTTGTAGATGGAAATTTGCCTAATTTTTTAAGCTAATGTAGAAAACTTTATTTCCATCATTTAATAGAATGCTTACACATCACATTTATATCATGCATTTGGAATGCCAATCTATTATTTTGATTTATTTAAGTGAGTTTTATATTTAAAAATTCTTTTGGAAAATTTGTCTTCTGCGCTTTCCGAAAATTTACCA----------------
Ncooperi_NantRiverGorge_N682 ------------------------------------------------------------------------------------------------------------------------------------------------------CTTTTTGTGTGTCTGTATTATTTGCCACAATCGTAGAAATACATTACTGTCATAATTACTACATTTTTCAGTGATTTTTTTCCCATTAGTAATCAGGTTTTAATTGCTTTTTTTAGCAGAGAAACATATTTTTGTACAGGGCGTTTAAAATAGCTTTAAGAATTATATTACGAATATGTTTATGACTTTTCCTAGTAGTTGTACTGTACTTTCCATATCCATTTTCTTAAAAAGGTAGTTAAATATGATAACTTCTACCAAATGACTTTAAATGTCTCTTAATTCTTCAAATTCTAGGTCCTGAAACGTGGTGCCAATGTGAATGACCGGGATGGTCTGACGGACATGACATTACTGCACTATGCTTGCAAAGCTGGTGCAAATGGTGTTGGGAATGTTACAGCTGCCACCAGAACTGTCGGACTCTTACTGGACAAAAGGGCTGACATTTACTTGCGCTGCCGATGGACTGACATGGCAGCTATACATTATGCGGCCTACTTCGATGTGGCTCCTGTTGTTGAACTGCTCTTAAAGGCTAGCAGAGGATTGGGTATTTATTTTAGAACTCTTGAGATAAATATCATACTTCATGCGATTGAAAAATTTAATGAGTGACTGTGCTATGTAATTTTTTAAAAATGTTTTTTATATTCTTGTAGATGGAAATTTGCCTAATTTTTTAAGCTAATGTAGAATACTTTGTTTCCATCATTTAATAGAATGCTTACACATCACATTTATATCATGCATTTGGAATGCTAATCTATTAT----------------------------------------------------------------------------------------------
Ncooperi_RockCrRoad_N1160 ------------------------------------------------------------------------------------------------------------------------------------------------------------------------------------------------------------------------------------------------------------------------------------------------------------------------------------------------------------------------------------------------------------------TTCTACCAAATGATTTTAAATGTATCTTAATTCTTCAAATTCTAGGTCCTGAAACGTGGTGCCAATGTGAATGACCGGGATGGTCTGACGGACATGACATTACTGCACTATGCTTGCAAAGCTGGTGCAAATGGTGTTGGGAATGTTACAGCTGCCACCAGAACTGTTGGGCTCTTACTGGACAAAAGGGCTGACATTTACTTGCGCTGCCGATGGACTGACATGGCAGCTATACATTATGCGGCCTACTTCGATGTGGCTCCTGTTGTTGAACTGCTCTTAAAGGCTAGCAGAGGATTGGGTATTTATTTCAGAACTCTTGAGATAAATATCATACTTCATGCGATTGAAAAATTTAATGAGTGACTGTACTATATAATTTTTTAATAATGTTTTTTATATTCTTGTAGATAGAAATTTGCCTAATTTTTTAAGCTAACGGAGAATGCTTTGTTTCCATCATTTAATAGAATGCTTACACATCACATTTATATCATGCA-------------------------------------------------------------------------------------------------------------------
Ncoylei_Apalachia_N1195 TGTTA-----------ACCTGGACAACCACATAATAAGATGACACTCTACTGGATATTCAAAATTACCCAACAGTTAAATCTGTCATCATCATGTGATGGGCTATTACTCTATTGAGTGTATCTATTAAGTATTACTCTAAAATGTAAGTCTTTTTGTGTGTCTGTATTATTTGCCACAATCGTAGAAGTATATTACTGTCATAATTACAACATTTTTTGGTGATTTTCCCCCCATTAAAAATCTGGTTTTAATTGC-TTTTTTAGCAGAGAAACATGTTTTTGTACAGGGCGTTTAAAATAGCTTTAAGAATTATATTAAGAATATGTCTATGATTTTTCTTAGTAATTGTACTGTACTTTCCATATTCATTTTCTTAAAAATGTAGTTAAATATGATAACTTCTACCAAATGATTTTAAATGTATCTTAATTCTTCAAATTCTAGGTCCTGAAACGTGGTGCCAATGTGAATGACCGGGATGGTCTGACGGACATGACATTACTGCACTATGCTTGCAAAGCTGGTGCAAATGGTGTTGGGAATGTTACAGCTGCCACCAGAACTGTTGGACTCTTACTGGACAAAAGGGCTGACATTTACTTGCGCTGCCGCTGGACTGACATGGCAGCTATACATTATGCGGCCTACTTCGATGTGGCTCCTGTAGTTGAACTGCTCTTAAAGGCTAGCAGAGGATTGGGTATTTATTTTTGAACTCTTGAGATAAATCTCATACTTCATGCAATTGAAAATTTTAATGAGTGACTGTGCTATGTAATTTTTTAAAAATGTTTTTTATATTCTTGTAGATGGAAATTTGCCTAATTTTTTAAGCTAACA----------TGTTTCCATCATTTAATAG-ATGCTTACACATCGCATTTATATCATGCATTTGGAATGCCAATCTATTATTTTGATTTATTTAAGTGAGTTTTATATTT--------------AAAATTTGTCTTCTGCGCTTTTCGAAAATTTACCATGAATTGGGTACAGAA
Ncoylei_DinkinCove_N1118 TGTTA-----------ACCTGAACAACCACATAATAAAATGACACTCTACTGGATATTCAAAATTACCCAACAGTTAAATCTGTCATCATCATGTGATGGGCTATTACTCTATTGAGTATATCTATTAAGTATTACTCTAAAATGTAAGTCTTTTTGTGTGTCTGTATTATTTGCCACAATCGTAGAAGTATATTACTGTCATAATTACAACATTTTTTGGTGATTTTCCCCCCATTAAAAATCTGGTTTTAATTGC-TTTTTTAGCAGAGAAACATGTTTTTGTACAGGGCGTTTAAAATAGCTTTAAGAATTATATTAAGAATATGTCTATGATTTTTCTTAGTAATTATACTGTACTTTCCATATTCATTTTCTTAAAAATGTAGTTAAATATGATAACTTCTACCAAATGATTTTAAATGTATCTTAATTCTTCAAATTCTAGGTCCTGAAACGTGGTGCCAATGTGAATGACCGGGATGGTCTGACGGACATGACATTACTGCACTATGCTTGCAAAGCTGGTGCAAATGGTGTTGGGAATGTTACAGCTGCCACCAGAACTGTTGGACTCTTACTGGACAAAAGGGCTGACATTTACTTGCGCTGCCGCTGGACTGACATGGCAGCTATACATTATGCGGCCTACTTCGATGTGGCTCCTGTAGTTGAACTGCTCTTAAAGGCTAGCAGAGGATTGGGTATTTATTTTTGAACTCTTGAGATAAATCTCATACTTCATGCAATTGAAAATTTTAATGAGTGACTGTGCTATGTAATTTTTTAAAAATGTTTTTTATATTCTTGTAGATGGAAGTTTGCCTAATTTTTTAAGCTAACG----------TGTTTCCATCATTTAATAG-ATGCTTACACATCGCATTTATATCATGCATTTGGAATGCCAATCTATTATTTTGATTTATTTAAGTGAGTTTTATATTTAAAAATTCTTTTGGAAAATTTGTCTTCTGCGCTTTTCGAAAATTTAC------------------
Ncoylei_TiptonCreek_N837 TGTTA-----------ACCTGGACAACCACATAATAAGATGACACTCTACTGGATATTCAAAATTACCCAACAGTTAAATCTGTCATCATCATGTGATGGGCTATTACTCTATTGAGTGTATCTATTAAGTATTACTCTAAAATTT----------------------------------------------------------------------------------------------------------------------------------------------------------------------------------------------------------------------------------------AAAAATGTAGTTAAATATGATAACTTCTACCAAATGATTTTAAATGTATCTTAATTCTTCAAATTCTAGGTCCTGAAACGTGGTGCCAATGTGAATGACCGGGATGGTCTGACGGACATGACATTACTGCACTATGCTTGCAAAGCTGGTGCAAATGGTGTTGGGAATGTTACAGCTGCCACCAGAACTGTTGGACTCTTACTGGACAAAAGGGCTGACATTTACTTGCGCTGCCGCTGGACTGACATGGCAGCTATACATTATGCGGCCTACTTCGATGTGGCTCCTGTAGTTGAACTGCTCTTAAAGGCTAGCAGAGGATTGGGTATTTATTTTTGAACTCTTGAGATAAATCTCATACTTCATGCAATTGAAAATTTTAATGAGTGACTGTGCTATGTAATTTTTTAAAAATGTTTTTTATATTCTTGTAGATGGAAATTTGCCTAATTTTTTAAGCTAACA----------TGTTTCCATCATTTAATAG-ATGCTTACACATCGCATTTATATCATGCATTTGGAATGCCAATCTATTATTTTGATTTATTTAAGTGAGTTTTATATTT--------------AAAATTTGTCTTCTGCGCTTTTCGAAAATTTACC-----------------
Ncressleri_AndersonSpringCave_G2075 ---------------------------------------------------------------TTACTCAACAGTTAAATTTGTCATCGTCATATGATGT-CCATTACTTTCTGAAGTGTA---------TACTACTTAAATTTATGCCATTTTTTGTGCGTGTGTATTATTTGCCATGATCGTAGAAGCACATTACTGTCATAATTACAACATTTTTCAATGATTTTTTTCCCATTAGGAATCAGGTTTTAATTGC-TTTTTTAGCAGAGAAACATGTTTTTGTACAAGACTTTTAAAATATCTTTAAGAATAATATTAAGAATATGTTTTTGACTTTTCCTAGTAATTGTACTGTACTTTCCATATCCATTTTCTTGAAAATGTAGTTAAATATGATAA---CTGCCAAATGATTTTTAATGTATCTTAATTCTTCAAATTCTAGGTCCTGAAACGTGGTGCCAATGTGAATGACCGGGATGGTCTGACAGACATGACATTACTGCATTATGCTTGCAAAGCTGGTGCAAATGGCGTTGGAAATGTCACAGCTGCCACCAGAACTGTTGGACTTTTATTGGACAAAAGGGCTGACATTTGCTTGCGCTGCCGCTGGACTGACATGGCAGCTATACATTATGCGGCCTACTTTGATGTAGCTCCTGTCGTTGAACTGCTCTTAAAGGCTAGCAGAGGATTGGGTATTTATTTTAGAACTCTTGAGATAAATCTCATACTTCATGCAATTGAAAAATTTAATGAGTGACTGTGCTATATAATTTTTTTAAAATGGTTTTTATATTCTTGTAGATGGAAATTTCCCTAATTTTTTAAGCTAATGCAGCTTGCTTTGTTTACATCATTTAATAAAATGTTAATGGATACACTGCTTGTGGTCTATCGGTAGTGCTAACATATTTTTTAGATGTATGCAAGGAAATCTTATATATAGAAAAGTGTCTTGAGTGAGCGACTTACTGAGATTCTGTGACGTAACCGCACATTCAGTGCAGAA
Ncressleri_PigeonCave_G2077 TGTTAACAAAATAAACACCTGGACAACCACATAATAAAATGACACTTTACAGGATATTCAAAATTACTCAACAGTTAAATTTGTCATCGTCATATGATGT-CCATTACTTTCTGAAGTGTA---------TACTACTTAAATTTATGCCATTTTTTGTGCGTGTGTATTATTTGCCATGATCGTAGAAGCACATTACTGTCATAATTACAACATTTTTCAATGATTTTTTTCCCATTAGGAATCAGGTTTTAATTGC-TTTTTTAGCAGAGAAACATGTTTTTGTACAAGACTTTTAAAATATCTTTAAGAATAATATTAAGAATATGTTTTTGACTTTTCCTAGTAATTGTACTGTACTTTCCATATCCATTTTCTTGAAAATGTAGTTAAATATGATAA---CTGCCAAATGATTTTTAATGTATCTTAATTCTTCAAATTCTAGGTCCTGAAACGTGGTGCCAATGTGAATGACCGGGATGGTCTGACAGACATGACATTACTGCATTATGCTTGCAAAGCTGGTGCAAATGGCGTTGGAAATGTCACAGCTGCCACCAGAACTGTTGGACTTTTATTGGACAAAAGGGCTGACATTTGCTTGCGCTGCCGCTGGACTGACATGGCAGCTATACATTATGCGGCCTACTTTGATGTAGCTCCTGTCGTTGAACTGCTCTTAAAGGCTAGCAGAGGATTGGGTATTTATTTTAGAACTCTTGAGATAAATCTCATACTTCATGCAATTGAAAAATTTAATGAGTGACTGTGCTATATAATTTTTTTAAAATGGTTTTTATATTCTTGTAGATGGAAATTTCCCTAATTTTTTAAGCTAATGCAGCTTGCTTTGTTTACATCATTTAATAAAATGTTAATGGATACACTGCTTGTGGTCTATCGGTAGTGCTAACATATTTTTTAGATGTATGCAAGGAAATCTTATATATAGAAAAGTGTCTTGAGTGAGCGACTTACTGAGATTCTGTGATGTAACCACACATTCAGTGCAGAA
Ncrosbyi_MtMitchell_N210 TGTCCTCAACATAAACACCTGGACAACCACATAATAAAATGACACTTTACTGGATATTCAAAATTACCCAACAGTTAAATCTGTCATCATCATATGATGGGCTATTACTCTATTAAGTGTATCTATTAAGTATTACTCTAAAATGTAAGTCTTTTTGTGCGTCTGTATTATTTGCCACAATCGTAGAAGTACATTATTGTCATAATTACAACATTTTTCAGTGATTTTTTCCCCATTAGGAATCTGGTTTTAATTGCTTTTTTTAGCAGAGAAACCTGTTTTTGTACAAGGCTTTTAAAATAGCTTTAAGAATTATATTAAGAATATGTTTATGACTTTTCCTAGTAATTGTACTGTACTTTCCATATCCA-TTTTTTAAAAATGTAGTTAAATATGATAACTTCTACCAAATGATTTTAAATGTATCTTAATTCTTCAAATTCTAGGTCCTGAAACGCGGTGCCAATGTGAATGACCGGGATGGTCTGACGGACATGACATTACTGCACTATGCTTGCAAAGCTGGTGCAAATGGTGTTGGGAATGTTACAGCTGCCACCAGAACTGTTGGACTCTTACTGGACAAAAGGGCTGACATTTACTTGCGCTGCCGCTGGACTGACATGGCAGCTATACATTATGCAGCCTACTTTGATGTGGCTCCTGTAGTTGAATTGCTCTTAAAGGCTAGCAGAGGATTGGGTATTTATTTTAGAACTCTTGAGATAAATCTCATACTTCATGCAATTGAAAAATTTAATGAGTGACTGTGCTATGCAATTTTTTTAAAATATTTTTTATATTCTTGTAGATGGAAATTTGCTTAATTTTTTAAGCTAATGTAGAATGCTTTGTTTCCATCATTTAATAGAATGTTAATGGATAAACTGTCTGTGGTCTATCGATGGTGCTAACTTATTTTTTAGATGTATTCAAAGAAA---TATAGTTAAAAGCATAATCATATCATGAAAATTCTTCAATTTTCATTGTTAAACTAGTACTTGTTTTTATGA
Ncrosbyi_PricesCrk_N1143 TGTCCTCAACATAAACACCTGGACAACCACATAATAAAATGACACTTTACTGGATATTCAAAATTACCCAACAGTTAAATCTGTCATCATCATATGATGGGCTATTACTCTATTAAGTGTATCTATTAAGTATTACTCTAAAATGTAAGTCTTTTTGTGCATCTGTATTATTTGCCACAATCGTAGAAGTACATTATTGTCATAATTACAACATTTTTCAGTGATTTTTTCCCCATTAGGAATCTGGTTTTAATTGCTTTTTTTAGCAGAGAAACCTGTTTTTGTACAAGGCTTTTAAAATAGCTTTAAGAATTATATTAAGAATATGTTTATGACTTTTCCTAGTAATTGTACTGTACTTTCCACATCCA-TTTTTTAAAAATGTAGTTAAATATGATAACTTCTACCAAATGATTTTAAATGTATCTTAATTCTTCAAATTCTAGGTCCTGAAACGCGGTGCCAATGTGAATGACCGGGATGGTCTGACGGACATGACATTACTGCACTATGCTTGCAAAGCTGGTGCAAATGGTGTTGGGAATGTTACAGCTGCCACCAGAACTGTTGGACTCTTACTGGACAAAAGGGCTGACATTTACTTGCGCTGCCGCTGGACTGACATGGCAGCTATACATTATGCAGCCTACTTTGATGTGGCTCCTGTAGTTGAATTGCTCTTAAAGGCTAGCAGAGGATTGGGTATTTATTTTAGAACTCTTGAGATAAATCTCATACTTCATGCAATTGAAAAATTTAATGAGTGACTGTGCTATGCAATTTTTTTAAAATATTTTTTTTATTCTTGTAGGTGGAAATTTGCTTAATTTTTTAAGCTAATGTAGAATGCTTTGTTTCCATCATTTAATAGAATGTTAATGGATAAACTGTCTGTGGTCTATCGATGGTGCTAACTTATTTTTTAGATGTATTCAAAGAAA---TATAGTTAAAAGCATAATCATATCATGAAAATTCTTCAATTTTCATTGTTAAACTAGTACTTGTTTTTATGA
Ncrosbyi_ShufordCrk_N1148 TGTCCTCAACATAAACACCTGGACAACCACATAATAAAATGACACTTTACTGGATATTCAAAATTACCCAACAGTTAAATCTGTCATCATCATATGATGGGCTATTACTCTATTAAGTGTATCTATTAAGTATTACTCTAAAATGTAAGTCTTTTTGTGCGTCTGTATTATTTGCCACAATCGTAGAAGTACATTATTGTCATAATTACAACATTTTTCAGTGATTTTTTCCCCATTAGGAATCTGGTTTTAATTGCTTTTTTTAGCAGAGAAACCTGTTTTTGTACAAGGCTTTTAAAATAGCTTTAAGAATTATATTAAGAATATGTTTATGACTTTTCCTAGTAATTGTACTGTACTTTCCATATCCA-TTTTTTTAAAATGTAGTTAAATATGATAACTTCTACCAAATGATTTGAAATGTATCTTAATTCTTCAAATTCTAGGTCCTGAAACGCGGTGCCAATGTGAATGACCGGGATGGTCTGACGGACATGACATTACTGCACTATGCTTGCAAAGCTGGTGCAAATGGTGTTGGGAATGTTACAGCTGCCACCAGAACTGTTGGACTCTTACTGGACAAAAGGGCTGACATTTACTTGCGCTGCCGCTGGACTGACATGGCAGCTATACATTATGCAGCCTACTTTGATGTGGCTCCTGTAGTTGAATTGCTCTTAAAGGCTAGCAGAGGATTGGGTATTTATTTTAGAACTCTTGAGATAAATCTCATACTTCATGCAATTGAAAAATTTAATGAGTGACTGTGCTATGCAATTTTTTTAAAATATTTTTTATATTCTTGTAGATGGAAATTTGCTTAATTTTTTAAGCTAATGTAGAATGCTTTGTTTCCATCATTTAATAGAATGTTAATGGATAAACTGTC--TGGTCTATCGATGGTGCTAACTTATTTTTTAGATGTATTCAAAGAAA---TATAGTTAAAAGCATAATCATATCATGAAAATTCTTCAATTTTCATTGTTAAACTAGTACTTGTTTTTATGA
Ndellingeri_BullpenBridge_N109 TGTTAACAAAATAAACACCTGGACAACCACATAATAAAATGACACTTTACTGGATATTCAAAATTACCCGACAGTTAAATCTGTCATCATCATATGATGGGCTATTACTCTATTGAGTGTATCTATTAAGTATTACTCTAAAATGTAAGTCTTTTTGTGTGTCTGTATTATTTGCCGCAATCGTAGAAATACATTACTGTCATAATTACAACATTTTTCAGAAATTTTTTTTCCATTAGTAATCGGGTTTTAATTGCTTTTTTTAGCAGAGAAACATATTTTTGTACAGGGCGTTTAGAATAGCTTTAAGAATTATATTACGAATATGTTTATGACTTTTCCTAGTAGTTGTAATGTACTTTCCATATCCATTTTCTTAAAAATGTAGTTAAATATGATAACTTCTACCAAATGATTTTAAATGTATCTTAATTCTTCAAATTCTAGGTCCTGAAACGTGGTGCCAATGTGAATGACCGGGATGGTCTGACGGACATGACATTACTGCATTATGCTTGCAAAGCTGGTGCAAATGGTGTTGGGAATGTTACAGCTGCCACCAGAACTGTTGGGCTCTTACTGGACAAAAGGGCTGACATTTACTTGCGCTGCCGATGGACTGACATGGCAGCTATACATTATGCGGCCTACTTCGATGTGGCTCCTGTTGTTGAACTGCTCTTAAAGGCTAGCAGAGGATTGGGTATTTATTTTAGAACTCTTGAGATAAATATCATACTTCATGCGATTGAAAAATTTAATGAGTGACTGTGCTATGTAATTTTTTAAAAATGTTTTTTATGTTCTTGTAGATGGAAATTTGCCTAATTTTTTAAGCTAACGTAGAATGCTTTGTTTCCATCATTTAATAGAATGCTTACACATCACATTTATATCATGCATTTGGAATGCCAATCTATTATTTTGATTTATTTGAGTGAGTTTTATATTTAAAA--------------TTTGTCTTCTGAGCTTTCCGAAAATTTACCATGAATTGGATACAGAA
Ndellingeri_WhitewFalls_N887 TGTTAACAAAATAAACACCTGGACAACCACATAATAAAATGACACTTTACTGGATATTCAAAATTACCCGACATTTAAATCTGTCATCATCATATGATGGGCTATTACTCTATTGAGTGTATCTATTAAGTATTACTCTAAAATGTAAGTCTTTTTGTGTGTCTGTATTATTTGCCGCAATCGTAGAAATACATTACTGTCATAATTACAACATTTTTCAGAATTTTTTTTTCCATTAGTAATCGGGTTTTAATTGCTTTTTTTAGCAGAGAAACATATTTTTGTACAGGGCGTTTAGAATAGCTTTAAGAATTATATTACGAATATGTTTATGACTTTTCCTAGTAGTTGTACTGTACTTTCCATATCCATTTTCTTAAAAATGTAGTTAAATATGATAACTTCTACCAAATGATTTTAAATGTATCTTAATTCTTCAAATTCTAGGTTCTGAAACGTGGTGCCAATGTGAATGACCGGGATGGTCTGACGGACATGACATTACTGCATTATGCTTGCAAAGCTGGTGCAAATGGTGTTGGGAATGTTACAGCTGCCACCAGAACTGTTGGGCTCTTACTGGACAAAAGGGCTGACATTTACTTGCGCTGCCGATGGACTGACATGGCAGCTATACATTATGCGGCCTACTTCGATGTGGCTCCTGTTGTTGAACTGCTCTTAAAGGCTAGCAGAGGATTGGGTATTTATTTTAGAACTCTTGAGATAAATATCATACTTCATGCGATTGAAAAATTTAATGAGTGACTGTGCTATGTAATTTTTTAAAAATGTTTTTTATGTTCTTGTAGATGGAAATTTGCCTAATTTTTTAAGCTAACGTAGAATGCTTTGTTTCCATCATTTAATAGAATGCTTACACATCACATTTATATCATGCATTTGGAATGCCAATCTATTATTTTGATTTATTTGAGTGAGTTTTATATTTAAAA--------------TTTGTCTTCTGAGCTTTCCGAAAATTTACCATGAATTGGATACAGAA
Ndilutus_GrassyCreek_N670 -----------------------------------------------------------------------------------------------------------------------------------------------------------------------------------------------------------------------------------------------------------------------------------------------AAGGCTTTTAAAATAGCTTTAAGAATTATATTAAGAATATGTTTATGACTTTTCCTAGTAATTGTACTGTACTTTCCATATCCATTTCTTAAAAAATGTAGTTAAATATGATAACTTCTACCAAATGATTTTAAATGTATCTTAATTCTTCAAATTCTAGGTCCTGAAACGCGGTGCCAATGTGAATGACCGGGATGGTCTGACGGACATGACATTACTGCACTATGCTTGCAAAGCTGGTGCAAATGGTGTTGGGAATGTTACAGCTGCCACCAGAACTGTTGGACTCTTACTGGACAAAAGGGCTGACATTTACTTGCGTTGCCGCTGGACTGACATGGCAGCTATACATTATGCGGCCTACTTCGATGTGGCTCCTGTAGTTGAACTGCTCTTAAAGGCTAGCAGAGGATTGGGTATTTATTTTAGAAATCTTGAGAT-------------------------------------------------------------------------------------------------------------------------------------------------------------------------------------------------------------------------------------------------------------------------------------------------
Ndilutus_StarveRockCave_G3174 TGTTAACAAAATAAACACCTGAACAACCACATAATAAAATGACACTTTACTGGATATTCAAAATTACCCAACAGTTAAATCTGTCATCATCATATGATGGGCTATTACTCTATTAAGTGTATCTATTAAGTATTACTCTAAAATGTAAGTCTCTTTGTGCGTCTGTATTATTTGCCACAGTCGTGGAAGTATATTTTTGTCATAATTACAACATTTTTCAATTATTTTTTCCTAATTGGGAATCGGGTTTTAATTGT-TTTTTTAGCGGAGAAACTTTTTTTTGTACAAGGCTTTTAAAATAGCTTTAAGAATTATATTAAGAATATGTTTATGACTTTTCCTAGTAATTGTACTGTACTTTCCATATCCATTTCTTAAAAAATTTAGTTAAATATGATAACTTCTACCAAATGATTTTAAATGTATCTTAATTCTTCAAATTCTAGGTCCTGAAACGCGGTGCCAATGTGAATGACCGGGATGGTCTGACGGACATGACATTACTGCACTATGCTTGCAAAGCTGGTGCAAATGGTGTTGGGAATGTTACAGCTGCCACCAGAACTGTTGGACTCTTACTGGACAAAAGGGCTGACATTTACTTGCGTTGCCGCTGGACTGACATGGCAGCTATACATTATGCGGCCTACTTCGATGTGGCTCCTGTAGTTGAACTGCTCTTAAAGGCTAGCAGAGGATTGGGTATTTATTTTAGAAATCTTGAGATAAATCTCATACTTCATGCAATTGAAAAATTTAATGTGTGGCTGTGCTATGTAATTTTTTAAAAATGTTTTTTATGTTCTTGTAGATGGAAATTTGC--------TTAAGCTAACGTAGAATGCTTTGTTTCCATCATTTAATAGAATGTTAGTGGATAAACTATA---------------------------TACATATATATGTATATATATATATAATATAAAAAGAAGTATCCTGAGTGAGTGA------------------------------------------
Nfridelli_LittlePigeon_N262 TGTTAACAAAATAAACACCTGGACAACCACATAATAAAATGACACTTTACTGGATATTCAAAATTACCCAACAGTTAAATCTGTCATCATCATATGACGGGCTATTACTCTATTGAGTGTATCTATTAAGTATTACTCTAAAATGTAAGTCTTTTTGTGTGTCTGTATTATTTGCCACAATCGTAGAAATACATTACTGTCATAATTACAACATTTTTTAGTGATTTTTTCACCATTAGTAATCGGGTTTTAATTGC-TTTTTTAGCAGAGAAACATATTTTTGTACAGGGCGTTTAAAATAGCTTTAAGAATTATATTCTGAATATGTTTATGACTTTTCCTAGTAGTTGTACTGTACTTTCCATATCCATTTTCTTAAAAATGTAATTAAATATGATAACTTCTACCAAATGATTTTAAATGTATCTTAATTCTTCAAATTCTAGGTCCTGAAACGTGGTGCCAATGTGAATGACCGGGATGGTCTGACGGACATGACATTACTGCACTATGCTTGCAAAGCTGGTGCAAATGGTGTTGGGAATGTTACAGCTGCCACCAGAACTGTTGGGCTCTTACTGGACAAAAGGGCTGACATTTACTTGCGCTGCCGATGGACTGACATGGCAGCTATACATTATGCGGCCTACTTTGATGTGGCTCCTGTTGTTGAACTGCTCTTAAAGGCTAGCAGAGGATTGGGTATTTATTTTAGAACTCTTGAGATAAATATCATACTTCATGCGATTGAAAAATTTAATGAGTGACTGTGCTATGTAATTTTTTAAAAATGTTTTTTATATTCTTGTAGATGGAAATTTGCCTAATTTTTTAAGCTAACGTAGAATGCTTTGTTTCCATCATTTAATAGAATGCTTACACATCACATTTATATCATGCATTTGGAATGCCAATCTATTATTTTGATTTATTTGAGTGAGTTTTATATTTAA---------------------------------------------------------------
Nfurtivus_HugdenBranch_G3175 -------------------------------------------------------------AATTACCCAACAGTTAAATCTGTCATCAT--GGACATGGGCTATTACTCTATTGAGTGTATCTATTAAGTATTACTCTAAAATGTAAGTCTTTTTGTGTGTCTGTATTATTTGCCACAATCGTAGAAATACATTACTGTCATAATTACAACATTTTTCAGTGATTTTTTTTCCATTAGTAATCGGGTTTTAATTGCTTTTTTTAGCAGAAAAACATGTTTTTGTACAGGGCGTGTAAAATAGTTTTAAGAATTATATTACGAATATGTTTATGACTTTTCCTTGTAGTTGTACTGTACTTTCCATATCCATTTTCTTAAAAATGTAGTGAAATATGATAACTTCTACCAAATGATTTTAAATGTATCTTAATTCTTCAAATTCTAGGTCCTGAAACGTGGTGCCAATGTGAATGACCGGGATGGTCTGACGGACATGACATTACTGCACTATGCTTGCAAAGCTGGTGCAAATGGTGTTGGGAATGTTACAGCTGCCACCAGAACTGTTGGACTCTTACTGGACAAAAGGGCTGACATTTACTTGCGCTGCCGATGGACTGACATGGCAGCTATACATTATGCGGCCTACTTCGATGTGGCTCCTGTAGTTGAACTGCTCTTAAAGGCTAGCAGAGGATTGGGTATTTATTTTAGAACTCTTGAGATAAATCTCATACTTCATGCAATTGAAAAATTTAATGAGTGACTGTGCTATGTAATTTTTTAAAAATGTTTTTTATATTCTTGTAGATGGAAATTTGCCTAATTTTTTAAGCTAACGTAGACTGCTTTGTTTCCATCATTTAATAGAATGCTTACACATCACATTTATATCATGCATTTGGAATGCCAATCTATTATTTTGATTTATTTAAGTGAGTTTTATATTTAAAAATTCTTTTGGAAAATTTGTCTTCTGCGCTTTCCGAAAATTTACCATGAATTGGATACAGAA
Nfurtivus_RaccoonMtn_N1026 TGTTAACAAAATAAACACCTGGACAACCACATAATAAAATGACACTTGACTGGATATTCAAAATTACCCAACAGTTAAATCTGT---CATCATGGAATGGGCTATTACTCTATTGAGTGTATCTATTAAGTATTACTCTAAAATGTAAGTCTTTTTGTGTGTCTGTATTATTTGCCACAATCGTAGAAATACATTACTGTCATAATTACAACATTTTTCAGTGATTTTTTTCCCATTAGTAATCGGGTTTTAATTGCTTTTTTTAGCAGAAAAACATGTTTTTGTACAGGGCGTGTAAAATAGTTTTAAGAATTATATTACGAATATGTTTATGACTTTTCCTTGTAGTTGTACTGTACTTTCCATATCCATTTTCTTAAAAATGTAGTGAAATATGATAACTTCTACCAAATGATTTTAAATGTATCTTAATTCTTCAAATTCTAGGTCCTGAAACGTGGTGCCAATGTGAATGACCGGGATGGTCTGACGGACATGACATTACTGCACTATGCTTGCAAAGCTGGTGCAAATGGTGTTGGGAATGTTACAGCTGCCACCAGAACTGTTGGACTCTTACTGGACAAAAGGGCTGACATTTACTTGCGCTGCCGATGGACTGACATGGCAGCTATACATTATGCGGCCTACTTCGATGTGGCTCCTGTAGTTGAACTGCTCTTAAAGGCTAGCAGAGGATTGGGTATTTATTTTAGAACTCTTGAGATAAATCTCATACTTCATGCAATTGAAAAATTTAATGAGTGACTGTGCTATGTAATTTTTTAAAAATGTTTTTTATATTCTTGTAGATGGAAATTTGCCTAATTTTTTAAGCTAACGTAGACTGCTTTGTTTCCATCATTTAATAGAATGCTTACACATCACATTTATATCATGCATTTGGAATGCCAATCTATTATTTTGATTTATTT----------------------------------------------------------------------------------
Ngeorgia_Sittons_N073 --------------------------------------------------------------------------------------------------------------------------------------------------------TTTTGTGTGTCTGTATTATTTGCCACAATCGTAGAAATACATTACTGTCATAATTGCAACATTTTTCAGTGATTTTTTTCCCACTAGTAATCGGGTTTTAATTGCTTTTTTTTGCAGAGAAACATGTTTTTGTACAGGGTGTTTGAAATAGCTTTAAGAATTATATTAAGAATATGTTTATGACTTTTCCTAGTAGTTGTACTGTACTTTCCATGTCCATTTTCTTAAAAATGTAGTTAAATATGATAACTTCTACCAAATGATTTTAAATGTATCTTAATTCTTCAAATTCTAGGTCCTGAAACGTGGTGCCAATGTGAATGACCGGGATGGTCTGACGGACATGACATTACTGCACTATGCTTGCAAAGCTGGTGCAAATGGTGTTGGGAATGTTACAGCTGCCACCAGAACTGTTGGACTCTTACTGGACAAAAGGGCTGACATTTACTTGCGCTGCCGATGGACTGACATGGCAGCTATACATTATGCGGCCTACTTCGATGTGGCTCCTGTAGTTGAACTGCTCTTAAAGGCTAGCAGAGGATTGGGTATTTACTTTAGAACTCTTGAGATAAATCTCATACTTCATGTGATTGAAAAATTCAATGAGTAACTGTGCTATGTAATTTTTTAAAAATGTTTTTTATATTCTTGTAGATGGAAATTTGCCTAATTTTTTAAGCTAACGTAGAATGCTTTGTTTCCATCATTTAATAGAATGCTT----ATCACATTTATATCATGCA-------------------------------------------------------------------------------------------------------------------
Ngertschi_CedarCreek_N351 TGTCCTCAACATAAACACCTGGACAACCACATAATAAAATGACACTTTACTGGATATTCAAAATTACCCAACAGTTAAATCTGTCATCATCATATGATGGGCTATTACTCTATTAAGTGTATCTATTAAGTATTACTCTAAAATGTAAGTCTTTTTGTGCATCTGTATTATTTGCCACAATCGTAGAAGTACATTATTGTCATAATTACAACATTTTTCAGTGA-TTTTTCCCCATTAGGAATCTGGTTTTAATTGTTTTTTTTAGCAGAGAAACATGTTTTTGTACAAGGCTTTTAAAATAGCTTTAAGAATTATATTAAGAATATGTTTATGACTTTTCCTAGTAATTGTACTGTACTTTCCATATCCA-TTTTTTTTAAATGTAGTTAAATATGATAACTTCTACCAAATGATTTTAAATGTATCTTAATTCTTCAAATTCTAGGTCCTGAAACGCGGTGCCAATGTGAATGACCGGGATGGTCTGACGGACATGACATTACTGCACTATGCTTGCAAAGCTGGTGCAAATGGTGTTGGGAATGTTACAGCTGCCACCAGAACTGTTGGACTCTTACTGGACAAAAGGGCTGACATTTACTTGCGCTGCCGCTGGACTGACATGGCAGCTATACATTATGCAGCCTACTTTGATGTGGCTCCTGTAGTTGAATTGCTCTTAAAGGCTAGCAGAGGATTGGGTATTTATTTTAGAACTCTTGAGATAAATTTCATACTTCATGCAATTGAAAAATTTAATGAGTGACTGTGCTATGCAATTTTTTAAAAATATTTTTTATATTCTTGTAGATGGAAATTTGCCTAATTTTTTAAGCTAATGTAGAATGCTTTGTTTCCATCATTTAATAGAATGTTAATGGATAAACTGTCTGTGGTCTATCGATGGTGCTAACTTATTTTTTAGATGTATTCAAAGAAA---TATAGTTAAAAGCATAATCATATCATGAAAATTCTTCAATTTTCATTGTTAAACTAGTACTTGTTTTTATGA
Ngertschi_FrenchBroad_N968 TGTCCTCAACATAAACACCTGGACAACCACATAATAAAATGACACTTTACTGGATATTCAAAATTACCCAACAGTTAAATCTGTCATTATCATATGATGGGCTATTACTCTATTAAGTGTATCTATTAAGTATTACTCTAAAATGTAAGTCTTTTTGTGCGTCTGTATTATTTGCCACAATCGTAGAAGTACATTATTGTCATAATTACAACATTTTTCAGTGA-TTTTTCCCCATTAGGAATCTGGTTTTAATTGTTTTTTTTAGCAGAGAAACATGTTTTTGTACAAGGCTTTTAAAATAGCTTTAAGAATTATATTAAGAATATGTTTATGACTTTTCCTAGTAATTGTACTGTACTTTCCATATCCA-TTTTTTTTAAATGTAGTTAAATATGATAACTTCTACCAAATGATTTTAAATGTATCTTAATTCTTCAAATTCTAGGTCCTGAAACGCGGTGCCAATGTGAATGACCGGGATGGTCTGACGGACATGACATTACTGCACTATGCTTGCAAAGCTGGTGCAAATGGTGTTGGGAATGTTACAGCTGCCACCAGAACTGTTGGACTCTTACTGGACAAAAGGGCTGACATTTACTTGCGCTGCCGCTGGACTGACATGGCAGCTATACATTATGCAGCCTACTTTGATGTGGCTCCTGTAGTTGAATTGCTCTTAAAGGCTAGCAGAGGATTGGGTATTTATTTTAGAACTCTTGAGATAAATTTCATACTTCATGCAATTGAAAAATTTAATGAGTGACTGTGCTATGCAATTTTTTAAAAATATTTTTTATATTCTTGTAGATGGAAATTTGCCTAATTTTTTAAGCTAATGTAGAATGCTTTGTTTCCATCATTTAATAGAATGTTAATGGATAAACTGTCTGTGGTCTATCGATGGTGCTAACTTATTTTTTAGATGTATTCAAAGAAA---TATAGTTAAAAGCATAATCATATCATGAAAATTCTTCAATTTTCATTGTTAAACTAGTACTTGTTTTTATGA
Ngertschi_HickoryNutGap_N810 -----------------------------------------------------------------------------------------------------------------------------TTAAGTATTACTCTAAAATGTAAGTCTTTTTGTGCGTCTGTATTATTTGCCACAATCGTAGAAGTACATTATTGTCATAATTACAACATTTTTCAGTGA--TTTTCCCCATTAGGAATCTGGTTTTAATTGTTTTTTTTAGCAGAGAAACATGTTTTTGTACAAGGCTTTTAAAATAGCTTTAAGAATTATATTAAGAATATGTTTATGACTTTTCCTAGTAATTGTACTGTACTTTCCATATCCATTTTTTTTTAAATGTAGTTGAATATGATAACTTCTACCAAATGATTTTAAATGTATCTTAATTCTTCAAATTCTAGGTCCTGAAACGCGGTGCCAATGTGAATGACCGGGATGGTCTGACAGACATGACATTACTGCACTATGCTTGCAAAGCTGGTGCAAATGGTGTTGGGAATGTTACAGCTGCCACCAGAACTGTTGGACTCTTACTGGACAAAAGGGCTGACATTTACTTGCGCTGCCGCTGGACTGACATGGCAGCTATACATTATGCAGCCTACTTTGATGTGGCTCCTGTAGTTGAATTGCTCTTAAAGGCTAGCAGAGGATTGGGTATTTATTTTAGAACTCTTGAGATAAATTTCATACTTCATGCAATTGAAAAATTTAATGAGTGACTGTGCTATGCAATTTTTTAAAAATATTTTTTATATTCTTGTAGATGGAAATTTGCCTAATTTTTTAAGCTAATGTAGAATGCTTTGTTTCCATCATTTAATAGAATGTTAATGGATAAACTGTCTGTGGTCTATCGATGGTGCTAACTTATTTTTTAGATGTATTCAAAGAAA---TATAGTTAAAAGCATAATCATATCATGAAAATTCTTCAATTTTCATTGTTAAACTAGTACTTGTTTTTATGA
Nholsingeri_BrumleyCrk_N916 TGTTAACAAAATAAACACCTGAACAACCACTTAATAAAATGACACTTTACTGGATATTCAAAATTACCCAACAGTTAAATCTGTCATCATCATATGATGGGCTATTACTCTATTAAGTGTATCTATTAAGTATTACTCTAAAATGTAAATCTCTTTGTGCGTCTGTATTATTTGCCACAATCGTGGAAGTATATTTTTGTCATAATTACAACATTTTTCAGTGATTTTTCC-TCATTATGAATCGAGTTTTAATTGTTTTTTTTAGCAGAGAAACATGTTTTTGTACAAGGCTTTTAAAATAGCTTTAAGAATTATATTAAGAATATGTTTATGACTTTTCCTAGTAATTGTACTGTACTTTCCATATCCATTTTTTTAAAAATGTAGTTAAATATGATAACTTCTACCAAATGATTTTAAATGTATCTTAATTCTTCAAATTCTAGGTCCTGAAACGCGGTGCCAATGTGAATGACCGGGATGGTCTGACGGACATGACATTACTGCACTATGCTTGCAAAGCTGGTGCAAATGGTGTTGGGAATGTTACAGCTGCCACCAGAACTGTTGGTCTCTTACTGGACAAAAGGGCTGACATTTACTTGCGCTGCCGCTGGACTGACATGGCAGCTATACATTATGCTGCCTACTTCGATGTGGCTCCTGTAGTTGAACTGCTCTTAAAGGCTAGCAGAGGATTGGGTATTTATTTTAGAACTCTTGAGATAAATCTCGTTGTT-------TTAAATGCTTAAATAAAAAAGGATGGGTTGTAA-----CAACAATGCTTTATTTGGATGAGAACACAGACATGAACATAC---------------CGGAGCGCCTCGCCTCCGTT-CTTAATGAAATCTTAATAAGCATCTACCGTACCAAAGGCGTGGGAGTCTAATTCGTTTTTCACATACAAACAAAATTATTCTATAACTACAAACTTACATACAATATAAGTTT---------------AAGTAAACATAAATACAGTACAAAA
Nholsingeri_PondCave_N541 TGTTAACAAAATAAACACCTGAACAACCACATAATAAAATGACACTTTACTGGATATTCAAAATTACCCAACAGTTAAATCTGTCATCATCATATGATGGGCTATTACTCTATTAAGTGTATCTATTAAGTATTACTCTAAAATGTAAGTCTCTTTGTGCGTCTGTATTATTTGCCACAATCGTGGAAGTATATTTTTGTCATAATTACAACATTTTTCAGTGATTTTTTCCTCATTAGGAATCGAGTTTTAATTGTTTTTTTTAGCGGAGAAACATGTTTTTGTACAAGGCTTTTAAAATAGCTTTAAGAATTATATTAAGAATATGTTTATGACTTTTCCTAGTAATTGTACTGTACTTTCCATATCCATTTTTTTAAAAATGTAGTTAAATATGATAACTTCTACCAAATGATTTTAAATGTATCTTAATTCTTCAAATTCTAGGTCCTGAAACGCGGTGCCAATGTGAATGACCGGGATGGTCTGACGGACATGACATTACTGCACTATGCTTGCAAAGCTGGTGCAAATGGTGTTGGGAATGTTACAGCTGCTACCAGAACTGTTGGTCTCTTACTGGACAAAAGGGCTGACATTTACTTGCGCTGCCGCTGGACTGACATGGCAGCTATACATTATGCGGCCTACTTTGATGTGGCTCCTGTAGTTGAACTGCTCTTAAAGGCTAGCAGAGGATTGGGTATTTATTTTAGAACTCTTGACATAAATTTCGTTGTT-------TTAAATGCTTAAATAAAAAAGGATGGGTTGTAA-----CAACAATGCTTTATTTGGACAAGAACACAGACATGAACATAC---------------CGGAGCGCCTCGCCTCCATT-CTTAATAAAATCTTAATAAGCATCTATCTTACCAAAGGCGTGGGAGGCCAATTCGTTTTTCACTTACAAACAAAATTATTCTATAACTACAAACTT---------------------------------------------------------
Njonesi_CaveSpringCave_N390 -----------TAAACACCTGGACAACCACATAATAAAATGACACTTTACTGGATATTCAAAATTACCCAACAGTTAAATCTGTCATCATCATATGATGGGCTATTACTCTATTGAGTGTATCTATTAAGTATTACTCTAAAATGTATGTCTTTTTGTGTGTCTGTATTATTTGCCACAATCGTAGAAATACATTACTGTCATAATTACAACATTTTTAGTGATTTTTTCCCCCATTAGTAATCGGGTTTTAATTGCTTTTTTTAGCAGAGAAACATATTTTTGTACAGGGCATTTAAAATAGCTTTAAGAATTATATTACGAATATGTTTATGACTTTTCCTAGTAGTTGTACTGTACTTTCTATATCCATTTTCTTAAAAATGTAGTTAAATATGATAACTTCTACCAAATGATTTTAAATGTATCTTAATTCTTCAAATTCTAGGTCCTGAAACGTGGTGCCAATGTGAATGACCGGGATGGTCTGACGGATATGACATTACTGCACTATGCTTGCAAAGCTGGTGCAAATGGTGTTGGGAATGTTACAGCTGCCACCAGAACTGTTGGGCTCTTACTGGACAAAAGGGCTGACATTTACTTGCGCTGCAGATGGACTGACATGGCAGCTATACATTATGCGGCCTACTTCGATGTGGCTCCTGTTGTTGAACTGCTCTTAAAGGCTAGCAGAGGATTGGGTATTTATTTTAGAACTCTTGAGATAAATATCATACTTCATGCGATTGAAAAATTTAATGAGTGACTGTGCTATGTAATTTTTTAAAAATGTTTTTTATATTCTTGTAGATGGAAATTTGCCTAATTTTTTAAGCTAACGTAGAATGCTTTGTTTCCATCATTTAATAGAATGCTTACACATCACATTTATATCATGCATTTGGAATGCCAATCTATTATTTTGATTTATTTGAGTGAGTTTTATATTTAAAA--------------TTTGTCTTCTGCGCTTTCCGAAAATTTACCATGAATTGGATACAGAA
Nlowderi_ChestnutBranch_N731 --------------------------------AATAAAATGACACTTTACTGGATATTCAAAATTACCCAACAGTTAAATCTGCCATCATCATATGATGGGCTATTACTCTATTGAGTGTATCTATTAAGTATTACTCTAAAATGTAAGTCTTTTTGTGTGTCTGTATTATTTGCCACAATCGTAGAAGTACATTACTGTCATAATTACAACATTTTTCAGTGATTTTCCC-CCATTAGTAATCGGGTTTTAATTGC-TTTTTTAGCAGAAAAACATGTTTTTGTACAGGGCGTTTAAAATAGCTTTAAGAATTATATTAAGAATATGTTTATAACTTTTCCTAGTAATTGTACTGTACTTTCCATATCCATTTTCTTAAAAATGTAGTTAAATATGATAACTTCTACCAAATGATTTTAAATGTATCTTAATTCTTC-AATTCTAGGTCCTGAAACGTGGTGCCAATGTGAATGACCGGGATGGTCTGACGGATATGACATTACTGCACTATGCTTGCAAAGCTGGTGCAAATGGTGTTGGGAATGTTACAGCTGCCACCAAAACTGTTGGACTCTTACTAGACAAAAGGGCTGACATTTACTTGCGCTGCCGCTGGACTGACATGGCAGCTATACATTATGCGGCCTACTTCGATGTGGCTCCTGTAGTTGAACTGCTCTTAAAGGCTAGCAGAGGATTGGGTATTTATTTTAGAACTCTTGAGATAAATCTCATACTTCAAGCAATTGAAAAATTTAATGAGTTACTGTGCTATGTAATTTTTTAAAAATGTTTTTTATATTCTTGTAGATGGAAATTTGCCTAATTGTTTAAGCTAATGTAAAATGCTTTGTTTCTATCATTTAATAGAATGCTTACACATCGCATTTATATCATGCATTTGGAATGCCATTCCATTATTTTGATTTATTTTAGTGAGTTTTATATTTAAAAATTCTTTTGGAAAATTTGTCTTCTGCGCTTTCCGAAAATTTACCATGAATTGGATACAGAA
Nlowderi_upperFiresCreek_N820 TGTTAACAAAATAAACACCTGGACAACCACATAATAAAATGACACTTTACTGGATATTCAAAATTACCCAACAGTTAAATCTGCCATCATCATATGATACACTCTCACTCTATTAAGTGTATCTATTAAGTATTACTCTAAAATGTAAGTCTTTTTGTGTGTCTGTATTATTTGCCACAATCGTAGAAGTACATTACTGTCATAATTACAACATTTTTCAGTGATTTTTCCCCCATTAGTAATCAGGTTTTAATTGC-TTTTTTAGCAGAAAAACATGTTTTTGTACAGGGCGTTTAAAATAGCTTTAAGAATTATATTAAGAATATGTTTATAACTTTTCCTAGTAATTGTACTGTACTTTCCATATCCATTTTCTTAAAAATGTAGTTAAATATGATAACTTCTACCAAATGATTTTAAATGTATCTTAATTCTTC-AATTCTAGGTCCTGAAACGTGGTGCCAATGTGAATGACCGGGATGGTCTGACGGACATGACATTACTGCACTATGCTTGCAAAGCTGGTGCAAATGGTGTTGGGAATGTTACAGCTGCCACCAAAACTGTTGGACTCTTACTAGACAAAAGGGCTGACATTTACTTGCGCTGCCGCTGGACTGACATGGCAGCTATACATTATGCGGCCTACTTCGATGTGGCTCCTGTAGTTGAACTGCTCTTAAAGGCTAGCAGAGGATTGGGTATTTATTTTAGAACTCTTGAGATAAATCTCATACTTCAAGCAATTGAAAAATTTAATGAGTTTCTGTGCTATGTAATTTTTTAAAAATGTTTTTTATATTCTTGTAGATGGAAATTTGCCTAATTTTTAAAGCTAATGTAGAATGCTTTGTTTCTATCATTTAATAGAATGCTTACACATCACATTTATATCATGCATTTGGAATGCCATTCCATTATTTTGATTTATTTAAGTGAGTTTTATATTTAAAAATTCTTTTGGAAAATTTGTCTTCTGTGCTTTCCGAAAATTTACCATGAATTGGATACAGAA
Nlula_BeeRockCave_G2091 TGTTAACAAAATAAACACCTGGACAACCACATAAGAAAATGACACTCTACTGGATATTCAAAATTACCCAACAGTTAAATCTGTCATCATCATATGATGGGCTATTACTCTATTGAGTGTATCTATTAAGTATTACTCTAAAATGTAAGTCTTTTTGTGCGTCTGTATTATTTGCCACAATCGTAGAAATACATTACTGTCATAATTACAACATTTTTCAGTGATTTTTTTCCCACTAGTAATCGGGTTTTAATTGCTTTTTTTAGCAGAGAAACATGTTTTTGTACAGGGCGTTTGAAATAGCTTTAAGAATTATATTAAGAATATGTTTATGACTTTTCCTAGTAGTTGTACTGTACTTTCCATATCCATTTTCTTAAAAATGTAGTTAAATATGATTACTTCTACCAAATGATTTTAAATGTATCTTAATTCTTCAAATTCTAGGTCCTGAAACGTGGTGCCAATGTGAATGACCGGGATGGTCTGACGGACATGACATTACTGCACTATGCTTGCAAAGCTGGTGCAAATGGTGTTGGGAATGTTACAGCTGCCACCAGAACTGTTGGACTTTTACTGGACAAAAGGGCTGACATTTACTTGCGCTGCCGATGGACTGACATGGCAGCTATACATTATGCGGCCTACTTCGATGTGGCTCCTGTAGTTGAACTGCTCTTAAAGGCTAGCAGAGGATTGGGTATTTATTTTAGAACTCTTGAGATAAATCTCATACTTCATGCGATTGAAAAATTCAATGAGTAACTGTGCTATGTAATTTTTTTAAAATGTTTTTTATATTCTTGTAGATGGAAATTTGCCTAATTTTTTAAGCTAACATAGAATGCTTAGTTTCCATCATTTAATAGAATGCTTACACATCACATTTATATCATGCATTTGGAATGCTAATCTATTATTTTGATTTATTTAAGTGAGTTTTATATTTAAAATTTTTTTGGGAAAATTTGTCTTCTGCGCTTTCCGAAAATTTACCATGAATTGGATACAGAA
Nlula_LulaFallsCave_G2084 -------------------------------------------------------------------------------------------ATATGATGGGCTATTACTCTATTGAGTGTATTTATTAAGTATTACTCTAAAATGTAAGTCTTTTTATGTGTCTATATTATTTGCCACAATCGTAGAAATACATTACTGTCATAATTACAACATTTTTCAGTGATTTTTTTCCCACTAGTAATCGGGTTTTAATTGCTTTTTTTAGCAGAGAAACATGTTTTTGTACAGGGCGTTTGAAATAGCTTTAAGAATTATATTAAGAATATGTTTATGACTTTTCCTAGTAGTTGTACTGTACTTTCCATATCCATTTTCTTAAAAATGTAGTTAAATATGATAACTTCTACCAAATGATTTTAAATGTATCTTAATTCTTCAAATTCTAGGTCCTGAAACGTGGTGCCAATGTGAATGACCGGGATGGTCTGACGGACATGACATTACTGCACTATGCTTGCAAAGCTGGTGCAAATGGTGTTGGGAATGTTACAGCTGCCACCAGAACTGTTGGACTCTTACTGGACAAAAGGGCTGACATTTACTTGCGCTGCCGATGGACTGACATGGCAGCTATACATTATGCTGCCTACTTCGATGTGGCTCCTGTAGTTGAACTGCTCTTAAAGGCTAGCAGAGGATTGGGTATTTATTTTAGAACTCTTGAGATAAATCTCGTACTTCATGCGATTGAAAAATTCAATGAGTAACTGTGCTATGTAATTTTTTTAAAATGTTTTTTATATTCTTGTAGATGGAAATTTGCCTAATTTTTTAAGCTAACGTAGAATGATTAGTTTCCATCATTTAATAGAATGCTTACACATCACATTTATATCATGCATTTGGAATGCTAATCTATTATTTTGATTTATTTAAGTGAGTTTTATATTTAAAATTTTTTTGGGAAAATTTGTCTTCTGCGCTTTCCGAAAATTTACCATGAA------------
Nmimus_NealsSink_N329 TACAAATATAATATATGT-TATACGTCTATAGGTCGATATCCTCTCTCATTGGATATTTAACTTCACAAAATAATTCAACCCCTCCCCCCAGTAGGTCGGCCTATGACTCTATTAAGTGTATCTATTAAGTATTACTCTAAAATGTAAGTCTCTTTGTGCGTCTGTATTATTTGCCACAATCGTGGATGTATATGTTTGTCATAATTACAACATTTTTCAGTGAGTTTTTCCTCATTAGGAATCGGGTTTTAATTGT-TTTTTTAGCAGAGAAATATGTTTTTGTACAAGGCTTTTAAAATAGCTTTAAGAATTATATTAAGAATATGTTTATGACTTTTCCTAGTAATTGTACTGTACTTTCCATATCCATTTTTTTAAAAATGTAGTTAAATATGATAACTTCTACCAGATGATTTTAAATGTATCTTAATTCTTCAAATTCTAGGTCCTGAAACGCGGTGCCAATGTGAATGACCGGGATGGTCTGACGGACATGACATTACTGCACTATGCTTGCAAAGCTGGTGCAAATGGTGTTGGGAATGTTACAGCTGCCACCAGAACTGTTGGACTCTTACTGGACAAAAGGGCTGACATTTACTTGCGCTGCCGCTGGACTGACATGGCAGCTATACATTATGCGGCCTACTTCGATGTGGCTCCTGTAGTTGAACTGCTCTTAAAGGCTAGCAGAGGATTGGGTATTTATTTTAGAACTCTTGAGATAAATCTCATACTTCATGCAATTGAAAAATTTAATGAGTGACTGTGCTATGTAATTTTTTAAAAATG-TTTTTATATTCTTGTAGATGGAAATTTGC--------TTAAGCTAACGTACAATGCTTTGTTTCCATCATTTAAC--ACTCCAGCCTAATAAGCAATATAGGAACCATCCAGGCTACAAACTTAATTTCTCAAAGTAT----GTATATT-CATATGCCGAGGTTTATCGGGA------------------TCGCAAAATTCCACAGTTTCTTGCCTGTTGGA
Nmimus_Straleys_N625 TGTTAACAAAATAAACACCTGAACAATCACATAATAAAATGACACTTTACTGGATATTCAAAATTACCCAACAGTTAAATCTGTCATCATCATATGATGGGCTATTACTCTATTAAGTGTATCTATTAAGTATTACTCTAAAATGTAAGTCTCTTTGTGCGTCTGTATTATTTGCCACAATCGTGGATGTATATGTTTGTCATAATTACAACATTTTTCAGTGATTTTTTCCTCATTAGGAATCGGGTTTTAATTGTTTTTTTTAGCAGAGAAATATGTTTTTGTACAAGGCTTTTAAAATAGCTTTAAGAATTATATTAAGAATATGTTTATGACTTTTCCTAGTAATTGTACTGTACTTTCCATATCCATTTTTTAAAAAATGTAGTTAAATATGATAACTTCTACCAGATGATTTTAAATGTATCTTAATTCTTCAAATTCTAGGTCCTGAAACGCGGTGCCAATGTGAATGACCGCGATGGTCTGACGGACATGACATTACTGCACTATGCTTGCAAAGCTGGTGCAAATGGTGTTGGGAATGTTACAGCCGCCACCAGAACTGTTGGACTCTTACTGGACAAAAGGGCTGACATTTACTTGCGCTGCCGCTGGACTGACATGGCAGCTATACATTATGCGGCCTACTTCGATGTGGCTCCTGTAGTTGAACTGCTCTTAAAAGCTAGCAGAGGATTGGGTATTTATTTTAGAACTCTTGAGATAAATCTCATACTTCATGCAATTGAAAAATTTAATGAGCGACTGTGCTATGTAATTTTTTAAAAATG-TTTTTATATTCTTGTAGATGGAAATTTGC--------TTATTCTAACGTACAATGCTTTGTTTCCATCATTTAATAGAATGTTAGTGGATAAACTGTCTGTGGTCTATCGATGGTGCTAACTTATTTTTTAAATGTATGCAAAGAAATCTTATATATATATATATTCTCC---------------------TTCCAAAATAAAGGAACCCTTTTCCGAAAAA
Nnasicus_CaneyFork_N171 ------------------------------------------------------------------------------------------------------------------------ATCTATTAAGTATTACTCTAAAATGTAAGTCTTTTTGTGTGTCTGTATTATTTGCAACAATCGTAGAAGTACA---TTGTCATAATTACAACATTTTTCAGTGATTTTTTCCCCATTAGGAATCCAGTTTTAATTTCTTTTTTAAGCAGAGAAACATGTTTTTGTACAAGGCTTTTAAAATAGCTTGAAGAATTATATTAAGAACATGTTTATGACTTTTCCTAGTTATTGTACTGTACTTTCCATATCCATTTTTTT--AAAAGTAGTTAAATATGTTAATTTCTACCAAATGATTTTAAATGTATCTTAATTCTTCAAATTCTAGGTCCTGAAACGTGGTGCCAATGTGAATGACCGGGATGGTCTGACGGACATGACATTACTGCACTATGCTTGCAAAGCTGGTGCAAATGGTGTTGGGAATGTTACAGCTGCCACCAGAACTGTTGGACTCCTACTGGACAAAAGGGCTGACATTTACTTGCGCTGCCGCTGGACTGACATGGCAGCTATACATTATGCAGCCTACTTTGATGTGGCTCCTGTAGTTGAACTGCTCTTAAAGGCTAGCAGAGGATTGGGTATTTATTTTAGAACTCTTGAGATAAATCTCATACTTCATGCAATTGAAAATTTTAATGAGTGACTGTGCTATGTAATTTTTTAAATATG-TTTTCATATTCTTGTAGATGGAAATTTGGCCAATTTTTTAAGCTAATGTAGAATGCTTTGTTTCCATCATTTAATAGAATGCTAATGGATAAACTGTCTGTGGTCTATCGATGGTGCTAACTAATTTTTTAGATGTATGCAAAGAAA---TATAGTTAAAAGCATAATCATATCATGAAAATTCTTCAATTTTCATTGTTAAACTAGTACTTGTTTTTATGA
Nnasicus_ConnosteeFalls_N696 TGTTAACAAAATAAACACCTGGACAACCACATAATAAAATGACACTTTACTGGATATTCAAAATTACCCAACAGTTAAATCTGTCATCATCATATGATGCACTATTACTCTATTAAGTGTATCTATTAAGTATTACTCTAAAATGTAAGTCTTTTTGTGTGTCTGTATTATTTGCCACAATCGT------------------------------------------------------------------------------------------------------------------------TTTAAAA-------------------------------------------------------------------------GTAGTTAAATATGTTAACTTCTACCAAATGATTTTAAATGAATCTTAATTCTTCAAATTCTAGGTCCTGAAACGTGGTGCCAATGTGAATGACCGGGATGGTCTGACGGACATGACACTACTGCACTATGCTTGCAAAGCTGGTGCAAATGGTGTTGGGAATGTTACAGCTGCCACCAGAACTGTTGGACTCTTACTGGACAAAAGGGCTGACATTTACTTGCGCTGCCGCTGGACTGACATGGCAGCTATACATTATGCAGCCTACTTTGATGTGGCTCCTGTAGTTGAACTGCTCTTAAAGGCTAGCAGAGGATTGGGTATTTATTTTAGAACTCTTGAGATAAATCTCATACTTCATGCAATTGAAAATTTTAATGAGTGACTGTGCTATGTAATTTTTTAAAAATGTCTTTTATATATTCGTAGATGGAAATTTGCCTAATTTTTTAAGCTAATGTAGAATACTTTGTTTCCATCATGTAATAGAATGTTAATGGATAAACTGTCTGTGGTCTATCGATGGTGCTAACTAATTTTTTAG------------------------------------------------------------------------------------------
Nnasicus_CoweeTrain_N189 -------------------------------------------------------ATTCAAAATTACCCAACAGTTAAATCTGTCATCATCATATGATGGACTATTACTCTATTAAGTGTATCTATTAAGTATTACTCTAAAATGTAAGTCTTTTTGTGTGTCTGTATTATTTGCCACAATCGTAGAAGTACA---TTGTCATAATTACAACATTTTTCAGTGATTTTTTCCCCATTAGGAATCCAGTTTTAATTTCTTTTTTTAGCAGAGAAACATGTTTTTGTACAAGGCTTTTAAAATAGCTTGAAGAATTATATTAAGAACATGTTTATGACTTTTCCTAGTTATTGTACTGTACTTTCCATATCCATTTTTTA--AAAAGTAGTTAAATATGTTAACTTCTACCAAATCATTTTAAATGTATCTTAATTCTTCAAATTCTAGGTCCTGAAACGTGGTGCCAATGTGAATGACCGGGATGGTCTGACGGACATGACATTACTGCACTATGCTTGCAAAGCTGGTGCAAATGGTGTTGGGAATGTTACAGCTGCCACCAGAACTGTTGGACTCCTACTGGACAAAAGGGCTGACATTTACTTGCGCTGCCGCTGGACTGACATGGCAGCTATACATTATGCAGCCTACTTTGATGTGGCTCCTGTAGTTGAACTGCTCTTAAAGGCTAGCAGAGGATTGGGTATTTATTTTAGAACTCTTGAGATAAATCTCATACTTCATGCAATTGAAAATTTTAATGAGTGACTGTGCTATGTAATTTTTTAAATATG-TTTTTATATTCTTGTAGATGGAAATTTGCCTAATTTTTTAAGCTAACGTAGAATGCTTTGTTTCCATCATTTAATAGAATGCTAATGGATAAACTGTG--TGGTCTATCGATGGTGCTAACTAATTTTTTAGATGTA-------------------------------------------------------------------------------------
Npaynei_Grindstaff_N646 TGTTAACAAAATAAACACCTGAACAACCACATAATAAAATGACACTTTACTGGATATTCAAAATTACCCAACAGTTAAATCTGTCATCATCATATGATGGGATATTACTCTATTAAGTGTATCTATTAAGTATTACTCTAAAATGTAAGTCTCTTTGTGCGTCTGTATTATTTGCCACAATCGTGGAGGTATATTTTTGTCATAATTACAACATTTTTCAGTGATTTTTTCCTCATTAGGAATCAGGTTTTAATTGTTTTTTTTAGCAGAGAAACATGTTTTTGTACAAGGCTTTTAAAATAGCTTTAAGAATTATATTAAGAATATGTTTATGACTTTTCCTAGTAATTGTACTGTACTTTCCATATCCATTTTTTTAAAAATGTAGTTAAATATGATAACTTCTACCAAATGATTTTAAATGTATCTTAATTCTTCAAATTCTAGGTCCTGAAACGCGGTGCCAATGTGAATGACCGGGACGGTCTGACGGACATGACATTACTGCACTATGCTTGCAAAGCTGGTGCAAATGGTGTTGGGAATGTTACAGCTGCCACCAGAACTGTTGGACTCTTACTGGACAAAAGGGCTGACATTTACTTGCGCTGCCGCTGGACTGACATGGCAGCTATACATTATGCGGCCTACTTCGATGTGGCTCCTGTAGTTGAACTGCTCTTAAAGGCTAGCAGAGGATTGGGTATTTATTTTAGAACTCTTGAGATAAATCTCATACTTCATGCAATTGAAAAATTTAATGAGTGGCTGTGCTATGTAATTTTTTAAAAATGTTTTTTATATTCTTGTAGTTGGAAATTTGC--------TTAAGCTAACGTAAAATGCTTTGCTTCCATCATTTAATAGAATGTTAGTGGATAAACTGTC---------------------------TTTTTAGATGTATGCAAAGAAA---TATATATAAAGAAGTGACCAGAGTGACTGACTGA-------CTCATCAACGCACAGCCCATTCAACGCAGGA
Npaynei_NorrisDamCave_N348 -GTTGACGAATTAAACACCCGGACAATAATTGAGTATGACATCATTCTATTTCATATTCAAAATTACCCAACAGTTAAATCTGTCATCATCATATGATGGGCTATTACTCTATTAAGTGTATCTATTAAGTATTACTCTAAAATGTAAGTCTCTTTGTGCGTCTGTATTATTTGCCACAATCGCGGAGGTATATTTTTGTCATAATTACAACATTTTTCAGTGATTTTTTCCTCATTAGGAATCAGGTTTTAATTGTTTTTTTTAGCAGAGAAACATGTTTTTGTACAAGGCTTTTAAAATAGCTTTAAGAATTATATTAAGAATATGTTTATGACTTTTCCTAGTAATTGTACTGTACTTTCCATATCCATTTTTTTAAAAATGTAGTTAAATATGATAACTTCTACCAAATGATTTTAAATGTATCTTAATTCTTCAAATTCTAGGTCCTGAAACGCGGTGCCAATGTGAATGACCGGGACGGTCTGACGGACATGACATTACTGCACTATGCTTGCAAAGCTGGTGCAAATGGTGTTGGGAATGTTACAGCTGCCACCAGAACTGTTGGACTCTTACTGGACAAAAGGGCTGACATTTACTTGCGCTGCCGCTGGACTGACATGGCAGCTATACATTATGCGGCCTACTTCGATGTGGCTCCTGTAGTTGAACTGCTCTTAAAGGCTAGCAGAGGATTGGGTATTTATTTTAGAACTCTTGAGATAAATCTCATACTTCATGCAATTGAAAAATTTAATGAGTGGCTGTGCTATGTAATTTTTTAAAAATGTTTTTTATATTCTTGTAGTTGGAAATTTGC--------TTAAGCTAACGTAAAATGCTTTGCTTCCATCATTTAATAGAATGTTAGTGGATAAACTGTC---------------------------TTTTTAGATGTATGCAAAGAAA---TATATATAAAGAAGTGACCATAGTGACTGACTGA-------CTCATCAACGCACAGCCCATTCAACGCAGGA
Npaynei_UnakaMtns_N943 ----------------------------------TAAAATGACACTTTACTGGATATTCAAAATTACCCAACAGTTAAATCTGTCATCATCATATGATGGGCTATTACTCTATTAAGTGTATCTATTAAGTATTACTCTAAAATGTAAGTCTCTTTGTGCGTCTGTATTATTTGCCACAATCGTGGAAGTATATTTTTGTCATAATTACAACATTTTTCAGTGATTTTTTCCTCATTAGGAATCGGGTTTTAATTATTTTTTTTAGCAGAGAAACATGTTTTTGTACAAGGCTTTTAAAATAGCTTTAAGAATTATATTAAGAATATGTTTATGACTTTTCCTAGTAATTGTACTGTACTTTCCATATCCATTTTTTTAAAAATGTAGTTAAATATGATAACTTCTACCAAATGATTTTAAATGTATCTTAATTCTTCAAATTCTAGGTCCTGAAACGCGGTGCCAATGTGAATGACCGGGACGGTCTGACGGACATGACATTACTGCACTATGCTTGCAAAGCTGGTGCAAATGGTGTTGGGAATGTTACAGCTGCCACCAGAACTGTTGGACTCTTACTGGACAAAAGGGCTGACATTTACTTGCGCTGCCGCTGGACTGACATGGCAGCTATACATTATGCGGCCTACTTCGATGTGGCTCCTGTAGTTGAACTGCTCTTAAAGGCTAGCAGAGGATTGGGTATTTATTTTAGAACTCTTGAGATAAATCTCATACTTCATGCAATTGAAAAATTTAATGAGTGGCTGTGCTATGTAATTTTTTAAAAATGTTTTTTATATTCTTGTAGTTGGAAATTTGC--------TTAAGCTAACGTAAAATGCTTTGTTTCCATCATTTAATAGAATGTTAGTGGATAAACTGTC---------------------------TTTTTAGATGTATGCAAAGAAA---TATATATAAAGAAGTGACCTGAGTGACTGACTGA-------CTCATCAACGCACAGCCCATTCAACGCAGGA
Npecki_HaskellSims_G3697 GGCGAAAAGGACGAATATCCGAACAATGGAGTGTTCTGAATGGCTGCAATCAGAGCTTCGAAATTTTCGCAGGTTTGTGTCCGATGGGAGGGTATGTTAGACTTT---------AAAAGAACATGCAGGAAATTCTAACAAAAAATCC-------------------TTATTTTCCATAGATTTTGGAATA----ATTCCAATTAGTACAACATTTTTCAGTGATTTTTTTCCCATTAGAAATCGGGTTTAAATTGC-TTTTTTAGCAGAGAAACATGTTTTTCTACAAAACATTTAAAA----TTTAAGGATAATATTAAGAATATGTTTAGGACTTTTCCTAGTAATTCTATTGTACTTTCCATATCCATTTCCTTAAAAATGTAGTTAAATATGATAA---CTGCCAAATGATTTTAAATGTATCTTCGTTCTTCGAATTCTAGGTCCTGAAACGTGGTGCCAATGTGAATGACCGGGATGGTCTGACAGACATGACATTACTGCACTATGCTTGCAAAGCTGGCGCAAATGGGGTTGGGAATGTTACAGCTGCCACCAGAACTGTAGGACTCTTATTGGACAAAAGGGCTGACATTTACTTGCGCTGCCGCTGGACTGACATGGCAGCTATACATTATGCGGCCTACTTCGATGTGGCTCCTGTTGTTGAACTGCTCTTAAAGGCTAGCAGAGGATTGGGTATTTATTTTAGAACTCTTGAGATAAATATCATATTTCATGCAATTGAAAATTTTAATGAGTTACTGTACTATGTAATTTTTTAAAAATGGTTCTTATATTCTTGTAGGTGGAAATTTCCCTAATTTTTTAAGCTAATGCAGAATGCTTTGTTTCCATCATTTAATAAAATGTTAGTGGATAAATTGTCTGTGGTCTATGGATGGTGCTAACATATTTTTTAGATGTATGCTAGGAAATATCATACCTAAAA-----------------------------CTTCAAATTTTCATTGTTAA------------
Npecki_HurricaneMazeCave_G2100 ------------------------AATGGAGTGTTCAGATTGGATGCAATCAGAGCTTTGAAATTTTCGCAGATTTGTGTCCGATTGGAGGGTATGTTAGACTTT---------AAAAGAACATGCAGAAAATTCTAACAAAAAATCC-------------------TTATTTTCCATAGATTTGGGAATA----ATTCCAATTAGTACAACATTTTTCAGTGATTTTTTTCCCATTAGAAATCGGGTTTAAATTGC-TTTTTTAGCAGAGAAACATGTTTTTCTACAAAACATTTAAAA----TGTAAGGATAATATTAAGAATATGTTTAGGACTTTTCCTAGTAATTCTATTGTACTTTCCATATCCATTTCCTTAAAAATGTAGTTAAATATGATAA---CTGCCAAATGATTTTAAATGTATCTTCATTCTTCGAATTCTAGGTCCTGAAACGTGGTGCCAATGTGAATGACCGGGATGGTCTGACAGACATGACATTATTGCACTATGCTTGCAAAGCTGGCGCAAATGGGGTTGGGAATGTTACAGCTGCCACCAGAACTGTAGGACTCTTATTGGACAAAAGAGCTGACATTTACTTGCGCTGCCGCTGGACTGACATGGCAGCTATACATTATGCGGCCTACTTCGATGTGGCTCCTGTTGTTGAACTGCTCTTAAAGGCTAGCAGAGGATTGGGTATTTATTTTAGAATTCTTGAGATAAATACCATATTTCATGCAATTGAAAATTTTAATGAGTTACTGTGCTATGTAATTTTTTAAAAATGGTTCTTATATTCTTGTAGGAGGAAATTTCCCTAATTTTTTAAGTTAATGCAGAATGCTTTGTTTCCATCATTTAATAAAATGTTAGTGGATAAACTGTCTGTGGTCTATGGATGGTGCTAACATATTTTTTAGATGTATGCTAGGAAATATCATACCTAAAA-----------------------------CTTCAAATTTTCATTGCTAATTGTTTTCATGA
Npecki_Monteagle_N062 GGCGAAAAGGACGAATATCCGAACAATGGAGTGTTCTGAAAGGCTGCAATCAGAGCTTCGAAATTTTCGCAGGCTTGTGTCCGATGGGAGGGTATGTTAGACTTT---------AAAAGAACATGCAGAAAATTCTAACAAAAAATCC-------------------TTATTTTCCATAGATTTGGGAATA----ATTCCAATTAGTACAACATTTTTCAGTGATTTTTTTCCCATTAGAAATCGGGTTTAAATTGC-TTTTTTAGCAGTGAAACATGTTTTTCTACAAAACATTTAAAA----TTTAAGGATAATATTAAGAATATGTTTAGGACTTTTCCTAGTAATTCTATTGTACTTTCCATATCCATTTCCTTAAAAATGTAGTTAAATATGATAA---CTGCCAAATGATTTTAAATGTATCTTCGTTCTTCGAATTCTAGGTCCTGAAACGTGGTGCCAATGTGAATGACCGGGATGGTCTGACAGACATGACATTACTGCACTATGCTTGCAAAGCTGGTGCAAATGGGGTTGGGAATGTTACAGCTGCCACCAGAACTGTAGGACTCTTATTGGACAAAAAGGCTGACATTTACTTGCGCTGCCGCTGGACTGACATGGCAGCTATACATTATGCGGCCTACTTCGATGTGGCTCCTGTTGTTGAACTGCTCTTAAAGGCTAGCAGAGGATTGGGTATTTATTTTCGAACTCTTGAGATAAATATCATATTTCATGCAATTGAAAATTTTAATGAGTTACTGTGCTATGTAATTTTTTAAAAATGGTCCTTATATTCTTGTAGGTGGAAATTTCCCTAATTTTTTAAGGTATTGCAGAATGGTTTGTTTCCATCATTAAATAAAATGTTAGTGGATAAACTGTCTGTGGTCTATGGATGGTGCTAACATATTTTTTAGATGTATGCTAGGAAATATCATACCTAAAA-----------------------------CTTCAAATTTTCATTGTTAATTGTTTTCATGA
Nperlakyi_SChimneys_N1079 TGTTAACAAAATAAACACCTGGACAACCACATAATAAAATGACACTTTACTGGATATTCAAAATTACCCAACAGTTAAATCTGTCATCATCATATGATGGGCTATTACTCTATTGAGTGTATCTATTAAGTATTACTCTAAAATGTAAGTCTTTTTATGTGTCTGTATTATTTGCCACAATCATAGAAATACATTACTGTCATAATTACAACATTTTTCAGAGTTTTTTTTTCGATTAGTAATTGGGTTTTAATTGCTTTTTTTAGCAGAGAAACATATTTTTGTACAGGGCGTTTAAAATAGCTTTAAGAATTATATTACGAATATGTTTATGACTTTTCCTAGTAGTTGTACTGTACTTTCCATATCCATTTTCTTAAAAATGTAGTTAAATATGATAACTTCTACCAAATGATTTTAAATGTATCTTAATTCTTCAAATTCTAGGTCCTGAAACGTGGTGCCAATGTGAATGACCGGGATGGTCTGACGGACATGACATTACTGCACTATGCTTGCAAAGCTGGTGCAAATGGTGTTGGGAATGTTACAGCTGCCACCAGAACTGTTGGGCTCTTACTGGACAAAAGGGCTGACATTTACTTGCGCTGCCGATGGACTGACATGGCAGCTATACATTATGCGGCCTACTTCGATGTGGCTCCTGTTGTTGAACTGCTCTTAAAGGCTAGCAGAGGATTGGGTATTTATTTTAGAACTCTTGAGATAAATATCATACTTCATGCGATTGAAAAATTTAATGAGTGACTGTGCTGTGTAATTTTTTAAAAATATTTTTTATATTCTTGTAGGTGGAAATTTGCCTAATTTTTTAAGCTAACGTAGAATGCTTTGTTTCCATCATTTAATAGAATGCTTACACATCACATTTATATCATGCATTTGGAACACCAATCTATTATTTTGATTTATTTGAGTGAGTTTTATATTTAAAA--------------TTTGTCTTCTGCGCTTTCCAAAAATTTACCATGAATTGGATACAGAA
Nperlakyi_SChimneys_N1080 TGTTAACAAAATAAACACCTGGACAACCACATAATAAAATGACACTTTACTGGATATTCAAAATTACCCAACAGTTAAATCTGTCATCATCATATGATGGGCTATTACTCTATTGAGTGTATCTATTAAGTATTACTCTAAAATGTAAGTCTTTTTGTGTGTCTGTATTATTTGCCACAATCATAGAAATACATTACTGTCATAATTACAACATTTTTCAGAGTTTTTTTTTCGATTAGTAATTGGGTTTTAATTGCTTTTTTTAGCAGAGAAACATATTTTTGTACAGGGCGTTTAAAATAGCTTTAAGAATTATATTACGAATATGTTTATGACTTTTCCTAGTAGTTGTACTGTACTTTCCATATCCATTTTCTTAAAAATGTAGTTAAATATGATAACTTCTACCAAATGATTTTAAATGTATCTTAATTCTTCAAATTCTAGGTCCTGAAACGTGGTGCCAATGTGAATGACCGGGATGGTCTGACGGACATGACATTACTGCACTATGCTTGCAAAGCTGGTGCAAATGGTGTTGGGAATGTTACAGCTGCCACCAGAACTGTTGGGCTCTTACTGGACAAAAGGGCTGACATTTACTTGCGCTGCCGATGGACTGACATGGCAGCTATACATTATGCGGCCTACTTCGATGTGGCTCCTGTTGTTGAACTGCTCTTAAAGGCTAGCAGAGGATTGGGTATTTATTTTAGAACTCTTGAGATAAATATCATACTTCATGCGATTGAAAAATTTAATGAGTGACTGTGCTGTGTAATTTTTTAAAAATATTTTTTATATTCTTGTAGGTGGAAATTTGCCTAATTTTTTAAGCTAACGTAGAATGCTTTGTTTCCATCATTTAATAGAATGCTTACACATCACATTTATATCATGCATTTGGAATGCCAATCTATTATTTTGATTTATTTGAGTGAGTTTTATATTTAAAA--------------TTTGTCTTCTGCGCTTTCCAAAAATTTACCATGAATTGGATACAGAA
Nreclusus_Clingmans_N252 TGTTAACAAAATAAACACCTGGACAACCACATAATAAAATGACACTTTACTGGATATTCAAAATTACCCAACAGTTAAATCTGTCATCATCATATGATGGGCTATTACTCTATTGAGTGTATCTATTAAGTATTACTCTAAAATGTAAGTCTTTTTGTGTGTCTGTATTATTTGCCACAATCGTAGAAATACATTACTGTCATAATTACAACATTTTTCAGTGATTTTTTTCCCATTAGTAATCTGGTTTTAATTGCTTTTTTTAGCAGAGAAACATATTTTTGTACAGGGCGTTTAAAATAGCTTTAAGAATTATATTACAAATATGTTTATGACTTTTCCTAGTAGTTGTACTGTACTTTCCATATCCATTTTCTTAAAAAGGTAGTTAAATATGATAACTTCTACCAAATGACTTTAAATGTCTCTTAATTCTTCAAATTCTAGGTCCTGAAACGTGGTGCCAATGTGAATGACCGGGATGGTCTGACGGACATGACATTACTGCACTATGCTTGCAAAGCTGGTGCAAATGGTGTTGGGAATGTTACAGCTGCCACCAGAACTGTTGGACTCTTACTGGACAAAAGGGCTGACATTTACTTGCGCTGCCGATGGACTGACATGGCAGCTATACATTATGCGGCCTACTTCGATGTGGCTCCTGTTGTTGAACTGCTCTTAAAGGCTAGCAGAGGATTGGGTATTTATTTTAGAACTCTTGAGATAAATATCATACTTCATGCGATTGGAAAATTTAATGAGTGACTGTGCTATGTAATTTTTTAAAAATGTTTTTTATATTCTTGTAGATGGAAATTTGCCTAATTTTTTAAGCTAATGTAGAATACTTTGTTTCCATCATTTAATAGAATGCTTACACATCACATTTATATCATGCATTTGGAATGCCAATCTATTATTTTGATTTATTTAAGTGAGTTTTATATTTAAAAATTCTTTTGGAAAATTTGTCTTCTGCGCTTTCCGAAAATTTACC-----------------
Nreclusus_Newfound_N259 -------------------------ACCACATAATAAAATGACACTTTACTGGATATTCAAAATTACCCAACAGTTAAATCTG------TCATATGATGG------ACTCTATTGAGTGTATCTATTAAGTATTACTCTAGAATGTAAGTCTTTTTGTGTGTCTGTATTATTTGACACAATCGTAGAAATAGATTACTGTCATAATTACAACATTTTTCAGTGATTTTTCCCCCATTAGTAATCGGGTTTTAATTGCTTTTTTTAGCAGAGAAACATATTTTTGTACAGGGCGTTTAAAATAGCTTTAAGAATTACATTACGAATATGTTTATGACTTTTCCTAGTAGTTGTACTGTACTTTCCATATCCATTTTCTTAAAAAGGTAGTTAAATATGATAACTTCTACCAAATGACTTTAAATGTCTCTTAATTCTTCAAATTCTAGGTCCTGAAACGTGGTGCCAATGTGAATGACCGGGATGGTCTGACGGACATGACATTACTGCACTATGCTTGCAAAGCTGGTGCAAATGGTGTTGGGAATGTTACAGCTGCCACCAGAACTGTCGGACTCTTACTGGACAAAAGGGCTGACATTTACTTGCGCTGCCGATGGACTGACATGGCAGCTATACATTATGCGGCCTACTTCGATGTGGCTCCTGTTGTTGAACTGCTCTTAAAGGCTAGCAGAGGATTGGGTATTTATTTTAGAACTCTTGAGATAAATATCATACTTCATGCGATTGAAAAATTTAATGAGTGACTGTGCTATGTAATTTTTTAAAAATGTTTTTTACATTCTTGTAGATGGAAATTTGCCTAATTTTTTAAGCTAATGTAGAATACTTTGTTTCCATCATTTAATAGAATGCTTACACATCACATTTATATCATGCATTTGGAATGCCAATCTATTATTTTGATTTATTTAAGTGAGTTTTATATTTAAAAATTCTTTTGGAAAATTTGTCTTCTGCGCTTTCCGAAAATTTACCATGAATTGGATACAGAA
Nreclusus_Noland_N1051 TGTTAACAAAATAAACACCTGGACAACCACATAATAAAATGACACTTTACTGGATATTCAAAATTACCCAACAGTTAAATCTGTCATCATCATATGATGGGCTATTACTCTATTGAGTGTATCTATTAAGTATTACTCTAAAATGTAAGTCTTTTTGTGTGTCTGTATTATTTGCCACAATCGTAGAAATACATTACTGTCATAATTACAACATTTTTCAGTGATTTTTTTCCCATTAGTAATCTGGTTTTAATTGCTTTTTTTAGCAGAGAAACATATTTTTGTACAGGGCGTTTAAAATAGCTTTAAGAATTATATTACAAATATGTTTATGACTTTTCCTAGTAGTTGTACTGTACTTTCCATATCCATTTTCTTAAAAAGGTAGTTAAATATGATAACTTCTACCAAATGACTTTAAATGTCTCTTAATTCTTCAAATTCTAGGTCCTGAAACGTGGTGCCAATGTGAATGACCGGGATGGTCTGACGGACATGACATTACTGCACTATGCTTGCAAAGCTGGTGCAAATGGTGTTGGGAATGTTACAGCTGCCACCAGAACTGTTGGACTCTTACTGGACAAAAGGGCTGACATTTACTTGCGCTGCCGATGGACTGACATGGCAGCTATACATTATGCGGCCTACTTCGATGTGGCTCCTGTTGTTGAACTGCTCTTAAAGGCTAGCAGAGGATTGGGTATTTATTTTAGAACTCTTGAGATAAATCTCATACTTCATGCGATTGGAAAATTTAATGAGTGACTGTGCTATGTAATTTTTTAAAAATGTTTTTTATATTCTTGTAGATGGAAATTTGCCTAATTTTTTAAGCTAATGTAGAATACTTTGTTTCCATCATTTAATAGAATGCTTACACATCACATTTATATCATGCATTTGGAATGCCAATCTATTATTTTGATTTATTTAAGTGAGTTTTATATTTAAAAATTCTTTTGGAAAATTTGTCTTCTGCGCTTTCCGAAAATTTACCATGAATTGGATACAGAA
Nreclusus_Smokemont_N1020 ------------------------------------------------------------------------------------------------------------------------------------TTACTCTAGAATGTAAGTCTTTTTGTGTGTCTGTATTATTTGCCACAATCGTAGAAATACATTACTGTCATAATTACTACATTTTTCAGTGATTTTTTTCCCATTAGTAATCAGGTTTTAATTGCTTTTTTTAGCAGAGAAACATATTTTTGTACAGGGCGTTTAAAATAGCTTTAAGAATTACATTACGAATATGTTTATGACTTTTCCTAGTAGTTGTACTGTACTTTCCATATCCATTTTCTTAAAAAGGTAGTTAAATATGATAACTTCTACCAAATGACTTTAAATGTCTCTTAATTCTTCAAATTCTAGGTCCTGAAACGTGGTGCCAATGTGAATGACCGGGATGGTCTGACGGACATGACATTACTGCACTATGCTTGCAAAGCTGGTGCAAATGGTGTTGGGAATGTTACAGCTGCCACCAGAACTGTTGGACTCTTACTGGACAAAAGGGCTGACATTTACTTGCGCTGCCGATGGACTGACATGGCAGCTATACATTATGCGGCCTACTTCGATGTGGCTCCTGTTGTTGAACTGCTCTTAAAGGCTAGCAGAGGATTGGGTATTTATTTTAGAACTCTTGAGATAAATATCATACCTCATGCGATTGAAAAATTTAATG-GTGACTGTGCTATGTAATTTTTTAAAAATGTTTTTTATATTCTTGTAGATGGAAATTTGCCTAATTTTTTAAGCTAATGTAGAATACTTTGTTTCCATCATTTAATAGAATGCTTACACATCACATTTATATCATGCATTTGGAATGCCAATCTATTATTTTGATTTATTTAAGTGAGTTTTATATTTAAAAATTATTTTGGAAAATTTGTCTTCTGCGCTTTCCGAAAA-----------------------
Nroanensis_IngramBranch_N926 -------------------TGAACAACCACATAATAAAATGACACTTTACTGGATATTCAAAATTACCCAACAGTTAAATCTGTCATCATCATATGATGGGCTATTACTCTATTAAGTGTATCTATTAAGTATTACTCTAAAATGTAAGTCTCTTTGTGCGTCTGTATTATTTGCCACAATCGCGGAGGTATATTTTTGTCATAATTACAACATTTTTCAGTGATTTTTTCCTCATTAGGAATCAGGTTTTAATTGTTTTTTTTAGCAGAGAAACATGCTTTTGTACAAGGCTTTTAAAATAGCTTTAAGAATTATATTAAGAATATGTTTATGACTTTTCCTAGTAATTGTACTGTACTTTCCATATCCATTTTTTTAAAAATGTAGTTAAATATGATAACTTCTACCAAATGATTTTAAATGTATCTTAATTCTTCAAATTCTAGGTCCTGAAACGCGGTGCCAATGTGAATGACCGGGACGGTCTGACGGACATGACATTACTGCACTATGCTTGCAAAGCTGGTGCAAATGGTGTTGGGAATGTTACAGCTGCCACCAGAACTGTTGGACTCTTACTGGACAAAAGGGCTGACATTTACTTGCGCTGCCGCTGGACTGACATGGCAGCTATACATTATGCGGCCTACTTCGATGTGGCTCCTGTAGTTGAACTGCTCTTAAAGGCTAGCAGAGGATTGGGTATTTATTTTAGAACTCTTGAGATAAATCTCATACTTCATGCAATTGAAAAATTTAATGAGTGGCTGTGCTATGTAATTTTTTAAAAATGTTTTTTATATTCTTGTAGTTGGAAATTTGC--------TTAAGCTAACGTAAAATGCTTTGCTTCCATCATTTAATAGAATGTTAGTGGATAAACTGTC---------------------------TTTTTAGATGTATGCAAAGAAA---TATATATAAAGAAGTGACCATAGTGACTGACTGA-------CTCATCAACGCACAGCCCATTCAACGCAGGA
Nroanensis_N_CarversGap_N928 --------------------------------------------------------------------------------------------------------------------------------------------------------------------------------------------------------------------ATTTTTCAGTGATTTTTTCCTCATTATTAATCAGGTTTTTATTGTTTTTTTTAGCAGATAAACATGTTTTTGTACAAGGCTTTTAAAATAGCATTAAGAATTATATTAAGAATATGTTTATGACTTTTCCTAGTAATTGTACTGTACTTTCCATATCCATTTTTTTTAAAATGTAGTTAAATATGATAACTTCTACCAAATGATTTTAAATGTATCTTAATTCTTCAAATTCTAGGTCCTGAAACGCGGTGCCAATGTGAATGACCGGGATGGTCTGACGGACATGACATTACTGCACTATGCTTGCAAAGCCGGTGCAAATGGTGTTGGGAATGTTACAGCTGCCACCAGAACTGTTGGACTCTTACTGGACAAAAGGGCTGACATTTACTTGCGCTGCCGCTGGACTGACATGGCAGCTATACATTATGCGGCCTACTTCGATGTGGCTCCTGTAGTTGAACTGCTCTTAAAGGCTAGCAGAGGATTGGGTATTTATTTTAGAACTCTTGAGATAAATCTCATACTTCATGCAATTGAAAAATTTAATGAGTGGCTGTGCTATGTAATTTTTTAAAAATGTTTTTTATATTCTTGTAGATGGAAATTTGC--------TTAAGCTAACGTAGAATGCTTTGTTTCCATCATTTAATAGAATGTTAGTGGATAAACT----------------------------TCCTTTTAGATGTATGCAAAGAAATATTATATATAGAAGTGTCCTGAGTGACTGACTCATCAACGCATACTGTGCCGTAATCGCACATTCCATTCCGGA
Nroanensis_RoanHighBluff_N762 --TTAACAAAATAAACACCTGAACAACCACATAATAAAATGACACTTTACTGGATATTCAAAATTACCCAACAGTTAAATCTGTCATCATCATATGATGGGCTATTACTCTATTAAGTGTATCTATTAAGTATTACTCTAAAATGTAAGTCTCTTTGTGCGTCTGTATTATTTGCCACAATCGTGGAAGTATATTTTTGTCATAATTACAACATTTTTCAGTGATTTTTTCCTCATTAGGAATCAGGTTTTAATTGTTTTTTTTAGCAGAGAAACATGTTTTTGTACAAGGCTTTTAAAATAGCTTTAAGAATTATATTAAGAATATGTTTATGACTTTTCCTAGTAATTGTACTGTACTTTCCATATCCATTTTTTTAAAAATGTAGTTAAATATGATAACTTCTACCAAATGATTTTAAATGTATCTTAATTCTTCAAATTCTAGGTCCTGAAACGCGGTGCCAATGTGAATGACCGGGACGGTCTGACGGACATGACATTACTGCACTATGCTTGCAAAGCTGGTGCAAATGGCGTTGGGAATGTTACAGCTGCCACCAGAACTGTTGGACTCTTACTGGACAAAAGGGCTGACATTTACTTGCGCTGCCGCTGGACTGACATGGCAGCTATACATTATGCGGCCTACTTCGATGTGGCTCCTGTAGTTGAACTGCTCTTAAAGGCTAGCAGAGGATTGGGTATTTATTTTAGAACTCTTGAGATAAATCTCATACTTCATGCAATTGAAAAATTTAATGAGTGGCTGTGCTATGTAATTTTTTTAAAATGTTTTTTATATTCTTGTAGTTGGAAATTTGC--------TTAAGCTAACGTAAAATGCTTTGTTTCCATCATTTAATAGAATGTTAGTGGATAAACTGTC---------------------------TTTTTAGATGTATGCAAAGAAA---TATATATAAAGAAGTGTCCTGAGTGACTGACTGA-------CTCATCAACGCACAGCCCATTCAACGCAGGA
Nsheari_BaldRiver_N1168 T--------------------------------TTAAAATCAATCTGCA----AGGATCAAAATTACCCAACAGTTAAACCTGTCATCATCATATGATGGGCTATTACTCTATTGAGTGTATCTATTAAGTATTACTCTAAAATGTAAGTCTTTTTGTGTGTCTGTATTATTTGCCACAATCATAGAAATACATTACTGTCATAATTAC---ATTTTTCAGTGATTTTTCCC-------TAATCGGGTTTTAATTGCTTTTTTTAGCAGAGAAACATATTTTTGTACAGGGCGTTTAAAATAGCTTTAAGAATTATATTACGAATATGTTTATGACTTTTCCTAGTAGTTGTACTGTACTTTCCATATCCATTTTCTTAAAAATGTAGTTAAATATGATAACTTCTACCAAATGTCTTTAAATGTATCTTAATTCTTCAAATTCTAGGTCCTGAAACGTGGTGCCAATGTGAATGACCGGGATGGTCTGACGGACATGACATTACTGCACTATGCTTGCAAAGCTGGTGCAAATGGTGTTGGGAATGTTACAGCTGCCACCAGAACTGTTGGACTCCTACTGGACAAAAGGGCTGACATTTACTTGCGCTGCCGATGGACTGACATGGCAGCTATACATTATGCGGCCTACTTCGATGTGGCTCCTGTTGTTGAACTGCTCTTAAAGGCTAGCAGAGGATTGGGTATTTATTTTAGAACTCTTGAGAGAAATATCATACTTCATGCGATTGAAAAATTTAATGAGTGGCTGTGCTATGTAATTTTTTAAAAATGTTTTTCATATTCTTGTAGATGGAAATTTGCCTAATTTTTTAAGCTAATGTAGAATGCTTTGTTTCCATCATTTAATAGAATGCTTACACATCACATTTATATCATGCATTTGGAATGCCAATCTATTATTTTGATTTATTTAAGTGAGTTTTATATTTAAAAATTCTTTTGAAAAATTTGTCTTCTGCGCTTTCCGAAAATTTACCATGGATTGGATACAGAA
Nsheari_Cohutta_N826 G--------------------------------ATAAAATGACACTTTACTGGATATTCAAAATTACCCAACAGTTAAACCTGTCATCATCATATGATGGGCTATTACTCTATTGAGTGTATCTATTAAGTATTACTCTAAAATGTAAGTCTTTTTGTGTGTCTGTATTATTTGCCACAATCGTAGAAATACATTACTGTCATAATTAC---ATTTTTCAGTGATTTTTTCC-------TAATCGGGTTTTAATTGCTTTTTTTAGCAGAGAAACATATTTTTGTACAGGGCGTTTAAAATAGCTTTAAGAATTATATTACGAATATGTTTATGACTTTTCCTAGTAGTTGTACTGTACTTTCCATATCCATTTTCTTAAAAATGTAGTTAAATATGATAACTTCTACCAAATGTCTTTAAATGTATCTTAATTCTTCAAATTCTAGGTCCTGAAACGTGGTGCCAATGTGAATGACCGGGATGGTCTGACGGACATGACATTACTGCACTATGCTTGCAAAGCTGGTGCAAATGGTGTTGGGAATGTTACAGCTGCCACCAGAACTGTTGGACTCCTACTGGACAAAAGGGCTGACATTTACTTGCGCTGCCGATGGACTGACATGGCAGCTATACATTATGCGGCCTACTTCGATGTGGCTCCTGTTGTTGAACTGCTCTTAAAGGCTAGCAGAGGATTGGGTATTTATTTTAGAACTCTTGAGAGAAATATCATACTTCATGCGTTTGAAAAATTTAATGAGTGACTGTGCTATGTAATTTTTTAAAAATGTTTTTCATATTCTTGTAGATGGAAATTTGCCTAATTTTTTAAGCTAACGTAGAATGCTTTGTTTCCATCATTTAATAGAATGCTTACACATCACATTTATATCATGCATTTGGAATGCCAATCTATTATTTTGATTTATTTAAGTGAGTTTTATATTTAAAAATTCTTTTGGAAAA-----------------------------------------------
Nsheari_JoyceKilmer_N092 G--------------------------------ATAAAATGACACTTTACTGGATATTCAAAATTACCCAACAGTTAAACCTGTCATCATCATATGATGGGCTATTACTCTATTGAGTGTATCTATTAAGTATTACTCTAAAATGTAAGTCTTTTTGTGTGTCTGTATTATTTGCCACAATCGTAGAAATACATTACTGTCATAATTAC---ATTTTTCAGTGATTTTTTCT-------TAATCGGGTTTTAATTGCTTTTTTTAGCAGAGAAACATATTTTTGTACAGGGCGTTTAAAATAGCTTTAAGAATTATATTACGAATATGTTTATGACTTTTCCTAGTAGTTGTACTGTACTTTCCATATCCATTTTCTTAAAAATGTAGTTAAATATGATAACTTCTACCAAATGTCTTTAAATGTATCTTAATTCTTCAAATTCTAGGTCCTGAAACGTGGTGCCAATGTGAATGACCGGGATGGCCTGACGGACATGACATTACTGCACTATGCTTGCAAAGCTGGTGCAAATGGTGTTGGGAATGTTACAGCTGCCACCAGAACTGTTGGACTCCTACTGGACAAAAGGGCTGACATTTACTTGCGCTGCCGATGGACTGACATGGCAGCTATACATTATGCGGCCTACTTTGATGTGGCTCCTGTTGTTGAACTGCTCTTAAAGGCTAGCAGAGGATTGGGTATTTATTTTAGAACTCTTGAGAGAAATATCATACTTAATGCGATTGAAAAATTTAATGAGTGACTGTGCTATGTAATTTTTTAAAAATGTTTTTCATATTCTTGTAGATGGAAATTTGCCTAATTTTTTAAGCTAACGTAGAATGCTTTGTTTCCATCATTTAATAGAATGCTTACACATCACATTTATATCATGCATTTGGAATGCCAATCTATTATTTTGATTTATTTAAGTGAGTTTTATATTTAAAAATTCTTTTGGAAAATTTGTCTTCTGCGCTTTCCGAAAATTTACCATGGATTGGATACAGAA
Nsilvanus_Elijay_N395 ---------------------------------------------------------------------------------------------------------------------------------------------------------------------------------CAATCATAGAAGTATATTTTTGTCATAATCACAACATTTTTCAGTGATTTTTTCCTCATTAGGAATCAGGTTTTAATTGCTTTTTTTAGCAGAGAAACATGTTTTTGTACAAGGCTTTTAAAATAGCTTTAAGAATTATATTAAGAATATGTTTATGACTTTTTCTAGTAATTATACTATACTTTCCATATCCATTTTTTTAAAAATGTAGTTAAATATGATAACTTCTACCAAATGATTTTAAATGTATCTTAATTCTTCAAATTCTAGGTCCTGAAACGTGGTGCCAATGTGAATGACCGGGATGGTCTGACGGACATGACATTACTGCACTATGCTTGCAAAGCTGGTGCAAATGGTGTTGGGAATGTTACAGCTGCCACCAGAACTGTTGGACTCTTACTGGACAAAAGGGCTGACATTTACTTGCGCTGCCGCTGGACTGACATGGCAGCTATACATTATGCAGCCTACTTCGATGTGGCTCCTGTAGTTGAACTGCTCTTAAAGGCTAGCAGAGGATTGGGTATTTATTTTAGAACTC-TGAGATAAATCTCATACTTCATGCAATTGAAAAATTTAATGAGTGACTGTGCTATGTAATTTTTTAAAAATGTTTTTTATATTCTTGTAGATGGAAATTTGCCTAATTTTTTAAGCTAACGTAGAATGCTTTGTTTCCATCATTTAATAGAATCTTAGTGGATAAACTGTCTGTAGTCTATCGATGGTGCTAACTTATTTTTTAAATGTATGCAAAGAAATC-TATATATAAAGAAGTGTCCTGAGTGAGTGAGTGACTGACT-CTCTTTAACGCACTG----------------
Nsilvanus_GermanyCove_N1017 -----------------------------------AAAATGACACTTTACAGGATATTCAAAATTACCCAACAGTTAAATCTGTCATCATCATATGATGGGCTATTAC-------------TCTATTAAGTATTACTCTAAAATGTAAGTCTTTTTGTGCGTCTGTATTATTTGCCACAATCATAGAAGTATATTTTTGTCATAATTACTACATTTTTCAGTGATTTTTTCCTCATTAGGAATCAGGTTTTAATTGCTTTTTTTAGCAGAGAAACATGTTTTTGTACAAGGCTTTTAAAATAGCTTTAAGAATTATATTAAGAATATGTTTATGACTTTTTCTAGTAATTGTACTGTACTTTCCATATCCATTTTTTTAAAAATGTAGTTAAATATGATAACTTCTACCAAATGATTTTAAATGTATCTTAATTCTTCAAATTCTAGGTCCTGAAACGTGGTGCCAATGTGAATGATCGGGATGGTCTGACGGACATGACATTACTGCACTATGCTTGCAAAGCTGGTGCAAATGGTGTTGGGAATGTTACAGCTGCCACCAGAACTGTTGGACTCTTACTGGACAAAAGGGCTGACATTTACTTGCGCTGCCGCTGGACTGACATGGCAGCTATACATTATGCAGCCTACTTCGATGTGGCTCCTGTAGTTGAACTGCTCTTAAAGGCTAGCAGAGGATTGGGTATTTATTTTAGAACTC-TGAGATAAATCTCATACTTCATGCAATTGAACAATTTAATGAGTGACTGTGCTATGTAATTTTTTAAAAATGTTTTTTATATTCTTGTAGATGGAAATTTGCCTAATTTTTTAAGCTAACGTAGAATGCTTTGTTTCCATCATTTAATAGAATCTTAGTGGATAAACTGTCTGTAGTCTATCGATGGTGCTAACTTATTTTTTAGATGTATGCAAAGAAATC-TATATATAAAGAAGTGTCCTGAGTGAGTGAGTGACTGACT-CTCTTTAACGCACTGCCCAATCAACGCAGGA
Nsilvanus_HeboMtn_N1029 TGTTAACAAAATAAACACCTGAACAACCACATAATAAAATGACACTTTACAGGATATTCAAAATTACCCAACAGTTAAATCTGTCATCATCATATGATGGGCTATTAC-------------TCTATTAAGTATTACTCTAAAATGTAAGTCTTTTTGTGCGTCTGTATTATTTGCCACAATCATAGAAGTATATTTTTGTCATAATTACAACATTTTTCAGTGATTTTTTCCTCATTAGGAATCAGGTTTTAATTGCTTTTTTTAGCAGAGAAACATGTTTTTGTACAAGTCTTTTAAAATAGCTTTAAGAATTATATTAAGAATATGTTTATGACTTTTTCTAGTAATTGTACTGTACTTTCCATATCCATTTTTTTAAAAATGTAGTTAAATATGATAACTTCTACCAAATGATTTTAAATGTATCTTAATTCTTCAAATTCTAGGTCCTGAAACGTGGTGCCAATGTGAATGACCGGGATGGTCTGACGGACATGACATTACTGCACTATGCTTGCAAAGCTGGTGCAAATGGTGTTGGGAATGTTACAGCTGCCACCAGAACTGTTGGACTCTTACTGGACAAAAGGGCTGACATTTACTTGCGCTGCCGCTGGACTGACATGGCAGCTATACATTATGCAGCCTACTTCGATGTGGCTCCTGTAGTTGAACTGCTCTTAAAGGCTAGCAGAGGATTGGGTATTTATTTTAGAACTC-TGAGATAAATCTCATACTTCATGCAATTGAAAAATTTAATGAGTGACTGTGCTATGTAATTTTTTAAAAATGTTTTTTATATTCTTGTAGATGGAAATTTACCTAATTTTTTAAGCTAACGTAGAATGCTTCGTTTCCATCATTTAATAGAATCTTAGTGGATAAACTGTCTGTAGTCTATCGATGGTGCTAACTTATTTTTTAGATGTATGCAAAGAAATC-TATATATAAAGAAGTGTCCTGAGTGAGTGAGTGACTGACT-CTCTTTAACGCACTGCCCAATCAACGCAGGA
Nstupkai_BlowholeWOS_N285 --------------------------------------------------------------------------------------------------------------------------------AGTATTACACTAAAATGTAAGTCTTTTTGTGTGTCTGTATTATTTGCCACAATCGTAGAAATACATTACTGTCATAATTACAACATTTTTCAGTGATTTTTCCCCCATTAGTAATCAGGTTTTAATTGCTTTTTTTAGCAGAGAAACATATTTTTGTACAGGGCGTTTAAAATAGCTTTAAGAATTATATTACGAATATGTTTATGACTTTTCCTAGTAGTTGTACTGTACTTTCCATATCCATTTTCTTAAAAAGATAGTTAAATATGATAACTTCTACCAAATGACTTTAAATGTCTCTTAATTCTTCAAATTCTAGGTCCTGAAACGTGGTGCCAATGTGAATGACCGGGATGGTCTGACGGACATGACATTACTGCACTATGCTTGCAAAGCTGGTGCAAATGGTGTTGGGAATGTTACAGCTGCCACCAGAACTGTTGGACTCTTACTGGACAAAAGGGCTGACATTTACTTGCGCTGCCGATGGACTGACATGGCAGCTATACATTATGCGGCCTACTTCGATGTGGCTCCTGTCGTTGAACTGCTCTTAAAGGCTAGCAGAGGATTGGGTATTTATTTTAGAACTCTTGAGATAAATATCATACTTCATGCGATTGAAAAATTTAATGAGTGACTGTGCTATGTAATTTTTTAAAAATGTTTTTTATATTCTTGTAGATGGAAATTTGCCTAATTTTTTAAGCTAATGTAGAATACTTTGTTTCCATCATTTAATAGAATGCTTACACATCACATTTATATCATGCATTTGAAATGCCAATCTATTATTTTGATTTATTTAAGTGAGTTTTATATTTAAAAATT----------------------------------------------------------
Nstupkai_Blowing_N356 --------------------------------------ATGACACTTTACTGGATATTCAAAATTACCCAACAGTTAAACCTGTCATCATCATATGATGGGCTATTACTCTATTGAGTGTATCTATTAAGTATTACTCTAAAATGTAAGTCTTTTTGTGTGTCTGTATTATTTGCCACAATCGTAGAAATACATTACTGTCATAATTACAACATTTTTCAGTGATTTTTCCCCCATTAGTAATCGGGTTTTAATTGCTTTTTTTAGCAGAGAAACATATTTTTGTACAGGGCGTTTAAAATAGCTTTAAGAATTATATTACGAATATGTTTATGACTTTTCCTAGTAGTTGTACTGTACTTTCCATATCCATTTTCTTAAAAAGGTAGTTAAATAGAATAACTTCTACCAAATGACTTTAAATGTCTCTTAATTCTTCAAATTCTAGGTCCTGAAACGTGGTGCCAATGTGAATGACCGGGATGGTCTGACGGACATGACATTACTGCACTATGCTTGCAAAGCTGGTGCAAATGGTGTTGGGAATGTTACAGCTGCCACCAGAACTGTTGGACTCTTACTGGACAAAAGGGCTGACATTTACTTGCGCTGCCGATGGACTGACATGGCAGCTATACATTATGCGGCCTACTTCGATGTGGCTCCTGTTGTTGAACTGCTCTTAAAGGCTAGCAGAGGATTGGGTATTTATTTTAGAACTCTTGAGATAAATATCATACTTCATGCGATTGAAAAATTTAATGAGTGACTGTGCTATGTAATTTTTTAAAAATGTTTTTTATATTCTTGTAGATGGAAATTTGCCTAATTTTTTAAGCTAATGTAGAATACTTTGTTTCCATCATTTAATAGAATGCTTACACATCACATTTATATCATGCATTTGGAATGCCAATCTATTATTTTGATTTATTTAAGTGAGTTTTATATTTAAAAATTCCTTTGGAAAATTTGTCTTCTGCGCTTTCCGAAAATTTACCATGAATTGGATACAGAA
Nstupkai_LittleRiver_N293 TGTTAACAAAATAAACACCTGGACAACCACATAATAAAATGACACTTTACTGGATATTCAAAATTACCCAACAGTTAAATCTGTCATCATCATATGATGGGCTATTACTCTATTGAGTGTATCTATTAAGTATTACTCTAAAATGTAAGTCTTTTTGTGTGTCTGTATTATTTGCCACAATCGTAGAAATACATTACTGTCATAATTACAACATTTTTCAGTGATTTTTTCCCCATTAGTAATCGGGTTTTAATTGCTTTTTTTAGCAGAGAAACATATTTTTGTACAGGGCGTTTAAAATAGCTTTAAGAATTATATTACGAATATGTTTATGACTTTTCCTAGTAGTTGTACTGTACTTTCCATATCCATTTTCTTAAAAAGGTAGTTAAATAGGATAACTTCTACCAAATGACTTTAAATGTCTCTTAATTCTTCAAATTCTAGGTCCTGAAACGTGGTGCCAATGTGAATGACCGGGATGGTCTGACAGACATGACATTACTGCACTATGCTTGCAAAGCTGGTGCAAATGGTGTTGGGAATGTTACAGCTGCCACCAGAACTGTCGGACTCTTACTGGACAAAAGGGCTGACATTTACTTGCGCTGCCGATGGACTGACATGGCAGCTATACATTATGCGGCCTACTTCGATGTGGCTCCTGTTGTTGAACTGCTCTTAAAGGCTAGCAGAGGATTGGGTATTTATTTTAGAACTCTTGAGATAAATATCATACTTCATGCGATTGAAAAATTTAATGAGTGACTGTGCTATGTAATTTTTTAAAAATGTTTTTTATATTCTTGTAGATGGAAATTTGCCTAATTTTTTAAGCTAATGTAGAATACTTTGTTTCCATCATTTAATAGAATGCTTACACATCACATTTATATCATGCATTTGGAATGCCAATCTATTATTTTGATTTATTTAAGTGAGTTTTATATTTAAAAATTCCTTTGGAAAATTTGTCTTCTGCACTTTCTGAAAATTTACCATGAA------------
Nstygius_ObeLee_N0656 ---------------------------------------------------------------------------------------------ATGATGGGCTATTACTTTATTAAGTATA---------TACTACCTAAATTTATGCATCTTTTTGTGCGTGTGTATTCTTTGCCACAATCGTAGAAGCACATTACTGTCATAATTACAACAATTTTCAATGATTTTCCCCCCATTAGAAATCAGGTTTTAATTGCTTTTTTTAGCAGAGAAACATGTTTTTGTACAAGATGTTTAAAATATCTTTAAGAATAATATTAAAAATATGTTTATGACTTTTCCTAATAATTGTACTGTACTTTCCATATCCGTTTTCTTCAAAATGTAGTTAAATATGATAA---CTGCCAAATGACTTTAAATGTATCTTAATTTTTCAAATTCTAGGTCCTGAAACGTGGTGCCAATGTGAATGACCGGGATGGTCTGACAGACATGACATTGCTGCACTATGCTTGCAAAGCTGGTGCAAATGGGGTTGGGAATGTTACAGCTGCCACCAGAACTGTTGGACTCTTATTGGACAAAAGAGCTGACATTTACTTGCGCTGCCGCTGGACAGACATGGCAGCTATACATTATGCCGCCTACTTCGATGTGGCTCCTGTGGTTGAACTGCTCTTAAAGGCTAGCAGAGGATTGGGTATTTATTTTAGAACTCTTGATATAAATCTCATACTTCATGCATTTGAAAAATTTAATGAGTGACTGTGCTATGTAATTTTCAAAAAATGTTTTTTATGTTCATGTAGATGGAAATTTGCCTCTTTTTTTAAGCTAACGTAGAATGCTTTGTTTCCATCATTTAATAAAATGTTAGTGGATAAACAGTCAGTGGTGT----------CTAACTTATTTTTTAGATGTATATATTGGAGTTTTTTATTT--------------------------------------------TACCATGAATTTTCTACATGA
Nstygius_RavenB_N1022 ----------------------------------------------------------------------------------------------------GCTATTACTTTATTAAGTATA---------TACTACCTAAATTTATGCATCTTTTTGTGCGTGTGTATTATTTGCCACAATCGTAGAAGCACATTACTGTCATAATTACAACAATTTTCTATGATTTTTTCCCCATTAGAAATCAGGTTTTAATTGCTTTTTTTAGCAGAGAAACATGTTTTTGTACAAGATGTTTAAAATATCTTTAAGAATAATATTAAAAATATGTTTATGACTTTTCCTAATAATTGTACTGTACTTTCCATATCCGTTTTCTTCAAAATGTAGTTAAATATGATAA---CTGCCAAATGACTTTAAATGTATCTTAATTCTTCAAATTCTAGGTCCTGAAACGTGGTGCCAATGTGAATGACCGGGATGGTCTGACAGACATGACATTGCTGCACTATGCTTGCAAAGCTGGTGCAAATGGGGTTGGGAATGTTACAGCTGCCACCAGAACTGTTGGACTCTTATTGGACAAAAGAGCTGACATTTACTTGCGCTGCCGCTGGACAGACATGGCAGCTATACATTATGCCGCCTACTTCGATGTGGCTCCTGTGGTTGAACTGCTCTTAAAGGCTAGCAGAGGATTGGGTATTTATTTTAGAACTCTTGATATAAATCTCATACTTCATGCATTTGAAAAATTTAATGAGTGACTGTGCTATGTAATTTTCAAAAAATGTTTTTTATGTTTATGTAGATGGAAATTTGCCTATTTTTTTAAGCTAACGTAGAATGCTTTGTTTCCATCATTTAATAAAATGTTAGTGGATAAACAGTCAGTGGTGT----------CTAACTTATTTTTTAGATGTATATATTGGAGTTTTTTATTT--------------------------------------------TACCATGAATTTTCTACATGA
Ntempletoni_BaldMtns_N950 TGTCCTCAACATAAACACCTGGACAACCACATAATAAAATGACACTGTACTGGATATTCAAAATTACCCAACAGTTAAATCTGTCATCATCATATGATGTGCTATTATTCTATTAAGTGTATCTATTAAGTATTACTCTAAAATGTAAGTCTTTTTGTGCGTCTGTATTATTTGCCACAATCGTAGAAGTACATTATTGTCATAATTACAACATTTTTCAGTGATTTTTTCCCCATTAGGAATCTGGTTTTAAATGCTTTTTTTAGCAGAGAAACATGTTTTTGTACAAGGCTTTTAAAATAGCTTTAAGAATTATATTAAGAATATGTTTATGACTTTTCCTAGTAATTGTACTGTACTTTCCATATCCATTTTTTTAAAAATGTAGTTAACTATGATAACTTCTACCAAATGATTTTAATTGGATCTTAATTCTTCAAATTCTAGGTCCTGAAACGCGGTGCCAATGTGAATGACCGGGATGGTCTGACGGACATGACATTACTGCACTATGCTTGCAAAGCTGGTGCAAATGGTGTTGGGAATGTTACAGCTGCCACCAGAACTGTTGGACTCTTACTGGACAAAAGGGCTGACATTTACTTGCGCTGCCGCTGGACTGACATGGCAGCTATACATTATGCAGCCTACTTTGATGTGGCTCCTGTAGTTGAATTGCTCTTAAAGGCTAGCAGAGGATTGGGTATTTATTTTAGAACTCTTGAGATAAATCTCATACTTCATGCAATTGAAAAATTTAATGAGTGACTGTGCTATGCAATTTTTAAAAATTATTTTTTATATTCTTGTAGATGGAAATTTGCCTAATTTTTTAAGCTAACGTAGAATGCTTTGTTTCCATCATTTAATAGAATGTTAATGGGTAAACTGTCTGTGGTCTATCGATGGTG--AACTTATGTTTTAGATGTATTCAAAGAAA---TATAGTTAAAAGCATAATCCTATCATGAAAATTCTTCAATTTTCATTGTTAAACTAGTACTTGTTTTTATGA
Ntempletoni_ClarksCreek_N945 TGTCCTCAACATAAACACCTGGACAACCACATAAAAATATGACACTTTACTGGATATTCAAAATTACCCAACAGTTAAATCTATCATCATCATATGATGGGCTATTACTCTATTAAGTGTATCTATTAAGTATTACTCTAAAATGTAAGCCTTTTTGTGCGTCTGTATTATTTGCCACAATCGTAGAAGTACATTATTGTCATAATTACAAAATTTTTCAGTGATTTTTTCCCCATTAGGAATCTGGTTTTAATTGCTTTTTTTAGCAGAGAAACATGTTTTTGTACAAGGCTTTTAAAATAGCTTTAAGAATTATATTAAGAATATGTTTATGACTTTTCCTAGTAATTGTACTGTACTTTCCATATCTATTTTTTTAAAAATGTAGTTAACTATGATAACTTCTACCATATGATTTTAAATGGATCTTAATTCTTCAAATTCTAGGTCCTGAAACGCGGTGCCAATGTGAATGACCGGGATGGTCTGACGGACATGACATTACTGCACTATGCTTGCAAAGCTGGTGCAAATGGTGTTGGGAATGTTACAGCTGCCACCAGAACTGTTGGACTCTTACTGGATAAAAGGGCTGACATTTACTTGCGCTGCCGCTGGACTGACATGGCAGCTATACATTATGCAGCCTACTTTGATGTGGCTCCTGTAGTTGAATTGCTCTTAAAGGCTAGCAGAGGATTGGGTATTTATTTTAGAACTCTTGAGATAAATCTCAGACTTCATGCAATTGAAAAATTTAATGAGTGACTGTGCTATGCAATTTTTAAAAATTATTTTTTATATTCTTGTAGATGGAAATTTGCCTAATTTTTTAAGCTAACGTAGAATGCTTTGTTTCCATCATTTAATAGAATGTTAATGGATAAACTGTCTGTGGTCTATCGATGGTG--AACTTATTTTTTAGATGTATTCAAAGAAA---TATAGTTAAAAGCATAATCATATCATGAAAATTCTTCAATTTTCATTTTTAAACTAGTACTTGTTTTTATGA
Ntempletoni_ScronceCreekRd_N1223 TGTCCTCAACATAAACACCTGGACAACCACATAATAAAATGACACTTTACTGGATATTCAAAATTACCCAACAGTTAAATCTATCATCATCATATGATGGGCTATTACTCTATTAAGTGTATCTATTAAGTATTACTCTAAAATGTAAGCCTTTTTGTGCGTCTGCATTATTTGCCACAATCGTAGAAGTACATTATTGTCATAATTACAAAATTTTTCAGTGATTTTTTCCCCATTAGGAATCTGGTTTTAATTGCTTTTTTTAGCAGAGAAACATGTTTTTGTACAAGGCTTTTAAAATAGCTTTAAGAATTATATTAAGAATATGTTTATGACTTTTCCTAGTAATTGTACTGTACTTTCCATATCTATTTTTTTAAAAATGTAGTTAACTATGATAACTTCTACCATATGATTTTAAATGGATCTTAATTCTTCAAATTCTAGGTCCTGAAACGCGGTGCCAATGTGAATGACCGGGATGGTCTGACGGACATGACATTACTGCACTATGCTTGCAAAGCTGGTGCAAATGGTGTTGGGAATGTTACAGCTGCCACCAGAACTGTTGGACTCTTACTGGATAAAAGGGCTGACATTTACTTGCGCTGCCGCTGGACTGACATGGCAGCTATACATTATGCAGCCTACTTTGATGTGGCTCCTGTAGTTGAATTGCTCTTAAAGGCTAGCAGAGGATTGGGTATTTATTTTAGAACTCTTGAGATAAATCTCAGACTTCATGCAATTGAAAAATTTAATGAGTGACTGTGCTATGCAATTTTTAAAAATTATTTTTTATATTCTTGTAGATGGAAATTTGCCTAATTTTTTAAGCTAACGTAGAATGCTTTGTTTCCATCATTTAATAGAATGTTAATGGATAAACTGTCTGTGGTCTATCGATGGTG--AACTTATTTTTTAGATGTATTCAAAGAAA---TATAGTTAAAAGCATAATCATATCATGAAAATTCTTCAATTTTCATTTTTAAACTAGTACTTGTTTTTATGA
Ntennessensis_IndianCave_N052 TGTTAACAAAATAAACACCTGAACAACCACATAATAAAATGACACTTTACTGGATATTCAAAATTACCCAACAGTTAAATCTGTCATCATCATATGATGGGCTATTACTCTATTAAGTGTATCTATTAAGTATTACTCTAAAATGTAAGTCTCTTTGTGCGTCTGTATTATTTGCCACAGTCGTGGAAGTATATTTTTGTCATAATTACAACATTTTTCAATGATTTTTTACTAATTAGGAATCGGGTTTTTATTGT-TTTTTTAGCAGAGAAACTTTTTTTTGTACAAGGCTTTTAAAATAGCTTTAAGAATTATATTAAGAATATGTTTATGACTTTACCTAGTAATTGTACTGTACTTTCCATATCCATTTCTTAAAAAATGTAGTTAAATA---TAACTTCTACCAAATGATTTTAAATGTATCTTAATTCTTCAAATTCTAGGTCCTGAAACGCGGTGCCAATGTGAATGACCGGGATGGTCTGACGGACATGACATTACTGCACTATGCTTGCAAAGCTGGTGCAAATGGTGTTGGGAATGTTACAGCTGCCACCAGAACTGTTGGACTCTTACTGGACAAAAGGGCTGACATTTACTTGCGCTGCCGCTGGACTGACATGGCAGCTATACATTATGCGGCCTACTTCGATGTGGCTCCTGTAGTTGAACTGCTCTTAAAGGCTAGCAGAGGATTGGGTATTTATTTTAGAAATCTTGAGATAAATCTCATACTTCATGCAATTGAAAAATTTAATGTGTGGCTGTGCTATGTAATTTTTTAAAAATGTTTTTTATGTTCTTGTAGATAGAAATTTGC--------TTAAGCTAACGTAGAATGCTTTGTTTCCATCATTTAATAGAATGTTAGTG---------------------------------------------------------------------------------------------------------------------------------------
Ntennessensis_LittleStony_N645 TGTTAACAAAATAAACACCTGAACAACCACATAATAAAATGACACTTTACTGGATATTCAAAATTACCCAACAGTTAAATCTGTCATCATCATATGATGGGCTATTATTCTATTAAGTGTATCTATTAAGTATTACTCTAAAATGCAAGTCTCTTTGTGCGTCTGTATTATTTGCCACAGTCGTGGAAGTATATTTTTGTCATAATTACAACATTTTTCAATGATTTTTTCCTAATTAGGAATCGAGTTTTAATTGTTTTTTTTAGCAGAGAAACTTTTTTTTGTACAAGGCTTTTAAAATAGCTTTAAGATTTATATTAAGAATATGTTTATGACTTTTCAAAGTAATTGTACTGTACTTTCCATATCCATTTCTTAAAAAATGTAGTTAAATATGATAACTTCTACCAAATGATTTTAAATGTATCTTAATTCTTCAAATTCTAGGTCCTGAAACGCGGTGCCAATGTGAATGACCGGGATGGTCTGACGGACATGACATTACTGCACTATGCTTGCAAAGCTGGTGCAAATGGTGTTGGGAATGTTACAGCTGCCACCAGAACTGTTGGACTCTTACTGGACAAAAGGGCTGACATTTACTTGCGCTGCCGCTGGACTGACATGGCAGCTATACATTATGCGGCCTACTTCGATGTGGCTCCTGTAGTTGAACTGCTCTTAAAGGCTAGCAGAGGATTGGGTATTTATTTTAGAAATCTTGAGATAAATCTCATACTTCATGCAAATGAAAAATTTAATGTGTGGCTGTGCTATGTAATTTTTTAAAAATGTTTTTTATCTTCTTGTAGATGGAAATTTGC--------TTAAGCTAATGTAGAATGCTTTGTTTCCATCATTTAATAGAATGTTACTGGATAAACTATA---------------------------TACATATATATGTATATATATA---AATATAAAAAGAAGTATCCTGAGTGAGTGACTGACTGACT-CTCATCAACACACAGCCCA------------
Ntennessensis_Watauga_N1046 TGTTAACAAAATAAACACCTGAACAACCACATAATAAAATAACACTTTACTGGCTATTCAAAATTACCCAACAGTTAAATCTGTCATCATCATATGATGGGCTATTACTCTATTAAGTGTATCTATTAAGTATTACTCTAAAATGTAAGTCTCTTTGTACATCTGTATTATTTGCCACAGTCGTGGAAGTATATTTTTGTCATAATTACAACATTTTTCGATGATTTTTTCCTAATTAGGAATCGGGTTTTAATTGT-TTTTTTAGCAGAGAAACTTTTTTTTGTACAAGGCTTTTAAAATAGCTTTAAGAATTATATTAAGAATATGTTTATGACTTTTCCTAGTAATTGTACTGTACTTTCCATATCCATTTCTTAAAAAATGTAGTTAAATATGATAACTTCTACCAAATGTTTTTAAATGTATCTTAATTCTTCTAATTCTAGGTCCTGAAACGCGGTGCCAATGTGAATGACCGGGATGGTCTGACGGACATGACATTACTGCACTATGCTTGCAAAGCTGGTGCAAATGGTGTTGGGAATGTTACAGCTGCCACCAGAACTGTTGGACTCTTACTGGACAAAAGGGCTGACATTTACTTGCGCTGCCGCTGGACTGACATGGCAGCTATACATTATGCGGCCTACTTCGATGTGGCTCCTGTAGTTGAACTGCTCTTAAAGGCTAGCAGAGGATTGGGTATTTATTTTAGAAATCTTGAGATAAATCTCATACTTCATGCAATTGAAAAATTTAATGTGTGGCTGTGCTATGTAATTTTTTAAAAATGTTTTTTATGTTCTTGTAGATGGAAATTTGC--------TTAAGCTAACGTAGAATGCTTTGTTTCCATCATTTAATAGAATGTTAGTGGATAAACTATA---------------------------TACATATATATGTCTTTATATATATTGTGTGTGAGTGGGTCCCTGGAATGTTTAGATTCACAATTTTTTTTTAAAACTCCT----------------
