# Supplementary material for: ﻿New species in old mountains: integrative taxonomy reveals ten new species and extensive short-range endemism in Nesticus spiders (Araneae, Nesticidae) from the southern Appalachian Mountains
Source: Zookeys. 2023 Feb 3;1145:1–130. doi: 10.3897/zookeys.1145.96724 (PMC10208238; doi:10.3897/zookeys.1145.96724)
Supplement: Supplementary material 4 — Input alignments, analysis log files, and output tree files [file zookeys-1145-001_article-96724__-s004.zip › uce-2002010 (modified).phy]

 88 903
Nsilvestrii_Hellgate_N1108 ----------------------------------------------------------ATCGACAAGCTCAACAGGAAGTACACCTTACTCATCTTTCTCTTCCTGGCACTGCCCATCTTCACCAAGCAGTACATCGGAGACCCCATCGAGTGCTTCACGCCCACATACTTCACCGAAAGTCAGTCCCGCTATGTGAACAGTTACTGCTGGACAACATCCACGTACTACCTAGTGACAGACGGATCGGTGGACGACATCGGAGAGCCTGCCGAAAACACCCTTGACCCAAAGCAGTTGTCCGATGAGATCGACTACAGTGCTGCAGCAGGAGAAGAAGGGGCTATCACACCAGACAAGCTTCGGAGGGTCAGAGTCACGTATTATCAGTGGTCACCGCTCATCCTCCTGGTCCAAGGATGCTGCTTTCATCTGCCCTTTGTCCTGTGGGGGGCATGCGCACACAACGCGGGGGTCAAGATTCGTCGGCTTTTAAAGAGGGCATCGGACATTGCTAGCCTGCCTCCCGGTTGTCAGCAGAGGGAAGCACTTCTGGCCGAATTCGTGGACCAATTCCATACAATGGTCAACGGAAATGTGGGATGTTGTGCAGACCCTTCGTGCAGAATTCCCATCACGTGCCGATGTGGGACTGGTCCCAGTCGATACCTGTGCCTCCTGTACCTGCTGGTGAAGACCCTGTATGTGCTGAACGTTTTCCTGCAGTTTCTACTCCTGACTGCTTTTATGGGGAGAGGTTATTTCAAACATGGGGTGGAGCTTCTTCGTAGGTAAGAACTTCGATCATTTTTTTTGTGTGTGT----------------------------------------------------------------------------------
Narcheri_Cheaha_N023 ATTCCTTCTCCGCTTCCACGATCTGATTGGTGGCATCCACGTCCCCATCGACGATGGCATCGACAAGCTCAACAGGAAGTACACCCTACTCATTTTCCTCTTCCTGGCACTGCCCATCTTCACCAAGCAGTACATCGGAGATCCCATCGAGTGCTTCACGCCCACCTACTTCACCGAGAGCCAGTCGCGCTATGTGAACAGTTACTGCTGGACAACGTCCACCTACTACCTCGTGACGGACGGATCGGTGGACGACATTGGAGAGCCTGCCGAAAACACCCTTGACCCAAAGCAGCTGTCCGATGAGATAGACTACAGTGCTGCAGCAGGGGAAGAAGGGGCCATCACACCAGACAAGCTTCGGAGGGTCAGAGTTACCTATTACCAGTGGTCACCGCTCATCCTCCTGGTCCAGGGTTGTTGCTTTCACTTGCCCTTTGTCCTGTGGGGGGCATGCGCACACAATGCGGGGGTCAAGATCCGTCGGCTTCTGAAAAGGGCATCGGACATTGCCAGCCTTCCTCCCGGTTGTCAGCAGAGGGAAGCCCTTCTGGCCGAATTCGTGGACCAATTCCATACAATGGTCAACGGTAATGTGGGGTGCTGCGCTGACCCTTCGTGCAGGATTCCCATCACGTGCCGATGTGGGACTGGTCCCAGTCGATACCTGTGCCTCCTGTACCTACTAGTGAAGACCCTGTATGTACTGAACGTTTTTTTGCAGTTTCTACTTCTGACTGCTTTCATGGGAAGAGGTTATTTTAAGCACGGGGTGGAGCTTCTTCGCAGGTAAG------------------AGTTTTTACTTCGATTGAATCTCTTGTTTGCTAAACTAATCATCATAAGAAGGAGATCATATATGAAGCCGCTGTACCACTCAGTGTGTGA
Narcheri_MillShoalCreek_N727 ---------------------------------------------------------------------------------------------------------GGCACTGCCCATCTTCACCAAGCAGTACATTGGAGATCCCATCGAGTGCTTCACGCCCACCTACTTCACCGAGAGCCAGTCGCGCTATGTGAACAGTTACTGCTGGACAACGTCCACCTACTACCTCGTGACGGACGGATCGGTGGACGACATTGGAGAGCCTGCCGAAAACACCCTTGACCCAAAGCAGCTGTCCGATGAGATAGACTACAGTGCTGCAGCAGGGGAAGAAGGGGCCATCACACCAGACAAGCTTCGGAGGGTCAGAGTTACCTATTACCAGTGGTCACCGCTCATCCTCCTGGTCCAGGGATGTTGCTTTCACTTGCCCTTTGTCCTGTGGGGGGCATGCGCACACAATGCGGGGGTCAAGATCCGTCGGCTTCTGAAAAGGGCATCGGACATTGCCAGCCTTCCTCCCGGTTGTCAACAGAGGGAAGCCCTTCTGGCCGAATTCGTGGACCAATTCCATACAATGGTCAACGGTAATGTGGGGTGCTGCGCTGACCCTTCGTGCAGGATTCCCATCACGTGCCGATGTGGCACTGGTCCCAGTCGATACCTGTGCCTCCTGTACCTACTAGTGAAGACCCTGTATGTGCTGAACGTTTTTTTGCAGTTTCTAC----------------------------------------------------------------------------------------------------------------------------------------------------------------------------
Nbarri_Bishop_N1072 ATTCCTCCTCCGCTTCCACGATCTGATTGGTGGCATCCACGTCCCCATCGACGATGGCATCGACAAGCTCAACAGGAAGTACACCCTACTCATTTTCCTCTTCCTGGCACTGCCCATCTTCACCAAGCAGTACATTGGGGATCCCATCGAGTGCTTCACGCCCACCTACTTCACTGAGAGTCAGTCGCGCTATGTGAACAGTTACTGTTGGACAACGTCCACCTACTACCTCGTGACGGACGGATCGGTGGACGACATTGGAGAGCCTGCCGAAAACACCCTTGACCCAAAGCAGCTGTCCGATGAGATAGACTACAGCGCTGCGGCAGGGGAAGAAGGGGCCATCACACCGGATAAGCTTCGGAGGGTCCGAGTCACCTATTACCAGTGGTCACCGCTCATCCTCCTGGTCCAGGGATGTTGCTTTCACTTGCCCTTTGTCCTGTGGGGGGCATGCGCACACAACGCGGGGGTCAAGATCCGTCGGCTTCTGAAAAGGGCATCGGACATTGCCAGCCTTCCTCCCGGTTGTCAGCAGAGGGAAGCCCTTCTGGCCGAATTCGTGGATCAATTCCATACAATGGTCAACGGTAATGTGGGATGCTGCGCTGATCCTTCGTGCAGGATTCCCATCACGTGCCGATGTGGGACTGGCCCCAGTCGATACCTGTGCCTCCTGTACCTGCTAGTGAAGACCCTGTATGTGCTGAACGTTTTTTTGCAGTTTCTACTTCTGACTGCTTTTATGGGAAGAGGTTATTTTAAGCACGGGGTGGAGCTTCTTCGCAGGTAAGAGTTTTGAACATATTTATGGTTTGTATTTTCATTGTGTTTTCGATCTACAAATGGAAAAGTAATA--------------------------------------------
Nbarri_LostCoveCave_N0065 -----------------------------------TCCACGTCCCCATCGACGATGGCATCGACAAGCTCAACAGGAAGTACACCCTACTCATTTTCCTCTTCCTGGCACTGCCCATCTTCACCAAGCAGTACATTGGGGATCCCATCGAGTGCTTCACGCCCACCTACTTCACTGAGAGTCAGTCGCGCTATGTGAACAGTTACTGTTGGACAACGTCCACCTACTACCTCGTGACGGACGGATCGGTGGACGACATTGGAGAGCCTGCCGAAAACACCCTTGACCCAAAGCAGCTGTCCGATGAGATAGACTACAGCGCTGCGGCAGGGGAAGAAGGGGCCATCACACCGGATAAGCTTCGGAGGGTCCGAGTCACCTATTACCAGTGGTCACCGCTCATCCTCCTGGTCCAGGGATGTTGCTTTCACTTGCCCTTTGTCCTGTGGGGGGCATGCGCACACAACGCGGGAGTCAAGATCCGTCGGCTTCTGAAAAGGGCATCGGACATTGCCAGCCTTCCTCCCGGTTGTCAGCAGAGGGAAGCCCTTCTGGCCGAATTCGTGGATCAATTCCATACAATGGTCAACGGTAATGTGGGATGCTGCGCTGATCCTTCGTGCAGGATTCCCATCACGTGCCGATGTGGGACTGGCCCCAGTCGATACCTGTGCCTCCTGTACCTGCTAGTGAAGACCCTGTATGTGCTGAACGTTTTTTTGCAGTTTCTACTTCTGACTGCTTTTATGGGAAGAGGTTATTTTAAGCACGGGGTGGAGCTTCTTCGCAGGTAAGAGTTTTGAACATATTTATGGTTTGTAGTTCAATTTAATATCTTGTTTACAAATCTAAACATCATGAGAAAGGAAATATAGATGGAGTCACTGTACCACTCGGTGTGTAA
Nbarri_eyed_ClayCave_G2082 ------------------------------------------------------------------------------------------------------------------------------------------------------------------------------------------------TGTGAACAGTTACTGCTGGACAACGTCCACCTACTACCTTGTGACGGACGGATCGGTGGACGACATTGGAGAGCCCGCCGAAAACACCCTTGACCCAAAGCAGCTGTCCGATGAGATAGACTACAGTGCTGCGGCAGGGGAAGAAGGGGCCATCACACCGGACAAGCTTCGGAGGGTCCGAGTGACCTATTACCAGTGGTCACCGCTCATCCTCCTGGTCCAGGGATGTTGCTTTCACTTGCCCTTTGTCCTGTGGGGGGCATGCGCGCACAACGCGGGGGTCAAGATCCGTCGGCTTCTGAAAAGGGCATCGGACATTGCCAGCCTTCCTCCCGGTTGTCAGCAGAGGGAAGCCCTTCTGGCCGAATTCGTGGACCAATTCCATACAATGGTCAACGGTAATGTGGGATGCTGCGCTGATCCTTCGTGCAGGATTCCCATCACGTGCCGATGTGGGACCGGTCCCAGTCGATACCTGTGCCTCCTGTACCTGCTAGTGAAGACCCTGTATGTGCTGAACGTTTTTTTGCAGTTTCTACTTCTGACTGCTTTTATGGGAAGAGGTTATTTTAAGCACGGGGTGGAGCTTCTTCGCAGGTAAGAATTTCAAACATATTTGTGGTTTGTATTTCAATTGAATCTCTTGTTTACAAATCTAAACATCATGAGAAAGGAATTATAGATGGAGTCGCTGTATCACTCGATG-----
Nbarrowsi_Gregorys_N270 ATTCCTCCTCCGCTTTCACGATCTGATTGGTGGCATCCACGTCCCCATCGACGATGGCATCGACAAGCTCAACAGGAAGTACACCCTACTCATTTTCCTCTTCCTGGCGCTGCCCATCTTCACTAAGCAGTACATCGGGGATCCCATCGAGTGCTTCACGCCCACCTACTTCACCGAGAGTCAGTCGCGCTATGTGAACAGTTACTGTTGGACAACGTCCACCTACTACCTCGTGACGGACGGATCGGTGGACGACATTGGAGAGCCTGCCGAAAACACCCTTGACCCAAAGCAGCTGTCCGATGAGATAGACTACAGTGCTGCGGCAGGGGAAGAAGGGGCCATCACACCGGATAAGCTTCGGAGGGTCCGAGTCACCTATTACCAGTGGTCACCGCTCATCCTCCTGGTCCAGGGATGTTGCTTTCACTTGCCCTTTGTCCTGTGGGGGGCATGCGCACACAACGCGGGGGTCAAGATCCGTCGGCTTCTGAAAAGGGCATCGGACATTGCCAGCCTTCCTCCCGGTTGTCAGCAGAGGGAAGCCCTTCTGGCCGAATTCGTGGACCAATTCCATACAATGGTCAACGGTAATGTGGGATGCTGCGCTGATCCTTCGTGCAGGATTCCCATCACGTGCCGATGTGGGACTGGCCCCAGTCGATACTTGTGCCTCCTGTACCTGCTAGTGAAGACCCTGTATGTGCTGAACGTTTTTTTGCAGTTTCTACTTCTGACTGCTTTTATGGGAAGAGGTTATTTTAAGCATGGGGTGGAGCTTCTTCGCAGGTAAGAGTTTCGAATATATTTATGGTTTGAATTTCAATTAAATATCTTGTTTACAAATCTGAACATCATGAGAAAGGAATTATAGATGGAGTCGCTGTACTA------------
Nbarrowsi_Tuckaleechee_N360 ATTCCTCCTCCGCTTTCACGATCTGATTGGTGGCATCCACGTCCCCATCGACGATGGCATCGACAAGCTCAACAGGAAGTACACCCTACTCATTTTCCTCTTCCTGGCGCTGCCCATCTTCACTAAGCAGTACATCGGGGATCCCATCGAGTGCTTCACGCCCACCTACTTCACCGAGAGTCAGTCGCGCTATGTGAACAGTTACTGTTGGACAACGTCCACCTACTACCTCGTGACGGACGGATCGGTGGACGACATTGGAGAGCCTGCCGAAAACACCCTTGACCCAAAGCAGCTGTCCGATGAGATAGACTACAGTGCTGCGGCAGGGGAAGAAGGGGCCATCACACCGGATAAGCTTCGGAGGGTCCGAGTCACCTATTACCAGTGGTCACCACTCATCCTCCTGGTCCAGGGATGTTGCTTTCACTTGCCCTTTGTCCTGTGGGGGGCATGCGCACACAACGCGGGGGTCAAGATCCGTCGGCTTCTGAAAAGGGCATCGGACATTGCCAGCCTTCCTCCCGGTTGTCAGCAGAGGGAAGCCCTTCTGGCCGAATTCGTGGACCAATTCCATACAATGGTCAACGGTAATGTGGGATGCTGCGCTGATCCTTCGTGCAGGATTCCCATCACGTGCCGATGTGGGACTGGCCCCAGTCGATACTTGTGCCTCCTGTACCTGCTAGTGAAGACCCTGTATGTGCTGAACGTTTTTTTGCAGTTTCTACTTCTGACTGCTTTTATGGGAAGAGGTTATTTTAAGCATGGGGTGGAGCTTCTTCGCAGGTAAGAGTTTCGAACATATTTATGGTTTGAATTTCAATTAAATATCTTGTTTACAAATCTGAACATCATGAGAAAGGAATTATAGATGGAGTCGCTGTACTACTCGATGTGTGA
Nbishopi_DryFalls_N150 ---------------------------------------------------CGATGGCATCGACAAGCTCAACAGGAAGTACACCCTACTCATTTTCCTCTTCCTGGCACTGCCCATCTTCACCAAGCAGTACATAGGGGATCCCATCGAGTGCTTCACGCCCACCTACTTCACCGAGAGTCAGTCGCGCTATGTGAACAGTTACTGCTGGACAACGTCCACCTACTACCTCGTGACGGACGGATCGGTGGACGACATCGGAGAGCCTGCCGAAAACACCCTTGACCCAAAGCAGCTGTCCGATGAGATAGACTACAGTGCTGCGGCAGGAGAAGAAGGGGCCATCACACCGGATAAGCTTCGGAGGGTCCGAGTCACCTATTACCAGTGGTCACCGCTCATCCTCCTGGTCCAAGGATGTTGCTTTCACTTGCCCTTTGTCCTGTGGGGGGCATGCGCACACAACGCGGGGGTCAAGATCCGTCGGCTTCTGAAAAGGGCATCGGACATTGCCAGCCTTCCTCCCGGTTGTCAGCAGAGGGAAGCCCTTCTGGCCGAATTCGTGGACCAATTCCATACAATGGTCAACGGCAATGTGGGATGCTGCGCTGATCCTTCGTGCAGGATTCCCATCACGTGCCGATGTGGGACTGGCCCCAGTCGATACCTGTGCCTCCTGTACCTGCTAGTGAAGACCCTGTATGTGCTGAACGTTTTTTTGCAGTTTCTACTTCTGACTGCTTTTATGGGAAGAGGTTATTTTAAGCACGGGGTGGAGCTTCTTCGCAGGTAAGAGTTTTGAGCATATTTATGGTTTA---TTTAATTGAATATCTTGTTTACAAATCTAAACATCATGAGAAAGGAAATATAGATGGAGTCGCTGTACCACTCGGTGTGTAA
Nbishopi_PoleCr_Chattooga_N885 ATTCCTCCTCCGCTTCCACGATCTGATTGGTGGTATTCACGTCCCCATCGACGATGGCATCGACAAACTCAACAGGAAGTACACCCTACTCATTTTCCTCTTCCTGGCACTGCCCATCTTCACCAAGCAGTACATCGGGGATCCCATCGAGTGCTTCACGCCCACCTACTTCACCGAGAGTCAGTCGCGCTATGTGAACAGTTACTGCTGGACAACGTCCACCTACTACCTCGTGACGGACGGATCGGTGGACGACATCGGAGAGCCTGCCGAAAACACCCTTGACCCAAAGCAGCTGTCCGATGAGATAGACTACAGTGCTGCGGCAGGAGAAGAAGGGGCCATCACACCGGATAAGCTTCGGAGGGTCCGAGTCACCTATTACCAGTGGTCACCGCTCATCCTCCTGGTCCAGGGATGTTGCTTTCACTTGCCCTTTGTCCTGTGGGGGGCATGCGCACACAACGCGGGGGTCAAGATCCGTCGGCTTCTGAAAAGGGCATCGGACATTGCCAGCCTTCCTCCCGGTTGTCAGCAGAGGGAAGCCCTTCTGGCCGAATTCGTGGACCAATTCCATACAATGGTCAACGGCAATGTGGGATGCTGCGCTGACCCTTCGTGCAGGATTCCCATCACGTGCCGATGTGGGACTGGCCCCAGTCGATACCTGTGCCTCCTGTACCTGCTAGTGAAGACCCTGTATGTGCTGAACGTTTTTTTGCAGTTTCTACTTCTGACTGCTTTTATGGGAAGAGGTTATTTTAAGCACGGGGTGGAGCTTCTTCGCAGGTAAGAGTTTTGAGCATATTTATGGTTTGTATTTTAATTGAATATCTTGTTTACAAATCTAAACATCATGAGAAAGGAAATATAGATGGAGTCGCTGTACCACTCGGTGTGTAA
Nbishopi_StandingIndian_N131 ATTCCTCCTCCGCTTCCACGATCTGATTGGTGGTATCCACGTCCCCATCGACGATGGCATCGACAAGCTCAACAGGAAGTACACCCTACTCATTTTCCTCTTCCTGGCACTGCCCATCTTCACCAAGCAGTACATCGGGGATCCCATCGAGTGCTTCACGCCCACCTACTTCACCGAGAGTCAGTCGCGCTATGTGAACAGTTACTGCTGGACAACGTCCACCTACTACCTCGTGACGGACGGATCGGTGGACGACATCGGAGAGCCTGCCGAAAACACCCTTGACCCAAAGCAGCTGTCCGATGAGATAGACTACAGTGCTGCGGCAGGAGAAGAAGGGGCCATCACACCGGATAAGCTTCGGAGGGTCCGAGTCACCTATTACCAGTGGTCACCGCTCATCCTCCTGGTCCAGGGATGTTGCTTTCACTTGCCCTTTGTCCTGTGGGGGGCATGCGCACACAACGCGGGGGTCAAGATCCGTCGGCTTCTGAAAAGGGCATCGGACATTGCCAGCCTTCCTCCCGGTTGTCAGCAGAGGGAAGCCCTTCTGGCCGAATTCGTGGACCAATTCCATACAATGGTCAACGGCAATGTGGGATGCTGCGCTGACCCTTCGTGCAGGATTCCCATCACGTGCCGATGTGGGACTGGCCCCAGTCGATACCTGTGCCTCCTGTACCTGCTAGTGAAGACCCTGTATGTGCTGAACGTTTTTTTGCAGTTTCTACTTCTGACTGCTTTTATGGGAAGAGGTTATTTTAAGCACGGGGTGGAGCTTCTTCGCAGGTAAGAGTTTTGAGCATATTTATGGTTT-TAATTTAATTGAATATCTTGTTTACAAATCTAAACATCATGAGAAAGGAAATATAGATGGAGTCGCTGTACCACTCGGTGTGTAA
Nbrimleyi_NewberryCr_N984 -----------------------------------------TCCCCATCGACGATGGCATCGACAAGCTCAACAGGAAGTACACCCTACTCATTTTCCTCTTCCTGGCACTGCCCATCTTCACCAAGCAGTACATCGGGGATCCCATCGAGTGCTTCACGCCCACCTACTTCACCGAGAGTCAGTCGCGCTATGTGAACAGTTACTGCTGGACAACGTCCACCTACTACCTCGTGACGGACGGATCGGTGGACGACATTGGAGAGCCTGCCGAAAACACCCTTGACCCAAAGCAGCTGTCCGATGAGATAGACTACAGTGCTGCGGCAGGGGAAGAAGGGGCCATCACACCGGATAAGCTTCGGAGGGTCCGAGTCACCTATTACCAGTGGTCACCGCTCATCCTCCTGGTCCAGGGATGTTGCTTTCACTTGCCCTTTGTCCTGTGGGGGGCATGCGCACACAACGCGGGGGTCAAGATCCGTCGGCTTCTGAAAAGGGCATCGGACATTGCCAGCCTTCCTCCCGGTTGTCAGCAGAGGGAAGCCCTTCTGGCCGAATTCGTGGACCAATTCCATACAATGGTCAACGGTAATGTGGGATGCTGCGCTGATCCTTCGTGCAGGATTCCCATCACGTGCCGATGTGGGACTGGCCCCAGTCGATACCTGTGCCTCCTGTACCTGCTAGTGAAGACCCTGTATGTGCTGAACGTTTTTTTGCAGTTTCTACTTCTGACTGCTTTTATGGGAAGAGGTTATTTTAAGCACGGGGTGGAGCTTCTTCGCAGGTAAGTGTTTCGAACATATTTATAGTTTGTATTTCAATTGAATATCTTGTT---------------------------------------------------------------
Nbrimleyi_RumblingBald_N241 ATTCCTCCTCCGCTTCCACGATCTGATTGGTGGTATCCACGTCCCCATCGACGATGGCATCGACAAGCTCAACAGGAAGTACACCCTACTCATTTTCCTCTTCCTGGCACTGCCCATCTTCACCAAGCAGTACATCGGGGATCCCATCGAGTGCTTTACGCCCACCTACTTCACCGAGAGTCAGTCGCGCTATGTGAACAGTTACTGCTGGACAACGTCCACCTACTACCTCGTGACGGACGGATCGGTGGACGACATTGGAGAGCCTGCCGAAAACACCCTTGACCCAAAGCAGCTGTCCGATGAGATAGACTACAGTGCTGCGGCAGGGGAAGAAGGGGCCATCACACCGGATAAGCTTCGAAGGGTCCGAGTCACCTATTACCAGTGGTCACCGCTCATCCTCCTGGTCCAGGGATGTTGCTTTCACTTGCCCTTTGTCCTGTGGGGAGCATGCGCACACAACGCGGGGGTCAAGATCCGTCGGCTTCTGAAAAGGGCATCGGACATTGCCAGCCTTCCTCCCGGTTGTCAGCAGAGGGAAGCCCTTCTGGCCGAATTCGTGGACCAATTCCATACAATGGTCAACGGTAATGTGGGATGCTGCGCTGATCCTTCGTGCAGGATTCCCATCACGTGCCGATGTGGGACTGGCCCCAGTCGATACCTGTGCCTCCTGTACCTGCTAGTGAAGACCCTGTATGTGCTGAACGTTTTTTTGCAGTTTCTACTTCTGACTGCATTTATGGGAAGAGGTTATTTTAAGCACGGGGTGGAGCTTCTTCGCAGGTAAGAGTTTCGAACATATTTATAGTTTGTATTTCAATTGAATATCTTGTTTACAAATCTAAACATCATGAGAAAGGAAATATAGATGG-------------------------
Ncanei_Egypt_N958 ------------------------------------------------------------------------------------------------------------ACTGCCCATCTTCACCAAGCAGTACATCGGGGATCCCATCGAGTGTTTCACGCCCACCTACTTCACCGAGAGTCAGTCGCGCTATGTGAACAGTTACTGCTGGACAACGTCCACCTACTACCTCGTGACGGACGGATCGGTGGACGACATTGGAGAGCCTGCCGAAAACACCCTTGACCCAAAGCAGCTGTCCGATGAGATAGACTACAGTGCTGCGGCAGGGGAAGAAGGGGCCATCACACCGGATAAGCTTCGGAGGGTCCGAGTCACCTATTACCAGTGGTCACCGCTCATCCTCCTGGTCCAGGGATGTTGCTTTCACTTGCCCTTTGTCCTGTGGGGGGCATGCGCACACAACGCGGGGGTCAAGATCCGTCGGCTTCTGAAAAGGGCATCTGACATTGCCAGCCTTCCTCCCGGTTGTCAGCAGAGGGAAGCCCTTCTGGCCGAATTCGTGGACCAATTCCATACAATGGTCAACGGTAATGTGGGATGCTGCGCTGATCCTTCGTGCAGGATTCCCATCACGTGCCGATGTGGGACTGGCCCCAGTCGATACCTGTGCCTCCTGTACCTGCTAGTGAAGACCCTGTATGTGCTGAACGTTTTTTTGCAGTTTCTACTTCTGACTGCTT----------------------------------------------------------------------------------------------------------------------------------------------------------------
Ncarolinensis_Grandfather_N218 ---------------------------TGGTGGCATCCACGTCCCCATCGACGATGGCATCGACAAGCTCAACAGGAAGTACACCCTACTCATTTTCCTCTTCCTGGCACTGCCCATCTTCACCAAGCAGTACATCGGAGATCCCATCGAGTGCTTCACGCCCACCTACTTCACCGAGAGTCAGTCGCGCTATGTGAACAGTTACTGCTGGACAACGTCCACCTATTACCTCGTGACGGACGGATCGGTGGACGACATTGGAGAGCCTGCCGAAAACACCCTTGACCCAAAGCAGCTGTCCGATGAGATAGACTACAGTGCTGCGGCAGGGGAAGAAGGGGCCATCACACCGGACAAGCTTCGGAGGGTCCGAGTCACCTATTACCAGTGGTCACCGCTCATCCTCCTGGTCCAGGGATGTTGCTTTCACTTGCCCTTTGTCCTGTGGGGGGCATGCGCACACAACGCGGGGGTCAAGATCCGTCGGCTTCTGAAAAGGGCATCGGACATTGCCAGCCTTCCTCCCGGTTGTCAGCAGAGGGAAGCCCTTCTAGCCGAATTCGTGGACCAATTCCATACAATGGTCAACGGTAATGTGGGATGCTGCGCTGATCCATCGTGCAGGATTCCCATCACGTGCCGATGTGGGACTGGTCCCAGTCGATACCTGTGCCTCCTGTACCTGCTAGTGAAGACCCTGTATGTGCTGAACGTTTTTTTGCAGTTTCTACTTCTGACTGCTTTTATGGGAAGAGGTTATTTTAAGCACGGGGTGGAGCTTCTTCGCAGGTAAGAATTTCAAACATATTTATGGTTTGTATTTCAATTGAATCTCTTGTTTACAAATCTAAACATCATGAGAAAGGAATTATAGATGGAGTCGCTGTATCACTCGATG-----
Ncarteri_English_N031 ATTCCTCCTCCGCTTCCACGATCTGATTGGTGGCATCCACGTCCCCATCGACGATGGCATCGACAAGCTCAACAGGAAGTACACCCTACTCATTTTCCTCTTCCTGGCACTGCCCATCTTCACCAAGCAGTACATCGGGGATCCCATCGAGTGCTTCACGCCCACCTACTTCACCGAGAGTCAGTCGCGCTATGTGAACAGTTACTGCTGGACAACGTCCACCTACTACCTCGTGACGGACGGATCGGTGGACGACATTGGAGAGCCTGCGGAAAACACCCTTGACCCAAAGCAGCTGTCCGATGAGATAGACTACAGTGCTGCGGCAGGGGAAGAAGGGGCCATCACACCGGATAAGCTTCGGAGGGTCCGAGTCACCTATTACCAGTGGTCACCGCTCATCCTCCTGGTCCAGGGATGTTGCTTTCACTTGCCCTTTGTCCTGTGGGGGGCATGCGCACACAACGCGGGGGTCAAGATCCGTCGGCTTCTGAAAAGGGCATCAGACATTGCCAGCCTTCCTCCCGGTTGTCAGCAGAGGGAAGCCCTTCTGGCCGAATTCGTGGACCAATTCCATACAATGGTCAACGGTAATGTGGGATGCTGCGCTGATCCTTCGTGCAGGATTCCCATCACGTGCCGATGTGGGACTGGCCCCAGTCGATACCTGTGCCTCCTGTACCTGCTAGTGAAGACCCTGTATGTGCTGAACGTTTTTTTGCAGTTTCTACTTCTGACTGCTTTTATGGGAAGAGGTTATTTTAAGCACGGGGTGGAGCTTCTTCGCAGGTAAGAGTTCCGAACATATTTATGGTTTGTATTTCAATTGAATCTCTTGTTTACA-----------------------------------------------------------
Ncarteri_LaurelCave_nearTYPE_N0296 ATTCCTCCTCCGCTTCCACGATCTGATTGGTGGCATCCACGTCCCCATCGACGATGGCATCGACAAGCTCAACAGGAAGTACACCCTACTCATTTTCCTCTTCCTGGCACTGCCCATCTTCACCAAGCAGTACATCGGGGATCCCATCGAGTGCTTCACGCCCACCTACTTCACCGAGAGTCAGTCGCGCTATGTGAACAGTTACTGCTGGACAACGTCCACCTACTACCTCGTGACGGACGGATCGGTGGACGACATTGGAGAGCCTGCCGAAAACACCCTTGACCCAAAGCAGCTGTCCGATGAGATAGACTACAGTGCTGCGGCAGGAGAAGAAGGGGCCATCACACCGGATAAGCTTCGGAGGGTCCGAGTCACCTATTACCAGTGGTCACCGCTCATCCTCCTGGTCCAGGGATGTTGCTTTCACTTGCCCTTTGTCCTGTGGGGGGCATGCGCACACAACGCGGGGGTCAAGATCCGTCGGCTTCTGAAAAGGGCATCAGACATTGCCAGCCTTCCTCCCGGTTGTCAGCAGAGGGAAGCCCTTCTGGCCGAATTCGTGGACCAATTCCATACAATGGTCAACGGTAATGTGGGATGCTGCGCTGATCCTTCGTGCAGGATTCCCATCACGTGCCGATGTGGGACTGGCCCCAGTCGATACCTGTGCCTCCTGTACCTGCTAGTGAAGACCCTGTATGTGCTGAACGTTTTTTTGCAGTTTCTACTTCTGACTGCTTTTATGGGAAGAGGTTATTTTAAGCACGGGGTGGAGCTTCTTCGCAGGTAAGAGTTTCGAACATATTTATGGTTTGTATTTC-------------------------------------------------------------------------------
Ncarteri_PilotMtn_G2185 ATTCCTCCTCCGCTTCCACGATCTGATTGGTGGCATCCACGTCCCCATCGACGATGGCATCGACAAGCTCAACAGGAAGTACACCCTACTCATTTTCCTCTTCCTGGCACTGCCCATCTTCACCAAGCAGTACATCGGGGATCCCATCGAGTGCTTCACGCCCACCTACTTCACCGAGAGTCAGTCGCGCTATGTGAACAGTTATTGCTGGACAACGTCCACCTACTACCTCGTGACGGACGGATCGGTGGACGACATTGGAGAGCCTGCCGAAAACACCCTTGACCCAAAGCAGCTGTCCGATGAGATAGACTACAGTGCTGCGGCAGGAGAAGAAGGGGCCATCACACCGGATAAGCTTCGGAGGGTCCGAGTCACCTATTACCAGTGGTCACCGCTCATCCTCCTGGTCCAGGGATGTTGCTTTCACTTGCCCTTTGTCCTGTGGGGGGCTTGCGCACACAACGCGGGGGTCAAGATCCGTCGGCTTCTGAAAAGGGCATCAGACATTGCCAGCCTTCCTCCCGGTTGTCAGCAGAGGGAAGCCCTTCTGGCCGAATTCGTGGACCAATTCCATACAATGGTCAACGGTAATGTGGGATGCTGCGCTGATCCTTCGTGCAGGATTCCCATCACGTGCCGATGTGGGACTGGCCCCAGTCGATACCTGTGCCTCCTGTACCTGCTAGTGAAGACCCTGTATGTGCTGAACGTTTTTTTGCAGTTTCTACTTCTGACTGCTTTTATGGGAAGAGGTTATTTTAAGCACGGGGTGGAGCTTCTTCGCAGGTAAGAGTTTCGAACATATTTATGGTTTGTATTTCAATTGAATCTCTTGTTTACAAATCTCAACATCATGAGAAAGGCAATATAGATGGAGCCTCTGTACCACTCGGTGTGTAA
Ncarteri_Pitchfork_N363 ------------------------------------------------------------------------------------------------CCTCTTCCTGGCACTGCCCATCTTCACCAAGCAGTACATCGGGGATCCCATCGAGTGCTTCACGCCCACCTACTTCACCGAGAGTCAGTCGCGCTATGTGAACAGTTACTGCTGGACAACGTCCACCTACTACCTCGTGACGGACGGATCGGTGGACGACATTGGGGAGCCTGCCGAAAACACCCTTGACCCAAAGCAGCTGTCCGATGAGATAGATTACAGTGCTGCGGCAGGGGAAGAAGGGGCAATCACACCGGATAAGCTTCGTAGGGTCCGAGTCACCTATTACCAGTGGTCACCGCTCATCCTCCTGGTCCAGGGATGTTGCTTTCACTTGCCCTTTGTCCTGTGGGGGGCATGCGCACACAACGCGGGGGTCAAGATCCGTCGGCTTCTGAAAAGGGCATCAGACATTGCCAGCCTTCCTCCCGGTTGTCAGCAGAGGGAAGCCCTTCTGGCCGAATTCGTGGACCAATTCCATACAATGGTCAACGGTAATGTGGGATGCTGCGCTGATCCTTCGTGCAGGATTCCCATCACGTGCCGATGTGGGACTGGCCCCAGTCGATACCTGTGCCTCCTGTACCTGCTAGTGAAGACCCTGTATGTGCTGAACGTTTTTTTGCAGTTTCTACTTCTGACTGCTTTTATGGGAAGAGGTTATTTTAAGCACGGGGTGGAGCTTCTTCGCAGGTAAGAGTTGCGAACATATTTATGGTTTGTATTTCAATTGAATCTCTTGTTTACAAATCTCAACACCATGAGAAAAGCAATATAGATGGAGCCTCTGTACCACTCGGTGTGTAA
Ncarteri_WeberCty_N1044 ATTCCTCCTCCGCTTCCACGATCTGATTGGTGGCATCCACGTCCCCATCGACGATGGCATCGACAAGCTCAACAGGAAGTACACCCTACTCATTTTCCTCTTCCTGGCACTGCCCATCTTCACCAAGCAGTACATCGGGGATCCCATCGAATGCTTCACGCCCACCTACTTCACGGAGAGTCAGTCGCGATATGTGAACAGTTACTGCTGGACAACGTCCACCTACTACCTTGTGACGGACGGATCGGTGGACGACATTGGAGAGCCTGCCGAAAACACCCTTGACCCAAAGCAGCTGTCCGATGAGATAGACTACAGTGCTGCGGCAGGGGAAGAAGGGGCCATCACACCGGATAAGCTTCGGAGGGTCCGAGTCACCTATTACCAGTGGTCACCGCTCATCCTCCTGGTCCAGGGATGTTGCTTTCACTTGCCCTTTGTCCTGTGGGGGGCATGCGCACACAACGCGGGGGTCAAGATCCGTCGGCTTCTGAAAAGGGCATCAGACATTGCCAGCCTTCCTCCCGGTTGTCAGCAGAGGGAAGCCCTTCTGGCCGAATTCGTGGACCAATTCCATACAATGGTCAACGGTAATGTGGGATGCTGCGCTGATCCTTCGTGCAGGATTCCCATCACGTGCCGATGTGGGACTGGCCCCAGTCGATACCTGTGCCTCCTGTACCTGCTAGTGAAGACCCTGTATGTGCTGAACGTTTTTTTGCAGTTTCTACTTCTTACTGCTTTTATGGGAAGAGGTTATTTTAAGCACGGGGTGGAGCTTCTTCGCAGGTAAGAGTTTCGAACATATTTATGGTTTGTATTTCAATTGAATCTCTTGTTTACAAATCTCAACATCATGAGAAAGGCAATATAGATGGAGCCTATGTACCACTCGGTGTGTAA
Ncarteri_div__RainbowCave_G2089 ----------------------------------------------------------------------------------------CTCATTTTCCACTTCCTGGCACTGCCCATCTTCACCAAGCAGTACATCGGGGATCCCATCGAGTGCTTCACACCCACCTACTTCACCGAGAGCCAGTCGCGCTATGTGAACAGTTACTGCTGGACAACGTCCACCTACTACCTCGTGACGGACGGATCGGTGGACGACATTGGAGAGCCTGCCGAAAACACCCTTGACCCAAAGCAGCTGTCCGATGAGATAGACTACAGTGCTGCGGCAGGGGAAGAAGGGGCCATCACACCAGACAAGCTTCGGAGGGTCAGAGTTACCTATTACCAGTGGTCACCGCTCATCCTCCTGGTCCAGGGATGTTGCTTTCACTTGCCCTTTGTTCTGTGGGGGGCATGCGCACACAACGCGGGGGTCAAGATCCGTCGGCTTCTGAAAAGGGCATCGGACATTGCCAGCCTTCCTCCCGGTTGTCAACAGAGGGAGGCCCTTCTGGCCGAATTCGTGGACCAATTCCATACAATGGTCAACGGTAATGTGGGGTGCTGCGCTGACCCTTCGTGCAGGATTCCCATCACGTGCCGATGTGGGACTGGTCCCAGTCGATACCTGTGCCTCCTGTACCTACTAGTGAAGACCCTCTATGTGCTGAACGTTTTTTTGCAGTTTCTACTTCTGACTGCTTTCATGGGAAGAGGTTATTTTAAGCACGGGGTGGAGCTTCTTCGCCGGTAAG------------------AGTTTGTATTTCGATTGAATGTCTTGTTTACAAATCTAATCATCATAGGAAAGGAATCATAGATGAAGCCGCCGAACCACGCGGTGTGTGA
Ncherokee_BallhootScar_N193 GTTCCTCCTCCGCTTCCACGATCTGATTGGTGGCATCCACGTCCCCATCGACGATGGCATCGACAAGCTCAACAGGAAGTACACCCTACTCATTTTCCTCTTCCTGGCACTGCCCATCTTCACCAAGCAGTACATCGGAGATCCCATCGAGTGCTTCACGCCCACCTACTTCACCGAGAGTCAGTCGCGCTATGTGAACAGTTACTGCTGGACAACGTCCACCTACTACCTCGTGACGGACGGATCGGTGGACGACATAGGAGAGCCGGCCGAAAACACCCTTGACCCAAAGCAGCTGTCCGATGAGATAGACTACAGTGCTGCGGCAGGAGAAGAAGGGGCCATCACACCGGATAAGCTTCGGAGGGTCCGAGTCACCTATTACCAGTGGTCACCGCTCATCCTCCTGGTCCAGGGATGTTGCTTTCACTTGCCCTTTGTCCTGTGGGGGGCATGCGCACACAACGCGGGGGTCAAGATCCGTCGGCTTCTGAAAAGGGCATCGGACATTGCCAGCCTTCCTCCCGGTTGTCAGCAGAGGGAAGCCCTTCTGGCCGAATTCGTGGACCAATTCCATACCATGGTCAACGGTAATGTGGGATGCTGCGCTGATCCTTCGTGCAGGATTCCCATCACGTGCCGATGTGGGACTGGCCCCAGTCGATACCTGTGCCTCCTGTACCTGCTAGTGAAGACCCTGTATGTGCTGAACGTTTTTTTGCAGTTTCTACTTCTGACTGCTTTTATGGGAAGAGGTTATTTTAAGCACGGGGTGGAGCTTCTTCGCAGGTAAGAGTTTCGAACATATTTAAGGTTTGTATTCCAATTGAATTTCTTGTTTACAAATCTAAACATCATAAGAAAGAAATTATAGATGGAGTCGCTGTACCACTCTGTGTGTGA
Ncherokee_BalsamMtn_N891 ---------------------------------------------------------------------------------------------------------------------------------------------------------------GCCCACCTACTTCACCGAGAGTCAGTCGCGCTACGTGAACAGTTACTGCTGGACAACGTCCACCTACTACCTCGTGACGGACGGATCGGTGGACGACATTGGAGAGCCCGCCGAAAACACCCTTGACCCAAAGCAGCTGTCCGATGAGATAGACTACAGTGCTGCGGCAGGAGAAGAAGGGGCCATCACACCGGATAAGCTTCGGAGGGTCCGAGTCACCTATTACCAGTGGTCACCGCTCATCCTCCTGGTCCAGGGATGTTGCTTTCACTTGCCCTTTGTCCTGTGGGGGGCATGCGCACACAACGCGGGGGTCAAGATCCGTCGGCTTCTGAAAAGGGCATCGGACATTGCCAGCCTTCCTCCCGGTTGTCAGCAGAGGGAAGCCCTTCTGGCCGAATTCGTGGACCAATTCCATACCATGGTCAACGGTAATGTGGGATGCTGCGCTGATCCTTCGTGCAGGATTCCCATCACGTGCCGATGTGGGACTGGCCCCAGTCGATACCTGTGCCTCCTGTACCTGCTAGTGAAGACCCTGTATGTGCTGAACGTTTTTTTGCAGTTTCTACTTCTGACTGCTTTTATGGGAAGAGGTTATTTTAAGCACGGGGTGGAGCTTCTTCGCAGGTAAGAGTTTCGAACATATTTAAGGTTTGTATTTCAATTGAATTTCTTGTTTACAAATCTAAACATCATAAGAAAGAAATTATAGATGGAGTCGCTGTAACACTCTGTGTGTGA
Ncherokee_SIndianCrk_N681 ------------------------------------------------------------------------------------------------------------------------------------------------------------------------------------------------------------------GACAACGTCCACCTACTACCTCGTGACGGACGGATCGGTGGACGACATTGGAGAGCCAGCCGAAAACACCCTTGACCCAAAGCAGCTGTCCGATGAGATAGACTACAGCGCTGCGGCAGGAGAAGAAGGGGCCATCACACCGGATAAGCTTCGGAGGGTCCGAGTCACCTATTACCAGTGGTCACCGCTCATCCTCCTGGTCCAGGGATGTTGCTTTCACTTGCCCTTTGTCCTGTGGGGGGCATGCGCACACAACGCGGGGGTCAAGATCCGTCGGCTTCTGAAAAGGGCATCGGACATTGCCAGCCTTCCTCCCGGTTGTCAGCAGAGGGAAGCCCTTCTGGCCGAATTCGTGGACCAATTCCATACTATGGTCAACGGTAATGTGGGATGCTGCGCTGATCCTTCGTGCAGGATTCCCATCACGTGCCGATGTGGGACTGGCCCCAGTCGATACCTGTGCCTCCTGTACCTGCTAGTGAAGACCCTGTATGTGCTGAACGTTTTTTTGCAGTTTCTACTTCTGACTGCTTTTATGGGAAGAGGTTATTTTAAGCACGGGGTGGAGCTTCTTCGCAGGTAAGAGTTTCGAACATATTTAAGG-----------------------------------------------------------------------------------------
Ncooperi_BeaverCrk_N1002 ATTCCTCCTCCGCTTCCACGATCTGATTGGTGGTATCCACGTCCCCATCGACGATGGCATCGACAAGCTCAACAGGAAGTACACCCTACTCATTTTCCTCTTCCTGGCACTGCCCATCTTCACCAAGCAGTACATCGGGGATCCCATCGAGTGCTTCACGCCCACCTACTTCACCGAGAGTCAGTCGCGCTATGTGAACAGTTACTGCTGGACGACGTCCACCTACTACCTCGTGACGGACGGATCGGTGGACGACATCGGAGAGCCTGCCGAAAACACCCTTGACCCAAAGCAGCTGTCCGATGAGATAGACTACAGTGCTGCGGCAGGCGAAGAAGGGGCCATCACACCGGATAAGCTTCGGAGGGTCAGAGTCACCTATTACCAGTGGTCACCGCTCATCCTCCTGGTCCAGGGATGTTGCTTTCACTTGCCCTTTGTCCTGTGGGGGGCATGCGCACACAATGCGGGGGTCAAGATCCGTCGGCTTCTGAAAAGGGCATCGGACATTGCCAGCCTTCCTCCCGGTTGTCAGCAGAGGGAAGCCCTTCTGGCCGAATTCGTTGACCAATTCCATACAATGGTCAACGGCAATGTGGGATGCTGCGCTGATCCTTCGTGCAGGATTCCCATCACGTGCCGATGTGGGACTGGCCCCAGTCGATACCTGTGCCTCCTGTACCTGCTAGTGAAGACCCTGTATGTGCTGAACGTTTTTTTGCAGTTTCTACTTCTGACTGCTTTTATGGGAAGAGGTTATTTTAAGCACGGGGTGGAGCTTCTTCGCAGGTAAGAGTTTTGAACATATTTATGGTTTGTATTTCAATTGAATATCTTGTTTACAAATCTAAACATCATG------------------GAGTCGCTGTACCACTCGGTGTGTAA
Ncooperi_BrasstBald_N824 -------------------------------------------------------------------------------------------------------------------------------------------------------------------------------------------------------------------------------------------------------------GACATCGGAGAGCCTGCCGAAAACACCCTTGACCCAAAGCAGCTGTCCGATGAGATAGACTACAGTGCTGCGGCAGGAGAAGAAGGGGCCATCACACCGGATAAGCTTCGGAGGGTCCGAGTCACCTATTACCAGTGGTCACCGCTCATCCTCCTGGTCCAGGGATGTTGCTTTCACTTGCCCTTTGTCCTGTGGGGGGCATGCGCGCACAACGCGGGGGTCAAGATCCGTCGGCTTCTGAAAAGGGCATCGGACATTGCCAGCCTTCCTCCCGGTTGTCAGCAGAGGGAAGCCCTTCTGGCCGAATTCGTGGACCAATTCCATACAATGGTCAACGGTAATGTGGGATGCTGCGCAGATCCTTCGTGCAGGATTCCCATCACGTGCCGATGTGGGACTGGCCCCAGTCGATACCTGTGCCTCCTGTACCTGCTAGTGAAGACCCTGTATGTGCTGAACGTTTTTTTGCAGTTTCTACTTCTGACTGCTTTTATGGGAAGAGGTTATTTTAAGCACGGGGTGGAGCTTCTTCGCAGGTAAGAGTTTTGAACATATTTATGGTTTGTATTTCAATTGAATATCTTGTCTACAAATCTAATCATCATGAGTAAGGAAATATAGAT---------------------------
Ncooperi_CheoahDam_N1122 --------------------------------------------------ACGATGGCATCGACAAGCTCAACAGGAAGTACACCCTACTCATTTTCCTCTTCCTGGCACTGCCCATCTTCACCAAGCAGTACATCGGAGATCCCATCGAGTGCTTCACTCCCACCTACTTCACCGAGAGTCAGTCGCGCTATGTGAACAGTTACTGCTGGACAACGTCCACCTACTACCTCGTGACGGACGGATCGGTGGACGACATCGGAGAGCCAGCCGAGAACACCCTTGACCCAAAGCAGCTGTCCGATGAGATAGACTACAGTGCTGCGGCAGGAGAAGAAGGGGCCATCACACCGGATAAGCTTCGGAGGGTCAGAGTCACCTATTACCAGTGGTCACCGCTCATCCTCCTGGTCCAGGGATGTTGCTTTCACTTGCCCTTTGTCCTGTGGGGGGCATGCGCACACAACGCGGGGGTCAAGATCCGTCGGCTTCTGAAAAGGGCATCGGACATTGCCAGCCTTCCTCCCGGTTGTCAGCAGAGAGAAGCCCTTCTGGCCGAATTCGTTGACCAATTCCATACAATGGTCAACGGTAATGTGGGATGCTGCGCAGATCCTTCGTGCAGGATTCCCATCACGTGCCGATGTGGGACTGGCCCCAGTCGATATCTGTGCCTCCTGTACCTGCTAGTGAAGACCCTGTATGTGCTGAACGTTTTTTTGCAGTTTCTACTTCTGACTGCTTTTATGGGAAGAGGTTATTTTAAGCACGGGGTGGAGCTTCTTCGCAGGTAAGAGTTTTGAACATATTTATGGTATGTATTTCAATTGAATATCTTGTTTACAAA---------------------------------------------------------
Ncooperi_NantRiverGorge_N682 ATTCCTCCTCCGCTTCCACGATCTGATTGGTGGTATCCACGTCCCCATCGACGATGGCATCGACAAGCTCAACAGGAAGTACACCCTACTCATTTTCCTCTTCCTGGCACTGCCCATCTTCACCAAGCAGTACATCGGGGATCCCATCGAGTGCTTCACGCCCACCTACTTCACCGAGAGTCAGTCGCGCTATGTGAACAGTTACTGCTGGACAACGTCCACCTACTACCTCGTGACGGACGGATCGGTGGACGACATCGGAGAGCCTGCCGAAAACACCCTTGACCCAAAGCAGCTGTCCGATGAGATAGACTACAGTGCTGCGGCAGGAGAAGAAGGGGCCATCACACCGGATAAGCTTCGGAGGGTCAGAGTCACCTATTACCAGTGGTCACCGCTCATCCTCCTGGTCCAGGGATGTTGCTTTCACTTGCCCTTTGTCCTGTGGGGGGCATGCGCACACAACGCGGGGGTCAAGATCCGTCGGCTTCTGAAAAGGGCATCGGACATTGCCAGCCTTCCTCCCGGTTGTCAGCAGAGGGAAGCCCTTCTGGCCGAATTCGTGGACCAATTCCATACAATGGTCAACGGTAATGTGGGATGCTGCGCAGATCCTTCGTGCAGGATTCCCATCACGTGCCGATGTGGGACTGGCCCCAGTCGATACCTGTGCCTCCTGTACCTGCTAGTGAAGACCCTGTATGTGCTGAACGTTTTTTTGCAGTTTCTACTTCTGACTGCTTTTATGGGAAGAGGTTATTTTAAGCACGGGGTGGAGCTTCTTCGCAGGTAAGAGTTTTGAGCATATTTATGGTTAGTATTTCAATTGAATATCTTGTCTACAAATCTAAACATCATGAGAAAGGATATATAGATGGAGTCGCTGTACCACTCGGTGTGTAA
Ncooperi_RockCrRoad_N1160 ------------------------------------------------------------------------------------------------CCTCTTCCTGGCACTGCCCATCTTCACCAAGCAGTACATCGGGGATCCCATCGAGTGCTTCACGCCCACTTACTTCACCGAGAGTCAGTCGCGCTATGTGAACAGTTACTGCTGGACAACATCCACCTACTACCTCGTGACGGACGGGTCGGTGGACGACATCGGAGAGCCTGCCGAAAACACCCTTGACCCAAAGCAGCTGTCCGATGAGATAGACTACAGTGCTGCGGCAGGAGAAGAAGGGGCCATCACACCGGATAAGCTTCGGAGGGTCCGAGTCACCTATTACCAGTGGTCACCGCTCATCCTCCTGGTCCAGGGATGTTGCTTTCACTTGCCCTTTGTCCTGTGGGGGGCATGCGCACACAACGCGGGGGTCAAGATCCGTCGGCTTCTGAAAAGGGCATCGGACATTGCCAGCCTTCCTCCCGGTTGTCAGCAGAGGGAAGCCCTTCTGGCCGAATTCGTGGACCAATTCCATACAATGGTCAACGGTAATGTGGGATGCTGCGCTGATCCTTCGTGCAGGATTCCCATCACGTGCCGATGTGGGACTGGCCCCAGTCGATACCTGTGCCTCCTGTACCTGCTAGTGAAGACCCTGTATGTGCTGAACGTTTTTTTGCAGTTTCTACTTCTGACTGCTTTTATGGGAAGAGGTTATTTTAAGCACGGGGTGGAGCTTCTTCGCAGGTAAGAGTTTTGAGCATATTTATGGTTTGTATTTCAATTGAATATCTTGTTTACAAATCTAAA---------------------------------------------------
Ncoylei_Apalachia_N1195 ----------------------------------------------------GATGGCATCGACAAGCTCAACAGGAAGTACACCCTACTCATTTTTCTCTTCCTGGCACTGCCCATCTTCACCAAGCAGTACATCGGGGATCCCATCGAGTGCTTCACGCCCACCTACTTCACCGAGAGTCAGTCGCGCTATGTGAACAGTTACTGCTGGACAACGTCCACCTACTACCTCGTGACGGACGGATCAGTGGACGACATTGGAGAGCCTGCCGAAAACACCCTTGACCCAAAGCAGCTGTCCGATGAGATAGACTACAGTGCTGCGGCAGGGGAAGAAGGGGCCATCACACCGGATAAGCTTCGGAGGGTCCGAGTCACCTATTACCAGTGGTCGCCGCTCATCCTCCTGGTCCAGGGATGTTGCTTTCACTTGCCCTTTGTCCTGTGGGGGGCATGCGCACACAACGCGGGGGTCAAGATCCGTCGGCTTCTGAAAAGGGCATCGGACATTGCCAGCCTTCCTCCCGGTTGTCAGCAGAGAGAAGCCCTTCTGGCCGAATTCGTGGACCAATTCCATACCATGGTCAACGGTAATGTGGGATGCTGCGCTGATCCTTCGTGCAGGATTCCCATCACGTGCCGATGTGGGACTGGCCCCAGTCGATACCTGTGCCTCCTGTATCTGCTAGTGAAGACCCTGTATGTGCTGAACGTTTTTTTGCAGTTTCTACTTCTGACTGCTTTTATGGGAAGAGGTTATTTTAAGCACGGGGTGGAGCTTCTTCGCAGGTAAGAGTTTCGAACTTATGTATGGTTTGTATTTCAATTGAATCTCTTGTTTGCAAATCTAAACATCATGAGAAAGGAATTATAGATGGAGTCGCTGTACCACTCGGTGTGTGA
Ncoylei_DinkinCove_N1118 ATTCCTCCTCCGCTTCCACGATCTGATTGGTGGCATCCACGTCCCCATCGACGATGGCATCGACAAGCTCAACAGGAAGTACACCCTACTCATTTTCCTCTTCCTGGCACTGCCCATCTTCACCAAGCAGTACATCGGGGATCCCATCGAGTGCTTCACGCCCACCTACTTCACCGAGAGTCAGTCGCGCTATGTGAACAGTTACTGCTGGACAACGTCCACCTACTACCTCGTGACGGACGGATCGGTGGACGACATTGGAGAGCCTGCCGAAAACACCCTTGACCCAAAGCAGCTGTCCGATGAGATAGACTACAGTGCTGCGGCAGGGGAAGAAGGGGCCATCACACCGGATAAGCTTCGGAGGGTCCGAGTCACCTATTACCAGTGGTCACCGCTCATCCTCCTGGTCCAGGGATGTTGCTTTCACTTGCCCTTTGTCCTGTGGGGGGCATGCGCACACAACGCGGGGGTCAAGATCCGTCGGCTTCTGAAAAGGGCATCGGACATTGCCAGCCTTCCTCCCGGTTGTCAGCAGAGAGAAGCCCTTCTGGCCGAATTCGTGGACCAATTCCATACCATGGTCAACGGTAATGTGGGATGCTGCGCTGATCCTTCGTGCAGGATTCCCATCACGTGCCGATGTGGGACTGGCCCCAGTCGATACCTGTGCCTCCTGTATCTGCTAGTGAAGACCCTGTATGTGCTGAACGTTTTTTTGCAGTTTCTACTTCTGACTGCTTTTATGGGAAGAGGTTATTTTAAGCACGGGGTGGAGCTTCTTCGCAGGTAAGAGTTTCGAACTTATTTATGGTTTGTATTTCAATTGAATCTCTTGTTTGCAAATCTAAACATCATGAGAAAGGAATTCTAGATGGAATCGCTGTACCACTCGGTCTGTGA
Ncoylei_TiptonCreek_N837 --------------------------------------------------------------------------------------------------------------------------------------------------TCGAGTGTTTCACGCCCACCTACTTCACCGAGAGTCAGTCGCGCTATGTGAACAGTTACTGCTGGACAACGTCCACCTACTACCTCGTGACGGACGGATCGGTGGACGACATTGGAGAGCCTGCCGAAAACACCCTTGACCCAAAGCAGCTGTCCGATGAGATAGACTACAGCGCTGCGGCAGGGGAAGAAGGGGCCATCACACCGGATAAGCTTCGGAGGGTCCGAGTCACCTATTACCAGTGGTCACCGCTCATCCTCCTGGTCCAGGGATGTTGCTTTCACTTGCCCTTTGTCCTGTGGGGGGCATGCGCACACAACGCGGGGGTCAAGATCCGTCGGCTTCTGAAAAGGGCATCGGACATTGCCAGCCTTCCTCCCGGTTGTCAGCAGAGAGAAGCCCTTCTGGCCGAATTCGTGGACCAATTCCATACCATGGTCAACGGTAATGTGGGATGCTGCGCTGATCCTTCGTGCAGGATTCCCATCACGTGCCGATGTGGTACTGGCCCCAGTCGATACCTGTGCCTCCTCTACCTGCTAGTGAAGACCCTGTATGTGCTGAACGTTTTTTTGCAGTTTCTACTTCTGACTGCTTTTATGGGAAGAGGTTATTTTAAGCACGGGGTGGAGCTTCTTCGCAGGTAAGAGTTTCGAACTTTTGTATGGTTTGTATTTCAATTGAATCTCTTGTTTGCAAATCTAAACATCATGAGAAAGGAATTATAGATGGAGTCGCTGTACCAC-----------
Ncressleri_AndersonSpringCave_G2075 -------------------------------------------------------------GACAAGCTCAACAGGAAGTACACCTTACTCATTTTCCTCTTCCTGGCACTGCCCATTTTCACCAAGCAGTACATCGGGGATCCCATCGAGTGCTTCACGCCCACCTACTTCACCGAGAGCCAGTCGCGCTATGTGAACAGTTACTGCTGGACAACGTCCACCTACTACCTCGTGACGGACGGATCGGTGGACGACATTGGAGAGCCTGCCGAAAACACCCTTGACCCAAAGCAGCTGTCCGATGAAATAGACTACAGTGCTGCGGCAGGAGAAGAAGGGGCTATCACACCGGACAAGCTTCGGAGGGTCCGAGTCACCTATTACCAGTGGTCACCTCTCATCCTCCTGGTCCAGGGATGTTGCTTTCACTTGCCCTTTGTCCTGTGGGGGGCATGCGCACACAACGCGGGGGTCAAGATTCGTCGGCTTCTGAAAAGGGCATCGGACATTGCCAGCCTTCCTCCCGGTTGTCAGCAGAGGGAAGCCCTACTGGCCGAATTCGTGGACCAATTCCATACAATGGTCAACGGTAATGTGGGATGCTGCGCTGACCCTTCATGCAGAATTCCCATCACGTGCCGATGTGGAACTGGTCCTAGTCGATACCTGTGCCTCCTGTACTTACTAGTGAAGACCCTGTATGTGCTGAACGTTTTTTTGCAGTTTCTACTCCTGACTGCTTTTATGGGAAGAGGTTATTTTAAGCACGGGGTGGAGCTTCTTCGCAGGTAAGGTTTCCGAGTATATTTAGGGTTTGTATTTCAATTGAATATCTTGTTTACAAATCTAAATCTTATAGGAAAATATAT---------------------------------
Ncressleri_PigeonCave_G2077 ATTCCTCCTCCGCTTCCACGATCTGATCGGTGGCATCCACGTCCCCATCGACGATGGCATCGACAAGCTCAACAGGAAGTACACCTTACTCATTTTCCTCTTCCTGGCACTGCCCATTTTCACCAAGCAGTACATCGGGGATCCCATCGAGTGCTTCACGCCCACCTACTTCACCGAGAGCCAGTCGCGCTATGTGAACAGTTACTGCTGGACAACGTCCACCTACTACCTCGTGACGGACGGATCGGTGGACGACATTGGAGAGCCTGCCGAAAACACCCTTGACCCAAAGCAGCTGTCCGATGAAATAGACTACAGTGCTGCGGCAGGAGAAGAAGGGGCTATCACACCGGACAAGCTTCGGAGGGTCCGAGTCACCTATTACCAGTGGTCACCTCTCATCCTCCTGGTCCAGGGATGTTGCTTTCACTTGCCCTTTGTCCTGTGGGGGGCATGCGCACACAACGCGGGGGTCAAGATTCGTCGGCTTCTGAAAAGGGCATCGGACATTGCCAGCCTTCCTCCCGGTTGTCAGCAGAGGGAAGCCCTACTGGCCGAATTCGTGGACCAATTCCATACAATGGTCAACGGTAATGTGGGATGCTGCGCTGACCCTTCATGCAGAATTCCCATCACGTGCCGATGTGGAACTGGTCCTAGTCGATACCTGTGCCTCCTGTACTTACTAGTGAAGACCCTGTATGTGCTGAACGTTTTTTTGCAGTTTCTACTCCTGACTGCTTTTATGGGAAGAGGTTATTTTAAGCACGGGGTGGAGCTTCTTCGCAGGTAAGGTTTCCGAGTATATTTAGGGTTTGTATTTCAAATGAATATCTTGTTTACAAATCTAAATCTTATAGGAAAATATATTTAAAATGAATAGGGATAATACGCGCTATATCA
Ncrosbyi_MtMitchell_N210 ----------------------------------------------------GATGGCATCGACAAGCTCAACAGGAAGTACACCCTACTCATTTTCCTCTTCCTGGCACTGCCCATCTTCACCAAGCAGTACATCGGGGATCCCATCGAGTGCTTCACGCCCACCTACTTCACCGAGAGTCAGTCGCGCTATGTGAACAGTTACTGCTGGACAACGTCCACCTACTACCTCGTGACGGACGGATCGGTGGACGACATTGGAGAGCCTGTTGAAAACACCCTTGACCCAAAGCAGCTGTCCGATGAGATAGACTACAGTGCTGCGGCAGGGGAAGAAGGGGCCATCACACCGGATAAGCTTCGGAGGGTCCGAGTCACCTATTACCAGTGGTCACCGCTCATCCTCCTGGTCCAGGGATGTTGCTTTCACTTGCCCTTTGTCCTGTGGGGGGCATGCGCACACAACGCGGGGGTCAAGATCCGTCGGCTTCTGAAAAGGGCATCGGACATTGCCAGCCTTCCTCCCGGTTGTCAACAGAGGGAAGCCCTTCTGGCCGAATTCGTGGACCAATTCCATACAATGGTCAACGGTAATGTGGGATGCTGCGCTGATCCTTCGTGCAGGATTCCCATCACGTGCCGATGTGGGACTGGCCCCAGTCGATACCTGTGCCTCCTGTACCTGCTAGTGAAGACCCTGTATGTGCTGAACGTTTTTTTGCAGTTTCTACTTCTGACTGCTTTTATGGGAAGAGGTTATTTTAAGCACGGGGTGGAGCTTCTTCGCAGGTAAGAGTTTCTAACATATTTATAGTTTGTATTTCAATTGAATATCTTGTTTACAAATCTAAACATCATGAGAAAGGAAATATAGATGGAGTCACTGTACCACTCGGTGTGTAA
Ncrosbyi_PricesCrk_N1143 ATTCCTCCTCCGCTTCCACGATCTGATTGGTGGTATCCACGTCCCCATCGACGATGGCATCGACAAGCTCAACAGGAAGTACACCCTACTCATTTTCCTCTTCCTGGCACTGCCCATCTTCACCAAGCAGTACATCGGGGATCCCATCGAGTGTTTCACGCCCACCTACTTCACCGAGAGTCAGTCGCGCTATGTGAACAGTTACTGCTGGACAACGTCCACCTACTACCTCGTGACGGACGGATCGGTGGACGACATTGGAGAGCCTGTCGAAAACACCCTTGACCCAAAGCAGCTGTCCGATGAGATAGACTACAGTGCTGCGGCAGGGGAAGAAGGAGCCATCACACCGGATAAGCTTCGAAGGGTCCGAGTGACCTATTACCAGTGGTCACCGCTCATCCTCCTGGTCCAGGGATGTTGCTTTCACTTGCCCTTTGTCCTGTGGGGGGCATGCGCACACAACGCGGGGGTCAAGATCCGTCGGCTTCTGAAAAGGGCATCTGACATTGCCAGCCTTCCTCCCGGTTGTCAGCAGAGGGAAGCCCTTCTGGCCGAATTCGTGGACCAATTCCATACAATGGTCAACGGTAATGTGGGATGCTGCGCTGATCCTTCGTGCAGGATTCCCATCACGTGCCGATGTGGGACTGGCCCCAGTCGATACCTGTGCCTCCTGTACCTGCTAGTGAAGACCCTGTATGTGCTGAACGTTTTTTTGCAGTTTCTACTTCTGACTGCTTTTATGGGAAGAGGTTATTTTAAGCACGGGGTGGAGCTTCTTCGCAGGTA---------------------------------------------------------------------------------------------------------------
Ncrosbyi_ShufordCrk_N1148 ATTCCTCCTCCGCTTCCACGATCTGATTGGTGGTATCCACGTCCCCATCGACGATGGCATCGACAAGCTCAACAGGAAGTACACCCTACTCATTTTCCTCTTCCTGGCACTGCCCATCTTCACCAAGCAGTACATCGGGGATCCCATCGAGTGCTTCACGCCCACCTACTTCACCGAGAGTCAGTCGCGCTATGTGAACAGTTACTGCTGGACAACGTCCACCTACTACCTCGTGACGGACGGATCGGTGGACGACATTGGAGAGCCTGTTGAAAACACCCTTGACCCAAAGCAGCTGTCCGATGAGATAGACTACAGTGCTGCGGCAGGGGAAGAAGGGGCCATCACACCGGATAAGCTTCGGAGGGTCCGAGTCACCTATTACCAGTGGTCACCGCTCATCCTCCTGGTCCAGGGATGTTGCTTTCACTTGCCCTTTGTCCTGTGGGGGGCATGCGCACACAACGCGGGGGTCAAGATCCGTCGGCTTCTGAAAAGGGCATCGGACATTGCCAGCCTTCCTCCCGGTTGTCAACAGAGGGAAGCCCTTCTGGCCGAATTCGTGGACCAATTCCATACAATGGTCAACGGTAATGTGGGATGCTGCGCTGATCCTTCGTGCAGGATTCCCATCACGTGCCGATGTGGGACTGGCCCCAGTCGATACCTGTGCCTCCTGTACCTGCTAGTGAAGACCCTGTATGTGCTGAACGTTTTTTTGCAGTTTCTACTTCTGACTGCTTTTATGGGAAGAGGTTATTTTAAGCACGGGGTGGAGCTTCTTCGCAGGTAAGAGTTTCGAACATATTTATAGTTTGTATT---------------------------------------------------------------------------------
Ndellingeri_BullpenBridge_N109 ------------------------------------------------------------------GCTCAACAGGAAGTACACCCTACTCATTTTCCTCTTCCTGGCACTGCCCATCTTCACCAAGCAGTACATCGGGGATCCCATCGAGTGTTTCACGCCCACCTACTTCACCGAGAGTCAGTCGCGCTATGTGAACAGTTACTGCTGGACAACGTCCACCTACTATCTCGTGACGGACGGATCGGTGGACGACATTGGAGAGCCTGCCGAAAACACCCTTGACCCAAAGCAGCTGTCCGATGAGATAGACTACAGTGCTGCGGCAGGGGAAGAAGGGGCCATCACACCGGATAAACTTCGGAGGGTCCGAGTCACCTATTACCAGTGGTCACCGCTCATCCTCCTGGTCCAGGGATGTTGCTTTCACTTGCCCTTTGTCCTGTGGGGGGCATGCGCACACAACGCGGGGGTCAAGATCCGTCGGCTTCTGAAAAGGGCATCGGACATTGCCAGCCTTCCTCCCGGTTGTCAGCAGAGGGAAGCCCTTCTGGCCGAATTCGTGGACCAATTCCATACAATGGTCAACGGTAATGTGGGATGCTGCGCTGATCCTTCGTGCAGGATTCCCATCACGTGCCGATGTGGGACTGGCCCCAGTCGATACCTGTGCCTCCTGTACCTGCTAGTGAAGACCCTATATGTGCTGAACGTTTTTTTGCAGTTTCTACTTCTGACTGCTTTTATGGGAAGAGGTTATTTTAAGCACGGGGTGGAGCTTCTTCGCAGGTAAGAGTTTTGAGCATATTTATGGTTTGTATTTCAATTGAATATCTTGTTTACAAATCTAAACATCATTAGAAAGGAAATATAGATGTAGTCGCTGTACCACTCGGTGTGTAA
Ndellingeri_WhitewFalls_N887 ATTCCTCCTCCGCTTCCACGATCTGATTGGTGGTATCCACGTCCCCATCGACGATGGCATCGACAAGCTCAACAGGAAGTACACCCTACTCATTTTCCTCTTCCTGGCACTGCCCATCTTCACCAAGCAGTACATCGGGGATCCCATCGAGTGTTTCACGCCCACCTACTTCACCGAGAGTCAGTCGCGCTATGTGAACAGTTACTGCTGGACAACGTCCACCTACTACCTCGTGACGGACGGATCGGTGGACGACATTGGAGAGCCTGCCGAAAACACCCTTGACCCAAAGCAGCTGTCCGATGAGATAGACTACAGTGCTGCGGCAGGGGAAGAAGGGGCCATCACACCGGATAAGCTTCGGAGGGTCCGAGTCACCTATTACCAGTGGTCACCGCTCATCCTCCTGGTCCAGGGATGTTGCTTTCACTTGCCCTTTGTCCTGTGGGGGGCATGCGCACACAACGCGGGGGTCAAGATCCGTCGGCTTCTGAAAAGGGCATCGGACATTGCCAGCCTTCCTCCCGGTTGTCAGCAGAGGGAAGCCCTTCTGGCCGAATTCGTGGACCAATTCCATACAATGGTCAACGGTAATGTGGGATGTTGCGCTGATCCTTCGTGCAGGATTCCCATCACGTGCCGATGTGGAACTGGCCCCAGTCGATACCTGTGCCTCCTGTACCTGCTAGTGAAGACCCTATATGTGCTGAACGTTTTTTTGCAGTTTCTACTTCTGACTGCTTTTATGGGAAGAGGTTATTTTAAGCACGGGGTGGAGCTTCTTCGCAGGTAAGAGTTTTGAGCATATTTATGGTTTGTATTTCAATTGAATATCTTGTTTACAAATCTAAACATCATGAGAAAGGAAAT---------------------------------
Ndilutus_GrassyCreek_N670 ------------------------------------------------------------------------------------------------------------------------------------------------------------------------------------------------------------------------------------------------------------------------------------------------AAAGCAGCTGTCCGATGAGATAGACTACAGTGCGGCGGCAGGGGAGGAAGGGGCCATCACACCGGACAAGCTTCGGAGGGTCCGTGTCACCTATTACCAGTGGTCACCGCTCATCCTGTTGGTCCAGGGATGTTGCTTTCACTTGCCCTTTGTCCTGTGGGGGGCATGCGCACACAACGCGGGGGTCAAGATCCGTCGGCTTCTGAAAAGGGCATCGGACATTGCCAGCCTTCCTCCCGGTTGTCAGCAGAGGGAAGCCCTCCTGGCCGAATTCGTGGACCAATTCCATACAATGGTCAACGGTAATGTGGGATGCTGCGCTGATCCTTCGTGCAGGATTCCCATCACGTGCCGATGTGGGACTGGTCCCAGTCGATACCTGTGCCTCCTGTACCTGCTAGTGAAGACCCTGTATGTGCTGAACGTTTTTTTGCAGTTTCTACTTC-------------------------------------------------------------------------------------------------------------------------------------------------------------------------
Ndilutus_StarveRockCave_G3174 ---------------------------------------------------------------------------------------------TTTCCTCTTCCTGGCACTGCCCATCTTCACCAAGCAGTACATCGGAGATCCCATCGAGTGCTTCACGCCCACCTACTTCACCGAGAGTCAGTCGCGCTATGTGAACAGTTACTGCTGGACAACGTCCACCTACTACCTCGTGACGGACGGATCGGTGGACGACATTGGAGAGCCTGTCGAAAACACCCTTGACCCAAAGCAGCTGTCCGATGAGATAGACTACAGTGCGGCGGCAGGGGAGGAAGGGGCCATCACACCGGACAAGCTTCGGAGGGTCCGTGTCACCTATTACCAGTGGTCACCGCTCATCCTGTTGGTCCAGGGATGTTGCTTTCACTTGCCCTTTGTCCTGTGGGGGGCATGCGCACACAACGCGGGGGTCAAGATCCGTCGGCTTCTGAAAAGGGCATCGGACATTGCCAGCCTTCCTCCCGGTTGTCAGCAGAGGGAAGCCCTCCTGGCCGAATTCGTGGACCAATTCCATACAATGGTCAACGGTAATGTGGGATGCTGCGCTGATCCTTCGTGCAGGATTCCCATCACGTGCCGATGTGGGACTGGTCCCAGTCGATACCTGTGCCTCCTGTACCTGCTAGTGAAGACCCTGTATGTGCTGAACGTTTTTTTGCAGTTTCTACTTCTGACTGCTTTTATGGGAAGAGGTTATTTTAAGCACGGGGTGGAGCTTCTTCGCAGGTAAGAATTTCAAACATATTTATGGTTTGTATTTCAATTGAATCTCTTGTTTACAAATCTAAACATCATGAGAAAGGAATTATAGATGGAGTCGCTGTATCACTCGATGTGTGA
Nesticus_Japan_G2153 ----------------------------------------------------------------------------------------------------------------------------------------------------------------------------------------------------------------------------------------------------------------------------------------------------------------------------------G--------GAAGAAGGGGCCATCACACCGGATAAGCTTCGGAGGGTCCGAGTCACCTATTACCAGTGGTCACCGCTCATCCTCCTGGTCCAGGGATGTTGCTTTCACTTGCCCTTTGTCCTGTGGGGGGCATGCGCACACAACGCGGGGGTCAAGATCCGTCGGCTTCTGAAAAGGGCATCGGACATTGCCAGCCTTCCTCCCGGTTGTCAGCAGAGGGAAGCCCTTCTGGCCGAATTCGTGGACCAATTCCATACCATGGTCAACGGTAATGTGGGATGCTGCGCCGATCCT-----------------------------------------------------------------------------------------------------------------------------------------------------------------------------------------------------------------------------------------------------------------------------------------------
Nesticus_nahaunus_Mexico_G2881 ATTCCTCCTCCGCTTCCACGATCTGATTGGTGGCATCCACGTCCCCATCGACGATGGCATCGACAAGCTCAACAGGAAGTACACACTACTCATCTTCCTCTTCCTGGCACTCCCCATCTTCACCAAGCAGTACATCGGGGACCCCATCGAGTGCTTCACGCCCACCTACTTCACCGAGAGCCAGTCGCGCTATGTGAACAGTTATTGCTGGACAACGTCCACCTACTACCTCGTGACGGACGGATCGGTGGACGACATTGGAGAGCCTGCCGAAAACACCCTTGACCCAAAGCAACTGTCCGATGAGATAGACTACAGCGCTGCGGCAGGGGAAGAAGGGGCCATCACACCAGATAAGCTTCGGAGGGTCCGAGTCACCTATTACCAGTGGTCACCGCTCATCCTCCTGGTCCAAGGATGTTGCTTTCACTTGCCCTTTGTCCTGTGGGGGGCATGCGCACACAACGCTGGGGTCAAGATCCGTCGGCTTCTGAAAAGGGCATCGGACATTGCCAGCCTTCCTCCCGGTTGTCAGCAGAGGGAAGCCCTTCTGGCCGAATTCGTGGACCAATTCCATACAATGGTCAACGGTAATGTGGGATGTTGCGCTGACCCTTCGTGCAGGATTCCCATCACGTGCCGATGTGGGACTGGTCCCAGTCGATACCTGTGCCTCCTGTACCTGCTAGTGAAGACCCTGTATGTGCTGAACGTTTTTTTGCAGTTTCTACTTCTGACTGCCTTTATGGGAAGAGGTTATTTTAAGCACGGGGTGGAGCTTCTTCGCAGGTAAGAGTTACAAACAAATTTGAGTCTTCTGGTTCAGATAAGTCACTTTTTTTTAAATTTTGGTATTTTTAGATAAGTTATACAGATAGATCATATTCATTTTTTGATGTAAAA
Nfridelli_LittlePigeon_N262 ATTCCTCCTCCGCTTCCACGATCTGATTGGTGGTATCCACGTCCCCATCGACGATGGCATCGACAAGCTCAACAGGAAGTACACCCTACTCATTTTCCTCTTCCTGGCACTGCCCATCTTCACCAAGCAGTACATCGGGGATCCCATCGAGTGCTTCACGCCCACCTACTTCACCGAGAGTCAGTCGCGCTATGTGAACAGTTACTGCTGGACAACGTCCACCTACTACCTCGTGACGGATGGATCGGTGGACGACATTGGAGAGCCTGCCGAAAACACCCTTGACCCAAAGCAGCTGTCCGATGAGATAGACTACAGTGCTGCGGCAGGGGAAGAAGGGGCCATCACACCAGATAAGCTTCGGAGGGTCCGAGTCACCTATTACCAGTGGTCACCGCTCATCCTCCTGGTCCAGGGATGTTGCTTTCACTTGCCCTTTGTCCTGTGGGGGGCATGCGCACACAACGCGGGGGTCAAGATCCGTCGGCTTCTGAAAAGGGCATCGGACATTGCCAGCCTTCCTCCCGGTTGTCAGCAGAGGGAAGCCCTTCTGGCCGAATTCGTGGACCAATTCCATACAATGGTCAACGGTAATGTCGGATGCTGCGCTGATCCTTCGTGCAGGATTCCCATCACGTGCCGATGTGGGACTGGCCCCAGTCGATACCTGTGCCTCCTGTACCTGCTAGTGAAGACCCTATATGTGCTGAACGTTTTTTTGCAGTTTCTACTTCTGACTGCTTTTATGGGAAGAGGTTATTTTAAGCACGGGGTGGAGCTTCTTCGCAGGTAAGAGTTTTGAGCACATTTATGGTTTGTATTTCAATTGAATATCTTGTTTACAAATCTAAACATCATGAGAAAGGAAATATAGATGGAGTCGCTGTACCACTCGGTGTGTAA
Nfurtivus_HugdenBranch_G3175 ATTCCTCCTCCGCTTCCACGATCTGATTGGTGGCATCCACGTCCCCATCGACGATGGCATCGACAAGCTCAACAGGAAGTACACCCTACTCATTTTCCTCTTCCTGGCACTGCCCATCTTCACCAAGCAGTACATCGGGGATCCCATCGAGTGCTTCACGCCCACCTACTTCACCGAGAGTCAGTCGCGCTATGTGAACAGTTACTGCTGGACAACGTCCACCTACTACCTCGTGACGGACGGATCGGTGGACGACATTGGAGAGCCTGCCGAAAACACCCTTGACCCAAAGCAGCTGTCCGATGAGATAGACTACAGTGCTGCGGCAGGGGAAGAAGGGGCCATCACACCGGATAAGCTTCGGAGGGTCCGAGTCACCTATTACCAGTGGTCACCGCTCATCCTCCTGGTCCAGGGATGTTGCTTTCACTTGCCCTTTGTCCTGTGGGGAGCATGCGCACACAACGCGGGGGTCAAGATCCGTCGGCTTCTGAAAAGGGCATCGGACATTGCCAGCCTTCCTCCCGGTTGTCAGCAGAGGGAAGCCCTTCTGGCCGAATTCGTGGACCAATTCCATACAATGGTCAACGGTAATGTGGGATGCTGCGCTGATCCTTCGTGCAGGATTCCCATCACGTGCCGATGTGGGACTGGCCCCAGTCGATACCTGTGCCTCCTGTACCTGCTAGTGAAGACCCTGTATGTGCTGAACGTTTTTTTGCAGTTTCTACTTCTGACTGCTTTTATGGGAAGAGGTTATTTTAAGCACGGGGTGGAGCTTCTTCGTAGGTAGGAGTTTTGAACATATTTATGGTTTGTATTTCAATTGAATATCTTGTTTACAAATCTAAACATCATGAGAAAGGAAATATAGATGGAGTCGCTGTACCACTCGGTGTGTAA
Nfurtivus_RaccoonMtn_N1026 ATTCCTCCTCCGCTTCCACGATCTGATTGGTGGCATCCACGTCCCCATCGACGATGGCATCGACAAGCTCAACAGGAAGTACACCCTACTCATTTTCCTCTTCCTGGCACTGCCCATCTTCACCAAGCAGTACATCGGGGATCCCATCGAGTGCTTCACGCCCACCTACTTCACCGAGAGTCAGTCGCGCTATGTGAGCAGTTACTGCTGGACAACGTCCACCTACTACCTCGTGACGGACGGATCGGTGGACGACATTGGAGAGCCTGCCGAAAACACCCTTGACCCAAAGCAGCTGTCCGATGAGATAGACTACAGTGCTGCGGCAGGGGAAGAAGGGGCCATCACACCGGATAAGCTTCGGAGGGTCCGAGTCACCTATTACCAGTGGTCACCGCTCATCCTCCTGGTCCAGGGATGTTGCTTTCACTTGCCCTTTGTCCTGTGGGGAGCATGCGCACACAACGCGGGGGTCAAGATCCGTCGGCTTCTGAAAAGGGCATCGGACATTGCCAGCCTTCCTCCCGGTTGTCAGCAGAGGGAAGCCCTTCTGGCCGAATTCGTGGACCAATTCCATACAATGGTCAACGGTAATGTGGGATGCTGCGCTGATCCTTCGTGCAGGATTCCCATCACGTGCCGATGTGGGACTGGCCCCAGTCGATACCTGTGCCTCCTGTACCTGCTAGTGAAGACCCTGTATGTGCTGAACGTTTTTTTGCAGTTTCTACTTCTGACTGCTTTTATGGGAAGAGGTTATTTTAAGCACGGGGTGGAGCTTCTTCGTAGGTAGGAGTTTTGAACATATTTATGGTTTGTATTTCAATTGAATATCTTGTTTACAAATCTAAACATCATGAGAAAGGAAATATAGATGGAGTCGCTGTACCACTCGGTGTGTAA
Ngeorgia_Sittons_N073 ----------------------------------------------------------------------------------------CTCATTTTCCTCTTCCTGGCACTGCCCATCTTCACCAAACAGTACATCGGGGATCCCATCGAGTGCTTCACGCCCACCTACTTCACCGAGAGTCAGTCGCGCTATGTGAACAGTTACTGCTGGACAACGTCCACCTACTACCTCGTGACGGACGGATCGGTGGACGACATTGGAGAGCCTGCCGAAAACACCCTTGACCCAAAGCAGCTGTCCGATGAGATAGACTACAGTGCTGCGGCAGGGGAAGAAGGGGCCATCACACCGGATAAGCTTCGGAGGGTCCGAGTCACCTATTACCAGTGGTCACCGCTCATCCTCCTGGTCCAGGGATGTTGTTTTCATTTGCCCTTTGTCCTGTGGGGGGCATGCGCACACAACGCGGGGGTCAAGATCCGTCGGCTTCTGAAAAGGGCATCGGACATTGCCAGCCTTCCTCCCGGTTGTCAGCAGAGGGAAGCCCTTCTGGCCGAATTCGTGGACCAATTCCATACAATGGTCAACGGTAATGTGGGATGCTGCGCTGATCCTTCGTGCAGGATTCCCATCACGTGCCGATGTGGGACTGGCCCCAGTCGATACCTGTGCCTCCTGTACCTGCTAGTGAAGACCCTGTATGTGCTGAACGTTTTTTTGCAGTTTCTACTTCTGACTGCTTTTATGGGAAGAGGTTATTTTAAGCACGGGGTGGAGCTTCTTCGCAGGTAAGAGTTTCGAACATATTTATGGTTTGTATTTCAATTGAATCTCTTGATTATAAATCTCAACATCATAAGAAAGGCAATATAGATGGAGCCTCTGTACCACTCGGTGTGTAA
Ngertschi_CedarCreek_N351 ATTCCTCCTCCGCTTCCACGATCTGATTGGTGGTATCCACGTCCCCATCGACGATGGCATCGACAAGCTCAACAGGAAGTACACCCTACTCATTTTCCTCTTCCTGGCACTCCCCATCTTCACCAAGCAGTACATAGGAGATCCCATCGAGTGCTTCACGCCCACCTACTTCACCGAGAGTCAGTCGCGCTATGTGAACAGTTACTGCTGGACAACGTCCACCTACTACCTCGTGACGGACGGATCGGTGGACGACATTGGAGAGCCTGCCGAAAACACCCTTGACCCAAAGCAGCTGTCCGATGAGATAGACTACAGTGCTGCGGCAGGGGAAGAAGGGGCCATCACACCGGATAAGCTTCGGAGGGTCCGAGTCACCTATTACCAGTGGTCACCGCTCATCCTCCTGGTCCAGGGATGTTGCTTTCACTTGCCCTTTGTCCTGTGGGGGGCATGCGCACACAACGCGGGGGTCAAGATCCGTCGGCTTCTGAAAAGGGCATCTGACATTGCCAGCCTTCCTCCCGGTTGTCAGCAGAGGGAAGCCCTTCTGGCCGAATTCGTGGACCAATTCCATACAATGGTCAACGGTAATGTGGGATGCTGCGCTGATCCTTCGTGCAGGATTCCCATCACGTGCCGATGTGGGACTGGCCCCAGTCGATACCTGTGCCTCCTGTATCTGCTAGTGAAGACCCTGTATGTGCTGAACGTTTTTTTGCAGTTTCTACTTCTGACTGCTTTTATGGGAAGAGGTTATTTTAAGCACGGGGTGGAGCTTCTTCGCAGGTAAGAATTTCAAACATATTTATGGTTTGTATTTCAATTGAATCTCTTGTTTACAAATCTAAA---------------------------------------------------
Ngertschi_FrenchBroad_N968 -----------------------------------------------------------------------ACAGGAAGTACACCCTACTCATTTTCCTCTTCCTGGCACTGCCCATCTTCACCAAGCAGTACATCGGGGATCCCATCGAGTGCTTCACGCCCACCTACTTCACCGAGAGTCAGTCGCGCTATGTGAACAGTTACTGCTGGACAACGTCCACCTACTACCTCGTGACGGACGGATCGGTGGACGACATTGGAGAGCCTGCCGAAAACACCCTTGACCCAAAGCAGCTGTCCGATGAGATAGACTACAGTGCTGCGGCAGGGGAAGAAGGGGCCATCACACCGGATAAGCTTCGGAGGGTCCGAGTCACCTATTACCAGTGGTCACCGCTCATCCTCCTGGTCCAGGGATGTTGCTTTCACTTGCCCTTTGTCCTGTGGGGGGCATGCGCACACAACGCGGGGGTCAAGATCCGTCGGCTTCTGAAAAGGGCATCTGACATTGCCAGCCTTCCTCCCGGTTGTCAGCAGAGGGAAGCCCTTCTGGCCGAATTCGTGGACCAATTCCATACAATGGTCAACGGTAATGTGGGATGCTGCGCTGATCCTTCGTGCAGGATTCCCATCACGTGCCGATGTGGGACTGGCCCCAGTCGATACCTGTGCCTCCTGTACCTGCTAGTGAAGACCCTGTATGTGCTGAACGTTTTTTTGCAGTTTCTACTTCTGACTGCTTTTATGGGAAGAGGTTATTTTAAGCACGGGGTGGAGCTTCTTCGCAGGTAAGAATTTCAAACATATTTATGGTTTGTATTTCAATTGAATCTCTTGTCTACAAATCTAAATAGCATGAGAAAGGAGTTATAGATGGAGTCACTGTATCACTCGATG-----
Ngertschi_HickoryNutGap_N810 -------------------------------------------------------------------------------------------------------------------ATCTTCACCAAGCAGTACATCGGGGATCCCATCGAGTGCTTCACGCCCACCTACTTCACCGAGAGTCAGTCGCGCTATGTGAACAGTTACTGCTGGACAACGTCCACCTACTACCTCGTGACGGACGGATCGGTGGACGACATTGGAGAGCCTGCCGAAAACACCCTTGACCCAAAGCAGCTGTCCGATGAGATAGACTACAGTGCTGCGGCAGGGGAAGAAGGGGCCATCACACCGGATAAGCTTCGGAGGGTCCGAGTCACCTATTACCAGTGGTCACCGCTCATCCTCCTGGTCCAGGGATGTTGCTTTCACTTGCCCTTTGTCCTGTGGGGGGCATGCGCACACAACGCGGGGGTCAAGATCCGTCGGCTTCTGAAAAGGGCATCTGACATTGCCAGCCTTCCTCCCGGTTGTCAGCAGAGGGAAGCCCTTCTGGCCGAATTCGTGGACCAATTCCATACAATGGTCAACGGTAATGTGGGATGCTGCGCTGATCCTTCGTGCAGGATTCCCATCACGTGCCGATGTGGGACTGGCCCCAGTCGATACCTGTGCCTCCTGTACCTGCTAGTGAAGACCCTGTATGTGCTGAACGTTTTTTTGCAGTTTCTACTTCTGACTGCTTTTATGGGAAGAGGTTATTTTAAGCACGGGGTGGAGCTTCTTCGCAGGTAAGAATTTCAAACATATTTATGGTTTGTATTTCAATTGAATCTCTTGTTTACAAATCTAAATAGCATGAGAAAGGAGTTATAGATGGAGTCACTGTATCACTCGATGTGTGA
Nholsingeri_BrumleyCrk_N916 ATTCCTCCTCCGCTTCCACGATCTGATTGGTGGCATCCACGTCCCCATCGACGATGGCATCGACAAGCTCAACAGGAAGTACACCCTACTCATTTTCCTCTTCCTGGCACTGCCCATCTTCACCAAGCAGTACATCGGAGATCCCATCGAGTGCTTCACGCCCACCTACTTCACCGAGAGTCAGTCGCGCTATGTGAACAGTTACTGCTGGACAACGTCCACCTACTACCTCGTGACGGACGGATCGGTGGACGACATTGGAGAGCCTGCCGAAAACACCCTTGACCCAAAACAGCTGTCCGATGAGATAGACTACAGTGCTGCGGCAGGGGAAGAAGGGGCCATCACACCGGACAAGCTTCGGAGGGTCCGAGTCACCTATTACCAGTGGTCACCGCTCATCCTCCTGGTCCAGGGATGTTGCTTTCACCTGCCCTTTGTCCTGTGGGGGGCATGCGCACACAACGCGGGGGTCAAGATCCGTCGGCTTCTGAAAAGGGCATCGGACATTGCCAGCCTTCCTCCCGGTTGTCAGCAGAGGGAAGCCCTTCTGGCCGAATTCGTGGACCAATTCCATACAATGGTCAACGGTAATGTGGGATGCTGCGCTGATCCTTCGTGCAGGATTCCCATCACGTGCCGATGTGGGACTGGTCCCAGTCGATACCTGTGCCTCCTGTACCTGCTAGTGAAGACCCTGTATGTGCTGAACGTTTTTTTGCAGTTTCTACTTCTGACTGCTTTTATGGGAAGAGGTTATTTTAAGCACGGGGTGGAGCTTCTTCGCAGGTAAGAATTTCAAACATATTTATGGT----------------------------------------------------------------------------------------
Nholsingeri_PondCave_N541 ATTCCTCCTCCGCTTCCACGATCTGATTGGTGGCATCCACGTCCCCATCGACGATGGCATCGACAAGCTCAACAGGAAGTACACCCTACTCATTTTCCTCTTCCTGGCACTGCCCATCTTCACCAAGCAGTACATCGGAGATCCCATCGAGTGCTTCACGCCCACCTACTTCACCGAGAGTCAGTCGCGCTATGTGAACAGTTACTGCTGGACAACGTCCACCTACTACCTCGTGACGGACGGATCGGTGGACGACATTGGAGAGCCTGCCGAAAACACCCTTGACCCAAAACAACTGTCCGATGAGATAGACTACAGTGCTGCGGCAGGAGAAGAAGGGGCCATCACACCGGACAAGCTTCGGAGGGTCCGAGTCACCTATTACCAGTGGTCACCGCTCATCCTCCTGGTCCAGGGATGTTGCTTTCACTTGCCCTTTGTCCTGTGGGGGGCATGCGCACACAACGCGGGGGTCAAGATCCGTCGGCTTCTGAAAAGGGCATCGGACATTGCCAGCCTTCCTCCCGGTTGTCAGCAGAGGGAAGCCCTTCTGGCCGAATTCGTGGACCAATTCCATACAATGGTCAATGGTAATGTGGGATGCTGCGCTGATCCTTCGTGCAGGATTCCCATCACGTGCCGATGTGGGACTGGTCCCAGTCGATACCTGTGCCTCCTGTACCTGCTAGTGAAGACCCTGTATGTGCTGAACGTTTTTTTGCAGTTTCTACTTCTGACTGCTTTTATGGGAAGAGGTTATTTTAAGCACGGGGTGGAGCTTCTTCGCAGGTAAGAATTTCAAACATATTTATGGTTTGTATTTCAACTGAATCTCTTGTTTACCAATCTAAACATCATGAGAAAGGAATTGTAGATGGAGTGGCTGTATCATTCGATGTGTGA
Njonesi_CaveSpringCave_N390 ATTCCTCCTCCGCTTCCACGATCTGATTGGTGGTATCCACGTCCCCATCGACGATGGCATCGACAAGCTCAACAGGAAGTACACCCTACTCATTTTCCTCTTCCTGGCACTGCCCATCTTCACCAAGCAGTACATCGGGGATCCCATCGAGTGCTTCACGCCCACCTACTTCACCGAGAGTCAGTCGCGCTATGTGAACAGTTATTGCTGGACAACGTCCACCTACTACCTCGTGACGGACGGATCGGTGGACGACATTGGAGAGCCTGCCGAAAACACCCTTGACCCAAAGCAGCTGTCCGATGAGATAGACTACAGTGCTGCGGCAGGGGAAGAAGGGGCCATCACACCGGATAAGCTTCGGAGGGTCCGAGTCACCTATTACCAGTGGTCACCGCTCATCCTCCTGGTCCAGGGATGTTGCTTTCACTTGCCCTTTGTCCTGTGGGGGGCATGCGCACACAACGCGGGGGTCAAGATCCGTCGGCTTCTGAAAAGGGCATCGGACATTGCCAGCCTTCCTCCCGGTTGTCAGCAGAGGGAAGCCCTTCTGGCCGAATTCGTGGACCAATTCCATACAATGGTCAACGGTAATGTGGGATGCTGCGCTGATCCTTCGTGCAGGATTCCCATCACGTGCCGATGTGGGACTGGCCCCAGTCGATACCTGTGCCTCCTGTACCTGCTAGTGAAGACCCTATATGTGCTGAACGTTTTTTTGCAGTTTCTACTTCTGACTGCTTTTATGGGAAGAGGTTATTTTAAGCACGGGGTGGAGCTTCTTCGCAGGTAAGAGTTTTGAGCATATTTATGGTTTGTATTTCAATAGAATATCTTGTTTACAAATCTAAACATCATGAGAAAGGAAATATAGATGGAGTCGCTGTACCACTCGGTGTGTAA
Nlowderi_ChestnutBranch_N731 ------------------------------------------------------------------------------GTACACCCTACTCATTTTCCTCTTCCTGGCACTGCCCATCTTCACTAAGCAGTACATCGGGGATCCCATCGAGTGCTTCACGCCCACCTACTTCACCGAGAGTCAGTCGCGCTATGTGAACAGTTACTGTTGGACAACGTCCACCTACTACCTCGTGACGGACGGATCGGTGGACGACATTGGAGAGCCTGCCGAAAACACCCTTGACCCAAAGCAGCTGTCCGATGAGATAGACTACAGCGCTGCGGCAGGGGAAGAAGGGGCCATCACACCGGATAAGCTTCGGAGGGTCCGAGTCACCTATTACCAGTGGTCACCGCTCATCCTCCTGGTCCAGGGATGTTGCTTTCACTTGCCCTTTGTCCTGTGGGGGGCATGCGCACACAATGCGGGGGTCAAGATCCGTCGGCTTCTGAAAAGGGCATCGGACATTGCCAGCCTTCCTCCCGGTTGTCAGCAGAGGGAAGCCCTTCTGGCCGAATTCGTGGACCAATTCCATACCATGGTCAACGGTAATGTGGGATGCTGCGCCGATCCTTCGTGCAGGATACCCATCACGTGCCGATGTGGGACTGGCCCCAGTCGATACCTGTGCCTCCTGTACCTGCTAGTGAAGACCCTGTATGTGCTGAACGTTTTTTTGCAGTTTCTACTTCTGACTGCTTTTATGGGAAGAGGTTATTTTAAGCACGGGGTGGAGCTTCTTCGCAGGTAAGAGTTTCGAACATATTTATGGTTTGTATTTCAATTGAATATCTTGTTTACAAATCTAAACATCATGAGGAAGGAAATATAGATGGAGTCGCTATACCACTCGGTGTGTAA
Nlowderi_upperFiresCreek_N820 ATTCCTCCTCCGCTTCCACGATCTGATTGGTGGCATCCACGTCCCCATCGACGATGGCATCGACAAACTCAACAGGAAGTACACCCTACTCATTTTCCTCTTCCTGGCACTGCCCATCTTCACTAAGCAGTACATCGGGGACCCCATCGAGTGCTTCACGCCCACCTACTTCACCGAGAGTCAGTCGCGCTATGTGAACAGTTACTGTTGGACAACATCCACCTATTACCTCGTGACGGACGGATCGGTGGACGACATTGGAGAGCCTGCCGAAAACACCCTGGACCCAAAGCAGCTGTCCGATGAGATAGACTACAGCGCTGCGGCAGGGGAAGAAGGGGCCATCACACCGGATAAGCTTCGGAGGGTCCGAGTCACCTATTACCAGTGGTCACCGCTCATCCTCCTGGTCCAGGGATGTTGCTTTCACTTGCCCTTTGTCCTGTGGGGGGCATGCGCACACAACGCGGGGGTCAAGATCCGTCGGCTTCTGAAAAGGGCATCGGACATTGCCAGCCTTCCTCCCGGTTGTCAGCAGAGGGAGGCCCTTCTGGCCGAATTCGTGGACCAATTCCATACCATGGTCAACGGTAATGTGGGATGCTGCGCTGATCCTTCGTGCAGGATACCCATCACGTGCCGATGTGGGACTGGCCCCAGTCGATACCTGTGCCTCCTGTACCTGCTAGTGAAGACCCTGTATGTGCTGAACGTTTTTTTGCAGTTTCTACTTCTGACTGCTTTTATGGGAAGAGGTTATTTTAAGCACGGGGTGGAGCTTCTTCGCAGGTAAGAGTTTCGAACATATTTATGGTTAGAATATCAATTGAATATCGTGTTTACAAATTTAAACATCATGAGGAAGGAAATATATATGGAGTCGCTGTACCACTCGGTGTGTGA
Nlula_BeeRockCave_G2091 ATTCCTCCTCCGCTTCCACGATCTGATTGGTGGCATCCACGTCCCCATCGACGACGGCATCGACAAGCTCAACAGGAAGTACACCCTACTCATTTTCCTCTTCCTGGCACTGCCCATCTTCACCAAACAGTACATCGGGGATCCCATCGAGTGTTTCACACCCACCTACTTCACCGAGAGTCAGTCGCGCTATGTGAACAGTTACTGCTGGACAACGTCCACCTACTACCTCGTGACGGACGGATCGGTGGACGACATTGGAGAGCCTGCCGAAAACACCCTTGACCCAAAGCAGCTGTCCGATGAGATAGACTACAGTGCTGCGGCAGGGGAAGAAGGGGCCATCACACCGGATAAGCTTCGGAGGGTCCGAGTCACCTATTACCAGTGGTCACCGCTCATCCTCCTGGTCCAGGGATGTTGCTTTCATTTGCCCTTTGTCCTGTGGGGGGCATGCGCACACAACGCGGGGGTCAAGATCCGTCGGCTTCTGAAAAGGGCATCGGACATTGCCAGCCTTCCTCCCGGTTGTCAGCAGAGGGAAGCCCTTCTGGCCGAATTCGTGGACCAATTCCATACAATGGTCAACGGTAATGTGGGATGCTGCGCTGATCCTTCGTGCAGGATTCCCATCACGTGCCGATGTGGGACTGGCCCCAGTCGATACCTGTGCCTCCTGTATCTGCTAGTGAAGACCCTGTATGTGCTGAACGTTTTTTTGCAGTTTCTACTTCTGACTGCTTTTATGGGAAGAGGTTATTTTAAGCACGGGGTGGAGCTTCTCCGCAGGTAAGAGTTTCGAACATATTTATGATTTGTATTTCAATTGAATCTCTTGTTTACAAATCTCAACATCATGAGAAAGGAAATATAGATGGAGCCGCTGTACCACTCGGTGTGTAA
Nlula_LulaFallsCave_G2084 ------------CTTCCACGATCTGATTGGTGGCATCCACGTCCCCATCGACGACGGCATCGACAAGCTCAACAGGAAGTACACCCTACTCATTTTCCTCTTCCTGGCACTGCCCATTTTCACCAAACAGTACATCGGGGATCCCATCGAGTGCTTCACGCCCACCTACTTCACCGAGAGTCAGTCGCGCTATGTGAACAGTTACTGCTGGACAACGTCCACCTACTACCTCGTGACGGACGGATCGGTGGACGACATTGGAGAGCCTGCCGAAAACACCCTTGACCCAAAGCAGCTGTCCGATGAGATAGACTACAGTGCTGCGGCAGGGGAAGAAGGAGCCATCACACCGGATAAGCTTCGGAGGGTCCGAGTCACCTATTACCAGTGGTCACCGCTCATCCTCCTGGTCCAGGGATGTTGCTTTCACTTGCCCTTTGTCCTGTGGGGGGCATGCGCACACAACGCGGGGGTCAAGATCCGTCGGCTTCTGAAAAGGGCATCGGACATTGCCAGCCTTCCTCCCGGTTGTCAGCAGAGGGAAGCCCTTCTGGCCGAATTCGTGGACCAATTCCATACAATGGTCAACGGTAATGTGGGATGCTGCGCTGATCCTTCGTGCAGGATTCCCATCACGTGCCGATGTGGGACTGGCCCCAGTCGATACCTGTGCCTCCTATACCTGCTAGTGAAGACCCTGTATGTGCTGAACGTTTTTTTGCAGTTTCTACTTCTGACTGCTTTTATGGGAAGAGGTTATTTTAAGCACGGGGTGGAGCTTCTTCGCAGGTAAGAGTTTCGAACATATTTATGATTTGTATTTCAATTGAATCTCTTGTTTACAAATCTCAACATCATGAGAAGGGAAATATAGATGGAGCCGCTATACCACTCGGTGTGTAA
Nnasicus_ConnosteeFalls_N696 ------------------------------------------------------------------------------------------------------------------------------------------------------------------------------------------------------------------------------------------------------------------------GCCTGTCGAAAACACCCTTGACCCAAAGCAGCTGTCCGATGAGATAGACTACAGTGCTGCGGCAGGGGAAGAAGGGGCCATCACACCGGATAAGCTTCGGAGGGTCAGAGTCACCTATTACCAGTGGTCACCGCTCATCCTCCTGGTCCAGGGATGTTGCTTTCACTTGCCCTTTGTCCTGTGGGGGGCATGCGCACACAACGCGGGGGTCAAGATCCGTCGGCTTCTGAAAAGGGCATCGGACATTGCCAGCCTTCCCCCCGGTTGTCAGCAGAGGGAAGCCCTTCTGGCCGAATTCGTGGACCAATTCCATACAATGGTCAACGGTAATGTGGGATGCTGCGCTGATCCTTCGTGCAGGATTCCCATCACGTGCCGATGTGGGACTGGCCCCAGTCGATACCTGTGCCTCCTGTACCTGCTAGTGAAGACCCTGTATGTGCTGAACGTTTTTTTGCAGTTTCTACTTCTGACTGCTTTTATGGGAAGAGGTTATTTTAAG-----------------------------------------------------------------------------------------------------------------------------------------
Nnasicus_CoweeTrain_N189 ATTCCTCCTCCGCTTCCACGATCTGATTGGTGGCATCCACGTCCCCATCGACGATGGCATCGACAAGCTCAACAGGAAGTACACCCTACTCATTTTCCTCTTCCTGGCACTGCCCATCTTCACCAAGCAGTACATCGGGGATCCCATCGAGTGCTTCACGCCCACCTACTTCACCGAGAGTCAGTCGCGCTATGTGAACAGTTACTGCTGGACAACGTCCACCTACTACCTCGTGACGGACGGATCGGTGGACGACATAGGAGAGCCTGCCGAAAACACCCTTGACCCAAAGCAGCTGTCCGATGAGATAGACTACAGTGCTGCGGCAGGGGAAGAAGGGGCCATCACACCGGATAAGCTTCGGAGGGTCAGAGTAACCTATTACCAGTGGTCACCGCTCATCCTCCTGGTCCAGGGATGTTGCTTTCACTTGCCCTTTGTCCTGTGGGGGGCATGCGCACACAACGCGGGGGTCAAGATCCGTCGGCTTCTGAAAAGGGCATCGGACATTGCCAGCCTTCCTCCCGGTTGTCAGCAGAGGGAAGCCCTTCTGGCCGAATTCGTGGACCAATTCCATACAATGGTCAACGGTAATGTGGGATGCTGCGCTGATCCTTCGTGCAGGATTCCCATCACGTGCCGATGTGGGACTGGCCCCAGTCGATACCTGTGCCTCCTGTACCTGCTAGTGAAGACCCTGTATGTGCTGAACGTTTTTTTGCAGTTTCTACTTCTGACTGCTTTTATGGGAAGAGGTTATTTTAAGCACGGGGTGGAGCTTCTTCGCAGGTAAGAGTTTCGAACATATTTAAGGTTTGTATTTCAGTTTAATCTCTTGTATACAAATTTAAACATCATGAGAAAGGAATTATAGATGGAGACGCTGTACCACTCGGTGTG---
Npaynei_Grindstaff_N646 ATTCCTCCTCCGCTTCCACGATCTGATTGGTGGCATCCACGTACCCATCGACGACGGCATCGACAAGCTCAACAGGAAGTACACCCTACTCATTTTCCTCTTCCTGGCACTGCCCATCTTCACCAAGCAGTACATCGGAGATCCCATCGAGTGCTTCACGCCCACCTACTTCACCGAGAGTCAGTCGCGCTATGTGAACAGTTACTGCTGGACAACGTCCACCTACTACCTTGTGACGGACGGATCGGTGGACGACATTGGAGAGCCCGCCGAGAACACCCTTGACCCAAAGCAGCTGTCCGATGAGATAGACTACAGTGCTGCGGCAGGGGAAGAAGGGGCCATCACACCGGACAAGCTTCGGAGGGTCCGAGTCACCTATTACCAGTGGTCACCGCTCATCCTCCTGGTCCAGGGATGTTGCTTTCACTTGCCCTTTGTCCTGTGGGGGGCATGCGCACACAACGCGGGGGTCAAGATCCGTCGGCTTCTGAAAAGGGCATCGGACATTGCCAGCCTTCCTCCCGGTTGTCAGCAGAGGGAAGCCCTTCTGGCCGAATTCGTGGACCAATTCCATACAATGGTCAACGGTAATGTGGGATGCTGCGCTGATCCTTCGTGCAGGATTCCCATCACGTGCCGATGCGGGACTGGTCCCAGTCGATACCTGTGCCTCCTGTACCTGCTAGTGAAGACCCTGTATGTGCTGAACGTTTTTTTGCAGTTTCTACTTCTGACTGCTTTTATGGGAAGAGGTTATTTTAAGCACGGGGTGGAGCTTCTTCGCAGGTAAGAATTTCAAACATATTTGTGGTTT--------------------------------------------------------------------------------------
Npaynei_UnakaMtns_N943 ------------------------GATTGGTGGCATCCACGTCCCCATCGACGATGGCATCGACAAGCTCAACAGGAAGTACACCCTACTCATTTTCCTCTTCCTGGCACTGCCCATCTTCACCAAGCAGTACATCGGAGATCCCATCGAGTGCTTCACGCCCACCTACTTCACCGAGAGTCAGTCGCGCTATGTGAACAGTTACTGCTGGACAACGTCCACCTACTACCTCGTGACGGACGGATCGGTGGACGACATTGGAGAGCCCGCCGAGAACACCCTTGACCCAAAGCAGCTGTCCGATGAGATAGACTACAGTGCTGCGGCAGGGGAAGAAGGGGCCATCACACCGGACAAGCTTCGGAGGGTCCGAGTCACCTATTACCAGTGGTCACCGCTCATCCTCCTGGTCCAGGGATGTTGCTTTCACTTGCCCTTTGTCCTGTGGGGGGCATGCGCGCACAACGCGGGGGTCAAGATCCGTCGGCTTCTGAAAAGGGCATCGGACATTGCCAGCCTTCCTCCCGGTTGTCAGCAGAGGGAAGCCCTTCTGGCCGAATTCGTGGACCAATTCCATACAATGGTCAACGGTAATGTGGGATGCTGCGCTGATCCCTCGTGCAGGATTCCCATCACGTGCCGATGTGGGACTGGACCCAGTCGATACCTGTGCCTCCTGTACCTGCTAGTGAAGACCCTGTATGTGCTGAACGTTTTTTTGCAGTTTCTACTTCTGACTGCTTTTATGGGAAGAGGTTATTTTAAGCACGGGGTGGAGCTTCTTCGCAGGTAAGAATTTCAAACATATTT---------------------------------------------------------------------------------------------
Npecki_HaskellSims_G3697 ATTCCTTCTCCGCTTCCACGATCTGATCGGTGGCATCCACGTCCCCATCGACGATGGCATCGACAAGCTCAACAGGAAGTACACCCTACTCATTTTCCTCTTCCTGGCACTGCCCATCTTCACCAAGCAGTACATCGGGGATCCCATCGAGTGCTTCACGCCGACCTACTTCACCGAGAGCCAGTCGCGCTATGTGAACAGTTACTGCTGGACAACGTCCACCTACTACCTCGTGACGGACGGATCGGTGGACGACATTGGAGAGCCTGCCGAAAATACCCTTGACCCAAAGCAGCTGTCCGATGAGATAGACTACAGCGCTGCGGCAGGGGAAGAAGGGGCCATCACACCAGACAAGCTACGGAGGGTCAGAGTTACCTACTACCAGTGGTCACCGCTCATCCTCCTGGTCCAGGGATGTTGCTTTCACTTGCCCTTTGTCCTGTGGGGGGCATGCGCACACAACGCGGGGGTCAAGATCCGTCGGCTTCTGAAAAGGGCATCGGACATTGCCAGCCTCCCTCCCGGTTGTCAGCAGAGGGAAGCCCTTCTGGCCGAATTCGTGGACCAATTCCATACAATGGTCAACGGTAATGTGGGGTGCTGCGCTGACCCTTCGTGCAGGATTCCCATCACGTGCCGATGTGGGACTGGTCCCAGTCGATACCTGTGCCTCCTGTACCTACTAGTGAAGACCCTGTATGTGCTGAACGTTTTTTTGCAGTTTCTACTTCTGACTGCTTTCATGGGAAGAGGTTATTTTAAGCACGGGGTGGAGCTTCTTCGCAGGTAAG------------------AGTTTGTATTTCGATTGAATCTCTTGTTTGCTAAACTAATCATCATAAGAAAGGAATCATAAATGAAGCCGCTGTACCACTCAGTGTGTGA
Npecki_HurricaneMazeCave_G2100 ATTCCTTCTCCGCTTCCACGATCTGATCGGTGGCATCCACGTCCCCATCGACGATGGCATCGACAAGCTCAACAGGAAGTACACCTTACTCATTTTCCTCTTCCTGGCACTGCCCATCTTCACCAAGCAGTACATCGGGGATCCCATCGAGTGCTTCACTCCCACCTACTTCACCGAGAGCCAGTCGCGCTATGTGAACAGTTACTGCTGGACAACGTCCACCTACTACCTCGTGACGGACGGATCGGTGGACGACATTGGAGAGCCTGCCGAAAATACCCTTGACCCAAAGCAGCTGTCCGATGAGATAGACTACAGTGCTGCGGCAGGGGAAGAAGGGGCCATCACACCAGACAAGCTACGGAGGGTCAGAGTTACCTATTACCAGTGGTCACCGCTCATCCTCCTGGTCCAGGGATGTTGCTTTCACTTGCCCTTTGTCCTGTGGGGTGCATGCGCACACAATGCGGGGGTCAAGATCCGACGGCTTCTGAAAAGGGCATCGGACATTGCCAGCCTTCCTCCCGGTTGTCAGCAGAGGGAAGCCCTTCTGGCCGAATTCGTGGACCAATTCCATACAATGGTCAACGGTAATGTGGGGTGCTGCGCTGACCCTTCGTGCAGGATTCCCATCACGTGCCGATGTGGGACTGGTCCCAGTCGATACCTGTGCCTCCTGTACCTACTAGTGAAGACCCTGTATGTTCTGAACGTTTTTTTGCAGTTTCTACTTCTGACTGCTTTCATGGGAAGAGGTTATTTTAAGCACGGGGTGGAGCTTCTTCGCAGGTAAG------------------AGTTTGTATTTCGATTGAATCTCTTGTTTGCTAAACTAATCATCATAAGAAAGGAATCAT-------------------------------
Npecki_Monteagle_N062 ------TCTCCGCTTCCACGATCTGATCGGTGGCATCCACGTCCCCATCGACGATGGCATCGACAAGCTCAACAGGAAGTACACCTTACTCATTTTCCTCTTCCTGGCACTGCCCATCTTCACCAAGCAGTACATCGGGGATCCCATCGAGTGCTTCACGCCCACCTACTTCACCGAGAGCCAGTCGCGCTATGTGAACAGTTACTGCTGGACAACGTCCACCTACTACCTCGTGACGGACGGATCGGTGGACGACATTGGAGAGCCTGCCGAAAATACCCTTGACCCAAAGCAGCTGTCCGATGAGATAGACTACAGTGCTGCGGCAGGGGAAGAAGGGGCCATCACACCAGACAAGCTACGGAGGGTCAGAGTTACCTATTACCAGTGGTCACCGCTCATCCTCCTGGTCCAGGGATGTTGCTTTCACTTGCCCTTTGTCCTGTGGGGGGCATGCGCACACAATGCGGGGGTCAAGATCCGACGGCTTCTGAAAAGGGCATCGGACATTGCCAGCCTTCCTCCCGGTTGTCAGCAGAGGGAAGCCCTCCTGGCCGAATTCGTGGACCAATTCCATACAATGGTCAACGGTAATGTGGGGTGCTGCGCAGACCCTTCGTGCAGGATTCCCATCACGTGCCGATGTGGGACTGGTCCCAGTCGATACCTGTGCCTCCTGTACCTACTAGTGAAGACCCTGTATGTGCTGAACGTTTTTTTGCAGTTTCTACTTCTGACTGCTTTCATGGGAAGAGGTTATTTTAAGCACGGGGTGGAGCTTCTTCGCAGGTAAG------------------AGTTTGTATTTCGATTGAATCTCTTGTTTGCTAAACTAATCATCATAAGAAAGGAATCATATATGAAGCCGCTGTACCACTCAGTGTGTGA
Nperlakyi_SChimneys_N1079 ATTCCTCCTCCGCTTCCACGATCTGATTGGTGGTATCCACGTCCCCATCGACGATGGCATCGACAAGCTCAACAGGAAGTACACCCTACTCATTTTCCTCTTCCTGGCACTGCCCATCTTCACCAAGCAGTACATCGGGGATCCCATCGAGTGCTTCACGCCCACCTACTTCACCGAGAGTCAGTCGCGCTATGTGAACAGTTACTGCTGGACAACGTCCACCTACTACCTCGTGACGGACGGATCGGTGGACGACATTGGAGAGCCTGCCGAAAACACCCTTGACCCAAAGCAGCTGTCCGATGAGATAGACTACAGTGCTGCGGCAGGGGAAGAAGGGGCCATCACACCGGATAAGCTTCGGAGGGTCCGAGTCACCTATTACCAGTGGTCACCGCTCATCCTCCTGGTCCAGGGATGTTGCTTTCACTTGCCCTTTGTCCTGTGGGGGGCATGCGCACACAACGCGGGGGTCAAGATCCGTCGGCTTCTGAAAAGGGCATCGGACATTGCCAGCCTTCCTCCCGGTTGTCAGCAGAGGGAAGCCCTTCTGGCCGAATTCGTGGACCAATTCCATACAATGGTCAACGGTAATGTGGGATGCTGCGCTGATCCTTCGTGCAGGATTCCCATCACGTGCCGATGTGGGACTGGCCCCAGTCGATACCTGTGCCTCCTGTACCTGCTAGTGAAGACCCTGTATGTGCTGAACGTTTTTTTGCAGTTTCTACTTCTGACTGCTTTTATGGGAAGAGGTTATTTTAAGCACGGGGTGGAGCTTCTTCGCAGGTAAGAGTTTTGAGCATATTTATGGTTTGTATTTCAATTGAATATCTTGTTTACAAATCTAAACATCATGAGAAAGGATATATAGATGGAGTCGCTGTACCACTCGGTGTGTAA
Nperlakyi_SChimneys_N1080 -------------------------------------------------------------------------------------------------------CTGGCACTGCCCATCTTCACCAAGCAGTACATCGGGGATCCCATCGAGTGCTTCACGCCCACCTACTTCACCGAGAGTCAGTCGCGCTATGTGAACAGTTACTGCTGGACAACGTCCACCTACTACCTCGTGACGGACGGATCGGTGGACGACATTGGAGAGCCTGCCGAAAACACCCTTGACCCAAAGCAGCTGTCCGAGGAGATAGACTACAGTGCTGCGGCAGGGGAAGAAGGGGCCATCACACCGGATAAGCTTCGGAGGGTCCGAGTCACCTATTACCAGTGGTCACCGCTCATCCTCCTGGTCCAGGGATGTTGCTTTCACTTGCCCTTTGTCCTGTGGGGGGCATGCGCACACAACGCGGGGGTCAAGATCCGTCGGCTTCTGAAAAGGGCATCGGACATTGCCAGCCTTCCTCCCGGTTGTCAGCAGAGAGAAGCCCTTCTGGCCGAATTCGTGGACCAATTCCATACAATGGTCAACGGTAATGTGGGATGCTGCGCTGATCCTTCGTGCAGGATTCCCATCACGTGCCGATGTGGGACTGGCCCCAGTCGATACCTGTGCCTCCTGTACCTGCTAGTGAAGACCCTGTATGTGCTGAACGTTTTTTTGCAGTTTCTACTTCTGACTGCTTTTATGGGAAGAGGTTATTTTAAGCACGGGGTGGAGCTTCTTCGCAGGTAAGAGTTTTGAGCATATTTATGGTTTGTATTTCAATTGAATATCTTGTTTACAAATCTAAACATCACGAGAAAAGAAATATAGATGGAGTCGCTGTACCACTCGGTGTGTAA
Nreclusus_Newfound_N259 ATTCCTCCTCCGCTTCCACGATCTGATTGGTGGTATCCACGTCCCCATCGACGATGGCATCGACAAGCTCAACAGGAAGTACACCCTACTCATTTTCCTCTTCCTGGCACTGCCCATCTTCACCAAGCAGTACATCGGGGATCCCATCGAGTGCTTCACGCCCACCTACTTCACCGAGAGTCAGTCGCGCTATGTGAACAGTTACTGCTGGACAACGTCCACCTACTACCTCGTGACGGACGGATCGGTGGACGACATAGGAGAGCCTGCCGAAAACACCCTTGACCCAAAGCAGCTGTCCGATGAGATAGACTACAGTGCTGCGGCAGGAGAAGAAGGGGCCATCACACCGGATAAGCTTCGGAGGGTCAGAGTCACCTATTACCAGTGGTCACCGCTCATCCTCCTGGTCCAGGGATGTTGCTTTCACTTGCCCTTTGTCCTGTGGGGGGCATGCGCACACAATGCGGGGGTCAAGATCCGTCGGCTTCTGAAAAGGGCATCGGACATTGCCAGCCTTCCTCCCGGTTGTCAGCAGAGGGAAGCCCTTCTGGCCGAATTTGTGGACCAATTCCATACCATGGTCAACGGCAATGTGGGATGCTGCGCTGATCCTTCGTGCAGGATTCCCATCACGTGCCGATGTGGGACTGGCCCCAGTCGATACCTGTGCCTCCTGTACCTGCTAGTGAAGACCCTGTATGTGCTGAACGTTTTTTTGCAGTTTCTACTTCTGACTGCTTTTATGGGAAGAGGTTATTTTAAGCACGGGGTGGAGCTTCTTCGCAGGTAAGAGCTTTGAACATATTTATGGTTTGTATTTCAATTGAATATCTTGTTTACAATTCTAAACATCATGAGAAAGGAAATATAGATGGAGTCGCTGTACCACTCGGTGTGTAA
Nreclusus_Noland_N1051 ----------------------------------------------------------------------------------------------------------------------------------------------------------------------TACTTCACCGAGAGTCAGTCGCGCTATGTGAACAGTTACTGCTGGACAACGTCCACCTACTACCTCGTGACGGACGGATCGGTGGACGACATCGGAGAGCCAGCCGAAAACACCCTTGACCCAAAGCAGCTGTCCGATGAGATAGACTACAGTGCTGCGGCAGGAGAAGAAGGGGCCATCACACCGGATAAGCTTCGGAGGGTCAGAGTCACCTATTACCAGTGGTCACCGCTCATCCTCCTGGTCCAGGGATGTTGCTTTCACTTGCCCTTTGTCCTGTGGGGGGCATGCGCACACAACGCGGGGGTCAAGATCCGTCGGCTTCTGAAAAGGGCATCGGACATTGCCAGCCTTCCTCCCGGTTGTCAGCAGAGGGAAGCCCTTCTGGCCGAATTCGTGGACCAATTCCATACAATGGTCAACGGCAATGTGGGATGCTGCGCTGATCCTTCGTGCAGGATTCCCATCACGTGCCGATGTGGGACTGGCCCCAGTCGATACCTGTGCCTCCTGTACCTGCTAGTGAAGACCCTGTATGTGCTGAACGTTTTTTTGCAGTTTCTACTTCTGACTGCTTTTATGGGAAGAGGTTATTTTAAGCACGGGGTGGAGCTTCTTCGCAGGTAAGAGTTTTGAGCATATTTATGGTTTGTATTTC-------------------------------------------------------------------------------
Nreclusus_Smokemont_N1020 ------------------------------------------------------TGGCATCGACAAGCTCAACAGGAAGTACACCCTACTCATTTTCCTCTTCCTGGCACTGCCCATCTTCACCAAGCAGTACATCGGGGATCCCATCGAGTGCTTCACGCCCACCTACTTCACCGAGAGTCAGTCGCGCTATGTGAACAGTTACTGCTGGACAACGTCCACCTACTACCTCGTGACGGACGGATCGGTGGACGACATCGGAGAGCCTGCCGAAAACACCCTTGACCCAAAGCAGCTGTCCGATGAGATAGACTACAGTGCTGCGGCAGGAGAAGAAGGGGCCATCACACCGGATAAGCTTCGGAGGGTCAGAGTCACCTATTACCAGTGGTCACCGCTCATCCTCCTGGTCCAGGGATGTTGCTTTCACTTGCCCTTTGTCCTGTGGGGGGCATGCGCACACAACGCGGGGGTCAAGATCCGTCGGCTTCTGAAAAGGGCATCGGACATTGCCAGCCTTCCTCCCGGTTGTCAGCAGAGGGAAGCCCTTCTGGCCGAATTCGTTGACCAATTCCATACAATGGTCAACGGCAATGTGGGATGCTGCGCTGATCCTTCGTGCAGGATTCCCATCACGTGCCGATGTGGGACTGGCCCCAGTCGATACCTGTGCCTCCTGTACCTGCTAGTGAAGACCCTGTATGTGCTGAACGTTTTTTTGCAGTTTCTACTTCTGACTGCTTTTATGGGAAGAGGATATTTTAAGCACGGGGTGGAGCTTCTTCGCAGGTAAGAGTTTTGAACATATTTATGGTTTGTATTTCAATTGAATATATTGTTTACAAATCTAAACATCATGAGAAAGGAAATA--------------------------------
Nroanensis_IngramBranch_N926 -----------------------TGATTGGTGGCATCCACGTCCCCATCGACGACGGCATCGACAAGCTCAACAGGAAGTACACCCTACTCATTTTCCTCTTCCTGGCACTGCCCATCTTCACCAAGCAGTACATCGGAGATCCCATCGAGTGCTTCACGCCCACCTACTTCACCGAGAGTCAGTCGCGCTATGTGAACAGTTACTGCTGGACAACGTCCACCTACTACCTTGTGACGGACGGATCGGTGGACGACATTGGAGAGCCCGCCGAGAACACCCTTGACCCAAAGCAGCTGTCCGATGAGATAGACTACAGTGCTGCGGCAGGGGAAGAAGGGGCCATCACACCGGACAAGCTTCGGAGGGTCCGAGTCACCTATTACCAGTGGTCACCGCTCATCCTCCTGGTCCAGGGATGTTGCTTTCACTTGCCCTTTGTCCTGTGGGGGGCATGCGCGCACAACGCGGGGGTCAAGATCCGTCGGCTTCTGAAAAGGGCATCGGACATTGCCAGCCTTCCTCCCGGTTGTCAGCAGAGGGAAGCCCTTCTGGCCGAATTCGTGGACCAATTCCATACAATGGTCAACGGTAATGTGGGATGCTGCGCCGATCCTTCGTGCAGGATTCCCATCACGTGCCGATGTGGGACTGGTCCCAGTCGATACCTGTGCCTCCTGTACCTGCTAGTGAAGACCCTGTATGTGCTGAACGTTTTTTTGCAGTTTCTACTTCTGACTGCTTTTATGGGAAGAGGTTATTTTAAGCACGGGGTGGAGCTTCTTCGCAGGTAAGAATTTCAAACATATTTGTGGTTTGTAT----------------------------------------------------------------------------------
Nroanensis_N_CarversGap_N928 ATTCCTCCTCCGCTTCCACGATCTGATTGGTGGCATCCACGTCCCCATCGACGACGGCATCGACAAGCTCAACAGGAAGTACACCCTACTCATTTTCCTCTTCCTGGCACTGCCCATCTTCACCAAGCAGTACATCGGAGATCCCATCGAGTGCTTCACGCCCACCTACTTCACCGAGAGTCAGTCGCGCTATGTGAACAGTTACTGCTGGACAACGTCCACCTACTACCTCGTGACGGACGGGTCGGTGGACGACATTGGAGAGCCCGCCGAGAACACCCTTGACCCAAAGCAGCTGTCCGATGAGATAGACTACAGTGCTGCGGCAGGGGAAGAAGGGGCCATCACACCGGACAAGCTTCGGAGGGTCCGAGTCACCTATTACCAGTGGTCACCGCTCATCCTCCTGGTCCAGGGATGTTGCTTTCACTTGCCCTTTGTCCTGTGGGGGGCATGCGCACACAACGCGGGGGTCAAGATCCGTCGGCTTCTGAAAAGGGCATCGGACATTGCCAGCCTTCCTCCCGGTTGTCAGCAGAGGGAAGCCCTTCTGGCCGAATTCGTGGACCAATTCCATACAATGGTCAACGGTAATGTGGGATGCTGCGCCGATCCCTCGTGCAGGATTCCCATCACGTGCCGATGTGGGACTGGTCCCAGTCGATACCTGTGCCTCCTGTACCTGCTAGTGAAGACCCTGTATGTGCTGAACGTTTTTTTGCAGTTTCTACTTCTGACTGCTTTTATGGGAAGAGGTTATTTTAAGCACGGGGTGGAGCTTCTTCGCAGGTAAGAATTTCAAACATATTTGTGGTTTGTATTTCAATTGAATCTCTTGTTTACAAATCTAAACATCATGAGAAAGGAATTATAGATGGAGTCGCTGTATCACTCGATGTGTGA
Nroanensis_RoanHighBluff_N762 ----------------------------------------------------------------------------------------------------------------------------------------GGAGATCCCATCGAGTGCTTCACGCCCACCTACTTCACCGAGAGTCAGTCGCGCTATGTGAACAGTTACTGCTGGACAACGTCCACCTACTACCTCGTGACGGACGGGTCGGTGGACGACATTGGAGAGCCCGCCGAGAACACCCTTGACCCAAAGCAGCTGTCCGATGAGATAGACTACAGTGCTGCGGCAGGGGAAGAAGGGGCCATCACGCCGGACAAGCTTCGGAGGGTCCGAGTCACCTATTACCAGTGGTCACCGCTCATCCTCCTGGTCCAGGGATGTTGCTTTCACTTGCCCTTTGTCCTGTGGGGGGCATGCGCGCACAACGCGGGGGTCAAGATCCGTCGGCTTCTGAAAAGGGCATCGGACATTGCCAGCCTTCCTCCCGGTTGTCAGCAGAGGGAAGCCCTTCTGGCCGAATTCGTGGACCAATTCCATACAATGGTCAACGGTAATGTGGGATGCTGCGCCGATCCTTCGTGCAGGATTCCCATCACGTGCCGATGTGGGACTGGTCCCAGTCGATACCTGTGCCTCCTGTACCTGCTAGTGAAGACCCTGTATGTGCTGAACGTTTTTTTGCAGTTTCTACTTCTGACT--------------------------------------------------------------------------------------------------------------------------------------------------------------------
Nsheari_BaldRiver_N1168 ATTCCTCCTCCGCTTCCACGATCTGATTGGTGGCATCCACGTCCCCATCGATGATGGCATCGACAAGCTCAACAGGAAGTACACCCTACTCATTTTCCTCTTCCTGGCACTGCCCATCTTCACCAAGCAGTACATCGGGGATCCCATCGAGTGCTTCACGCCCACCTACTTCACCGAAAGTCAGTCGCGCTATGTGAACAGTTACTGCTGGACAACGTCCACCTACTACCTCGTGACGGACGGATCGGTGGACGACATTGGAGAGCCGGCCGAAAACACCCTTGACCCAAAGCAGCTGTCCGATGAGATAGACTACAGCGCTGCGGCAGGAGAAGAAGGGGCCATCACACCGGATAAGCTTCGGAGGGTCCGAGTCACCTATTACCAGTGGTCACCGCTCATCCTCCTGGTCCAGGGATGTTGCTTTCACTTGCCCTTTGTCCTGTGGGGGGCATGCGCACACAATGCGGGGGTCAAGATCCGTCGGCTTCTGAAAAGGGCATCGGACATTGCCAGCCTTCCTCCCGGTTGTCAGCAGAGGGAAGCCCTTCTGGCCGAATTCGTGGACCAATTCCATACCATGGTCAACGGTAATGTGGGATGCTGCGCTGATCCTTCGTGCAGGATTCCCATCACGTGCCGATGTGGGACTGGCCCCAGTCGATACCTGTGCCTCCTGTACCTGCTAGTGAAGACCCTATATGTGTTGAACGTTTTTTTGCAGTTTCTTCTTCTGACTGCTTTTATGGGAAGAGGTTATTTTAAGCACGGGGTGGAGCTTCTTCGCAGGTAAGAGTTTTGAGCATATTTATGGTTTGTATTTCAATTGAATATCTTGTCTACAAATCTAAATATCATGAGAAAGGAAATATAGATGGAGTCGCTGTACCACTCGGTGTGTAA
Nsheari_Cohutta_N826 -----------------------------------------------------------------------ACAGGAAGTACACCCTACTCATTTTCCTCTTCCTGGCACTGCCCATCTTCACCAAGCAGTACATCGGGGATCCCATCGAGTGCTTCACGCCCACCTACTTCACCGAAAGTCAGTCGCGCTATGTGAACAGTTACTGCTGGACAACGTCCACCTACTACCTCGTGACGGACGGATCGGTGGACGACATTGGAGAGCCGGCCGAAAACACCCTTGACCCAAAGCAGCTGTCCGATGAGATAGACTACAGCGCTGCGGCAGGAGAAGAAGGGGCCATCACACCGGATAAGCTTCGGAGGGTCCGAGTCACCTATTACCAGTGGTCACCGCTCATCCTCCTGGTCCAGGGATGTTGCTTTCACTTGCCCTTTGTCCTGTGGGGGGCATGCGCACACAATGCGGGGGTCAAGATCCGTCGGCTTCTGAAAAGGGCATCGGACATTGCCAGCCTTCCTCCCGGTTGTCAGCAGAGGGAAGCCCTTCTGGCCGAATTCGTGGACCAATTCCATACCATGGTCAACGGTAATGTGGGATGCTGCGCTGATCCTTCGTGCAGGATTCCCATCACGTGCCGATGTGGGACTGGCCCCAGTCGATACCTGTGCCTCCTGTACCTGCTAGTGAAGACCCTATATGTGCTGAACGTTTTTTTGCAGTTTCTTCTTCTGACTGCTTTTATGGGAAGAGGTTATTTTAAGCACGGGGTGGAGCTTCTTCGCAGGTAAGAGTTTTGAGCATATTTATGGTTTGTATTTCAATTGAATATCTTGTCTACAAATCTAAACATCATGAGAAAGGAAATATAGATGGAGTCGCTGTACCACTCGGTGTGTAA
Nsheari_JoyceKilmer_N092 ------------------------------------------CCCCATCGACGATGGCATCGACAAGCTCAACAGGAAGTACACCCTACTCATTTTTCTCTTCCTGGCACTGCCCATCTTCACCAAGCAGTACATCGGGGATCCCATCGAGTGCTTCACGCCCACCTACTTCACCGAAAGTCAGTCGCGCTATGTGAACAGTTACTGCTGGACAACGTCCACCTACTACCTCGTGACGGACGGATCGGTGGACGACATTGGAGAGCCGGCCGAAAACACCCTTGACCCAAAGCAGCTGTCCGATGAGATAGACTACAGCGCTGCGGCAGGAGAAGAAGGGGCCATCACACCGGATAAGCTTCGGAGGGTCCGAGTCACCTATTACCAGTGGTCACCGCTCATCCTCCTGGTCCAGGGATGTTGCTTTCACTTGCCCTTTGTCCTGTGGGGGGCATGCGCACACAATGCGGGGGTCAAGATCCGTCGGCTTCTGAAAAGGGCATCGGACATTGCCAGCCTTCCTCCCGGTTGTCAGCAGAGGGAAGCCCTTCTGGCCGAATTCGTGGACCAATTCCATACCATGGTCAACGGTAATGTGGGATGCTGCGCTGATCCTTCGTGCAGGATTCCCATCACGTGCCGATGTGGGACTGGCCCCAGTCGATACCTGTGCCTCCTGTACCTGCTAGTGAAGACCCTATATGTGCTGAACGTTTTTTTGCAGTTTCTTCTTCTGACTGCTTTTATGGGAAGAGGTTATTTTAAGCACGGGGTGGAGCTTCTTCGCAGGTAAGAGTTTTGAGCATATTTATGGTTTGTATTTCAATTGAATATCTTGTCTACAAATCTAAACATC-----------------------------------------------
Nsilvanus_Elijay_N395 ATTCCTCCTCCGCTTCCACGATCTGATTGGTGGTATCCACGTCCCCATCGACGATGGCATCGACAAGCTCAACAGGAAGTACACCCTACTCATTTTTCTCTTCCTGGCACTGCCCATCTTCACCAAGCAGTACATCGGGGATCCCATCGAGTGTTTCACGCCCACCTACTTCACCGAGAGTCAGTCGCGCTATGTGAACAGTTACTGCTGGACAACGTCCACCTACTACCTTGTGACGGACGGATCGGTGGACGACATTGGAGAGCCTGTCGAAAACACCCTTGACCCAAAACAGCTGTCCGATGAGATAGACTACAGTGCTGCGGCAGGGGAAGAAGGGGCCATCACACCGGATAAGCTTCGGAGGGTCAGAGTCACCTATTACCAGTGGTCACCGCTCATCCTCCTGGTCCAGGGATGTTGCTTTCACTTGCCCTTTGTCCTGTGGGGGGCATGCGCACACAACGCGGGGGTCAAGATCCGTCGGCTTCTGAAAAGGGCATCGGACATTGCCAGCCTTCCTCCCGGTTGTCAGCAGAGGGAAGCCCTTCTGGCCGAATTCGTGGACCAATTCCATACAATGGTCAACGGTAATGTGGGATGCTGCGCTGATCCTTCGTGCAGGATTCCCATCACGTGCCGATGTGGGACTGGCCCCAGTCGATACCTGTGCCTCCTGTACCTGCTCGTGAAGACCCTGTATGTGCTGAACGTTTTTTTGCAGTTTCTACTTCTGACTGCTTTTATGGGAAGAGGTTATTTTAAGCACGGGGTGGA------------------------------------------------------------------------------------------------------------------------------
Nsilvanus_GermanyCove_N1017 ----------------------------------------------ATCGACGATGGCATCGACAAGCTCAACAGGAAGTACACCCTACTCATTTTCCTCTTCCTGGCACTGCCCATCTTCACCAAGCAGTACATCGGGGATCCCATCGAGTGCTTCACGCCCACCTACTTCACCGAGAGTCAGTCGCGCTATGTGAACAGTTACTGCTGGACAACGTCCACCTACTACCTCGTGACGGACGGATCGGTGGACGACATTGGAGAGCCTGTTGAAAACACCCTTGACCCAAAACAGCTGTCCGATGAGATAGACTACAGTGCTGCGGCAGGGGAAGAAGGGGCCATCACACCGGATAAGCTTCGGAGAGTCAGAGTCACCTATTACCAGTGGTCACCGCTCATCCTCCTGGTCCAGGGATGTTGCTTTCACTTGCCCTTTGTCCTGTGGGGGGCATGCGCACACAACGCGGGGGTCAAGATCCGTCGGCTTCTGAAAAGGGCATCGGACATTGCCAGCCTTCCTCCCGGTTGTCAGCAGAGGGAAGCCCTTCTGGCCGAATTCGTGGACCAATTCCATACAATGGTCAACGGTAATGTGGGATGCTGCGCTGATCCTTCGTGCAGGATTCCCATCACGTGCCGATGTGGGACTGGCCCCAGTCGATACCTGTGCCTCCTGTACCTGCTAGTGAAGACCCTGTATGTGCTGAACGTTTTTTTGCAGTTTCTACTTCTGACTGCTTTTATGGGAAGAGGTTATTTTAAGCACGGGGTGGAGCTTCTTCGCAGGTAAGAGTTTCGAACATATTTATGGTTTGTATTTCAATTGAATATCTTGTTTACAAATCTAAACATCATGAGAAAGGAAATATAGATGGAGTCACTGTACCACTCGGTGTG---
Nsilvanus_HeboMtn_N1029 ATTCCTCCTCCGCTTCCACGATCTGATTGGTGGTATCCACGTCCCCATCGACGATGGCATCGACAAGCTCAACAGGAAGTACACCCTACTCATTTTCCTCTTCCTGGCACTGCCCATCTTCACCAAGCAGTACATCGGGGATCCCATCGAGTGCTTCACGCCCACCTACTTCACCGAGAGTCAGTCGCGCTATGTGAACAGTTACTGCTGGACAACGTCCACCTACTACCTCGTGACGGACGGATCGGTGGACGACATTGGAGAGCCTGCCGAAAACACCCTTGACCCAAAACAGCTGTCCGATGAGATAGACTACAGTGCTGCGGCAGGGGAAGAAGGGGCCATCACACCGGATAAGCTTCGGAGGGTCAGAGTCACCTATTACCAGTGGTCACCGCTCATCCTCCTGGTCCAGGGATGTTGCTTTCACTTGCCCTTTGTCCTGTGGGGGGCATGCGCACACAACGCGGGGGTCAAGATCCGTCGGCTTCTGAAAAGGGCATCGGACATTGCCAGCCTTCCTCCCGGTTGTCAGCAGAGAGAAGCCCTTCTGGCCGAATTCGTGGACCAATTCCATACAATGGTCAACGGTAATGTGGGATGCTGCGCTGATCCTTCGTGCAGGATTCCCATCACGTGCCGATGTGGGACTGGCCCCAGTCGATACCTGTGCCTCCTGTACCTGCTAGTGAAGACCCTGTACGTGCTGAACGTTTTTTTGCAGTTTCTACTTCTGACTGCTTTTATGGGAAGAGGTTATTTTAAGCACGGGGTGGAGCTTCTTCGCAGGTAAGAGTTTCGAACATATTTATGGTTTGTATTTCAATTGAATATCTTGTTTACAAATCTAAAC--------------------------------------------------
Nstupkai_BlowholeWOS_N285 ATTCCTCCTCCGCTTCCACGATCTGATTGGTGGTATCCACGTCCCCATCGACGATGGCATCGACAAGCTCAACAGGAAGTACACCCTACTCATTTTCCTCTTCCTGGCACTGCCCATCTTCACCAAGCAGTACATCGGGGATCCCATCGAGTGCTTCACGCCCACCTACTTCACCGAGAGTCAGTCGCGCTATGTGAACAGTTACTGCTGGACAACGTCCACTTACTACCTCGTGACGGACGGATCGGTGGACGACATCGGAGAGCCTGCCGAAAACACCCTTGACCCAAAGCAGCTGTCCGATGAGATAGACTACAGTGCTGCGGCAGGAGAAGAAGGGGCCATCACACCGGATAAGCTTCGGAGGGTCCGAGTCACCTATTACCAGTGGTCACCGCTCATCCTCCTGGTCCAGGGATGTTGCTTTCACTTGCCCTTTGTCCTGTGGGGGGCATGCGCACACAACGCGGGGGTCAAGATCCGTCGGCTTCTGAAAAGGGCATCGGACATTGCCAGCCTTCCTCCCGGTTGTCAGCAGAGGGAAGCCCTTCTGGCCGAATTCGTGGACCAATTCCATACAATGGTCAACGGTAATGTGGGATGCTGCGCTGATCCTTCGTGCAGGATTCCCATCACGTGCCGATGTGGGACTGGCCCCAGTCGATACTTGTGCCTCCTGTACCTGCTAGTGAAGACCCTGTATGTGCTGAACGTTTTTTTGCAGTTTCTACTTCTGACTGCTTTTATGGGAAGAGGTTATTTTAAGCACGGGGTGGAGCTTCTTCGCAGGTAAGAGTTTTGGGCATATTTATGGTTTGTATTTCAATTGAATATCTTGTTTACAAATCTAAACATCACGAGAAAGTAAATATAGATGGAGTCGCTGTACCACTCGGTGTGTAA
Nstupkai_Blowing_N356 ATTCCTCCTCCGCTTCCACGATCTGATTGGTGGTATCCACGTCCCCATCGACGATGGCATCGACAAGCTCAACAGGAAGTACACCCTACTCATTTTCCTCTTCCTGGCACTGCCCATCTTCACCAAGCAGTACATCGGGGATCCCATCGAGTGCTTCACGCCCACCTACTTCACCGAGAGTCAGTCGCGCTATGTGAACAGTTACTGCTGGACAACGTCCACCTACTACCTCGTGACGGACGGATCGGTGGACGACATCGGAGAGCCTGCCGAAAACACCCTTGACCCGAAGCAGCTGTCCGATGAGATAGACTACAGTGCTGCGGCAGGAGAAGAAGGGGCCATCACACCGGATAAGCTTCGGAGGGTCCGAGTCACCTATTACCAGTGGTCACCGCTCATCCTCCTGGTCCAGGGATGTTGCTTTCACTTGCCCTTTGTCCTGTGGGGGGCATGCGCACACAACGCGGGGGTCAAGATCCGTCGGCTTCTGAAAAGGGCATCGGACATTGCCAGCCTTCCTCCCGGTTGTCAGCAGAGGGAAGCCCTTCTGGCCGAATTCGTGGACCAATTCCATACAATGGTCAACGGTAATGTGGGATGCTGCGCTGACCCTTCGTGCAGGATTCCCATCACGTGCCGATGTGGGACTGGCCCCAGTCGATACCTGTGCCTCCTGTACCTGCTAGTGAAGACCCTGTATGTGCTGAACGTTTTTTTGCAGTTTCTACTTCTGACTGCTTTTATGGGAAGAGGTTATTTTAAGCACGGGGTGGAGCTTCTTCGCAGGTAAGAGTTTTGAGCATATTTATGGTTTGTATTTCAATTGAATATCTTGTTTACAAATCTAAACATAATGAGAAAGGAAATATAGATGGAGTCGCTGTACCACTCGGTGTGTAA
Nstupkai_LittleRiver_N293 ATTCCTCCTCCGCTTCCACGATCTGATTGGTGGTATCCACGTCCCCATCGACGATGGCATCGACAAGCTCAACAGGAAGTACACCCTACTCATTTTCCTCTTCCTGGCACTGCCCATCTTCACCAAGCAGTACATCGGGGATCCCATCGAGTGCTTCACGCCCACCTACTTCACCGAGAGTCAGTCGCGCTATGTGAACAGTTACTGCTGGACAACGTCCACCTACTACCTCGTGACGGACGGATCGGTGGACGACATCGGAGAGCCTGCCGAAAACACCCTTGACCCAAAGCAGCTGTCCGATGAGATAGACTACAGTGCTGCGGCAGGAGAAGAAGGGGCCATCACACCGGATAAGCTTCGGAGGGTGCGAGTAACCTATTACCAGTGGTCACCGCTCATCCTCCTGGTCCAGGGATGTTGCTTTCACTTGCCCTTTGTCCTGTGGGGGGCATGCGCACACAACGCGGGGGTCAAGATCCGTCGGCTTCTGAAAAGGGCATCGGACATTGCCAGCCTTCCTCCCGGTTGTCAGCAGAGGGAAGCCCTTCTGGCCGAATTCGTGGACCAATTCCATACAATGGTCAACGGTAATGTGGGATGCTGCGCTGACCCTTCGTGCAGGATTCCCATCACGTGCCGATGTGGGACTGGCCCCAGTCGATACCTGTGCCTCCTGTACCTGCTAGTGAAGACCCTGTATGTGCTGAACGTTTTTTTGCAGTTTCTACTTCTGACTGCTTTTATGGGAAGAGGTTATTTTAAGCACGGGGTGGAGCTTCTTCGCAGGTAAGAGTTTTGAGCATACTTATGGTTTGTATTTCAATTGAATATCTTGTCTTCAAATCTAAACATCATGAGAAAGGAAATATAGATGGAGTCGTTGTACCACTCGGTGTGTAA
Nstygius_ObeLee_N0656 ATTCCTTCTCCGCTTCCACGATCTGATTGGTGGCATCCACGTCCCCATAGACGATGGTATCGACAAGCTCAACAGGAAGTACACCCTACTCATTTTCCTCTTCTTGGCACTGCCCATCTTCACCAAGCAGTACATCGGAGATCCCATCGAGTGCTTCACGCCCACCTACTTCACCGAGAGCCAGTCGCGCTATGTGAACAGTTACTGCTGGACAACATCCACCTACTACCTCGTGACGGACGGATCGGTGGACGACATTGGAGAGCCTGCCGAAAACACCCTTGACCCAAAACAGCTGTCCGATGAGATAGACTACAGTGCTGCGGCAGGAGAAGAAGGGGCCATCACACCAGACAAGCTTCGGAGGGTCAGAGTCACCTACTACCAGTGGTCACCGCTCATCCTCCTGGTCCAGGGATGTTGCTTTCACTTGCCCTTTGTCCTGTGGGGGGCATGCGCACACAACGCGGGGGTCAAGATCCGTCGGCTTCTGAAAAGGGCATCGGACATTGCCAGCCTTCCTCCCGGTTGTCAGCAGAGGGAAGCCCTTCTAGCCGAATTCGTGGACCAATTCCATACAATGGTCAATGGTAATGTGGGATGCTGCGCTGACCCTTCGTGCAGGATTCCCATCACGTGCCGATGTGGGACTGGTCCCAGTCGATACCTGTGCCTCCTGTACCTTCTAGTGAAGACCCTGTATGTGCTGAACGTTTTTTTGCAGTTTCTACTCCTGACTGCTTTTATGGGAAGAGGTTATTTTAAGCACGGGGTGGAGCTTCTTCGCAGGTAAGAGTTTCTAGCATATGTATGGTTTGTATTTCAATTGAATATCTTGTTTACAAATCTAAATCTTATAGGAAAATATATTTAAAATGAATGCAGATAATACGC---------
Nstygius_RavenB_N1022 ATTCCTTCTCCGCTTCCACGATCTGATTGGTGGCATCCACGTCCCCATCGACGATGGTATCGACAAGCTCAACAGGAAGTACACCCTACTCATTTTCCTCTTCTTGGCACTGCCCATCTTCACCAAGCAGTACATCGGAGATCCCATCGAGTGCTTCACGCCCACCTACTTCACCGAGAGCCAGTCGCGCTATGTGAACAGTTACTGCTGGACAACATCCACCTACTACCTCGTGACGGACGGATCGGTGGACGACATTGGAGAGCCTGCCGAAAACACCCTTGACCCAAAACAGCTGTCCGATGAGATAGACTACAGTGCTGCGGCAGGAGAAGAAGGGGCCATCACACCAGACAAGCTTCGGAGGGTCAGAGTCACCTACTACCAGTGGTCACCGCTCATCCTCCTGGTCCAGGGATGTTGCTTTCACTTGCCCTTTGTCCTGTGGGGGGCATGCGCACACAACGCGGGGGTCAAGATCCGTCGGCTTCTGAAAAGGGCATCGGACATTGCCAGCCTTCCTCCCGGTTGTCAGCAGAGGGAAGCCCTTCTAGCCGAATTCGTGGACCAATTCCATACAATGGTCAACGGTAATGTGGGATGCTGCGCTGACCCTTCGTGCAGGATTCCCATCACGTGCCGATGTGGGACTGGTCCCAGTCGATACCTGTGCCTCCTGTACCTTCTAGTGAAGACCCTGTATGTGCTGAACGTTTTTTTGCAGTTTCTACTCCTGACTGCTTTTATGGGAAGAGGTTATTTTAAGCACGGGGTGGAGCTTCTTCGCAGGTAAGAGTTTCTAGCATATGTATGGTTTGTATTTCAATTGAATATCTTGTTTACAAATCTAAATCTTATAGGAAAATATATTTAAAATGAATGCAGATAATACGCGCTATATCA
Ntempletoni_ClarksCreek_N945 ATTCCTCCTCCGCTTCCACGATCTGATTGGTGGTATCCACGTCCCCATCGACGATGGCATCGACAAGCTCAACAGGAAGTACACCCTACTCATTTTCCTCTTCCTGGCACTGCCCATCTTCACCAAGCAGTACATCGGGGATCCCATCGAGTGCTTCACGCCCACCTACTTCACCGAGAGTCAGTCGCGCTATGTGAACAGTTACTGCTGGACAACGTCCACCTACTACCTCGTGACGGACGGATCGGTGGACGACATTGGAGAGCCTGCCGAAAACACCCTTGACCCAAAGCAGCTGTCCGATGAGATAGACTACAGTGCTGCGGCAGGGGAAGAAGGGGCCATCACACCGGATAAGCTTCGGAGGGTCCGAGTCACCTATTACCAGTGGTCACCGCTCATCCTCCTGGTCCAGGGATGTTGCTTTCACTTGCCCTTTGTCCTGTGGGGGGCATGCGCACACAACGCGGGGGTCAAGATCCGTCGGCTTCTGAAAAGGGCATCTGACATTGCCAGCCTTCCTCCCGGTTGTCAGCAGAGGGAAGCCCTTCTGGCCGAATTCGTGGACCAATTCCATACAATGGTCAACGGGAATGTGGGATGCTGCGCTGATCCTTCGTGCAGGATTCCCATCACGTGCCGATGTGGGACTGGCCCCAGTCGATACCTGTGCCTCCTGTACCTGCTAGTGAAGACCCTGTATGTGCTGAACGTTTTTTTGCAGTTTCTACTTCTGACTGCTTTTATGGGAAGAGGTTATTTTAAGCACGGGGTGGAGCTTCTTCGCAGGTAAGAATTTCAAACATATTTATGGTTTGTATTTCAATTGAATCTCTTGTTTACAAATCTAAATAGCATGAGGAAGGAGTTATAGATGGAGTCACTGTATCACTCGATGTGTGA
Ntempletoni_ScronceCreekRd_N1223 ---------------------------------------------------------------------CAACAGGAAGTACACCCTACTCATTTTCCTCTTCCTGGCACTGCCCATCTTCACCAAGCAGTACATCGGGGATCCCATCGAGTGCTTCACGCCCACCTACTTCACCGAGAGTCAGTCGCGCTATGTGAACAGTTACTGTTGGACAACGTCCACCTACTACCTCGTGACGGACGGATCGGTGGACGACATTGGAGAGCCTGCCGAAAACACCCTTGACCCAAAGCAGCTGTCCGATGAGATAGACTACAGTGCTGCGGCAGGGGAAGAAGGGGCCATCACACCGGATAAGCTTCGGAGGGTCCGAGTCACCTATTACCAGTGGTCACCGCTCATCCTCCTGGTCCAGGGATGTTGCTTTCACTTGCCCTTTGTCCTGTGGGGGGCATGCGCACACAACGCGGGCGTCAAGATCCGTCGGCTTCTGAAAAGGGCATCTGACATTGCCAGCCTTCCTCCCGGTTGTCAGCAGAGGGAAGCCCTTCTGGCCGAATTCGTGGACCAATTCCATACAATGGTCAACGGGAATGTGGGATGCTGTGCTGATCCTTCGTGCAGGATTCCCATCACGTGCCTATGTGGGACTGGCCCCAGTCGATACCTGTGCCTCCTGTACCTGCTAGTGAAGACCCTGTATGTGCTGAACGTTTTTTTGCAGTTTCTACTTC-------------------------------------------------------------------------------------------------------------------------------------------------------------------------
Ntennessensis_IndianCave_N052 ATTCCTCCTCCGCTTCCACGATCTGATTGGTGGCATCCACGTCCCCATCGACGATGGCATCGACAAGCTCAACAGGAAGTACACCCTACTCATTTTCCTCTTCCTGGCACTGCCCATCTTCACCAAGCAGTACATCGGAGATCCCATCGAGTGCTTCACGCCCACCTACTTTACCGAGAGTCAGTCGCGCTATGTGAACAGTTACTGCTGGACAACGTCCACCTACTACCTCGTGACGGACGGATCGGTGGACGACATTGGAGAGCCTGCCGAAAACACCCTTGACCCAAAGCAGCTGTCCGATGAGATAGACTACAGTGCGGCGGCAGGGGAAGAAGGGGCCATCACACCGGACAAGCTTCGGAGGGTCCGTGTCACCTATTACCAGTGGTCACCGCTCATCCTCCTGGTCCAGGGATGTTGCTTTCACTTGCCCTTTGTCCTGTGGGGGGCATGCGCACACAACGCGGGGGTCAAGATCCGTCGGCTTCTGAAAAGGGCATCGGACATTGCCAGCCTTCCTCCCGGTTGTCAGCAGAGGGAAGCCCTTCTGGCCGAATTCGTGGACCAATTCCATACAATGGTCAACGGTAATGTGGGATGCTGCGCTGATCCTTCGTGCAGGATTCCCATCACGTGCCGATGTGGGACTGGTCCCAGTCGATACCTGTGCCTCCTGTACCTGCTAGTGAAGACCCTGTATGTGCTGAACGTTTTTTTGCAGTTTCTACTTCTGACTGCTTTTATGGGAAGAGGTTATTTTAAGCACGGGGTGGAGCTTCTTCGCAGGTAAGAATTTCAAACATATTTATGGTTTGTATTTCAATTGAATCTCTTGTTTACAAATCTAAACATCATGAGAAAGGAATTATAGATGGAGTCGCTGTATCACTCGATGTGTGA
Ntennessensis_LittleStony_N645 ---------------------------------------------------------------------CAACAGGAAGTACACCCTACTCATTTTCCTCTTCCTGGCACTGCCCATCTTCACCAAGCAGTACATCGGAGATCCCATCGAGTGCTTCACGCCCACCTACTTCACCGAGAGTCAGTCGCGCTATGTGAACAGTTACTGCTGGACAACGTCCACCTACTACCTCGTGACGGACGGATCGGTGGACGACATTGGAGAGCCTGCCGAAAACACCCTTGACCCAAAGCAGCTGTCCGATGAGATAGACTACAGTGCGGCGGCAGGGGAAGAAGGGGCCATCACACCGGACAAGCTTCGGAGGGTCCGTGTCACCTATTACCAGTGGTCACCGCTCATCCTCCTGGTCCAGGGATGTTGCTTTCACTTGCCCTTTGTCCTGTGGGGGGCATGCGCACACAACGCGGGGGTCAAGATCCGTCGGCTTCTGAAAAGGGCATCGGACATTGCCAGCCTTCCTCCCGGTTGTCAGCAGAGAGAAGCCCTTCTGGCCGAATTCGTGGACCAATTCCATACAATGGTCAACGGTAATGTGGGATGCTGCGCTGATCCTTCGTGCAGGATTCCCATCACGTGCCGATGTGGGACTGGTCCCAGTCGATACCTGTGCCTCCTGTACCTGCTAGTGAAGACCCTGTATGTGCTGAACGTTTTTTTGCAGTTTCTACTTCTGACTGCTTTTATGGGAAGAGGTTATTTTAAGCACGGGGTGGAGCTTCTTCGCAGG-----------------------------------------------------------------------------------------------------------------
Ntennessensis_Watauga_N1046 ATTCCTCCTCCGCTTCCACGATCTGATTGGTGGCATCCACGTCCCCATCGACGATGGCATCGACAAGCTCAACAGGAAGTACACCCTACTCATTTTCCTCTTCCTGGCACTGCCCATCTTCACCAAGCAGTACATCGGAGATCCCATCGAGTGCTTCACGCCCACCTACTTCACCGAGAGTCAGTCGCGCTATGTGAACAGTTACTGCTGGACAACGTCCACCTACTACCTCGTGACGGACGGATCGGTGGACGACATTGGAGAGCCTGCCGAAAACACCCTTGACCCAAAGCAGCTGTCCGATGAGATAGACTACAGTGCGGCGGCAGGGGAAGAAGGGGCCATCACACCGGACAAGCTTCGGAGGGTCCGTGTCACCTATTACCAGTGGTCACCGCTCATCCTCCTGGTCCAGGGATGTTGCTTTCACTTGCCCTTTGTCCTGTGGGGGGCATGCGCACACAACGCGGGGGTCAAGATCCGTCGGCTTCTGAAAAGGGCATCGGACATTGCCAGCCTTCCTCCCGGTTGTCAGCAGAGGGAAGCCCTTCTGGCCGAATTCGTGGACCAATTCCATACAATGGTCAACGGTAATGTGGGATGCTGCGCTGATCCTTCGTGCAGGATTCCCATCACGTGCCGATGTGGGACTGGTCCCAGTCGATACCTGTGCCTCCTGTACCTGCTAGTGAAGACCCTGTATGTGCTGAACGTTTTTTTGCAGTTTCTACTTCTGACTGCTTTTATGGGAAGAGGTTATTTTAAGCACGGGGTGGAGCTTCTTCGCAGGTAAGAATTTCAAACATATTTATGGTTTGTATTTCAATTGAATCTCTTGTTTACAAATCTAAACATCATGAGAAAGGAATTATA------------------------------
