# Supplementary material for: ﻿New species in old mountains: integrative taxonomy reveals ten new species and extensive short-range endemism in Nesticus spiders (Araneae, Nesticidae) from the southern Appalachian Mountains
Source: Zookeys. 2023 Feb 3;1145:1–130. doi: 10.3897/zookeys.1145.96724 (PMC10208238; doi:10.3897/zookeys.1145.96724)
Supplement: Supplementary material 4 — Input alignments, analysis log files, and output tree files [file zookeys-1145-001_article-96724__-s004.zip › uce-2002011 (modified).phy]

 86 1016
Nesticus_Japan_G2153 -------------------------------------------------------------------------------------------------------------------------------------------------------------------------------CCTGGCCTTCGTCCGCCTCACCCTCTGGAGGACGCGCCTCTTCAACCTCTCCGAAATATCTCGGGCCTCCAAGAAGGTGGAGACGAACTATCTCGGCTGGGATGGTGTGTTCGTCCTCAGGCTCATCGAGCACAACCACGGCAGCAACCTCGCGACGGTCATTCTGGGAAAGCTCTGGGAGTTCTACTCCAACCAGATGAAGGCCCAGGAGGAAGGGGCCGTCGACCTGGAGCTGGGAAGGCCAGGAGACATGGGCAGTGTGACGTCGGTGGCACCGTCCACCTCGTGGCACTCGTGCCACGCTGGCGCATGCCACTTGGGACACTTCACCCAACAGCAGAAGCGGTCGGCTGCACCCCCGCACAATGGTTACTGGAGCAAATGTTCATGATCCTAGCAGGAAAGTTCTAGTTAAATAGGTGCTTAAGAAATTTTTCCAAACAGCTAAACCTTTCACTAAAACAAAACAT-------TCTAGTATAAAGAAAAGAAC---------TTTTCTCTTTCTCCAGTGTTTTGTTGAGACAAATTGTGCTGTCTGTTCATCTTTTCAAAGAATGTTATCTAATACTTCTCTAATAAGCCCAAGTTGTTCGTCTTCCAGTGTGTACCTAAACTGCTGCCTGCAAACAGCCGTGAAGACGCTTGAAATGGATTATTTTAACTCTTATTTACAGCACCTTCTTGAGTTTTTACAGATCCGCAGTACAGGTAAGGATTTTTGTTTATCTCATTTA----------------------------------------------------------------------------------------------
Nesticus_nahaunus_Mexico_G2881 AAGTGCGCGCCGCCATCCAAGGAGGACTCCGCACATACATCTGTCGCTGTGTTTTGCCCATCAACGTTTTCAACGAGAAGATATTCTCAGTCGTCTGGTTCTTCCTCGCCTTCATTTTGCCCCTCAACACTGTCAGCATGGCCATCTGGATCTGGCGAATCTTCCCCTGCAACCGCCTGGCCTTCGTCCGCCTCACCCTGTGGAGGACGCGGCTCTTCAACCTCTCCGAGATATCTCGCGCCTCCAAGAAGGTGGAGACGAACTATCTCGGCTGGGACGGAGTCTTCGTCCTCAGGCTCATCGAGCACAACCATGGCAGCAACCTGGCGACGGTCATCCTGGGCAAGCTCTGGGAGTTCTATTCCAACCAGATGAAGGCCCAGGAGGAAGGGGCCGTCGACCTGGAACTGGGCAGGCCCGGAGACATGGGCAGCGTGACGTCGGTGGCACCGTCCACCTCGTGGCACTCGTGCCACGCTGGCGCATGCCACTTGGGACACTTTACTCAACAGCAGAAACGGTCTGCTGCACCCCCGCACAATGGTTATTGGAGCAAGTGTTCATGATCCTAACAGGGAAGTTCTAGATATCTAGGTGCTTAAATAAATTTTCCAAACAGCTAACTCTTTCACTAAAACAAAACATAAGAAATTTAGATATAAAGAAGAGGATTTC----TTTCTTTTCTCTCTCCAGTGTTACGTTGAGACAAA-TGTGGTGTCTGTTCATCGTTTCGAAAACTGTTAACTATTACTTCTCTCAAAAGCCCAAGTTGTTCGTCTTCCAGTGTGTACCCAAACAATTGCCAGCAAACAACCGCGAAAAAGCTTGAAATGGATTATTTTAATTCTTATTGGCAGCATCTTCTTGAGTTTTTACAGTTCTACAATACAGGTAAGAATTTCAATTACTTTGAATTAAGTTAATAATGAAGGTTTATTTTTAAATTAACGTATTTTTTGTGCTTAATGTGTTTTATGTTAATAATATAATAATAATGTTTATCAACAGGGA
Narcheri_Cheaha_N023 -------------------------------------------------------------------------------------------------------------------------------CACGGTCAGCCTGGCCATCTGGATCTGGCGGATCTTCCCCTGCAACCGCCTGGCTTTCGTCCGTCTCACCCTGTGGAGGACGCGACTCTTCAACCTCTCCGAGATATCTCGCGCCTCCAAGAAGGTGGAGACGAACTATCTCGGCTGGGACGGAGTCTTCGTCCTCAGGCTTATCGAGCACAACCATGGCAGCAACCTGGCGACGGTCATCCTGGGCAAGCTCTGGGAGTTCTATTCCAACCAGATGAAGGCCCAGGAGGAAGGGGCCGTCGACTTGGAGCTGGGAAGGCCCGGAGACATGGGCAGCGTGACGTCGGTGGCACCGTCCACCTCGTGGCACTCGTGCCACGCTGGCGCATGCCACTTGGGACACTTTACTCAACAGCAGAAGAGGTCTGCTGCGCCCCCGCACAATGGTTATTGGAGCAAGTGTTCATGATCCTAGCAGGGAAGTTCTAAATATTTAGGTGCTTAAATAAATTTTCCAAACAGCTAACTCTTTCACTAAAACAAAACATAAGAAATTTAGATGTAAAGAAGAGGATTTG----GTTCTTTTCTCTCTCTAGTGTTATGTTGAGACAAGTTGTGATGTCTGTTCATCGTTTCGAAAACTGTTAACTATTACTTCTCTCAAAAGCCCAAGTTGTTCGTCTTCCAGTGTGTACCCAAACAATTGCCTGCAAACAACCGCGAAGAAGCTTGAAATGGATTATTTTAAATCTTATTTGCAGCACCTTCTTGAGT---------------------------------------------------------------------------------------------------------------------------------------------
Narcheri_MillShoalCreek_N727 ----------------------------------------------------------------------------------------------------------------------------------------------------------------------------------------------------------------------------------------------------------GGTGGAGACGAACTATCTCGGCTGGGACGGAGTCTTCGTCCTCAGGCTTATCGAGCACAACCATGGCAGCAACCTGGCGACGGTCATCCTGGGCAAGCTCTGGGAGTTCTATTCCAACCAGATGAAGGCCCAGGAGGAAGGGGCCGTCGACTTGGAGCTGGGAAGGCCCGGAGACATGGGCAGCGTGACGTCGGTGGCACCGTCCACCTCGTGGCACTCGTGCCACGCTGGCGCATGCCACTTGGGACACTTTACTCAACAGCAGAAGAGGTCTGCTGCGCCCCCGCACAATGGTTATTGGAGCAAGTGTTCATGATCCTAGCAGGGAAGTTCTAAATATTTAGGTGCTTAAATAAATTTTCCAAACAGCTAACTCTTTCACTAAAACAAAACA------------------------------------------------------------------------------------------------------------------------------------------------------------------------------------------------------------------------------------------------------------------------------------------------------------------------------------------------------------------------------------
Nbarri_Bishop_N1072 AAGTGCGTGCCGCCATCCAAGGAGGACTCCGCACCTACATCTGTCGCTGTGTTTTGCCCATCAACGTTTTCAACGAGAAGATATTCTCGGTCGTCTGGTTCTTCCTCGCCTTCATTTTGCCCCTCAACACGGTCAGTCTGGCCATCTGGATCTGGCGCATCTTCCCCTGCAACCGCCTGGCCTTCGTCCGCCTCACCCTGTGGAGGACGCGACTCTTCAACCTCTCCGAGATATCTCGCGCCTCCAAGAAGGTGGAGACGAACTATCTCGGCTGGGACGGAGTCTTCGTCCTCAGGCTCATCGAGCACAACCATGGCAGCAACCTGGCGACGGTCATCCTGGGCAAGCTCTGGGAGTTCTATTCCAACCAGATGAAGGCCCAGGAGGAAGGGGCCGTCGACTTGGAGCTGGGCAGGCCCGGAGACATGGGCAGTGTGACGTCGGTGGCACCGTCCACCTCGTGGCACTCGTGCCACGCTGGCGCATGCCACTTGGGACACTTTACTCAACAGCAGAAGCGGTCTGCTGCACCTCCGCACAATGGTTATTGGAGCAAGTGTTCATGATCCTAGCAGGGAAGTTCTAAATATTTAGGTGCTTAAATAAATTTTCCAAACAGCTAACTCTTTCACTAAAACAAAACATAAGAAATGTAGATGTAAAGAAGAGGATTTG----TTTCTTTTCTCTCTCCAGTGTTATGTTCAGACAAGTTGTGGTGTCTGTTCATCGTTTCGAAAACTGTTAACTATTACTTCTCTCAAAAGCCCAAGTTGTTCGTCTTCCAGTGTGTACCCAAACAATTGCCTGCAAACAAGCGCGAAGAAGCTTGAAATGGATTATTTTAAATCTTATTTGCAGCACCGTCTTGAGTTTTTACAGTTCTACAATACAGGTAAGAATTTTAATTACTTTGAATTAAGTTAATAATGAAGGTCTATTTTTAAATTAACATATTTTCAGTGTTTAACGAGTTTTATGTAAATCATATAATACTAATTTTTAACAACAAAAA
Nbarri_LostCoveCave_N0065 --------------------------------------------------------------------------------------------------TTCTTCCTCGCCTTCATTTTGCCCCTCAACACGGTCAGTCTGGCCATCTGGATCTGGCGCATCTTCCCCTGCAACCGCCTGGCCTTCATCCGCCTCACCCTGTGGAGGACGCGACTCTTCAACCTCTCCGAGATATCTCGCGCCTCCAAGAAGGTGGAGACGAACTATCTCGGCTGGGACGGAGTCTTCGTCCTCAGGCTCATCGAGCACAACCATGGCAGCAACCTGGCGACGGTCATCCTGGGCAAGCTCTGGGAGTTCTATTCCAACCAGATGAAGGCCCAGGAGGAAGGGGCCGTCGACTTGGAGCTGGGCAGGCCCGGAGACATGGGCAGTGTGACGTCGGTGGCACCGTCCACCTCGTGGCACTCGTGCCACGCTGGCGCATGCCACTTGGGACACTTTACTCAACAGCAGAAGCGGTCTGCTGCACCTCCGCACAATGGTTATTGGAGCAAGTGTTCATGATCCTAGCAGGGAAGTTCTAAATATTTAGGTGCTTAAATAAATTTTCCAAACAGCTAACTCTTTCACTAAAACAAAACACAAGAAATGTAGATGTAAAGAAGAGGATTTGTTTTTTTCTTTTCTCTCTCCAGTGTTATGTTCAGACAAGTTGTGGTGTCTGTTGATCGTTTCGAAAACTGTTAACTATTACTTCTCTCAAAAGCCCAAGTTGTTCGTCTTCCAGTGTGTACCCAAACAATTGCCAGCAAACAAGCGCGAAGAAGCTTGAAATGGATTATTTTAAATCTTATTTGCAGCACCTTCTTGAGTTTTTACAGTTCTACAATACAGGTAAGAATTGTAATTACTTTGAATTAAGTTAATAATGAAGGTCTATTTTTAAATTAACATATTTTCAGTGTTTAACGAGTTTTATGTAAATCATATAATACTAATTTTTAACAACAAAAA
Nbarri_eyed_ClayCave_G2082 -----------------------------------------------------------------------------------------------------------------------------------------------------------------------------------------GTCCGCCTCACCCTCTGGAGGACGCGACTCTTCAACCTCTCCGAGATATCTCGCGCCTCCAAGAAGGTGGAGACGAACTATCTCGGCTGGGACGGAGTCTTCGTCCTCAGGCTCATCGAGCACAACCATGGCAGCAACCTGGCGACGGTCATCCTGGGAAAGCTCTGGGAGTTCTATTCCAACCAGATGAAGGCCCAGGAGGAAGGGGCCGTCGACTTGGAGCTGGGCAGGCCCGGAGACATGGGCAGTGTGACGTCGGTGGCACCGTCCACCTCGTGGCACTCGTGCCACGCTGGCGCGTGCCACTTGGGACACTTTACTCAACAGCAGAAGCGGTCTGCTGCACCTCCGCACAATGGTTATTGGAGCAAGTGTTCATGATCCTAGCAGGGAAGTTCTAAATATTTAGGTGCTTAAATAAATTTTCCAAACAGCTAACTCTTTCACTAAAACAAAACATAAGAAATGTAGATGTTAAGAAGAGGATTTG--TTTTTCTTTTCTCTCTCCAGTGTTATGTTCAGACAAGTTGTGGTGTCTGTTCATCGTTTCGAAAACTGTTAACTATTACTTCTCTCAAAAGCCCAAGTTGTTCGTCTTCCAGTGTGTACCCAAACTATTGCCTGCAAACAACCGCGAAGAAGCTTGAAATGGATTATTTTAAATCTTATTTGCAGCACCTTCTTGAGTTTTTACAGTTCTACAATACAGGTAAGAATTTTAACTACTTTGAATTAAGTTAATAATGAAGATCTATTTTTAAATTAACGTATTTTCAGTGTTTAATGAGTTTTATGTAAATCATATAATACTAATTTTTAACAACAAAAA
Nbarrowsi_Gregorys_N270 --------------------GGAGGACTCCGCACCTACATCTGTCGCTGTGTTTTGCCCATCAACGTTTTCAACGAGAAGATATTCTCGGTCGTCTGGTTCTTCCTCGCCTTCATTTTGCCCCTCAACACGGTCAGCCTGGCCATCTGGATCTGGCGGATCTTCCCCTGCAACCGCCTGGCCTTCGTCCGCCTCACCCTGTGGAGGACGCGACTCTTCAACCTCTCCGAGATATCTCGCGCCTCCAAGAAGGTGGAGACGAACTATCTCGGCTGGGACGGAGTCTTTGTCCTCAGGCTCATCGAGCACAACCATGGCAGCAACCTGGCGACGGTCATCCTGGGCAAGCTCTGGGAGTTCTATTCCAACCAGATGAAGGCCCAGGAGGAAGGGGCCGTCGACTTGGAGCTGGGTAGGCCCGGAGACATGGGCAGTGTGACGTCGGTGGCACCGTCCACCTCGTGGCACTCGTGCCACGCTGGCGCATGCCACTTGGGACACTTTACTCAACAGCAGAAGCGGTCTGCTGCACCTCCGCACAATGGTTATTGGAGCAAGTGTTCATGATCCTAGCAGGGAAGTTCTAAATATTTAGGTGCTTAAATAAATTTTCCAAACAGCTAACTCTTTCACTAAAACAAAACATAAGAAATGTAGATGTAAAGAAGAGAATTTGTTTTTCTCTTTTCTCTCTCCAGTGTTATGTTCAGACAAGTTGGGGTGTCTGTTCATCGTTTCGAAAACTGTTAACTATTACTTCTCTCAAAAGCCCAAGTTGTTCGTCTTCCAGTGTGTACCCAAACAATTGCCTGCAAACAACCGCGAAGAAGCTTGAAATGGATTATTTTAAATCTTATTTGCAGCACCTTCTTGAGTTTTTACAGTTCTACAATACAGGTAAGAATTTTAATTACTTTGAATTAAGTTAATAATGAAGGTCTATTTTTAAATTAACGCATTTTCTGTGTTTAATGAG-----------------------------------------
Nbarrowsi_Tuckaleechee_N360 ---------------------------------------------------------------------------------------CGGTCGTCTGGTTCTTCCTCGCCTTCATTTTGCCCCTCAACACGGTCAGCCTGGCCATCTGGATCTGGCGGATCTTCCCCTGCAACCGCCTGGCCTTCGTCCGCCTCACCCTGTGGAGGACGCGACTCTTCAACCTCTCCGAGATATCTCGCGCCTCCAAGAAGGTGGAGACGAACTATCTCGGCTGGGACGGAGTCTTTGTCCTCAGGCTCATCGAGCACAACCATGGCAGCAACCTGGCGACGGTCATCCTGGGCAAGCTCTGGGAGTTCTATTCCAACCAGATGAAGGCCCAGGAGGAAGGGGCCGTCGACTTGGAGCTGGGTAGGCCCGGAGACATGGGCAGTGTGACGTCGGTGGCACCGTCCACCTCGTGGCACTCGTGCCACGCTGGCGCATGCCACTTGGGACACTTTACTCAACAGCAGAAGCGGTCTGCTGCACCTCCGCACAATGGTTATTGGAGCAAGTGTTCATGATCCTAGCAGGGAAGTTCTAAATATTTAGGTGCTTAAATAAATTTTCCAAACAGCTAACTCTTTCACTAAAACAAAACATAAGAAATGTAGATGTAAAGAAGAGAATTTGTGTTTCTCTTTTCTCTCTCCAGTGTTATGTTCAGACAAGTTGTGGTGTCTGTTCATCGTTTCGAAAACTGTTAACTATTACTTCTCTCAAAAGCCCAAGTTGTTCGTCTTCCAGTGTGTACCCAAACAATTGCCTGCAAACAACCGCGAAGAAGCTTGAAATGGATTATTTTAAATCTTATTTGCAGCACCTTCTTGAGTTTTTACAGTTCTACAATACAGGTAAGAATTTTAATTACTTTGAATTAAGTTAATAATGAAGGTCTATTTTTAAATTAACGCATTTTCTGTGTTTAATGAGTTTTATGTAAATCATATATTACTAATTTTTAACAACAAAAA
Nbishopi_DryFalls_N150 -----------------------------------------------------------------------------------------------------------------------CCCCTCAACACGGTCAGCCTGGCCATGTGGATCTGGCGGATCTTCCCCTGCAACCGCCTGGCCTTCGTCCGCCTCACCCTGTGGAGGACGCGACTCTTCAACCTCTCCGAGATATCTCGCGCCTCCAAGAAGGTGGAGACGAACTATCTCGGCTGGGACGGAGTCTTCGTCCTCAGGCTCATCGAGCACAACCATGGCAGCAACCTGGCCACGGTCATCCTGGGCAAGCTCTGGGAGTTCTATTCCAACCAGATGAAGGCCCAGGAGGAAGGGGCCGTCGACTTGGAGCTGGGCAGGCCCGGAGACATGGGCAGTGTGACGTCGGTGGCACCGTCCACCTCGTGGCACTCGTGCCACGCTGGCGCATGCCACTTGGGACACTTTACTCAACAGCAGAAGCGATCTGCTGCACCTCCGCACAATGGTTATTGGAGCAAGTGTTCATGATCCTAGCAGGGAAGTTCTAAATATTTAGGTGCTTAAATAAATTTTCCAAACAGCTAACTCTTTCACTAAAACAAAACATAAGAAATGTAGATGTAAAGAAGAGGATTTGTTTTTTTCTTTTCTCTCTCCAGTGTTATGTTCAGACAAGTTGTGGTGTCTGTTCATCGTTTCGAAAACTGTTAACTATTACTTCTCACAAAAGCCCAAGTTGTTCGTCTTCCAGTGTGTACCCAAACAATTGCCTGCAAACAACCGCGAAGAGGCTTGAAATGGATTATTTTAAATCTTATTTGCAGCACCTTCTTGAGTTTTTACAGTTCTACAATACAGGTAAGAATTTTAATTACTTTGAATTAAGCTAACAATGAGGGTCTATTTTTAAATTAA----------GTGTTTAATGAGTTTTATGTAAATCATATAATACTAATTTTTAACAACAAGAA
Nbishopi_StandingIndian_N131 AAGTGCGTGCCGCCATCCAAGGAGGACTCCGCACCTACATCTGTCGCTGTGTTTTGCCCATCAACGTTTTCAACGAGAAGATATTCTCGGTCGTCTGGTTCTTCCTCGCCTTCATCTTGCCCCTCAACACGGTCAGCCTGGCCATGTGGATCTGGCGGATCTTCCCCTGCAACCGCCTGGCCTTCGTCCGCCTCACCCTGTGGAGGACGCGACTCTTCAACCTCTCCGAGATATCTCGCGCCTCCAAGAAGGTGGAGACGAACTATCTCGGCTGGGACGGAGTCTTCGTCCTCAGGCTCATCGAGCACAACCATGGCAGCAACCTGGCCACGGTCATCCTGGGCAAGCTCTGGGAGTTCTATTCCAACCAGATGAAGGCCCAGGAGGAAGGGGCCGTCGACTTGGAGCTGGGCAGGCCCGGAGACATGGGCAGTGTGACGTCGGTGGCACCGTCCACCTCGTGGCACTCGTGCCACGCTGGCGCATGCCACTTGGGACACTTTACTCAACAGCAGAAGCGATCTGCTGCACCTCCGCACAATGGTTATTGGAGCAAGTGTTCATGATCCTAGCAGGGAAGTTCTAAATATTTAGGTGCTTAAATAAATTTTCCAAACAGCTAACTCTTTCACTAAAACAAAACATAAGAAATGTAGATGTAAAGAAGAGGATTTGTTTTTTTCTTTTCTCTCTCCAGTGTTATGTTCAGACAAGTTGTGGTGTCTGTTCATCGTTTCGAAAACTGTTAACTATTACTTCTCACAAAAGCCCAAGTTGTTCGTCTTCCAGTGTGTACCCAAACAATTGCCTGCAAACAACCGCGAAGAAGCTTGAAATGGATTATTTTAAATCTTATTTGCAGCACCTTCTTGAGTTTTTACAGTTCTACAATACAGGTAAGAATTTTAATTACTTTGAATTAAGCTAACAATGAGGGTCTATTTTTAAATTAA----------GTGTTT-----------------------------------------------
Nbrimleyi_NewberryCr_N984 ----------------------------------------------------------------------------------------------CTGGTTCTTCCTCGCCTTCATTTTGCCCCTCAACACGTTCAGCCTGGCCATGTGGATCTGGCGGATCTTCCCCTGCAACCGCCTGGCCTTCGTCCGCCTCACCCTGTGGAGGACGCGACTCTTCAACCTCTCCGAGATATCTCGCGCCTCCAAGAAGGTAGAGACGAACTATCTCGGCTGGGACGGAGTCTTTGTTCTCAGGCTTATCGAGCACAACCATGGTAGCAACCTGGCGACGGTCATCCTGGGCAAGCTCTGGGAGTTCTATTCCAACCAGATGAAGGCCCAGGAGGAAGGGGCCGTCGACTTGGAGCTGGGAAGGCCCGGAGACATGGGCAGTGTGACGTCGGTGGCACCGTCCACCTCGTGGCACTCGTGCCACGCTGGCGCATGCCACTTGGGACACTTTACTCAACAGCAGAAGCGGTCTGCTGCACCTCCGCACAATGGTTATTGGAGCAAGTGTTCATGATCCTAGCAGGGAAGTTCTAAATATTTAGGTGCTTAAATAAATTTTCCAAACAGCTAACTCTTTCACTAAAACAAAACATAAGAGATGTAGATGTTAAGAAGAGGATTTG----TTTCTTTTCTCTCTCCAGTGTTATGTTCAGACAAGTTGTGGTGTCTGTTCATCGTTTCGAAAAC--TTAACTATTACTTCTCTCAAAAGCCCAAGTTGTTCGTCTTCCAGTGTGTACCTAAACAATTGCCTGCAAACAACCGCAAAGAAGCTTGAAATGGATTATTTTAAATCTTATTTGCAGCACCTTCTTGAGT---------TCTACAATACAGGTAAGAATTTTAATTACTAGGAATTAAGTTAATAATGAAGGTCTGTTTTTAAATTAACGTATTTTCAGTGTTTAACGAGTTTTGTGTAAATCATATAATACTAATTTTTAACAACAAGAA
Nbrimleyi_RumblingBald_N241 -------------------AGGAGGACTCCGCACCTACATCTGTCGCTGTGTTTTGCCCATCAACGTTTTCAACGAGAAGATATTCTCGGTCGTCTGGTTCTTCCTCGCCTTCATTTTGCCCCTCAACACGTTCAGCCTGGCCATGTGGATCTGGCGGATCTTCCCCTGCAACCGCCTGGCCTTCGTCCGCCTCACCCTGTGGAGGACGCGACTCTTCAACCTCTCCGAGATATCTCGCGCCTCCAAGAAGGTGGAGACGAACTATCTCGGCTGGGACGGAGTCTTTGTTCTCCGGCTTATCGAGCACAACCATGGCAGCAACCTGGCGACGGTCATCCTGGGCAAGCTCTGGGAGTTCTATTCCAACCAGATGAAGGCCCAGGAGGAAGGGGCCGTCGACTTGGAGCTGGGAAGGCCCGGAGACATGGGCAGTGTGACGTCGGTGGCACCGTCCACCTCGTGGCACTCGTGCCACGCTGGCGCATGCCACTTGGGACACTTTACTCAACAGCAGAAGCGGTCTGCTGCACCTCCGCACAATGGTTATTGGAGCAAGTGTTCATGATCCCAGCAGGGAAGTTCTAAATATTTAGGTGCTTAATTAAATTTTCCAAACAGCTAACTCTTTCACTGAAACAAAACATAAGAGATGTAGATGTTGAGAAGAGGATTTG-TTTTTTCTTTTCTCTCTCCAATGTCATGTTCAGACAAGTTGTGGTGTCTGTTCATCGTTTCGAAAACTGTTAACTATTACTTCTCTCAAAAGCCCAAGTTGTTCGTCTTCCAGTGTGTACCTGAACAATTGCCTGCAAACAACCGCAAAGAAGCTTGAAATGGATTATTTTAAATCTTATTTGCAGCACCATCTTGAGT---------TCTACAATACAGGTAAGAATTTCAATCACTAGGAATTAAGTTAATAATGAAGGTCTGTTTTTAAATTAACGTATTTTCAGTGTTTAACGAGTTTTGTGTAAATCATATAATACTAATTTTTAACAACAAGAA
Ncanei_Egypt_N958 -----------------CAAGGAGGACTCCGCACCTACATCTGTCGCTGTGTTTTGCCCATCAACGTTTTCAACGAGAAGATATTCTCGGTCGTCTGGTTCTTCCTCGCCTTCATTTTGCCCCTCAACACGGTCAGCCTGGCCATGTGGATCTGGCGGATCTTCCCCTGCAACCGCCTGGCCTTCGTCCGCCTCACCCTGTGGAGGACACGACTCTTCAACCTCTCCGAGATATCTCGCGCCTCCAAGAAGGTGGAGACGAACTATCTCGGCTGGGACGGAGTCTTTGTTCTCAGGCTTATCGAGCACAACCATGGCAGCAACCTGGCGACGGTCATCCTGGGCAAGCTCTGGGAGTTCTATTCCAACCAGATGAAGGCCCAGGAGGAAGGGGCCGTCGACTTGGAGCTGGGCAGGCCCGGAGACATGGGCAGTGTGACGTCGGTGGCACCGTCCACCTCGTGGCACTCGTGCCACGCTGGCGCATGCCACTTGGGACACTTTACTCAACAGCAGAAGCGGTCTGCTGCACCTCCGCACAATGGTTATTGGAGCAAGTGTTCATGATCCTAGCAGGGAAGTTCTAAATATTTAGGTGCTTAAATAAATTTTCCAAACAGCTAACTCTTTCACTAAAACAAAACATAAGAAATGTAGATGTTAAGAAGAGGATTTG----TTTCTTTTCTCTCTCCAGTGTTATGTTCAGACAAGTTGTGGTGTCTGTTCATCGTTTCGAGAACTGTTAACTATTACTTCTCTCAAAAGCCCAAGTTGTTCGTCTTCCAGTGTGTACCTAAACAATTGCCTGCAAACAACCGCAAAGAAGCTTGAAATGGATTATTTTAAATCTTATTTGCAGCACCTTCTTGAGTTTTTACAGTTCTACAATACAGGTAAGAATTTTAATTACTTGGAATTAAGTTAATAATGAAGGTCTGTTTTTAAATTAACGTATTTTCAGTGTTTAACGAGTTTTATGTAAATCATATAATACTAATTTTTAACAACAAGAA
Ncarolinensis_Grandfather_N218 ---------------------------------------------------------------------------------------------------------------------------------------------------------------------------------------------------------------------------------------------------------AGGTGGAGACGAACTATCTCGGCTGGGACGGAGTCTTCGTCCTCAGGCTCATCGAGCACAACCATGGCAGCAACCTGGCGACGGTCATCCTGGGCAAGCTCTGGGAGTTCTATTCCAACCAGATGAAGGCCCAGGAGGAAGGGGCCGTCGACTTGGAGCTGGGCAGGCCCGGAGACATGGGCAGTGTGACGTCGGTGGCACCGTCCACCTCGTGGCACTCGTGCCACGCTGGCGCATGCCACTTGGGACACTTTACTCAACAGCAGAAGCGGTCTGCTGCACCTCCGCACAATGGTTATTGGAGCAAGTGTTCATGATCCTAGCAGGGAAGTTCTAAATATTTAGGTGCTTAAATAAATTTTCCAAACAGCTAACTCTTTCACTAAAACAAAACATAAGAAATGTAGATGTTAAGAAGAGGATTTG-TTTTTTCTTTTCTCTCTCCAGTGTTATGTTCAGACAAGTTGTGGTGTCTGTTCATCGTTTCGGAAACTGTTAACTATTACTTCTCTCAAAAGCCCAAGTTGTTCGTCTTCCAGTGTGTACCCAAACTATTGCCTACAAACAACCGTGAAGAAGCTTGAAATGGATTATTTTAAATCTTATTTGCAGCACCTTCTTGAGTTTTTACAGTTCTACAATACAGGTAAGAATTTTAACTACTTTGAATTAAGTTAATAATGAAGGTCTATTTTTAAATTAACGTATTTTCAGTGTTTAATGAGTTTTATGTAAATCATATAATACTAATTTTTAACAACAAAAA
Ncarteri_English_N031 AAGTGCGTGCCGCCATCCAAGGAGGACTCCGCACCTACATCTGCCGCTGTGTTTTGCCCATCAACGTTTTCAACGAGAAGATATTCTCGGTCGTCTGGTTCTTCCTCGCCTTCATTTTGCCCCTCAACACGGTCAGCCTGGCCATCTGGATCTGGCGGATCTTCCCCTGCAACCGCCTGGCCTTCGTCCGCCTCACCCTGTGGAGGACGCGACTCTTCAACCTCTCCGAGATATCTCGCGCCTCCAAGAAGGTGGAGACGAACTATCTCGGCTGGGACGGAGTCTTCGTCCTCAGGCTCATCGAGCACAACCATGGCAGCAACCTGGCGACGGTCATCCTGGGCAAACTCTGGGAGTTCTATTCCAACCAGATGAAGGCCCAAGAGGAAGGGGCCGTCGACTTGGAGCTGGGCAGGCCCGGAGACATGGGCAGTGTGACGTCGGTGGCACCGTCCACCTCGTGGCATTCGTGCCACGCTGGCGCATGCCACTTGGGACACTTTACTCAACAGCAGAAGCGGTCTGCTGCACCTCCGCACAATGGTTATTGGAGCAAGTGTTCATGATCCTAGCAGGGAAGTTCTAAATATTTAGGTGCTTAAATAAATTTTCCAAACAGCTAACTCTTTCACTAAAACAAAACATAAGAAATGTAGATGTTAAGAAGAGGATTTG-TTTTTCCTTTTCTCTCTCCAGTTTTATGTTCAGACAAGTTGTGATGTCTGTTCATCGTTTCGAAAACTGTTAACTATTACTTCTCTCAAAAGCCCAAGTTGTTCGTCTTCCAGTGTGTACCCAAACTATTGCCTGCAAACAACCGCGAAGAAGCTTGAAATGGATTATTTTAAATCTTATTTGCAGCACCTTCTTGAGTTTTCACAGTTCTACAATACAGGTAAGAATTTTAATTACTTTGAATTAAGTTAATAATGGAGGTCTATTTTTAAATTAACGCATTCTCTGTGTTTAATGAGTTTTATGTAAATCATATATTACTAATTTTTAA---------
Ncarteri_LaurelCave_nearTYPE_N0296 AAGTGCGTGCCGCCATCCAAGGAGGACTCCGCACCTACATCTGCCGCTGTGTTTTGCCCATCAATGTTTTCAACGAGAAGATATTCTCGGTCGTCTGGTTCTTCCTCGCCTTCATTTTGCCCCTCAACACGGTCAGCCTGGCCATCTGGATCTGGCGGATCTTCCCCTGCAATCGCCTGGCCTTCGTCCGCCTCACCCTATGGAGGACGCGACTCTTCAACCTCTCCGAGATATCTCGCGCCTCCAAGAAGGTGGAGACGAACTATCTCGGCTGGGACGGAGTCTTCGTCCTCAGGCTCATCGAGCACAACCATGGCATCAACCTGGCGACGGTCATCCTGGGCAAGCTCTGGGAGTTCTATTCCAACCAGATGAAGGCCCAAGAGGAAGGGGCCGTCGACTTGGAGCTGGGCAGGCCCGGAGACATGGGCAGTGTGACGTCGGTGGCACCGTCCACCTCGTGGCATTCGTGCCACGCTGGCGCATGCCACTTGGGACACTTTACTCAACAGCAGAAGCGGTCTGCTGCACCTCCGCACAATGGTTATTGGAGCAAGTGTTCATGATCCTAGCAGGGAAGTTCTAAATATTTAGGTGCTTAAATAAATTTTCCAAACAGCTAACTCTTTCACTAAAACAAAACATAAGAAATGTAGATGTTAAGAAGAGGATTTGTTTTTTCCTTTTCTCTCTCCAGTTTTATGTTCAGACAAGTTGTGATGTCTGTTCATCGTTTCGAAAACTGTTAACTATTACTTCTCTCAAAAGCCCAAGTTGTTCGTCTTCCAGTGTGTACCCAAACTATTGCCTGCAAACAACCGCGAAGAAGCTTGAAATGGATTATTTTAAATCTTATTTGCAGCACCTTCTTGAGTTTTTACAGTTCTACAATACAGGTAAGAATTTTAATTACTTTGAATTAAGTTAATAATGGAGGTCTATTTTTAAATTAACGCATTTTCTGTGTTTAATGAGTTTTATGTAAATCATATATTACTAATTTTTAACAACAAAAA
Ncarteri_PilotMtn_G2185 AAGTGCGTGCCGCCATCCAAGGAGGACTCCGCACCTACATCTGCCGCTGTGTTTTGCCTATCAACGTTTTCAACGAGAAGATATTCTCGGTCGTCTGGTTCTTCCTCGCCTTCATTTTGCCCCTCAACACGGTCAGCCTGGCCATCTGGATCTGGCGGATCTTCCCCTGCAACCGCCTGGCCTTCGTCCGCCTCACCCTGTGGAGGACGCGACTCTTCAACCTCTCCGAGATATCTCGCGCCTCCAAGAAGGTGGAGACGAACTATCTCGGCTGGGACGGAGTCTTCGTCCTCAGGCTCATCGAGCACAACCATGGCAGCAACCTGGCGACGGTCATCCTGGGCAAGCTCTGGGAGTTCTATTCCAACCAGATGAAGGCCCAAGAGGAAGGGGCCGTCGACTTGGAGCTGGGCAGGCCCGGAGACATGGGCAGTGTGACGTCGGTGGCACCGTCCACCTCGTGGCATTCGTGCCACGCTGGCGCATGCCACTTGGGACACTTTACTCAACAGCAGAAGCGATCTGCTGCACCTCCGCACAATGGTTATTGGAGCAAGTGTTCATGATCCTAGCAGGGAAGTTCTAAATATTTAGGTGCTTAAATAAATTTTCCAAACAGCTAACTCTTTCACTAAAACAAAACATAAGAAATGTAGATGTTAAGAAGAGGATTTGTTTTTTCCTTTTCTCTCTCCAGTTTTATGTTCGGACAAGTTGTGATGTCTGTTCATCGTTTCGATAACTGTTAACTATTACTTCTCTCAAAAGCCCAAGTTGTTCGTCTTCCAGTGTGTACCCAAACTATTGCCTGCAAACAACCGCGAAGAAGCTTGAAATGGATTATTTTAAATCTTATTTGCAGCACCTTCTTGAGTTTTTACAGTTCTACAATACAGGTAAGAATTTTAATTACTTTGAATTAAGTTAATAATGGAGGTCTATTTTTAAATTAACGCATTTTCTGTGCTTAATGAGTTTTATGTAAATCACATATTACTAATTTTT-----------
Ncarteri_Pitchfork_N363 ------------------------------------------------------------------------ACGAGAAGATATTCTCGGTCGTCTGGTTCTTCCTCGCCTTCATTTTGCCCCTCAACACGGTTAGCCTGGCCATCTGGATCTGGCGGATCTTCCCCTGCAACCGCCTGGCCTTCGTCCGCCTCACCCTGTGGAGGACGCGACTCTTCAACCTCTCCGAGATATCTCGCGCCTCCAAGAAGGTGGAGACGAACTATCTCGGCTGGGACGGAGTCTTCGTCCTCAGGCTCATCGAGCACAACCATGGCAGCAACCTGGCGACGGTCATCCTGGGCAAGCTCTGGGAGTTCTATTCCAACCAGATGAAGGCCCAGGAGGAAGGGGCCGTCGACTTGGAGCTGGGCAGGCCCGGAGACATGGGCAGTGTGACGTCGGTGGCACCGTCCACCTCGTGGCACTCGTGCCACGCTGGCGCATGCCACTTGGGACACTTTACTCAACAGCAGAAGCGGTCTGCTGCACCTCCGCACAATGGTTATTGGAGCAAGTGTTCATGATCCTAGCAGGGAAATTCTAAATATTTAGGTGCTTAAATAAATTTTCCAAACAGCTAACTCTTTCACTAAAACAAAGCATAAGAAATGTAGATGTTAAGAAGAGGATTTGTTTTTTTCTTTTCTCTCTCCAGTGTTATGTTCAGACAAGTTGTGGTGTCTGTTCATCGTTTCGAAAACTGTTAACTATTACTTCTCTCAAAAGCCCAAGTTGTTCGTCTTCCAGTGTGTACCAAAACTATTGCCTGCAAACAACCGCGAAGAAGCTTGAAATGGATTATTTTAAATCTTATTTGCAGCAC-------------------------------------------------------------------------------------------------------------------------------------------------------
Ncarteri_WeberCty_N1044 AAGTGCGTGCCGCCATCCAAGGAGGACTCCGCACCTACATCTGCCGCTGTGTTTTGCCCATCAACGTTTTCAACGAGAAGATATTCTCGGTCGTCTGGTTCTTCCTCGCCTTCATTTTGCCCCTCAACACGGTCAGCCTGGCCATCTGGATCTGGCGGATCTTCCCCTGCAACCGCCTGGCCTTCGTCCGCCTCACCCTGTGGAGGACGCGACTCTTCAACCTCTCCGAGATATCTCGCGCCTCCAAGAAGGTGGAGACGAACTATCTCGGCTGGGACGGAGTCTTCGTCCTCAGGCTCATCGAGCACAACCATGGCAGCAACCTGGCGACGGTCATCCTGGGCAAGCTCTGGGAGTTCTACTCCAACCAGATGAAGGCCCAAGAGGAAGGGGCCGTCGACTTGGAGCTGGGCAGGCCCGGAGACATGGGCAGTGTGACGTCGGTGGCACCGTCCACCTCGTGGCATTCGTGCCACGCTGGCGCATGCCACTTGGGACACTTTACTCAACAGCAGAAGCGGTCTGCTGCACCTCCGCACAATGGTTATTGGAGCAAGTGTTCATGATCCTAGCAGGGAAGTTCTAAATATTTAGGTGCTTAAATAAATTTTCCAAACAGCTAACTCTTTCACTAAAACAAAACATAAGAAATGTAGATGTTAAGAAGAGGATTTGTTTTTTCCTTTTCTCTCTCCAGTTTTATGTTCAGACAAGTTGTGATGTCTGTGCATCGTTTCGAAAACTGTTAACTATTACTTCTCTCAAAAGCCCAAGTTGTTCGTCTTCCAGTGTGTACCCAAACTATTGCCTACAAACAACCGCGAAGAAGCTTGAAATGGATTATTTTAAATCTTATTTGCAGCACCTTCTTGAGTTTTTACAGTTCTACAATACAGGTAAGAATTTTAATTACTTTGAATTAAGTTAATAATGGAGGTCTATTTTTAAATTAACGCATTTTCTGTGCTTAATGAGTTTTATGTAAATCATATATTACTAATTTTTAACAACAAAAA
Ncarteri_div__RainbowCave_G2089 -----------------------------------------TGTCGCTGTGTTTTGCCCATCAACGTTTTCAACGAGAAGATATTCTCGGTCGTCTGGTTCTTCCTCGCCTTCATTTTGCCCCTCAACACGGTCAGCCTGGCCATCTGGATTTGGCGGATCTTCCCCTGCAACCGCCTGGCTTTCGTCCGTCTCACCCTCTGGAGGACGCGGCTTTTCAACCTCTCCGAAATATCTCGCGCCTCTAAGAAGGTGGAGACGAACTATCTCGGCTGGGACGGAGTCTTTGTCCTTAGGCTTATCGAGCACAACCATGGCAGCAACCTGGCGACGGTCATCCTAGGCAAGCTCTGGGAGTTCTATTCCAACCAGATGAAGGCCCAGGAGGAAGGGGCCGTCGACTTGGAGCTGGGCAGGCCCGGAGACATGGGCAGCGTGACGTCGGTGGCACCGTCCACCTCGTGGCACTCGTGCCACGCTGGCGCATGCCACTTGGGACACTTTACTCAACAGCAGAAGCGATCTGCTGCACCCCCGCACAATGGTTATTGGAGCAAGTGTTCATGATCCTAGCAGGGAAGTTCTAAATATTTAGGTGCTTAAATAAATTTTCCAAACAGCTAATTCTTTCACTAAAGCAAAACATAAGAAATTTAGATGTAAAGAAGAGGATTTT------TCGTTTCTCTCTCCAGTGTTATGTTGAGACAAGTTGTGGTGTCTGTTCATCGTTTCGAAAACTGTTAACTATTACTTCTCTCAAAAGCCCAAGTTGTTCGTCTTCCAGTGTGTACCCAAACAATTGCCTGCAAACAACCGCGAAGAAGCTTGAAATGGATTATTTTAAATCTTATTTGCAGCACCTTCTTGAGTTTTTACAGTTCTACAATAGAGGTAAGAATTTCAATTACT------------------------------------------------------------------------------------------------------
Ncherokee_BallhootScar_N193 -----------------------------------------------------------------------AACGAGAAGATATTCTCGGTCGTCTGGTTCTTCCTCGCCTTCATCTTGCCCCTCAACACGGTCAGCCTGGCCATGTGGATCTGGCGAATCTTCCCCTGCAACCGCCTGGCCTTCGTCCGCCTCACCCTGTGGAGGACGCGACTTTTCAACCTCTCCGAGATATCTCGCGCCTCCAAGAAGGTGGAGACGAACTATCTCGGCTGGGACGGAGTCTTTGTCCTCAGGCTCATCGAGCATAACCATGGCAGCAACCTGGCGACGGTCATCCTGGGCAAGCTCTGGGAGTTCTATTCCAACCAGATGAAGGCCCAGGAGGAAGGGGCCGTCGACTTGGAGCTGGGCAGGCCCGGAGACATGGGCAGTGTGACGTCGGTGGCACCGTCCACCTCGTGGCACTCGTGCCACGCTGGCGCATGCCACTTGGGACACTTTACTCAGCAGCAGAAGCGGGCTGCTGCACCCCCGCACAATGGTTATTGGAGCAAGTGTTCATGATCCTAACAGGGAAGTTCTAAATAATTAGGTGCTTAAATAAATTTTCCAAACAGCTAACTCTTTCACTAAAACAAAACATAAGAAATGTAGATGTTAAGAAGAGGATTTGTTTTTTCCTTTTCTCTCTCCAGTGTTAAGTTCAGACAAGTTGTGGTGTCTGTTCATCGTTTCGAAAACTGTTAACTATTACTTCTCTCAAAAGCCCAAGTTGTTCGTCTTCCAGTGTGTACCCAAACTATTGCCTGCAAACAACCGCGAAGAAGCTTGAAATGGAATATTTTAAATCTTATTTGC------------------------------------------------------------------------------------------------------------------------------------------------------------
Ncherokee_BalsamMtn_N891 ---------CCGCCATCCAAGGAGGACTTCGCACCTACATCTGTCGCTGTGTTTTGCCCATCAACGTTTTCAACGAGAAGATATTCTCGGTCGTCTGGTTCTTCCTCGCCTTCATTTTGCCCCTCAACACGGTCAGCCTGGCCATGTGGATCTGGCGGATCTTCCCCTGCAACCGCCTGGCCTTCGTCCGCCTCACCCTGTGGAGGACGCGACTCTTCAACCTCTCCGAGATATCTCGCGCCTCCAAGAAGGTGGAGACGAACTATCTCGGCTGGGACGGAGTCTTCGTCCTCAGGCTCATCGAGCACAACCATGGCAGCAACCTGGCGACGGTCATCCTGGGCAAGCTCTGGGAGTTCTATTCCAACCAGATGAAGGCCCAGGAGGAAGGGGCCGTCGACTTGGAGCTGGGCAGGCCCGGAGACATGGGCAGTGTGACGTCGGTGGCACCGTCCACCTCGTGGCACTCGTGCCACGCTGGCGCATGCCACTTGGGACACTTTACCCAACAGCAGAAGCGGTCTGCTGCACCCCCGCACAATGGTTATTGGAGCAAGTGTTCATGATCCTAGCAGGGAAGTTCTAAATATTTAGGTGCTTAAATAAATTTTCCAAACAGCTAACTCTTTCACTAAAACAAAACATAAGAAATGTAGATGTAAAGAAGAGGATTTGTTTTTTTCTTTTCTCTCTCCAGTGTTATGTTCAGACAAGTTGTGGTGTCTGTTCATCGTTTCGAAAATTGTTAACTATTACTTCTCTCAAAAGCCCAAGTTGTTCGTCTTCCAGTGTGTACCCAAACTATTGCCTGCAAACAACCGCGAAGAAGCTTGAAATGGATTATTTTAAATCTTATTTGCAGCACCTTCTTGAGTTTTTACAGTTCTACAATACAGGTAAGAATTTTAACTACCTTGAATTAAGTTAATAATGAAGGTCTATTTTTAAATTAACGTATTTTCAGTGTTTAATGAGTTTTATGTAAATCATATAATACTAATTTTTAACAACAAAAA
Ncherokee_SIndianCrk_N681 -----------------------------------------------------------------------------------------------------------------------------------------------------------------------------------GCCTTCGTCCGCCTCACCCTGTGGAGGACGCGACTCTTCAACCTCTCCGAGATATCTCGCGCCTCCAAGAAGGTGGAGACGAACTATCTCGGCTGGGACGGAGTCTTCGTCCTCAGGCTCATCGAGCACAACCATGGCAGCAACCTGGCGACGGTCATCCTGGGCAAGCTCTGGGAGTTCTATTCCAACCAGATGAAGGCCCAGGAGGAAGGGGCCGTCGACTTGGAGCTGGGCAGGCCCGGAGACATGGGCAGTGTGACGTCGGTGGCACCGTCCACCTCGTGGCACTCGTGCCACGCTGGCGCATGCCACTTGGGACACTTTACTCAGCAGCAGAAGCGGGCCGCTGCACCCCCGCACAATGGTTATTGGAGCAAGTGTTCATGATCCTAGCAGGGAAGTTCTAAATAATTAGGTGCTTAAATAAATTTTCCAAACAGCTAACTCTTTCACTAAAACAAAACATAAGAAATGTAGATGTTAAGAAGAGGATT--------TTTTTTCTCTCTCCAGTGTTATGTTCAGACAAGTTGTGGTGTCTGTTCATCGTTTCGAAAACTGTTAACTATTACTTCTCTCAAAAGCCCAAGTTGTTCGTCTTCCAGTGTGTACCCAAACTATTGCCTGCAAACAAC-----------------------------------------------------------------------------------------------------------------------------------------------------------------------------------------------------
Ncooperi_BrasstBald_N824 --------------------GGAGGACTCCGCACCTACATCTGTCGCTGTGTTTTGCCCATCAACGTTTTCAACGAGAAGATATTCTCGGTCGTCTGGTTCTTCCTCGCCTTCATTTTGCCCCTCAACACGGTCAGCCTGGCCATGTGGATCTGGCGGATCTTCCCCTGCAACCGCCTGGCCTTCGTCCGCCTCACCCTGTGGAGGACGCGACTCTTCAACCTCTCCGAGATATCTCGCGCCTCCAAGAAGGTGGAGACGAACTATCTCGGCTGGGACGGGGTCTTCGTCCTCAGGCTCATCGAGCACAACCATGGCAGCAACCTGGCAACGGTCATCCTGGGCAAGCTCTGGGAGTTCTATTCCAACCAGATGAAGGCCCAGGAGGAAGGGGCCGTCGACTTGGAGCTGGGCAGGCCCGGAGACATGGGCAGTGTGACGTCGGTGGCACCGTCCACCTCGTGGCACTCGTGCCACGCTGGCGCATGCCACTTGGGACACTTTACTCAACAGCAGAAGCGGTCTGCTGCACCTCCGCACAATGGTTATTGGAGCAAGTGTTCATGATCCTAGCAGGGAAGTTCTAAATATTTAGGTGCTTAAATAAATTTTCCAAACAGCTAACTCTTTCACTAAAACAAAACATAAGAAATGTAGATGTAAAGAAGAGGATTTGTTTTTTTCTTTTCTCTCTCCAGTGTTATGTTCAGACAAGTTGTGGTGTCTGTTCATCGTTTCGAAAACTGTTAACTATTACTTCTCACAAAAGCCCAAGTTGTTCGTCTTCCAGTGTGTACCCAAACAATTGCCTGCAAACAACCGCGAAGAAGCTTGAAATGGATTATTTTAAATCTTATTTGCAGCACCTTCTTGAGTTTTTACAGTTCTACAATACAGGTAAGAATTTTAATTACTTTGAATTAAGCTAACAATGAAGGTCTATTTTGAAATTAA----------GTGTTTAATGAGTTTTATGTAAATCATATAATACTAATTTTTAACAACAAGAA
Ncooperi_CheoahDam_N1122 AAGTGCGTGCCGCCATCCAAGGAGGACTCCGCACCTACATCTGTCGCTGTGTTTTGCCCATCAACGTTTTCAACGAGAAGATATTCTCGGTCGTCTGGTTCTTCCTCGCCTTCATTTTGCCCCTGAACACGGTCAGCCTGGCCATGTGGATCTGGCGGATCTTCCCCTGCAACCGCCTGGCCTTCGTCCGCCTCACCCTGTGGAGGACGCGACTCTTCAACCTCTCCGAGATATCTCGCGCCTCCAAGAAGGTGGAGACGAACTATCTCGGCTGGGACGGAGTCTTCGTCCTCAGGCTCATCGAGCACAACCATGGCAGCAACCTGGCGACGGTCATCCTGGGCAAGCTCTGGGAGTTCTATTCCAACCAGATGAAGGCCCAGGAGGAAGGGGCCGTCGACTTGGAGCTGGGCAGGCCCGGAGACATGGGCAGTGTGACGTCGGTGGCGCCGTCCACCTCGTGGCACTCGTGCCACGCTGGCGCATGCCACTTGGGACACTTTACTCAACAGCAGAAGCGGTCTGCTGCACCTCCGCACAATGGTTATTGGAGCAAGTGTTCATGATCCTAGCAGGGAAGTTCTAAATATTTAGGTGCTTAAATAAATTTTCCAAACAGCTAACTCTTTCACTAAAACAAAACATAAGAAATGTAGATGTAAAGAAGAGGATTTG-TTTTTTCTTTTCTCTCTCCAGTGTTATGTTCAGACAAGTTGTGGTGTCTGTTCATCGTTTCGAAAACTGTTAACTATTACTTCTCACAAAAGCCCAAGTTGTTCGTCTTCCAGTGTGTACCCAAACAATTGCCTGCAAACAACCGCGAAGAAGCTTGAAATGGATTATTTTAAATCTTATTTGCAGCACCTTCTTGAGTTTTTACAGTTCTACAATACAGGTAAGAATTTTAATTACTTTGAATTAAGCTAACAATGAAGGTCTATTTTTAAATTAA----------GTGTTTAATGAGTTTTATGTAAATCATATAATACTAATTTTTAACAACAAGAA
Ncooperi_NantRiverGorge_N682 AAGTGCGTGCCGCCATCCAAGGAGGACTCCGCACCTACATCTGTCGCTGTGTTTTGCCCATCAACGTTTTCAACGAGAAGATATTCTCGGTCGTCTGGTTCTTCCTCGCCTTCATCTTGCCCCTCAACACGGTCAGCCTGGCCATGTGGATCTGGCGGATCTTCCCCTGCAACCGCCTGGCCTTCGTCCGCCTCACCCTGTGGAGGACGCGACTCTTCAACCTCTCCGAGATATCTCGCGCCTCCAAGAAGGTGGAGACGAACTATCTCGGCTGGGACGGGGTCTTCGTCCTCAGGCTCATCGAGCACAACCATGGCAGCAACCTGGCAACGGTCATCCTGGGCAAGCTCTGGGAGTTCTATTCCAACCAGATGAAGGCCCAGGAGGAAGGGGCCGTCGACTTGGAGCTGGGCAGGCCCGGAGACATGGGCAGTGTGACGTCGGTGGCACCGTCCACCTCGTGGCACTCGTGCCACGCTGGCGCATGCCACTTGGGACACTTTACTCAACAGCAGAAGCGGTCTGCTGCACCTCCGCACAATGGTTATTGGAGCAAGTGTTCATGATCCTAGCAGGGAAGTTCTAAATATTTAGGTGCTTAAATAAATTTTCCAAACAGCTAACTCTTTCACTAAAACAAAACATAAGAAATGTAGATGTAAAGAAGAGGATTTG-TTTTTCCTTTTCTCTCTCCAGTGTTATGTTCAGACAAGTTGTGGTGTCTGTTCATCGTTTCGAAAACTGTTAACTATTACTTCTCACAAAAGCCCAAGTTGTTCGTCTTCCAGTGTGTACCCAAACAATTGCCTGCAAACAACCGCGAAGAAGCTTGAAATGGATTATTTTAAATCTTATTTGCAGCACCTTCTTGATTTTTTACAGTTCTACAATACAGGTAAGAATTTTAATTACTTTAAATTAAGCTAACAATGAAGGTCTATTTTGAAATTAA----------GTGTTTAATGAGTTTTATGTAAAGCATATAATACTAATTTTTAACAACAAGAA
Ncooperi_RockCrRoad_N1160 -----------------------------------------------------------------------------------------GTCGTCTGGTTCTTCCTCGCCTTCATTTTGCCCCTCAACACGGTCAGCCTGGCCATCTGGATCTGGCGCATCTTCCCCTGCAACCGCCTGGCCTTCGTCCGCCTCACCCTGTGGAGGACGCGACTCTTCAACCTCTCCGAAATATCTCGCGCCTCCAAGAAGGTGGAGACGAACTATCTCGGCTGGGATGGAGTCTTCGTCCTCAGACTCATCGAGCACAACCATGGCAGCAACCTGGCGACGGTCATCCTGGGCAAGCTCTGGGAGTTCTATTCCAACCAGATGAAGGCCCAGGAGGAAGGGGCCGTCGACTTGGAGCTGGGCAGGCCCGGAGACATGGGCAGTGTGACGTCGGTGGCACCGTCCACCTCGTGGCACTCGTGCCACGCTGGCGCTTGCCACTTGGGACACTTTACTCAACAGCAGAAGCGGTCTGCTGCACCTCCGCACAATGGTTATTGGAGCAAGTGTTCATGATCCTAGCAGGGAAGTTCTAAATATTTAGGTGCTTAAATAAATTTTCCAAACAGCTAACTCTTTCACTAAAACAAAACATAAGAAATGTAGATGTAAAGAAGAGGATTTG----TTTCTTTTCTCTCTCCAGTGTTATGTTCAGACAAGTTGTGGTGTCTGTTCATCGTTTCGAAAACTGTTAACTATTACTTCTCTCAAAAGCCCAAGTTGTTCGTCTTCCAGTGTGTACCCAAACAATTGCCTGCAAACAACCGCGAAGAAGCTTGAAATGGATTATTTTAAATCTTATTTGCAGCACCTTCTTGAGTTTTTACAGTTCTACAATACAGGTAAGAATTTTAATTACTTTGAATTAAGTTAATAATTAAGGTCTATTTTTAAATTAACGCATTTTCTGTGTTTAATGAGTTTTATGTAAATCATATATTACTAATTTTTAACAACAAAAA
Ncoylei_Apalachia_N1195 -----------------------------------------------------------------------------------------------------------------------------------------------------------------------------CGCCTGGCCTTCGTCCGCCTCACCCTGTGGAGGACGCGACAATTCAACCTCTCCGAGATATCTCGCGCCTCCAAGAAGGTGGAGACGAACTATCTCGGCTGGGACGGAGTCTTCGTCCTCAGGCTCATCGAGCACAACCATGGCAGCAACCTGGCGACGGTCATCCTGGGCAAGCTCTGGGAGTTCTATTCCAACCAGATGAAGGCCCAGGAGGAAGGGGCCGTCGACTTGGAGCTTGGCAGGCCCGGAGACATGGGCAGTGTGACGTCGGTGGCACCGTCCACCTCGTGGCACTCGTGCCACGCTGGCGCATGCCACTTGGGACACTTTACTCAACAGCAGAAGCGGTCTGCTGCACCTCCGCACAATGGTTATTGGAGCAAGTGTTCATGATCCTAGCAGGGAAATTCTAAATATTTAGGTGCTTAAATAAATTTTCCAAACAGCTAACTCTTTCACTAAAACAAAACATAAGAAATGTAGATGTAAAGAAGAGGATTTGTTTTTTCCTTTTCTCTCTCCAGTGTTATGTTCAGACAAGTTGTGGTGTCTGTTCATCGCTTCGAAAACTGTTAACTATTACTTCTCTTAAAAGCCCAAGTTGTTCGTCTTCCAGTGTGTACCCAAACAATTGCCTGCAAACAACCGCGAAGAAGCTTGAAATGGATTATTTTAAATCTTATTTGCAGCACCTTCTTGAGTTTTTACTGTTCTACAATACAGGTAAGAATTTTAATTACTTTGAATTAAGTTAATAATGAAGGTCTATTTTTAAATTAACATATTTTCAGTGTTTAACGAGTTTTATGTAAATCATATAATACTAGTTTTTAACAACAAAAA
Ncoylei_DinkinCove_N1118 ---------------------------------------------GCTGTGTTTTGCCCATCAACGTTTTCAACGAGAAGATATTCTCGGTCGTCTGGTTCTTCCTCGCCTTCATTTTGCCCCTCAACACGGTCAGCCTGGCCATCTGGATCTGGCGCATCTTCCCCTGCAACCGCCTGGCCTTCGTCCGCCTCACCCTGTGGAGGACGCGACAATTCAACCTCTCCGAGATATCTCGTGCCTCCAAGAAGGTGGAGACGAACTATCTCGGCTGGGACGGAGTCTTCGTCCTCAGGCTCATCGAGCACAACCATGGCAGCAACCTGGCGACGGTCATCCTGGGCAAGCTCTGGGAGTTCTATTCCAACCAGATGAAGGCCCAGGAGGAAGGGGCCGTCGACTTGGAGCTGGGCAGGCCCGGAGACATGGGCAGTGTGACGTCGGTGGCACCGTCCACCTCGTGGCACTCGTGCCACGCTGGCGCATGCCACTTGGGACACTTTACTCAACAGCAGAAGCGGTCTGCTGCACCTCCGCACAATGGTTATTGGAGCAAGTGTTCATGATCCTAGCAGGGAAATTCTAAATATTTAGGTGCTTAAATAAATTTTCCAAACAGCTAACTCTTTCACTAAAACAAAACATAAGAAATGTAGATGTAAAGAAGAGGATTTGTTTTTTTCTTTTCTCTCTCCAGTGTTATGTTCAGGCAAGTTGTGGTGTCTGTTCATCGCTTCGTAAACTGTTAACTATTACTTCTCTTAAAAGCCCAAGTTGTTCGTCTTCCAGTGTGTACCCAAACAATTGCCTGCAAACAACCGCGAAGAAGCTTGAAATGGATTATTTTAAATCTTATTTGCAGCACCTTCTTGAGTTTTTACAGTTCTACAATACAGGTAAGAATTTTAATTACTTTGAATTAAGTTAATAATGAAGGTCTATTTTTAAATTAACATATTTTCAGTGTTTAACGAGTTTTATGTAAATCATATAATACTAGTTTTTAACAAAAAAAA
Ncressleri_AndersonSpringCave_G2075 AAGTGCGTGCCGCCATCCAAGGAGGACTCCGCACCTACATCTGTCGCTGTGTTTTGCCCATCAACGTTTTCAACGAGAAGATATTCTCGGTCGTCTGGTTCTTCCTCGCCTTCATTTTACCCCTCAACACGGTCAGCCTGGCCATCTGGATTTGGCGTATCTTCCCCTGCAACCGCCTGGCATTCGTCCGTCTCACCCTGTGGAGGACGCGACTCTTCAACCTCTCCGAGATATCTCGCGCCTCCAAGAAGGTGGAGACGAACTATCTCGGCTGGGACGGAGTCTTCGTCCTCAGGCTTATCGAGCACAACCATGGCAGCAACCTGGCGACGGTCATCCTGGGCAAGCTCTGGGAGTTCTATTCCAACCAGATGAAGGCCCAGGAGGAAGGGGCCGTCGACTTGGAGCTGGGCAGGCCCGGAGACATGGGCAGCGTGACGTCGGTGGCACCGTCCACCTCGTGGCACTCGTGCCACGCTGGCGCATGCCACTTGGGACACTTTACTCAACAGCAGAAGCGATCTGCTGCACCCCCGCACAATGGTTATTGGAGCAAGTGTTCATGATCCTAGCAGGGAAGTTCTAAATATTTAGGTGCTTAAATAAATTTTCCAAACAGCTAACTCTTTCACTAAAACAAAACATAAGAAACTTAGATGCAAAGAAGAGGATTT-------TCTTTTCTCTCTCCAGTTTTATGTTCAGACAAG-TGTGGTGTCTGTTCATAGTTTCGAAAACTGTTAACTATTACTTCTCTCAAAAGCCCAAGTTGTTCGTCTTCCAGTGTGTACCCAAACAATTGCCTGCAAACAACCGCGAAGAAGCTTGAAATGGATTATTTTAAATCTTATTTGCAGCACCTTCTTGAGTTTTTATAATTCTACAATACAGGTAAGAATTTCAATTACTTTGGAATAATTTGATTTTGGAGGAATATTTTTAAATTAACGTATTTTCTGTGTTTAATGATT-TTATGTAAATCAAATAATACTAATTTTTAATAACAAAAA
Ncressleri_PigeonCave_G2077 AAGTGCGTGCCGCCATCCAAGGAGGACTCCGCACCTACATCTGTCGCTGTGTTTTGCCCATCAACGTTTTCAACGAGAAGATATTCTCGGTCGTCTGGTTCTTCCTCGCCTTCATTTTACCCCTCAACACGGTCAGCCTGGCCATCTGGATTTGGCGTATCTTCCCCTGCAACCGCCTGGCATTCGTCCGTCTCACCCTGTGGAGGACGCGACTCTTCAACCTCTCCGAGATATCTCGCGCCTCCAAGAAGGTGGAGACGAACTATCTCGGCTGGGACGGAGTCTTCGTCCTCAGGCTTATCGAGCACAACCATGGCAGCAACCTGGCGACGGTCATCCTGGGCAAGCTCTGGGAGTTCTATTCCAACCAGATGAAGGCCCAGGAGGAAGGGGCCGTCGACTTGGAGCTGGGCAGGCCCGGAGACATGGGCAGCGTGACGTCGGTGGCACCGTCCACCTCGTGGCACTCGTGCCACGCTGGCGCATGCCACTTGGGACACTTTACTCAACAGCAGAAGCGATCTGCTGCACCCCCGCACAATGGTTATTGGAGCAAGTGTTCATGATCCTAGCAGGGAAGTTCTAAATATTTAGGTGCTTAAATAAATTTTCCAAACAGCTAACTCTTTCACTAAAACAAAACATAAGAAACTTAGATGCAAAGAAGAGGATTT-------TCTTTTCTCTCTCCAGTTTTATGTTCAGACAAG-TGTGGTGTCTGTTCATAGTTTCGAAAACTGTTAACTATTACTTCTCTCAAAAGCCCAAGTTGTTCGTCTTCCAGTGTGTACCCAAACAATTGCCTGCAAACAACCGCGAAGAAGCTTGAAATGGATTATTTTAAATCTTATTTGCAGCACCTTCTTGAGTTTTTATAATTCTACAATACAGGTAAGAATTTCAATTACTTTGGAATAATTTGATTTTGGAGGAATATTTTTAAATTAACGTATTTTCTGTGTTTAATGATT-TTATGTAAATCAAATAATACT------------------
Ncrosbyi_MtMitchell_N210 -------------------------------------------------------------------------------------CTCGGTCGTCTGGTTCTTCCTCGCCTTCATTTTGCCCCTCAACACGGTCAGCCTGGCCATGTGGATCTGGCGAATCTTCCCCTGCAACCGCCTGGCCTTCGTCCGCCTCACCCTGTGGAGGACGCGACTCTTCAACCTCTCCGAGATATCTCGCGCCTCCAAGAAGGTGGAGACGAACTATCTCGGCTGGGACGGAGTCTTTGTTCTCAGGCTTATCGAGCACAACCATGGTAGCAACCTGGCGACGGTCATCCTGGGCAAGCTTTGGGAGTTCTATTCCAACCAGATGAAGGCCCAGGAGGAAGGGGCCGTCGACTTGGAGCTGGGCAGGCCCGGAGACATGGGCAGTGTGACGTCGGTGGCACCGTCCACCTCGTGGCACTCGTGCCACGCTGGCGCATGCCACTTGGGACACTTTACTCAACAGCAGAAGCGGTCTGCTGCACCTCCGCACAATGGTTATTGGAGCAAGTGTTCATGATCCTAGCAGGGAAGTTCTAAATATTTAGGTGCTTAAATAAATTTTCCAAACAGCTAACTCTTTCACTAAAACAAAACATAAGAAATGTAGATGTTAAGAAGAGGATTTG----TTTCTTTTCTCTCTCCAGTGTTATGTTCAGACAAATTGTGGTGTCTGTTCATCGTTTCGAGAACTGTTAACTATTACTTCTCTCAAAAGCCCAAGTTGTTCGTCTTCCAGTGTGTACCTAAACAATTACCTACAAACAACCGCAAAGAAGCTTGAAATGGATTATTTTAAATCTTATTTGCAGCACCTTCTTGAGTTTTTACAGTTCTACAATACAGGTAAGAATTTTAATTACTTGCAATTAAGTTAATAATGAAGGTCTGTTTTTAAATTAACGTATTTTCAGTGTTTAACGAAATTTATGTAAATCATATAATACTAATTTTTAACAACAAAAA
Ncrosbyi_ShufordCrk_N1148 AAGTGCGTGCCGCCATCCAAGGAGGACTCCGCACCTACATCTGCCGCTGTGTTTTGCCCATCAACGTTTTCAACGAGACGATATTCTCGGTCGTCTGGTTCTTCCTCGCCTTCATTTTGCCCCTCAACACGGTCAGCCTGGCCATGTGGATCTGGCGAATCTTCCCCTGCAACCGCCTGGCCTTCGTCCGCCTCACCCTGTGGAGGACGCGACTCTTCAACCTCTCCGAGATATCTCGCGCCTCCAAGAAGGTGGAGACGAACTATCTCGGCTGGGACGGAGTCTTTGTTCTCAGGCTTATCGAGCACAACCATGGTAGCAACCTGGCGACGGTCATCCTGGGCAAGCTTTGGGAGTTCTATTCCAACCAGATGAAGGCCCAGGAGGAAGGGGCCGTCGACTTGGAGCTGGGCAGGCCCGGAGACATGGGCAGTGTGACGTCGGTGGCACCGTCCACCTCGTGGCACTCGTGCCACGCTGGCGCATGCCACTTGGGACACTTTACTCAACAGCAGAAGCGGTCTGCTGCACCTCCGCACAATGGTTATTGGAGCAAGTGTTCATGATCCTAGCAGGGAAGTTCTAAATATTTAGGTGCTTAAATAAATTTTCCAAACAGCTAACTCTTTCACTAAAACAAAACATAAGAAATGTAGATGTTAAGAAGAGGATTTG----TTTCTTTTCTCTCTCCAGTGTTATGTTCAGACAAGTTGTGGTGTCTGTTCATCGTTTCGAGAACTGTTAACTATTACTTCTCTCAAAAGCCCAAGTTGTTCGTCTTCCAGTGTGTACCTAAACAATTGCCTGCAAACAACCGCAAAGAAGCTTGAAATGGATTATTTTAAATCTTATTTGCAGCACCTTCTTGAGTTTTTACAGTTCTACAAAACAGGTAAGAATTTTAATTACTTGCAATTAAGTTAATAATGAAGGTCTGTTTTTAAATTAACGTATTTTCAGTGTTTAACGAATTTTATGTAAATCATATAATACTAATTTTTAACAACAAGAA
Ndellingeri_WhitewFalls_N887 AAGTGCGTGCCGCCATCCAAGGAGGACTCCGCACCTACATCTGTCGCTGTGTTTTGCCCATCAACGTTTTCAACGAGAAGATATTTTCGGTCGTCTGGTTCTTCCTCGCCTTCATTTTGCCCCTCAACACGGTCAGCCTGGCCATCTGGATCTGGCGCATCTTCCCCTGCAACCGCCTGGCCTTCGTCCGCCTCACCCTGTGGAGGACGCGACTCTTCAACCTCTCCGAGATATCTCGCGCCTCCAAGAAGGTGGAGACGAACTATCTCGGCTGGGACGGAGTCTTCGTCCTCAGGCTCATCGAGCACAACCATGGCAGCAACCTGGCGACGGTCATCCTCGGCAAGCTCTGGGAGTTCTATTCCAACCAGATGAAGGCCCAGGAGGAAGGGGCCGTCGACTTGGAGCTGGGCAGGCCCGGAGACATGGGCAGTGTGACGTCGGTGGCACCGTCCACCTCGTGGCACTCGTGCCACGCTGGCGCATGCCACTTGGGACACTTTACTCAACAGCAGAAGCGGTCTGCTGCACCTCCGCACAATGGTTATTGGAGCAAGTGTTCATGATCCTAGCAGGGAAGTTCTAAATATTTAGGTGCTTAAATAAATTTTCCAAACAGCTAACTCTTTCACTAAAACAAAACATAAGAAATGTAGATGTAAAGAAGAGGATTTGTTTTTTTCTTTTCTCTCTCCAGTGTTATGTTCAGACAAGTTGTGGTGTGTGTTCATCGTTTCGAAAACTGTTAGCTATTACTTCTCTCAAAAGCCCAAGTTGTTCGTCTTCCAGTGTGTACCCAAACAATTGCCTGCAAACGACCGCGAAGAAGCTTGAAATGGATTATTTTAAATCTTATTTGCAGCACCTTCTTGAGTTTTTACAGTTCTACAATACAGGTAAGAATTTTAATTACTTTGAATTAAGTTAATAATTAAGGTCTATTTTTAAATTAACGCATTTTCTGTGTTTAATGAGTTTTATGTAAATCATATATTACTAATTTTTAACAACAAAAA
Ndilutus_StarveRockCave_G3174 AAGTGCGTGCCGCCATCCAAGGAGGACTCCGCACCTACATCTGTCGCTGTGTTTTGCCCATCAACGTTTTCAACGAGAAGATATTCTCGGTCGTCTGGTTCTTCCTCGCCTTCATTTTGCCCCTCAATACGGTCAGCCTGGCCATCTGGATCTGGCGGATCTTCCCCTGCAACCGCCTGGCCTTCGTCCGCCTCACCCTGTGGAGGACGCGACTCTTCAACCTCTCCGAGATATCTCGCGCCTCCAAGAAGGTGGAGACGAACTATCTCGGCTGGGACGGAGTCTTCGTCCTCAGGCTCATCGAGCACAACCATGGCAGCAACCTGGCGACGGTCATCCTGGGCAAGCTCTGGGAGTTCTATTCCAACCAGATGAAGGCCCAGGAGGAAGGGGCCGTCGACTTGGAGCTGGGCAGGCCCGGAGACATGGGCAGTGTGACGTCGGTGGCACCGTCCACCTCGTGGCACTCGTGCCACGCTGGCGCATGCCACTTGGGACACTTTACTCAACAGCAGAAGCGGTCTGCTGCACCTCCGCACAATGGTTATTGGAGCAAGTGTTCATGATCCTAGCAGGGAAGTTCTAAATATTTAGGTGCTTAAATACATTTTCCAAACAGCTAACTCTTTCACTAAAACAAAACATAAGAAATGTAGATGTTAAGAAGAAGATTTGTTTTTT-------TCTCTCCAGTGTTATGTTCAGACAAGTTGTGGTGTCTGTTCATCGTTTCGAAAACTGCTAACTATTACTTCTCTCAAAAGCCCAAGTTGTTCGTCTTCCAGTGCGTACCCAAACTATTGCCTGCAAACAACCGCGAAGAAGCTTGAAATGGATTATTTTAAATCTTATTTGCAGCACCTTCTTGAGTTTTTACAGTTCTACAATACAGGTAAGAATTTTAACTACTTTGAATTAAGTTAATAATGAAGGTCAATTTTTAAATTAACGTATTTTCAGTGTTTAATGAGTTTTATGTAAATCATATAATACTAATTTTTAACAA------
Nfridelli_LittlePigeon_N262 AAGTGTGTGCCGCCATCCAAGGAGGACTTCGCACCTACATCTGTCGCTGTGTTTTGCCCATCAACGTTTTCAACGAGAAGATATTCTCGGTCGTCTGGTTCTTCCTCGCCTTCATTTTGCCCCTCAACACGGTCAGCCTGGCCATGTGGATCTGGCGCATCTTCCCATGCAACCGCCTGGCCTTCATCCGCCTCACCCTGTGGAGGACGCGCCTCTTCAACCTCTCCGAGATATCTCGCGCCTCCAAGAAGGTGGAGACGAACTATCTCGGCTGGGACGGAGTCTTCGTCCTCAGGCTCATCGAGCACAACCATGGCAGCAACCTGGCGACGGTCATCCTGGGCAAGCTCTGGGAGTTCTATTCCAACCAGATGAAGGCCCAGGAGGAAGGGGCCGTCGACTTGGAGCTGGGCAGGCCCGGAGACATGGGCAGTGTGACGTCGGTGGCACCGTCCACCTCGTGGCACTCGTGCCACGCTGGCGCATGCCACTTGGGACACTTTACTCAACAGCAGAAGCGGTCTGCTGCACCTCCGCACAATGGTTATTGGAGCAAGTGTTCATGATCCTAGCAGGGAAGTTCTAAATATTTAGGTGCTTAAATAAATTTTCCAAACAGCTAACTCTTTCACTAAAACAAAACATAAGAAATGTAGATGTAAAGAAGAGGATTTGTTTTTTTCTTTTCTCTCTCCAGTGTTATGTTCAGACAAGTTGTGGTGTCTGTTCATCGTTTCGAAAACTGTTAACTATTACTTCTCTCAAAAGCCCAAGTTGTTCGTCTTCCAGTGTGTACCCAAACAATTGCCTGCAAACAACCGCGAAGAAGCTTGAAATGGATTATTTTAAATCTTATTTGCAGCACCTTCTTGAGTTTTTACAGTTCTACAATACAGGTAAGAATTTTAATTACTTTGAATTAAGTTAATAATTAAGGTCTATTTTTAAATTAACGCATTTTCTGTGTTTAATGAGTTTTATGTAAATCATATATTACTAATTTTTAACAACAAAAA
Nfurtivus_HugdenBranch_G3175 ---------------------------------------------------------------------------------------------ACTGGTTCTTCCTCGCCTTCATTTTGCCCCTCAACACGGTCAGCCTGGCCATCTGGATCTGGCGGATCTTCCCCTGCAACCGCCTGGCCTTCGTCCGCCTCACCCTGTGGAGGACGCGACTCTTCAACCTCTCCGAGATATCTCGCGCCTCCAAGAAGGTGGAGACGAACTATCTCGGCTGGGACGGAGTCTTCGTCCTAAGGCTTATCGAGCACAACCATGGCAGCAACCTGGCGACGGTCATCCTGGGCAAGCTCTGGGAGTTCTATTCCAACCAGATGAAGGCCCAGGAGGAAGGAGCCGTCGACTTGGAGCTGGGCAGGCCCGGAGACATGGGCAGTGTGACGTCGGTGGCACCGTCCACCTCGTGGCACTCGTGCCACGCTGGCGCATGCCACTTGGGACACTTTACTCAACAGCAGAAGCGGTCTGCTGCACCTCCGCACAATGGTTATTGGAGCAAGTGTTCATGATCCTAGCAGGGAAGTTCTAAATATTTAGGTGCTTAAATAAATTTTCCAAACAGCTAACTCTTTCACTAAAACAAAACATAAGAAATGTAGATGTAAAGAAGAGGATTTG----TTTCTTTTCTCTCTGCAGTGTTATGTTCAGACAAGTTGTGGTGTCTGTTCATCGTTTCGAAAACTGTTAACTATTACTTCTCTCAAAAGCCCAAGTTGTTCGTCTTCCAGTGTGTACCCAAACAAGTGCCTCCAAACAACCGCGAAGAAGCTTAAAATGGATTATTTTAAATCTTATTTGCAGCACCTTCTTGAGTTTTTACAGTTCTACAATACAGGTAAGAATTTTAATTACTTTGAATTAAGTTAATAATGAAGGTCTAT--------------------------------------------------------------------------
Nfurtivus_RaccoonMtn_N1026 -----------------------------------------------------TTGCCCATCAACGTTTTCAACGAGAAGATATTCTCGGTCGTCTGGTTCTTCCTCGCCTTCATTTTGCCCCTCAACACGGTCAGCCTGGCCATCTGGATCTGGCGGATCTTCCCCTGCAACCGCCTGGCCTTCGTCCGCCTCACCCTGTGGAGGACGCGACTCTTCAACCTCTCCGAGATATCTCGCGCCTCCAAGAAGGTGGAGACGAACTATCTCGGCTGGGACGGAGTCTTCGTCCTAAGGCTTATCGAGCACAACCATGGCAGCAACCTGGCGACGGTCATCCTGGGCAAGCTCTGGGAGTTCTATTCCAACCAGATGAAGGCCCAGGAGGAAGGAGCCGTCGACTTGGAGCTGGGCAGGCCCGGAGACATGGGCAGTGTGACGTCGGTGGCACCGTCCACCTCGTGGCACTCGTGCCACGCTGGCGCATGCCACTTGGGACACTTTACTCAACAGCAGAAGCGGTCTGCTGCACCTCCGCACAATGGTTATTGGAGCAAGTGTTCATGATCCTAGCAGGGAAGTTCTAAATATTTAGGTGCTTAAATAAATTTTCCAAACAGCTAACTCTTTCACTAAAACAAAACATAAGAAATGTAGATGTAAAGAAGAGGATTTG----TTTCTTTTCTCTCTGCAGTGTTATGTTCAGACAAGTTGTGGTGTCTGTTCATCGTTTCGAAAACTGTTAACTATTACTTCTCTCAAAAGCCCAAGTTGTTCGTCTTCCAGTGTGTACCCAAACAATTGCCTCCAAACAACCGCGAAGAAGCTTGAAATGGATTATTTTAAATCTTATTTGCAGCACCTTCTTGAGTTTTTACAGTTCTACAATACAGGTAAGAATTTTAATTACTTTGAATTAAGTTAATAATGAAGGTCTATTTTTAAATTAACATATTTTCAGTTTTTAACGAGTTTTATGTAAATCATATAATACTAATTTTTAACAACAAAAA
Ngeorgia_Sittons_N073 ----------------------------------------------------------------------------------------------------------------------------------------------------------------------------------------------------------------GCGACTCTTCAACCTCTCCGAGATATCTCGCGCCTCCAAGAAGGTGGAGACGAACTATCTCGGCTGGGACGGAGTCTTCGTCCTCAGGCTCATCGAGCACAACCATGGCAGCAACCTGGCGACGGTCATCCTGGGCAAGCTCTGGGAGTTCTATGCCAACCAGATGAAGGCCCAGGAGGAAGGGGCCGTCGATTTGGAGCTGGGCAGGCCTGGAGACATGGGCAGTGTGACGTCGGTGGCACCGTCCACCTCGTGGCACTCGTGCCACGCTGGCGCATGCCACTTGGGACACTTTACTCAACAGCAGAAGCGGTCTGCTGCACCTCCGCACAATGGTTATTGGAGCAAGTGTTCATGATCCTAACAAGGAAGTCCTAAATATTTAGGTGCTTAAATAAATTTTCCAAATAGCTAACTCTTTCACTAAAACAAAACATAAGAAATGTAGATGTAAAGAAGAGAATTTGTTTTTTTCTTTTCTCTCTCCAGTGTTATGTTCAGACAAGTTGTTGTGTCTGTTCATCGTTTTGAAAACTGTTAACTATTACTTCTCTAAAAAGCCCAAGTTGTTCGTCTTCCAGTGTGTACCCAAACAATTGCCTGCAAACAACCGCGAAGAAGCTTGAAATGGATTATTAT-AATCTTATTTGCAGCACCTTCTTGAGTTTTTACAGTTCTACAATACAGGTAAGAATTTTAATTACTTTGAATTAAGTTAATAATGAAGGTCTATTTTTAAATTAACGCATTTTCTGTCTTTAATG-------------------------------------------
Ngertschi_FrenchBroad_N968 --------------------------------------------------------------------------GAGAAGATATTCTCGGTCGTCTGGTTCTTCCTCGCCTTCATTTTGCCCCTCAACACGGTCAGCTTGGCCATGTGGATCTGGCGGATCTTCCCCTGCAACCGCCTGGCCTTCGTCCGCCTCACCCTGTGGAGGACGCGACTCTTCAACCTCTCCGAGATATCTCGCGCCTCCAAGAAGGTGGAGACGAACTATCTCGGCTGGGACGGAGTCTTTGTTCTCAGGCTTATCGAGCACAACCATGGTAGCAACCTGGCGACGGTCATCCTAGGCAAGCTCTGGGAGTTCTATTCCAACCAGATGAAGGCCCAGGAGGAAGGGGCCGTCGACTTGGAGCTGGGCAGGCCCGGAGACATGGGCAGTGTGACGTCGGTGGCACCGTCCACCTCGTGGCACTCGTGCCACGCTGGCGCATGCCACTTGGGACACTTTACTCAACAGCAGAAGCGGTCTGCTGCACCTCCGCACAATGGTTATTGGAGCAAGTGTTCATGATCCTAGCAGGGAAGTTCTAAATATTTAGGTGCTTAAATAAATTTTCCAAACAGCTAACTCTTTCACTAAAACAAAACATAAGAAATGTAGATGTTAAGAAGAGGATTTG----TTTCTTTTCTCTCTCCAGTGTTATGTTCAGACAAGTTGTGGTGTCTGTTCATCGTTTCGAGAACTGTTAACTATTACTTCTCTCAAAAGCCCAAGTTGTTCGTCTTCCAGTGTGTACCTAAACAATTGCCTGCAAACAACCGCAAAGAAGCTTGAAATGGATTATTTTAAATCTTATTTGCAGCACCTTCTTGAGTTTTTACAGTTCTACAATACAGGTAAGAATTTTAATTACTTGGAATTAAGTTAATAATGAAGGTCTGTTGTTAAATTAACGTATTTTCAGTGTTTAACGAGTTTTATGTAAATCATATAATACAAATTTTTAACAACAAGAA
Ngertschi_HickoryNutGap_N810 AAGTGCGTGCCGCCATCCAAGGAGGACTCCGCACCTACATCTGTCGCTGTGTTTTGCCCATCAACGTTTTCAACGAGAAGATATTCTCGGTCGTCTGGTTCTTCCTCGCCTTCATTTTGCCCCTCAACACGGTCAGCCTGGCCATGTGGATCTGGCGGATCTTCCCCTGCAACCGCCTGGCCTTCGTCCGCCTCACCCTGTGGAGGACGCGACTCTTCAACCTCTCCGAGATATCTCGCGCCTCCAAGAAGGTGGAGACGAACTATCTCGGCTGGGACGGAGTCTTTGTTCTCAGGCTTATCGAGCACAACCATGGTAGCAACCTGGCGACGGTCATCCTAGGAAAGCTCTGGGAGTTCTATTCCAACCAGATGAAGGCCCAGGAGGAAGGGGCCGTCGACTTGGAGCTGGGCAGGCCCGGAGACATGGGCAGTGTGACGTCGGTGGCACCGTCCACCTCGTGGCACTCGTGCCACGCTGGCGCATGCCACTTGGGACACTTTACTCAACAGCAGAAGCGGTCTGCTGCACCTCCGCACAATGGTTATTGGAGCAAGTGTTCATGATCCTAGCAGGGAAGTTCTAAATATTTAGGTGCTTAAATAAATTTTCCAAACAGCTAACTCTTTCACTAAAACAAAACATAAGAAATGTAGATGTTAAGAAGAGGATTTG----TTTCTTTTTTCTCTCCAGTGTTATGTTCAGACAAGTTGTGGTGTCTGTTCATCGTTTCGAGAACTGTTAACTATTACTTCTCTCAAAAGCCCAAGTTGTTCGTCTTCCAGTGTGTACCTAAACAATTGCCTGCAAACAACCGCAAAGAAGCTTGAAATGGATTATTTTAAATCTTATTTGAAGCACCTTCTTGAGTTTTTACAGTTCTACAATACAGGTAAGAATTTTAATTACTTGGAATTAAGTTAATAATGAAGGTCTGTTTTTAAA-------------------------------------------------------------------
Nholsingeri_BrumleyCrk_N916 --------------------------------------ATCTGTCGCTGTGTTTTGCCCATCAACGTTTTCAACGAGAAGATATTCTCGGTCGTCTGGTTCTTCCTCGCCTTCATTTTGCCCCTCAACACGGTCAGCCTGGCCATCTGGATCTGGCGGATCTTCCCCTGCAACCGCCTGGCCTTCGTCCGCCTCACCCTGTGGAGGACGCGACTTTTCAACCTCTCCGAGATATCTCGCGCCTCCAAGAAGGTGGAGACGAACTATCTCGGCTGGGACGGAGTCTTCGTCCTCAGGCTCATCGAGCACAACCATGGCAGCAACCTGGCGACGGTCATCCTGGGAAAGCTCTGGGAATTCTATTCCAACCAGATGAAGGCCCAGGAGGAAGGGGCCGTCGACTTGGAGCTGGGCAGGCCCGGAGACATGGGCAGTGTGACGTCGGTGGCACCGTCCACCTCGTGGCACTCGTGCCACGCTGGCGCATGCCACTTGGGACACTTTACTCAACAGCAGAAGCGGTCTGCTGCACCTCCGCACAATGGTTATTGGAGCAAGTGTTCATGATCCTAGCAGGGAAGTTCTAAATATTTAGGTGCTTAAATAAATTTTCCAAACAGCTAACTCTTTCACTAAAACAAAACATAAGAAATGTAGATGTTAAGAAGAGGATTTGTTTTTTTCTTTTCTCTCTCCAGTGTTATGTTCAGACAAGTTGTGGTGTCTGTTCATCGTTTCGAAAACTGTTAACTATTACTTCTCTCAAAAGCCCAAGTTGTTCGTCTTCCAGTGTGTACTCAAACTATTGCCTGCAAACAACCGCGAAGAAGCTTGAAATGGATTATTTTAAATCTTATTTGCAGCACCTTCTTGAGTCTTTACAGTTCTACAATACAGGTAAGAATTTTAACTACTTTGAATTAAGTAAATAATGAAGGTCTATTTTTAAATTAACGTATATTCAGTGTTTAATGAGTTTTATGTAAATCATATAA----------------------
Nholsingeri_PondCave_N541 -----------------------------------------------------------------------------------------------------------------ATTTTGCCCCTCAACACGGTCAGCCTGGCCATCTGGATCTGGCGGATCTTCCCCTGCAACCGCCTGGCCTTCGTCCGCCTCACCCTGTGGAGGACGCGACTCTTCAACCTCTCCGAGATATCTCGCGCCTCCAAGAAGGTGGAGACGAACTATCTCGGCTGGGACGGAGTCTTCGTCCTCAGGCTCATCGAGCACAACCATGGCAGCAACCTGGCGACGGTCATCCTGGGAAAGCTCTGGGAGTTCTATTCCAACCAGATGAAGGCCCAGGAGGAAGGGGCCGTCGACTTGGAGCTGGGCAGGCCCGGAGACATGGGCAGTGTGACGTCGGTGGCACCGTCCACCTCGTGGCACTCGTGCCACGCTGGCGCATGCCACTTGGGACACTTTACTCAACAGCAGAAGCGGTCTGCTGCACCTCCGCACAATGGTTATTGGAGCAAGTGTTCATGATCCTAGCAGGGAAGTTCTAAATATTTAGGTGCTTAAATAAATTTTCCAAACAGCTAACTCTTTCACTAAAACAAAACATAAGAAATGTAGATGTTAAGAAGAGGATTTGTTTTTTTCTTTTCTCTCTCCAGTGTTATGTTCAGACAAGTTGTGGTGTCTGTTCATCGTTTCGAAAACTGTTAACTATTACTTCTCTCAAAAGCCCAAGTTGTTCGTCTTCCAGTGTGTACCCAAACTATTGCCTGCAAACAACCGCGAAGAAGCTTGAAATGGATTATTTTAAATCTTATTTGCAGCACCTTCTTGAGTCTTTACAGTTCTACAATACAGGTAAGAATTTTAACTACTTTGAATTAAGTAAATAATGAAGGTCTATTTTTAAATTAACGTATTTTCAGTGTTTAATGAGTTTTATGTAAATCATATAATACTAAATTTTAACAACAAAAA
Njonesi_CaveSpringCave_N390 ---------------------------------------------------------------------------AGAAGATATTCTCGGTCGTCTGGTTCTTCCTCGCCTTCATTTTGCCCCTCAACACGGTCAGCCTGGCCATCTGGATCTGGCGCATCTTCCCCTGCAACCGCCTGGCCTTCGTCCGTCTCACCCTGTGGAGGACGCGACTCTTCAACCTCTCCGAGATATCTCGCGCCTCCAAGAAGGTGGAGACGAACTATCTCGGCTGGGACGGAGTCTTCGTCCTCAGGCTCATCGAGCACAACCATGGCAGCAACCTGGCGACGGTCATCCTGGGCAAGCTCTGGGAGTTCTATTCCAACCAGATGAAGGCCCAGGAGGAAGGGGCCGTCGACTTGGAGCTGGGCAGGCCCGGAGACATGGGCAGTGTGACGTCGGTGGCACCGTCCACCTCGTGGCACTCGTGCCACGCTGGCGCATGCCACTTGGGACACTTTACTCAACAGCAGAAGCGGTCTGCTGCACCTCCGCACAATGGTTATTGGAGCAAGTGTTCATGATCCTAGCAGGGAAGTTCTAAATATTTAGGTGCTTAAATAAATTTTCCAAACAGCTAACTCTTTCACTAAAACAAAACATAAGAAATGTAGATGTAAAGAAGAGGATTTGTTTTTTTCTTTTCTCTCTCCAGTGTTATGTTCAGACAAGTTGTGGTGTCTGTTCATCGTTTCGAAAACTGTTAACTATTACTTCTCTCAAAAGCCCAAGTTGTTCGTCTTCCAGTGTGTAACCAAACAATTGCCTGCAAACAACCGCGAAGAAGCTTGAAATGGATTATTTTAAATCTTATTTGCAGCACCTTCTTGAGTTTTTACAGTTCTACAATACAGGTAAGAATTTTAATTACTTTGAATTAAGTTAATAATTAAGGTCTATTTTTAAATTAACGCATTTTCTGTGTTTAATGAGTTTTATGTAAATCATATATTACTAATTTTTAACAGCAAAAA
Nlowderi_ChestnutBranch_N731 AAGTGCGTGCCGCCATCCAAGGAGGACTCCGCACCTACATCTGTCGCTGTGTTTTGCCCATCAACGTTTTCAACGAGAAGATATTCTCGGTCGTCTGGTTCTTCCTCGCCTTCATTTTGCCCCTCAACACGGTCAGCCTGGCCATCTGGATCTGGCGCATCTTTCCCTGCAACCGCCTGGCCTTCGTCCGCCTCACCCTGTGGAGGACGCGACTCTTTAACCTCTCCGAGATATCTCGCGCCTCCAAGAAGGTGGAGACGAACTATCTGGGCTGGGACGGAGTCTTCGTCCTCAGGCTCATCGAGCACAACCATGGCAGCAACCTGGCGACGGTCATCCTGGGCAAGCTCTGGGAGTTCTATTCCAACCAGATGAAGGCCCAGGAGGAAGGGGCCGTCGACTTGGAGCTGGGCAGGCCCGGAGACATGGGCAGTGTGACGTCGGTGGCACCGTCCACCTCGTGGCACTCGTGCCACGCTGGCGCATGCCACTTGGGACACTTTACTCAACAGCAGAAGCGGTCTGCTGCACCTCCGCACAATGGTTATTGGAGCAAGTGTTCATGATCCTAGCAGGGAAGTTCTAAATATTTAGGTGCTTAAATAAATTTTCCAAACAGCTAACTCTTTCACTAAAACAAAACATAAGAAATTTAGATGTAAAGAAGAGGATTTGTTTTCTTCTTTTCTCTCTCCAGTGTTATGTTCAGACAAGTTGTGGTGTCTGTTCATCGTTTCGAAAACTGTTAACTATTACTTCTCTCAAAAGCCCAAGTTGTTCGTCTTCCAGTGTGTACCCAAACAATTGCCTGCAAACAACCGCGAAGAAGCTTGAAATGGATTATTTTAAA----------------------------------------------------------------------------------------------------------------------------------------------------------------------
Nlowderi_upperFiresCreek_N820 AAGTGCGTGCCGCCATCCAAGGAGGACTCCGCACCTACATCTGTCGCTGTGTTTTGCCCATCAACGTTTTCAACGAGAAGATATTCTCGGTCGTCTGGTTCTTCCTCGCCTTCATTTTGCCCCTCAACACGGTCAGCCTGGCCATCTGGATCTGGCGCATTTTTCCCTGCAACCGTCTGGCCTTCGTCCGCCTCACCCTGTGGAGGACGCGACTCTTTAACCTCTCCGAGATATCTCGCGCCTCCAAGAAGGTGGAGACGAACTATCTGGGCTGGGACGGAGTCTTCGTCCTCAGGCTCATCGAGCACAACCATGGCAGCAACCTGGCGACGGTCATCCTGGGCAAGCTCTGGGAGTTCTATTCCAACCAGATGAAGGCCCAGGAGGAAGGGGCCGTCGACTTGGAGCTGGGCAGGCCCGGAGACATGGGCAGTGTGACGTCGGTGGCACCGTCCACCTCGTGGCACTCGTGCCACGCTGGCGCATGCCACTTGGGACACTTTACTCAACAGCAGAAGCGGTCTGCTGCACCTCCGCACAATGGTTATTGGAGCAAGTGTTCATGATCCTAGCAGGGAAGTTCTAAATATTTAGGTGCTTAAATAAATTTTCCAAACAGCTAACTCTTTCACTAAAACAAAACATAAGAAATTTAGATGTAAAGAAGAGGATTTGTTTTTTTCTTTTCTCTCTCCAGTGTTATGTTCAGACAAGTTGTGGTGTCTGTTCATCGTTTCGAAAACTGTTAACTATTACTTCTCTCAAAAGCCCAAGTTGTTCGTCTTCCAGTGTGTACCCAAACAATTGCCTGCAAACAACCGCGAAGAAGCTTGAAATGGATTATTTTAAATCTTATTTGCAGCACCTTCTTGAGTTTTTACAGTTCTACAATACAGGTAAGAATTTTAATTACTTTGAAATAAGTTAATAATGAGTGTCTATTTTTAAATTAATGTATTTTCAGTGTTTAACGAGATTTATGTAAATCATATAATATTAAT---------------
Nlula_BeeRockCave_G2091 AAGTGCGTGCCGCCATCCAAGGAGGACTCCGCACCTACATCTGTCGCTGTGTTTTGCCCATCAACGTTTTCAACGAGAAGATATTCTCGGTCGTCTGGTTCTTCCTCGCCTTCATTTTGCCCCTCAACACGGTCAGCCTGGCCATCTGGATCTGGCGAATCTTCCCCTGCAACCGCCTGGCCTTCGTCCGCCTCACTCTGTGGAGGACGCGACTCTTCAACCTCTCCGAGATATCTCGCGCCTCCAAGAAGGTGGAGACGAACTATCTCGGCTGGGACGGAGTCTTCGTCCTCAGGCTCATCGAGCACAACCATGGCAGCAACCTGGCGACGGTCATCCTGGGCAAGCTCTGGGAGTTCTATTCCAACCAGATGAAGGCCCAGGAGGAAGGGGCCGTCGATTTGGAGCTGGGCAGGCCCGGAGACATGGGCAGTGTGACGTCGGTGGCACCGTCCACCTCGTGGCACTCGTGCCACGCTGGCGCATGCCACTTGGGACACTTTACTCAACAGCAGAAGCGGTCTGCTGCACCTCCGCACAATGGTTATTGGAGCAAGTGTTCATGATCCTAACAGGGAAGTTCTAAATATTTAGGTGCTTAAATAATTTTTCCAAACAGCTAACTCTTTCACTAAAACAAAACATAAGAAATGTAGATGTAAAGAAGAGGATTTGTTTTTTTCTTTTCTCTCTCCAGTGTTATGTTCAGACAAATTGTGGTGTTTGTTCATCGTTTCGAAAACTGTTAACTATTACTTCTCTAAAAAGCCCAAGTTGTTCGTCTTCCAGTGTGTACCCAAACAATTGCCTGCAAACAACCGCGAAGAAGCTTGAAATGGATTATTTT-AATCTAATTTGCAGCACCTTCTTGAGTTTTTACAGTTCCACAATACAGGTATGAATTTTAATTACTTTGAATTAAGTTAATAATGAAGGTCTATTTTTAAATTAACGCATTTTCTGTTTTTAATGAGTTTTATGTAAATCATATATTACTAATTTTTAACAACAAAAA
Nlula_LulaFallsCave_G2084 AAGTGCGTGCCGCCATCCAAGGAGGACTCCGCACCTACATCTGTCGCTGTGTTTTGCCCATCAACGTTTTCAACGAGAAGATATTCTCGGTCGTCTGGTTCTTCCTCGCCTTCATTTTGCCCCTCAACACGGTCAGCCTGGCCATCTGGATCTGGCGAATCTTCCCCTGCAACCGCCTGGCCTTCGTCCGCCTCACTCTGTGGAGGACGCGACTCTTCAACCTCTCCGAGATATCTCGCGCCTCCAAGAAGGTGGAGACGAACTATCTCGGCTGGGACGGAGTCTTCGTCCTCAGGCTCATCGAGCACAACCATGGCAGCAACCTGGCGACGGTCATCCTGGGCAAGCTCTGGGAGTTCTATTCCAACCAGATGAAGGCCCAGGAGGAAGGGGCCGTCGATTTGGAGCTGGGCAGGCCCGGAGACATGGGCAGTGTGACGTCGGTGGCACCGTCCACCTCGTGGCACTCGTGCCACGCTGGCGCATGCCACTTGGGACACTTTACTCAACAGCAGAAGCGGTCTGCTGCACCTCCGCACAATGGTTATTGGAGCAAGTGTTCATGATCCTAACAGGGAAGTTCTAAATATTTAGGTGCTTAAATAATTTTTCCAAACAGCTAACTCTTTCACTATAACAAAACATAAGAAATGTAGATGTAAAGAAGAGGATTTGTTTTTTTCTTTTCTCTCTCCAGTGTTATGTTCAGACAAATTGTGGTGTTTGTTCATCGTTTCGAAAACTGTTAACTATTACTTCTCTAAAAAGCCCAAGTTGTTCGTCTTCCAGTGTGTACCCAAACAATTGCCTGCAAACAACCGCGAAGAAGCTTGAAATGGATTATTTT-AATCTAATTTGCAGCACCTTCTTGAGTTTTTACAGTTCCACAATACAGGTATGAA-----------------------------------------------------------------------------------------------------------------
Nmimus_NealsSink_N329 AAGTGCGTGCCGCCATCCAAGGAGGACTCCGCACCTACATCTGTCGCTGTGTTTTGCCCATCAACGTTTTCAACGAGAAGATATTCTCGGTCGTCTGGTTCTTCCTCGCCTTCATTTTGCCCCTCAACACGTTCAGCCTGGCCATCTGGATCTGGCGGATCTTCCCCTGCAACCGCCTGGCCTTCGTCCGCCTCACCCTGTGGAGGACGCGACTCTTCAACCTCTCCGAGATATCTCGCGCCTCCAAGAAGGTGGAGACGAACTATCTCGGCTGGGACGGAGTCTTCGTCCTCAGGCTCATCGAGCACAACCATGGCAGCAACCTGGCGACGGTCATCCTGGGAAAGCTCTGGGAGTTCTATTCCAACCAGATGAAGGCCCAGGAGGAAGGGGCCGTCGACTTGGAGCTGGGCAGGCCCGGAGACATGGGCAGTGTGACGTCGGTGGCACCGTCCACCTCGTGGCACTCGTGCCACGCTGGCGCATGCCACTTGGGACACTTTACTCAACAGCAGAAGCGGTCTGCTGCACCTCCGCACAATGGTTATTGGAGCAAGTGTTCATGATCCTAGCAGGGAAGTTCTAAATATTTAGGTGCTTAAATAAATTTTCCAAACAGCTAACTCTTTCACTAAAACAAAACATAAGAAATGTAGATGTTAAGAAGAGGATTTGTTTTTTTCTTTTCTCTCTCCAGTGTTATGTTCAGACAAGTTGTGGTGTCTGTTCATCGTTTCGAAAACTGTTAAC-ATTACTTCTCTCAAAAGCCCAAGTTGTTCGTCTTCCAGTGTGTACCCAAACTATTGCCTGCAAACAACCGCGAAGAAGCTTGAAATGGATTATTTTAAATCTTATTTGCAGCACCTTCTTGAGTTTTTACAGTTCTACAATACAGGTAAGAATTTTAACTACTTTGAATTAAGTTAATAATGAAGGTCTATTTTTAAATTAACGTATTTTCAGTGTTTAATGAGTTTTATGTAAATCATTTAATACTAATTTTTAACAACAAAAA
Nmimus_Straleys_N625 AAGTGCGTGCCGCCATCCAAGGAGGACTCCGCACCTACATCTGTCGCTGTGTTTTGCCCATCAACGTTTTCAACGAGAAGATATTCTCGGTCGTCTGGTTCTTCCTCGCCTTCATTTTGCCCCTCAACACGTTCAGCCTGGCCATCTGGATCTGGCGGATCTTCCCCTGCAACCGCCTGGCCTTCGTCCGCCTCACCCTGTGGAGGACGCGACTCTTCAACCTCTCCGAGATATCTCGCGCCTCCAAGAAGGTGGAGACGAACTATCTCGGCTGGGACGGAGTCTTCGTCCTCAGGCTCATCGAGCACAACCATGGCAGCAACCTGGCGACGGTCATTCTGGGAAAGCTCTGGGAGTTCTATTCCAACCAGATGAAGGCCCAGGAGGAAGGGGCCGTCGACTTGGAGCTGGGCAGGCCCGGAGACATGGGCAGTGTGACGTCGGTGGCACCGTCCACCTCGTGGCACTCGTGCCACGCTGGCGCATGCCACTTGGGACACTTTACTCAACAGCAGAAGCGGTCTGCTGCACCTCCGCACAATGGTTATTGGAGCAAGTGTTCATGATCCTAGCAGGGAAGTTCTAAATATTTAGGTGCTTAAATAAATTTTCCAAACAGCTAACTCTTTCACTAAAACAAAACATAAGAAATGTAGATGTTAAGAAGAGGATTTGTTTTTTTCTTTTCTCTCTCCAGTGTTATGTTCAGACAAGTTGTGGTGTCTGTTCATCGTTTCGAAAACTGTTAAC-ATTACTTCTCTCAAAAGCCCAAGTTGTTCGTCTTCCAGTGTGTACCCAAACTATTGCCTGCAAACAACCGCGAAGAAGCTTGAAATGGATTATTTTAAATCTTATTTACAGCACCTTCTTGAGTTTTTACAGTTCTACAATACAGGTAAGAATTTTAACTACTTTGAATTAAGTTAATAATGAAGGTCTATTTTTCAATTAACGTATTTTCAGTGTTTAATGAGTTTTATGTAAATCATTTAATACTAATTTTTAACAACAAAAA
Nnasicus_CaneyFork_N171 AAGTGCGTGCCGCCATCCAAGGAGGACTCCGCACCTACATCTGTCGCTGTGTTTTGCCCATCAACGTTTTCAACGAGAAGATATTCTCGGTCGTCTGGTTCTTCCTCGCCTTCATTTTGCCCCTCAACACGTTCAGCCTGGCCATCTGGATCTGGCGGATCTTCCCCTGCAACCGCCTGGCCTTCGTCCGCCTCACCCTGTGGAGGACGCGACTCTTCAACCTCTCCGAGATATCTCGCGCCTCCAAGAAGGTGGAGACGAACTATCTCGGCTGGGACGGAGTCTTCGTCCTCAGGCTCATCGAGCACAACCATGGTAGCAACCTGGCGACGGTCATCCTGGGTAAGCTCTGGGAGTTTTATTCCAACCAGATGAAGGCCCAGGAGGAAGGGGCCGTCGACTTGGAGCTGGGAAGGCCCGGAGACATGGGCAGTGTGACGTCGGTGGCACCGTCCACCTCGTGGCACTCGTGCCACGCTGGCGCATGCCACTTGGGACACTTTACTCAACAGCAGAAGCGATCTGCTGCACCTCCGCACAATGGTTATTGGAGCAAGTGTTCATGATCCTAGCAGGGAAGTTCTAAATATTTAGGTGCTTAAATAAATTTTCCAAACAGCTAACTCTTTCACTAAAACAAAACATAAGAAAATTAGATGTAAAGAAGAGGATTTTTTTT--TCTTTTCTCTTTCCACTGTTATGTTCAGACAAGTTGTGGTGTCTGTTCATCGTTTCGAAAACTGTTAACTATTACTTCTCTTAAAAGCCCAAGTTGTTCGTCTTCCAGTGTGTACCCAAACAATTGCCTGCAAACAACCGCAAAGAAGCTTGAAATGGATTATTTTAAATCTTATTTGCAGCACCTTCTTGAGTTTTTACAGTTCTACAATACAGGTAAGAATTTTAATTACTTTGAATTAAGTTAATAATGAAG--------------------------------------------------------------------------------
Nnasicus_ConnosteeFalls_N696 AAGTGCGTGCCGCCATTCAAGGAGGACTCCGCACCTACATCTGTCGCTGTGTTTTGCCCATCAACGTTTTCAACGAGAAGATATTCTCGGTCGTCTGGTTCTTCCTCGCCTTCATTTTGCCCCTCAACACGTTCAGCCTGGCCATCTGGATCTGGCGGATCTTCCCCTGCAACCGCCTGGCCTTCGTCCGCCTCACCCTGTGGAGGACGCGACTCTTCAACCTCTCCGAGATATCTCGCGCCTCCAAGAAGGTGGAGACGAACTATCTCGGCTGGGACGGAGTCTTCGTCCTCAGGCTCATCGAGCACAACCATGGTAGCAACCTGGCGACGGTCATCCTGGGGAAGCTCTGGGAGTTTTATTCCAACCAGATGAAGGCCCAGGAGGAAGGGGCTGTCGACTTGGAGCTGGGCAGGCCCGGAGACATGGGCAGTGTGACGTCGGTGGCACCGTCCACCTCGTGGCACTCGTGCCACGCTGGCGCATGCCACTTGGGACACTTTACTCAACAGCAGAAGCGATCTGCTGCACCTCCGCACAATGGTTATTGGAGCAAGTGTTCATGATCCTAGCAGGGAAGTTCTAAATATTTAGGTGCTTAAATAAATTTTCCAAACAGCTAACTCTTTCACTAAAACAAAACATAAGAAATGTAGATGTAAAGAAGAGGATTTGTTTTTTTCTTTTCTCTATCCACTGTTATGTTCAGACAAGTTGTGGTGTCTGTTCATCGTTTCGAAAACTGTTAACTATTACTTCTCTCAAAAGCCCAAGTTGTTCGTCTTCCAGTGTGTACCCAAACAATTGCCTGCAAACAACC----------------------------------------------------------------------------------------------------------------------------------------------------------------------------------------------------
Nnasicus_CoweeTrain_N189 AAGTGCGTGCCGCCATCCAAGGAGGACTCCGCACCTACATCTGTCGCTGTGTTTTGCCCATCAACGTTTTCAACGAGAAGATATTCTCGGTCGTCTGGTTCTTCCTCGCCTTCATTTTGCCCCTCAACACGTTCAGCCTGGCCATCTGGATCTGGCGGATCTTCCCCTGCAACCGCCTGGCCTTCGTCCGCCTCACCCTGTGGAGGACGCGACTCTTCAACCTCTCCGAGATATCTCGCGCCTCCAAGAAGGTGGAGACGAACTATCTCGGCTGGGACGGAGTCTTCGTCCTCAGGCTCATCGAGCACAACCATGGTAGCAACCTGGCGACGGTCATCCTGGGTAAGCTCTGGGAGTTTTATTCCAACCAGATGAAGGCCCAGGAGGAAGGGGCCGTCGACTTGGAGCTGGGCAGGCCCGGAGACATGGGCAGTGTGACGTCGGTGGCACCGTCCACCTCGTGGCACTCGTGCCACGCTGGCGCATGCCACTTGGGACACTTTACTCAACAGCAGAAGCGATCTGCTGCACCTCCGCACAATGGTTATTGGAGCAAGTGTTCATGATCCTAGCAGGGAAGTTCTAAATATTTAGGTGCTTAAATAAATTTTCCAAACAGCTAACTCTTTCACTAAAACAAAACATAAGAAAATTAGATGTAAAGAAGAGGATTTG-TTTTTTCTTTTCTCTTTCCACTGTTATGTTCAGACAAGTTGTGGTGTCTGTTCATCGTTTCGAAAACTGTTAACTATTACTTCTCTTAAAAGCCCAAGTTGTTCGTCTTCCAGTGTGTACCCAAACAATTGCCTGCAAACAACCGCAAAGAAGCTTGAAATGGATTATTTTAAATCTTATTTGCAGCACCTTCTTGAGTTTTTACAGTTCTACAATACAGGTAAG-------------------------------------------------------------------------------------------------------------------
Npaynei_Grindstaff_N646 ------------------------------------------------------------------------ACGAGAAGATATTCTCGGTTGTCTGGTTCTTCCTCGCCTTCATTTTGCCCCTCAACACGGTCAGCCTGGCCATGTGGATCTGGCGGATCTTCCCCTGCAACCGCCTGGCCTTCGTCCGCCTCACCCTCTGGAGGACGCGACTCTTCAACCTCTCCGAGATATCTCGCGCCTCCAAGAAGGTGGAGACGAACTATCTCGGCTGGGACGGAGTCTTCGTCCTCAGGCTCATCGAGCACAACCATGGCAGCAACCTGGCGACGGTCATCCTGGGAAAGCTCTGGGAGTTCTATTCCAACCAGATGAAGGCCCAGGAGGAAGGGGCCGTCGACTTGGAGCTGGGCAGGCCCGGAGACATGGGCAGTGTGACGTCGGTGGCACCGTCCACCTCGTGGCACTCGTGCCACGCTGGCGCGTGCCACTTGGGACACTTTACTCAACAGCAGAAGCGGTCTGCTGCACCTCCGCACAATGGTTATTGGAGCAAGTGTTCATGATCCTAGCAGGGAAGTTCTAAATATTTAGGTGCTTAAATAAATTTTCCAAACAGCTAACTCTTTCACTAAAACAAAACATAAGAAATGTAGATGTTAAGAAGAGGATTTTTTTTTTTCTTTTCTCTCTCCAGTGTTATGTTCAGACAAGTTGTGGTGTCTGTTCATCGTTTCGAAAACTGTTAACTATTACTTCTCTCAAAAGCCCAAGTTGTTCGTCTTCCAGTGTGTACCCAAACTATTGCCTGCAAACAACCGCGAAGAAGCTTGAAATGGATTATTTTAAATCTTATTTGCAGCACCTTCTTGAGTTTTTACAGTTCTACAATACAGGTAAGAATTTTAACTACTTTGAATTAAGTTAATAATGAAGATCTATTTTTAAATTAACGTATTTTCAGTGTTTAATGAGTTTTATGTAAATCTTATAATACTAATTTTTAACAACAAAAA
Npaynei_NorrisDamCave_N348 AAGTGCGTGCCGCCATCCAAGGAGGACTCCGCACCTACATCTGTCGCTGTGTTTTGCCCATCAACGTTTTCAACGAGAAGATATTCTCGGTTGTCTGGTTCTTCCTCGCCTTCATTTTTCCCCTCAACACGGTCAGCCTGGCCATGTGGATCTGGCGGATCTTCCCCTGCAACCGCCTGGCCTTCGTCCGCCTCACCCTCTGGAGGACGCGACTCTTCAACCTCTCCGAGATATCTCGCGCCTCCAAGAAGGTGGAGACGAACTATCTCGGCTGGGACGGAGTCTTCGTCCTCAGGCTCATCGAGCACAACCATGGCAGCAACCTGGCGACGGTCATCCTGGGAAAGCTCTGGGAGTTCTATTCCAACCAGATGAAGGCCCAGGAGGAAGGGGCCGTCGACTTGGAGCTGGGCAGGCCCGGAGACATGGGCAGTGTGACGTCGGTGGCACCGTCCACCTCGTGGCACTCGTGCCACGCTGGCGCGTGCCACTTGGGACACTTTACTCAACAGCAGAAGCGGTCTGCTGCACCTCCGCACAATGGTTATTGGAGCAAGTGTTCATGATCCTAGCAGGGAAGTTCTAAATATTTAGGTGCTTAAATAAATTTTCCAAACAGCTAACTCTTTCACTAAAACAAAACATAAGAAATGTAGATGTTAAGAAGAGGATTTGTTTTTTTCTTTTCTCTCTCCTGTGTTATGTTCAGACAAGTTGTGGTGTCTGTTCATCGTTTCGAAAACTGTTAACTATTACTTCTCTCAAAAGCCCAAGTTGTTCGTCTTCCAGTGTGTACCCAAACTATTGCCTGCAAACAACCGCGAAGAAGCTTGAAATGGATTATTTTAAATCTTATTTGCAGCACCTTCTTGAGTTTTTACAGTTCTACAATACAGGTAAGAATTTTAACTACTTTGAATTAAGTTAATAATGAAGATCTATTTTTAAATTAACGTATTTTCAGTGTTTAATGAGTTTTATGTAAATCATATAATACTAATTTTTAACAACAAAAA
Npaynei_UnakaMtns_N943 AAGTGCATGCCGCCATCCAAGGAGGACTCCGCACCTACATCTGTCGCTGTGTTTTGCCCATCAACGTTTTCAACGAGAAGATATTCTCGGTCGTCTGGTTCTTCCTCGCCTTCATTTTGCCCCTCAACACGGTCAGCCTGGCCATGTGGATCTGGCGGATCTTCCCCTGCAACCGCCTGGCCTTCGTCCGCCTCACCCTCTGGAGGACGCGACTCTTCAACCTCTCCGAGATATCTCGCGCCTCCAAGAAGGTGGAGACGAACTATCTCGGCTGGGACGGAGTCTTCGTCCTCAGGCTCATCGAGCACAACCATGGCAGCAACCTGGCGACGGTCATCCTGGGAAAGCTCTGGGAGTTCTATTCCAACCAGATGAAGGCCCAGGAGGAAGGGGCCGTTGACTTGGAGCTGGGAAGGCCCGGAGACATGGGCAGTGTGACGTCGGTGGCACCGTCCACCTCGTGGCACTCGTGCCACGCTGGCGCATGCCACTTGGGACACTTTACTCAACAGCAGAAGCGGTCTGCTCCACCCCCGCACAATGGTTATTGGAGCAAGTGTTCATGATCCTAGCAGGGAAGTTCTAAATATTTAGGTGCTTAAATAAATTTTCCAAACAGCTAACTCTTTCACTAAAACAAAACATAAGAAATGTAGATGTTAAGAAGAGGATTTGTTTTTTTCTTTTCTCTCTCCAGTGTTATGTTCAGACAAGTTGTGGTGTCTGTTCATCGTTTCGAAAACTGTTAACTATTACTTCTCTCAAAAGCCCAAGTTGTTCGTCTTCCAGTGTGTATCCAAACTATTGCCCGCAAACAACCGCGAAGAAGCTTGAAATGGATTATTTTAAATCTTATTTGCAGCACCTTCTTGAGTTTTTACAGTTCTACAATACAGGTAAGAATTTTAACTACTTTGAATTAAGTTAATAATGAAGGTCTATTTTTAAATTAACGTATTTTCAGTGTTTAATGAGTTTTATGTAAATCATATAATACTAATTTTTAACAACAAAAA
Npecki_HaskellSims_G3697 ------------------------------------------------------------TCAACGTTTTCAACGAGAAGATCTTCTCGGTCGTCTGGTTCTTCCTCGCCTTCATTTTGCCCCTCAACACGGTCAGCCTGGCCATCTGGATCTGGCGGATCTTCCCCTGCAACCGCCTGGCTTTCGTCCGTCTCACCCTGTGGAGGACGCGACTCTTCAACCTCTCCGAGATATCTCGCGCCTCCAAGAAGGTGGAGACGAACTATCTCGGCTGGGACGGAGTCTTCGTCCTCAGGCTTATCGAGCACAACCATGGCAGCAACCTGGCGACGGTCATCCTGGGCAAGCTCTGGGAGTTCTATTCCAACCAGATGAAGGCCCAGGAGGAAGGGGCCGTCGACTTGGAGCTGGGCAGGCCCGGAGACATGGGCAGCGTGACGTCGGTGGCACCGTCCACCTCGTGGCACTCGTGCCACGCTGGCGCATGCCACTTGGGACACTTTACTCAGCAGCAGAAGCGGTCTGCTGCACCCCCGCACAATGGTTATTGGAGCAAGTGTTCATGATCCTAGCAGGGAAGTTCTAAATATTTAGGTGCTTAAATAAATTTTCCAAACAGCTAACTCTTTCACTAACACAAAACATAAGAAATTTAGATGTAAAGAAGAGGATTTG---TTTTCTTTTCTCTCTCCAGTGTTATGTTGAGACAAGTTGTGGTGTCTCTTCATCGTTTCGAAAACTGTTAACTATTACTTCTCTTAAAAGCCCAAGTTGTTCGTCTTCCAGTGTGTACCCAAACAATTGCCCGCAAACAACCGCGAAGAAGCTTGAAATGGATTATTTTAAATCTTATTTGCAGCACCTTCTTGAGTTTTTACAGTTCTACAATACAGGTAAGAATTTCAATTCCTTTGAAATAAGTTAATAAT------------------------------------------------------------------------------------
Npecki_HurricaneMazeCave_G2100 AAGTGCGTGCCGCCATCCAAGGAGGCCTCCGCACCTACATCTGTCGCTGTGTTTTGCCCATCAACGTTTTCAACGAGAAGATATTCTCGGTCGTCTGGTTCTTCCTCGCCTTCATTTTGCCCCTCAACACGGTCAGCCTGGCCATCTGGATCTGGCGGATCTTTCCCTGCAACCGCCTGGCTTTCGTCCGTCTCACCCTGTGGAGGACGCGACTCTTCAACCTCTCCGAGATATCTCGCGCCTCCAAGAAGGTGGAGACGAACTATCTCGGCTGGGATGGAGTCTTTGTCCTCAGGCTTATCGAGCACAACCATGGCAGCAACCTGGCAACGGTCATCCTGGGAAAGCTCTGGGAGTTCTATTCCAACCAGATGAAGGCCCAGGAGGAAGGGGCCGTCGACTTGGAGCTGGGCAGACCCGGAGACATGGGCAGCGTGACGTCGGTGGCACCGTCCACCTCGTGGCACTCGTGCCACGCTGGCGCATGCCACTTGGGACACTTTACTCAGCAGCAGAAGCGGTCTGCTGCACCCCCGCACAATGGTTATTGGAGCAAGTGTTCATGATCCTAGCAGGGAAGTTCTAAATATTTAGGTGCTTAAATAAATTTTCCAAACAGCTAACTCTTTCACTAAAACAAAACATAAGAAATTTAGATGTAAAGAAGAGGATTTGTTTTTTTCTTTTCTCTCTCCAGTGTTAAGTTGAGACAAGTTGTGGTGTCTCTTCATCGTTTCGAAAACTGTTAACTATTACTTCTCTTAAAAGCCCAAGTTGTTCGTCTTCCAGTGTGTACCCAAACAATTGCCCGCAAACAACCGCGAAGAAGCTTGAAATGGATTATTTTAAATCTTATTTGCAGCACCTTCTTGAGTTTCTACAGTTCTACAATACAGGTAAGAATTTCAATTCCTTTGAATTAAGTTAATAATGAGGGTTTATTTTCAAAGGGATGTATTTTCTGTGTTTAATGAACTTTATGCAAATCATATAATATTATTTTTTAACAACAAGAG
Npecki_Monteagle_N062 AAGTGCGTGCCGCCATCCAAGGAGGCCTCCGCACCTACATCTGTCGCTGTGTTTTGCCCATCAACGTTTTCAACGAGAAGATCTTCTCGGTCGTCTGGTTCTTCCTCGCCTTCATTTTGCCCCTCAACACGGTCAGCCTGGCCATCTGGATCTGGCGGATCTTCCCCTGCAACCGCCTGGCTTTCGTCCGTCTCACCCTGTGGAGGACGCGACTCTTCAACCTCTCCGAGATATCTCGCGCCTCCAAGAAGGTGGAGACGAACTATCTCGGCTGGGACGGAGTCTTCGTCCTCAGGCTTATCGAGCACAACCATGGCAGCAACCTGGCGACGGTCATCCTGGGCAAGCTCTGGGAGTTCTATTCCAACCAGATGAAGGCCCAGGAGGAAGGGGCCGTCGACTTGGAGCTGGGCAGGCCCGGAGACATGGGCAGCGTGACGTCGGTGGCACCGTCCACCTCGTGGCACTCGTGCCACGCTGGCGCATGCCACTTGGGACACTTTACTCAGCAGCAGAAGCGGTCTGCTGCACCCCCGCACAATGGTTATTGGAGCAAGTGTTCATGATCCTAGCAGGGAAGTTCTAAATATTTAGGTGCTTAAATAAATTTTCCAAACAGCTAACTCTTTCACTAAAACAAAACATAAGAAATTTAGATGTAAAGAAGAGGATTTG------TTTTTTCTCTCTCCAGTGTTATGTTGAGACAAGTTGTGGTGTCTGTTCA---------AAACTGTTAACTATTACTTCTCTTAAAAGCCCAAGTTGTTCGTCTTCCAGTGTGTACCCAAACAATTGCCCGCAAACAACCGCGAAGAAGCTTGAAATGGATTATTTTAAATCTTATTTGCAGCACCTTCTTGAGTTTCTACAGTTCTACAATACAGGTAAGAATTTCAATTACTTTGAATTAAGTTAATAATGAGGATTTATTTTCAAAGGGACGTATTTTCTGTGTTTAATGAAT----------------------------------------
Nperlakyi_SChimneys_N1079 AAGTGCGTGCCGCCATCCAAGGAGGTCTTCGCACCTACATCTGTCGCTGTGTTTTGCCCATCAACGTTTTCAACGAGAAGATATTCTCGGTCGTCTGGTTCTTCCTCGCCTTCATTTTGCCCCTCAACACGGTCAGCCTGGCCATGTGGATCTGGCGCATCTTCCCCTGCAACCGCCTGGCCTTCGTCCGCCTCACCCTGTGGAGGACGCGACTCTTCAACCTCTCCGAGATATCTCGCGCCTCCAAGAAGGTGGAGACGAACTATCTCGGCTGGGACGGAGTCTTCGTCCTCAGGCTCATCGAGCACAACCATGGCAGCAACCTGGCGACGGTCATCCTGGGAAAGCTCTGGGAGTTCTATTCCAACCAGATGAAGGCCCAGGAGGAAGGGGCCGTCGACTTGGAGCTGGGCAGGCCCGGAGACATGGGCAGTGTGACGTCGGTGGCACCGTCCACCTCGTGGCACTCGTGCCACGCTGGCGCATGCCACTTGGGACACTTTACTCAACAGCAGAAGCGGTCTGCTGCACCTCCGCACAATGGTTATTGGAGCAAGTGTTCATGATCCTAGCAGGGAAGTTCTAAATATTTAGGTGCTTAAATAAATTTTCCAAACAGCTAACTCTTTCACTAAAACAAAACATAAGAAATGTAGATGTAAAGAAGAGGATTTG-TTTTTTCTTTTCTCTCTCCAGTGTTATGTTCAGACAAGTTGTGGTGTCTGTTCATCGTTTCGAAAACTGTTAACTATTACTTCTCTCAAAAGCCCAAGTTGTTCGTCTTCCAGTGTGTACCCAAACAATTGCCTGCAAACAACCGCGGAGAAGCTTGAAATGGATTATTTTAAATCTTATTTGCAGCACCTTCTTGAGTTTTTACAGTTCTACAATACAGGTAAGAATTTTAATTACTTTGAATTAAGTTAATAATTAAGGTCTA---------------------------------------------------------------------------
Nperlakyi_SChimneys_N1080 ----------------------------------------------------------------------------------------------------CTTCCTCGCCTTCATTTTGCCCCTCAACACGGTCAGCCTGGCCATGTGGATCTGGCGCATCTTCCCCTGCAACCGCCTGGCCTTCGTCCGCCTCACCCTGTGGAGGACGCGACTCTTCAACCTCTCCGAGATATCTCGCGCCTCCAAGAAGGTGGAGACGAACTATCTCGGCTGGGACGGAGTCTTCGTCCTCAGGCTCATCGAGCACAACCATGGCAGCAACCTGGCGACGGTCATCCTGGGCAAGCTCTGGGAGTTCTATTCCAACCAGATGAAGGCCCAGGAGGAAGGGGCCGTCGACTTGGAGCTGGGCAGGCCCGGAGACATGGGCAGTGTGACGTCGGTGGCACCGTCCACCTCGTGGCACTCGTGCCACGCTGGCGCATGCCACTTGGGACACTTTACTCAACAGCAGAAGCGGTCTGCTGCACCTCCGCACAATGGTTATTGGAGCAAGTGTTCATGATCCTAGCAGGGAAGTTCTAAATATTTAGGTGCTTAAATAAATTTTCCAAACAGCTAACTCTTTCACTAAAACAAAACATAAGAAATGTAGATGTAAAGAAGAGGATTTGTTTTTTTCTTTTCTCTCTCCAGTGTTATGTTCAGACAAGTTGTGGTGTCTGTTCATCGTTTCGAAAACTGTTAACTATTACTTCTCTCAAAAGCCCAAGTTGTTCGTCTTCCAGTGTGTACCCAAACAATTGCCTGCAAACAACCGCGAAGAAGCTTGAAATGGATTATTTTAAATCTTATTTGCAGCACCTTCTTCAGTTTTTACAGTTCTACAATACAGGTAAGAATTTTTATTACTTTGAATTAAGTTAATAATTAAGGTCTATTTTTAAATTAACGCATTTTCTGTGTTTAATGAGTTTTATGTAAATCATAT------------------------
Nreclusus_Clingmans_N252 ---------------------------------------------------------------------TCAACGAGAAGATATTCTCGGTCGTCTGGTTCTTCCTCGCCTTCATTTTGCCCCTCAACACGGTCAGCCTGGCCATGTGGATCTGGCGGATCTTCCCCTGCAACCGCCTGGCCTTCGTCCGCCTCACCCTGTGGAGGACGCGACTCTTCAACCTCTCCGAGATATCTCGCGCCTCCAAGAAGGTGGAGACGAACTATCTCGGCTGGGACGGAGTCTTCGTCCTCAGGCTCATCGAGCACAACCATGGCAGCAACCTGGCCACGGTCATCCTGGGCAAGCTCTGGGAGTTCTATTCCAACCAGATGAAGGCCCAGGAGGAAGGGGCCGTCGACTTGGAGCTGGGCAGGCCCGGAGACATGGGCAGTGTGACGTCGGTGGCACCGTCCACCTCGTGGCACTCGTGCCACGCTGGCGCATGCCACTTGGGACACTTTACTCAACAGCAGAAGCGGTCTGCTGCACCTCCGCACAATGGTTATTGGAGCAAGTGTTCATGATCCTAGCAGGGAAGTTCTAAATATTTAGGTGCTTAAATAAATTTTCCAAACAGCTAACTCTTTCACTAAAACAAAACATAAGAAATGTAGATGTAAAGACGAGGATTTGTT----TCTTTTCTCTCTCCAGTGTTATGTTCAGACAAGTTGTGGTGTCTGTTCATCGTTTCGAAAACTGTTAACTATTACTTCTCACAAAAGCCCAAGTTGTTCGTCTTCCAGTGTGTACCCAAACAATTGCCTGCAAACAACCGCGAAGAAGCTTGAAATGGATTATTTTAAATCTTATTTGCAGCACCTTCTTGAGTTTTTACAGTTCTACAATACAGGTAAGAATTTTAATTACTTTGAATTAAGCTAACAATGAAGGTCTATTTTTAAATTAA----------GTGTTTAATGAGTTTTAT-----------------------------------
Nreclusus_Newfound_N259 --------------------------------------------------------CCCATCAACGTTTTCAACGAGAAGATATTCTCGGTCGTCTGGTTCTTCCTCGCCTTCATTTTGCCCCTCAACACGGTCAGCCTGGCCATGTGGATCTGGCGAATCTTCCCCTGCAACCGCCTGGCCTTCATTCGCCTCACCCTGTGGAGGACGCGACTCTTCAACCTCTCCGAGATATCTCGCGCCTCCAAGAAGGTGGAGACGAACTATCTCGGCTGGGACGGAGTCTTCGTCCTCAGGCTCATCGAGCACAACCATGGCAGCAACCTGGCGACGGTCATCCTGGGCAAGCTCTGGGAGTTCTATTCCAACCAGATGAAGGCCCAGGAGGAAGGGGCCGTCGACTTGGAGCTGGGCAGGCCCGGAGACATGGGCAGTGTGACGTCGGTGGCACCGTCCACCTCGTGGCACTCGTGCCACGCTGGCGCATGCCACTTGGGACACTTTACTCAACAGCAGAAGCGGTCTGCTGCACCTCCGCACAATGGTTATTGGAGCAAGTGTTCATGATCCTAACAGGGAAGTTCTAAATATTTAGGTGCTTAAATAAATTTTCCAAACAGCTAACTCTTTCACTAAAACAAAACATAAGAAATGTAGATGTAAAGAAGAGGATTTGTTTTTTTCTTTTCTCTCTCCAGTGTTATGTTCAGACAAGTTGTGGTGTCTGTTCATCGTTTCGAAAACTGTTAACTATTACTTCTCTCAAAAGCCCAAGTTGTTCGTCTTCCAGTGTGTACCCAAACAATTGCCTGCAAACAACCGCGAAGAAGCTTGAAATGGATTATTTTAAATCTTATTTGCAGCACCTTCTTGAGTTTTTACAGTTCTACAATACAGGTAAGAATTTTAATTACTTTGAATTAAGTTAATAATTAAGGTCTATTTTTAAATTAACGCATTTTCTGTGTTTAATGAGTTTTATGTAAATCATATATTACTAATTTTTAACAACAAACA
Nreclusus_Noland_N1051 AAGTGCGTGCCGCCATCCAAGGAGGACTCCGCACCTACATCTGTCGCTGTGTTTTGCCCATCAACGTTTTCAACGAGAAGATATTCTCGGTCGTCTGGTTCTTCCTCGCCTTCATTTTGCCCCTCAACACGGTCAGCCTGGCCATGTGGATCTGGCGGATCTTCCCCTGCAACCGCCTGGCCTTCGTCCGCCTCACCCTGTGGAGGACGCGACTCTTCAACCTCTCCGAGATATCTCGCGCCTCCAAGAAGGTGGAGACGAACTATCTCGGCTGGGACGGAGTCTTCGTCCTCAGGCTCATCGAGCACAACCATGGCAGCAACCTGGCCACGGTCATCCTGGGCAAGCTCTGGGAGTTCTATTCCAACCAGATGAAGGCCCAGGAGGAAGGGGCCGTCGACTTGGAGCTGGGCAGGCCCGGAGACATGGGCAGTGTGACGTCGGTGGCACCGTCCACCTCGTGGCACTCGTGCCACGCTGGCGCATGCCACTTGGGACACTTTACTCAACAGCAGAAGCGGTCTGCTGCACCTCCGCACAATGGTTATTGGAGCAAGTGTTCATGATCCTAGCAGGGAAGTTCTAAATATTTAGGTGCTTAAATAAATTTTCCAAACAGCTAACTCTTTCACTAAAACAAAACATAAGAAATGTAGATGTAAAGAAGAGGATTTGTTTTTTTCTTTTCTCTCTCCAGTGTTATGTTCAGACAAGTTGTGGTGTCTGTTCATCGTTTCGAAAACTGTTAACTATTACTTCTCACAAAAGCCCAAGTTGTTCGTCTTCCAGTG---------------------------------------------------------------------------------------------------------------------------------------------------------------------------------------------------------------------------------
Nreclusus_Smokemont_N1020 ----------------------------------------------------------------------------------------------CTGGTTCTTCCTCGCCTTCATTTTGCCCCTCAACACGGTCAGCCTGGCCATGTGGATCTGGCGCATCTTCCCCTGCAACCGCCTGGCCTTCATCCGCCTCACCCTGTGGAGGACGCGACTCTTCAACCTCTCCGAGATATCTCGCGCCTCCAAGAAGGTGGAGACGAACTATCTCGGCTGGGACGGAGTCTTCGTCCTCAGGCTCATCGAGCACAACCATGGCAGCAACCTGGCAACGGTCATCCTGGGCAAGCTCTGGGAGTTCTATTCCAACCAGATGAAGGCCCAGGAGGAAGGGGCCGTCGACTTGGAGCTGGGCAGGCCCGGAGACATGGGCAGTGTGACGTCGGTGGCACCGTCCACCTCGTGGCACTCGTGCCACGCTGGCGCATGCCACTTGGGACACTTTACTCAACAGCAGAAGCGGTCTGCTGCACCTCCGCACAATGGTTATTGGAGCAAGTGTTCATGATCCTAACAGGGAAGTTCTAAATATTTAGGTGCTTAAATAAATTTTCCAAACAGCTAACTCTTTCACTAAAACAAAACATAAGAAATGTAGATGTAAAGAAGAGGATTTT----TTTCTTTTCTCTCTCCAGTGTTATGTTCACACAAGTTGTGGTGTCTGTTCATCGTTTCGAAAACTGTTAACTATTACTTCTCTCAAAAGCCCAAGTTGTTCGTCTTCCAGTGTGTACCCAAACAATTGCCTGCAAACAACCGCGAAGAAGCTTGAAATGGATTATTTTAAATCTTATTTGCAGCACCTTCTTGAGTTTTTACAGTTCTACAATACAGGTAAGAATTTTAATTACTTTGAATTAAGTTAATAATTAAGGTCTATTTTTAAATTAACGCATTTTCTGTGTTTAATGAGTTTTATGTAAATCATATATTACTAATTTTTAACAACAAAAA
Nroanensis_IngramBranch_N926 AAGTGCGTGCCGCCATCCAAGGAGGACTCCGCACCTACATCTGTCGCTGTGTTTTGCCCATCAACGTTTTCAACGAGAAGATATTCTCGGTCGTCTGGTTCTTCCTCGCCTTCATTTTGCCCCTCAACACGGTCAGCCTGGCCATGTGGATCTGGCGGATCTTCCCCTGCAACCGCCTGGCCTTCGTCCGCCTCACCCTCTGGAGGACGCGACTCTTCAACCTCTCCGAGATATCTCGCGCCTCCAAGAAGGTGGAGACGAACTATCTCGGCTGGGACGGAGTCTTCGTCCTCAGGCTCATCGAGCACAACCATGGCAGCAACCTGGCGACGGTCATCCTGGGAAAGCTCTGGGAGTTCTATTCCAACCAGATGAAGGCCCAGGAGGAAGGGGCCGTCGACTTGGAGCTGGGCAGGCCCGGAGACATGGGCAGTGTGACGTCGGTGGCACCGTCCACCTCGTGGCACTCGTGCCACGCTGGCGCATGCCACTTGGGACACTTTACTCAACAGCAGAAGCGGTCTGCTCCACCCCCGCACAATGGTTATTGGAGCAAGTGTTCATGATCCTAGCAGGGAAGTTCTAAATATTTAGGTGCTTAAATAAATTTTCCAAACAGCTAACTCTTTCACTAAAACAAAACATAAGAAATGTAGATGTTAAGAAGAGGATTTG-----TTCTTTTCTCTCTCCAGTGTTATGTTCAGACAAGTTGTGGTGTCTGTTCATCGTTTC---------------------------------------------------------------------------------------------------------------------------------------------------------------------------------------------------------------------------------------------------------------------------------------
Nroanensis_N_CarversGap_N928 ------------------------GACTCCGCACCTACATCTGTCGCTGTGTTTTGCCCATCAACGTTTTCAACGAGAAGATATTCTCGGTCGTCTGGTTCTTCCTCGCCTTCATTTTGCCCCTCAACACGGTCAGCCTGGCCATGTGGATCTGGCGGATCTTCCCCTGCAACCGCCTGGCCTTCGTCCGCCTCACCCTCTGGAGGACGCGACTCTTCAACCTCTCCGAGATATCTCGCGCCTCCAAGAAGGTGGAGACGAACTATCTTGGCTGGGACGGAGTCTTCGTCCTCAGACTCATCGAGCACAACCATGGCAGCAACCTGGCGACGGTCATCCTGGGAAAGCTCTGGGAGTTCTATTCCAACCAGATGAAGGCCCAGGAGGAAGGGGCCGTCGACTTGGAGCTGGGAAGGCCCGGAGACATGGGCAGTGTGACGTCGGTGGCACCGTCCACCTCGTGGCACTCGTGCCACGCTGGCGCATGCCACTTGGGACACTTTACTCAACAGCAGAAGCGGTCTGCTCCACCCCCGCACAATGGTTATTGGAGCAAGTGTTCATGATCCTAGCAGGGAAGTTCTAAATATTTAGGTGCTTAAATAAATTTTCCAAACAGCTAACTCTTTCACTAAAACAAAACATAAGAAATGTAGATGTTATGAAGAGGATTTG-TTTTTTCTTTTCTCTCTCCAGTGTTATGTTCAGACAAGTTGTGGTGTCTGTTCATCGTTTCGAAAACTGTTAACTATTACTTCTCTCAAAAGCCCAAGTTGTTCGTCTTCCAGTGCGTACCCAAACTATTGCCTGCAAACAACCGCGAAGAAGCTTGAAATGGATTATTTTAAATCTTATTTGCAGCACCTTCTTGAGTTTCTACAGTTCTACAATACAGGTAAGAATTTTAACTACTTTGAATTAAGTTAATAATGAAGGTCTATTTTTAAATTAACGTATTTTCAGTGGTTAATGTGTTTTATGTAAATCATATAATACTAATTTTTAACAACAAACA
Nroanensis_RoanHighBluff_N762 AAGTGCGTGCCGCCATCCAAGGAGGACTCCGCACCTACATCTGTCGCTGTGTTTTGCCCATCAACGTTTTCAACGAGAAGATATTCTCGGTCGTCTGGTTCTTCCTCGCCTTCATTTTGCCCCTGAACACGGTCAGCCTGGCCATGTGGATCTGGCGGATCTTCCCCTGCAACCGCCTGGCCTTCGTCCGCCTCACCCTCTGGAGGACGCGACTCTTCAACCTCTCCGAGATATCTCGCGCCTCCAAGAAGGTGGAGACGAACTATCTCGGCTGGGACGGAGTCTTCGTCCTCAGGCTCATCGAGCACAACCATGGCAGCAACCTGGCGACGGTCATCCTGGGAAAGCTCTGGGAGTTCTATTCCAACCAGATGAAGGCCCAGGAGGAAGGGGCCGTCGACTTGGAGCTGGGCAGGCCCGGAGACATGGGCAGTGTGACGTCGGTGGCACCGTCCACCTCGTGGCACTCGTGCCACGCTGGCGCATGCCACTTGGGACACTTTACTCAACAGCAGAAGAGGTCTGCTCCACCCCCGCACAATGGTTATTGGAGCAAGTGTTCATGATCCTAGCAGGGAAGTTCTAAATATTTAGGTGCTTAAATAAATTTTCCAAACAGCTAACTCTTTCACTAAAACAAAACATAAGAAATGTAGATGTTAAGAAGAGGATTTG-TTTTTTCTTTTCTCTCTCCAGTGTTATGTTCAGACAAGTTGTGGTGTCTGTTCATCGTTTCGAAAACTGTTAACT-------------------------------------------------------------------------------------------------------------------------------------------------------------------------------------------------------------------------------------------------------------------------
Nsheari_BaldRiver_N1168 ----------------------------------------------------------------------------------------------------------------------GCCCCTCAACACCGTCAGCCTGGCCATCTGGATCTGGCGGATCTTCCCCTGCAACCGCCTGGCTTTCGTCCGCCTCACCCTGTGGAGGACGCGACTCTTCAACCTCTCCGAGATATCTCGCGCCTCCAAGAAGGTGGAGACGAACTATCTCGGCTGGGACGGAGTCTTCGTCCTCAGGCTCATCGAGCACAACCATGGCAGCAACCTGGCGACGGTCATCCTGGGTAAGCTCTGGGAGTTCTACTCCAACCAGATGAAGGCCCAGGAGGAAGGAGCCGTCGACTTGGAGCTGGGCAGGCCCGGAGACATGGGCAGTGTGACGTCGGTGGCACCGTCCACCTCGTGGCACTCGTGCCACGCTGGCGCATGCCACTTGGGACACTTTACTCAACAGCAGAAGCGGTCTGCTGCACCTCCGCACAATGGTTATTGGAGCAAGTGTTCATGATCCTAGCAGGGAAGTTCTAAATATTTAGGTGCTTAAATAAATTTTCCAAACAGCTAACTCTTTCACTAAAACAAAACATAAGAAATGTAGATGTAAAGAAGAGGATTTT------TCTTTTCTCTCTCCAGTGTTATGTTCAGACAAGTTGTGGTGTCTGTTCATCGTTTCGAAAACTGTTAACTATTACTTCTCACAAAAGCCCAAGTTGTTCGTCTTCCAGTGTGTACCCAAACAATTGCCTGCAAACAACCGCGAAGAAGCTTGAAATGGATTATTTTAAATCTTATTTGCAGCACCTTCTTGAGTTTTTACAGTTCTACAATACAGGTAAGAATTTTAATTACTTGGAATTAAGCTAACAATGAAAGTCTATTTTTAAATTAA----------GTGCTTAATG-------------------------------------------
Nsheari_Cohutta_N826 AAGTGCGAGCCGCCATCCAAGGAGGACTCCGCACCTACATCTGTCGCTGTGTTTTGCCCATCAACGTTTTCAACGAGAAGATATTCTCGGTCGTCTGGTTCTTCCTCGCCTTCATTTTGCCCCTCAACACGGTCAGCCTGGCCATCTGGATCTGGCGGATCTTCCCCTGCAACCGCCTGGCCTTCGTCCGCCTCACCCTGTGGAGGACGCGACTCTTCAACCTCTCCGAGATATCTCGCGCCTCCAAGAAGGTGGAGACGAACTATCTCGGCTGGGACGGAGTCTTCGTCCTCAGGCTCATCGAGCACAACCATGGCAGCAACCTGGCGACGGTCATCCTGGGCAAGCTCTGGGAGTTCTATTCCAACCAGATGAAGGCCCAGGAGGAAGGAGCCGTCGACTTGGAGCTGGGCAGGCCCGGAGACATGGGCAGTGTGACGTCGGTGGCACCGTCCACCTCGTGGCACTCGTGCCACGCTGGCGCATGCCACTTGGGACACTTTACTCAACAGCAGAAGCGATCTGCTGCACCTCCGCACAATGGTTATTGGAGCAAGTGTTCATGATCCTAGCAGGGAAGTTCTAAATATTTAGGTGCTTAAATAAATTTTCCAAACAGCTAACTCTTTCACTAAAACAAAACATAAGAAATGTAGATGTAAAGAAGAGGATTTGTTTTTTTCTTTTCTCTCTCCAGTGTTATGTTCAGACAAGTTGTGGTGTCTGTTCATCGTTTCGAAAACTGTTAACTATTACTTCTCACAAAAGCCCAAGTTGTTCGTCTTCCAGTGTGTACCCAAACAATTGCCTGCAAACAACCGCGAAGAAGCTTGAAATGGATTATTTTAAATCTTATTTGCAGCACCTTCTTGAGTTTTTACAGTTCTACAATACAGGTAAGAATTTTAATTACTTGGAATTAAGCTAACAATGAAGGTCTATTTTTAAATTAA----------GTGCTTAATGAGTTTTATGTAAATCATATAATACTAATTTTTAACAACAAGAG
Nsheari_JoyceKilmer_N092 AAGTGCGTGCCGCCATCCAAGGAGGACTCCGCACCTACATCTGTCGCTGTGTTTTGCCCATCAACGTATTCAACGAGAAGATAGTCTCGGTCGTCTGGTTCTTCCTCGCCTTCATTTTGCCCCTCAACACGGTCAGCCTGGCCATCTGGATCTGGCGGATCTTCCCCTGCAACCGCCTGGCCTTCGTCCGCCTCACCCTGTGGAGGACGCGACTCTTCAACCTCTCCGAGATATCTCGCGCCTCCAAGAAGGTGGAGACGAACTATCTCGGCTGGGACGGAGTCTTCGTCCTCAGGCTCATCGAGCACAACCATGGCAGCAACCTGGCGACGGTCATCCTGGGCAAGCTCTGGGAGTTCTATTCCAACCAGATGAAGGCCCAGGAGGAAGGAGCCGTCGACTTGGAGCTGGGCAGGCCCGGAGACATGGGCAGTGTGACGTCGGTGGCACCGTCCACCTCGTGGCACTCGTGCCACGCTGGCGCATGCCACTTGGGACACTTTACTCAACAGCAGAAGCGATCTGCTGCACCTCCGCACAATGGTTATTGGAGCAAGTGTTCATGATCCTAGCAGGGAAGTTCTAAATATTTAGGTGCTTAAATAAATTTTCCAAACAGCTAACTCTTTCACTAAAACAAAACATAAGAAATGTAGATGTAAAGAAGAGGATTTGTTTT--TCTTTTCTCTCTCCAGTGTTATGTTCAGACAAGTTGTGGTGTCTGTTCATCGTTTCGAAAACTGTTAACTATTACTTCTCACAAAAGCCCAAGTTGTTCGTCTTCCAGTGTGTACCCAAACAATTGCCTGCAAACAACCGTGAAGAAGCTTGAAATGGATTATTTTAAATCTTATTTGCAGCACCTTCTTGAGTTTTTACAGTTCTACAATACAGGTAAGAATTTTAATTACTTGGAATTAAGCTAACAATGAAGGTCTATTTTTAAATTAA----------GTGCTTAATGAGTTTTATGTAAATCATATAAT---------------------
Nsilvanus_Elijay_N395 AAGTGCGTGCCGCCATCCAAGGAGGACTACGCACCTACATCTGTCGCTGTGTTTTGCCCATCAACGTTTTCAACGAGAAAATATTCTCGGTCGTCTGGTTCTTCCTCGCCTTCATTTTGCCCCTCAACACGTTCAGCCTGGCCATCTGGATCTGGCGGATCTTCCCCTGCAACCGCCTGGCCTTCGTCCGCCTCACCCTGTGGAGGACGCGACTCTTCAACCTCTCCGAGATATCTCGCGCCTCCAAGAAGGTGGAGACGAACTATCTCGGCTGGGACGGAGTCTTCGTCCTCAGGCTCATCGAGCACAACCATGGCAGCAACCTGGCGACGGTCATCCTGGGCAAGCTCTGGGAGTTCTATTCCAACCAGATGAAGGCCCAGGAGGAAGGGGCCGTCGACTTGGAGCTGGGCAGGCCCGGAGACATGGGCAGTGTGACGTCGGTGGCACCGTCCACCTCGTGGCACTCGTGCCACGCTGGCGCATGCCACTTGGGACACTTTACTCAACAGCAGAAGCGGTCTGCTGCACCTCCGCACAATGGTTATTGGAGCAAGTGTTCATGATCCTAGCAGGGAAGTTCTAAATATTTAGGTGCTTAAATAAATTTTCCAAACAGCTAACTCTTTCACTAAAACAAAACATAAGAAATGTAGATGTTAAGAAGAGGATTTGTTTTTTCCTTTTCTCTCTCCAGTGTTATGTTCAGACAAGTTGTGGTGTCTGTTCATCGTTTCGAAAACTGTTAACTATTACTTCTCTCAAAAGCCCAAGTTGTTCGTCTTCCAGTGTGTACCCAAACTATTGCCTGCAAACAACCGCGAAGAAGCTTGAAATGGATTATTTTAAATCTTATTTGCAGCACCTTCTTGAGTTTTTACAGTTCTACAATACAGGTAAGAATTTTAACTACTTTGAATTAAGTTAATAATGAAGGTTTATTTTTAAATTAACGTATTTTCACTGTTTAATGAGTTTTATGTAAATCATATAATACC------------------
Nsilvanus_GermanyCove_N1017 AAGTGCGTGCCGCCATCCAAGGAGGACTACGCACCTACATCTGTCGCTGTGTTTTGCCCATCAACGTTTTCAACGAGAAGATATTCTCGGTCGTCTGGTTCTTCCTCGCCTTCATTTTGCCCCTCAACACGTTCAGCCTGGCCATCTGGATCTGGCGGATCTTCCCCTGCAACCGCCTGGCCTTCGTCCGCCTCACCCTGTGGAGGACGCGACTCTTCAACCTCTCCGAGATATCTCGCGCCTCCAAGAAGGTGGAGACGAACTATCTCGGCTGGGACGGAGTCTTCGTCCTCAGGCTCATCGAGCACAACCATGGCAGCAACCTGGCGACGGTCATCCTGGGCAAGCTCTGGGAGTTCTATTCCAACCAGATGAAGGCCCAGGAGGAAGGGGCCGTCGACTTGGAGCTGGGCAGGCCCGGAGACATGGGCAGTGTGACGTCGGTGGCACCGTCCACCTCGTGGCACTCGTGCCACGCTGGCGCATGCCACTTGGGACACTTTACTCAACAGCAGAAGCGGTCTGCTGCACCTCCGCACAATGGTTATTGGAGCAAGTGTTCATGATCCTAGCAGGGAAGTTCTAAATATTTAGGTGCTTAAATAAATTTTCCAAACAGCTAACTCTTTCACTAAAACAAAACATAAGAAATGTAGATGTTAAGAAGAGGATTTGTTTTTTCCTTTTCTCTCTCCAGTGTTATGTTCAGACAAGTTGTGGTGTCTGTTCATCGTTTCGAAAACTGTTAACTATTACTTCTCTCAAAAGCCCAAGTTGTTCGTCTTCCAGTGTGTACCCAAACTATTGCCTGCAAACAACCGCGAAGAAGCTTGAAATGGATTATTTTAAATCTTATTTGCAGCACCTTCTTGAGTTTTTACAGTTCTACAATACAGGTAAGAATTTTAACTACTTTGAATTAAGTTAATAATGAAGGTCTATTTTTAAATCAACGTATTTTCACTGTTTAATGAGTTTTATGTAAATCATATAATACCAATTTTTAACAACAAAAA
Nsilvanus_HeboMtn_N1029 ------------------------------------------------------------------------------------------------------------------------------------------------TCTGGATCTGGCGGATCTTCCCCTGCAACCGCCTGGCCTTCGTCCGCCTCACCCTGTGGAGGACGCGACTCTTCAACCTCTCCGAGATATCTCGCGCCTCCAAGAAGGTGGAGACGAACTATCTCGGCTGGGACGGAGTCTTCGTCCTCAGGCTCATCGAGCACAACCATGGCAGCAACCTGGCGACGGTCATCCTGGGCAAGCTCTGGGAGTTCTATTCCAACCAGATGAAGGCCCAGGAGGAAGGGGCCGTCGACTTGGAGCTGGGCAGGCCCGGAGACATGGGCAGTGTGACGTCGGTGGCACCGTCCACCTCGTGGCACTCGTGCCACGCTGGCGCATGCCACTTGGGACACTTTACTCAACAGCAGAAGCGGTCTGCTGCACCTCCGCACAATGGTTATTGGAGCAAGTGTTCATGATCCTAGCAGGGAAGTTCTAAATATTTAGGTGCTTAAATAAATTTTCCAAACAGCTAACTCTTTCACTAAAACAAAACATAAGAAATGTAGATGTTAAGAAGAGGATTTGTTTTTTCCTTTTCTCTCTCCAGTGTTATGTTCAGACAAGTTGTGGTGTCTGTTCATCGTTTCGAAAACTGTTAACTATTACTTCTCTCAAAAGCCCAAGTTGTTCGTCTTCCAGTGTGTACCCAAACTATTGCCTGCAAACAACCGCGAAGAAGCTTGAAATGGATTATTTTAAATCTTATTTGCAGCACCTTCTTGAGTTTTTACAGTTCTACAATACAGGTAAGAATTTTAACTACTTTGAATTAAGTTAATAATGAAGGTCTATTTTTAAATTAACGTATTTTCACTGTTTAATGAGTTTTATGTAAATCATATAATACC------------------
Nstupkai_BlowholeWOS_N285 ----------------------------------------------------------------------------------------------------------------------------------------CCTGGCCATGTGGATCTGGCGGATCTTCCCCTGCAACCGCCTGGCCTTTGTCCGCCTCACCCTGTGGAGGACGCGACTCTTCAACCTCTCCGAGATATCTCGCGCCTCCAAGAAGGTGGAGACGAACTATCTCGGCTGGGACGGAGTCTTCGTCCTCAGGCTCATCGAGCACAACCATGGCAGCAACCTGGCGACGGTCATCCTGGGCAAGCTCTGGGAGTTCTATTCCAACCAGATGAAGGCCCAGGAGGAAGGGGCCGTCGACTTGGAGCTGGGCAGGCCCGGAGACATGGGCAGTGTGACGTCGGTGGCACCGTCCACCTCGTGGCACTCGTGCCACGCTGGCGCATGCCACTTGGGACACTTTACTCAACAGCAGAAGCGGTCTGCTGCACCTCCGCACAATGGTTATTGGAGCAAGTGTTCATGATCCTAGCAGGGAAGTTCTAAATATTTAGGTGCTTAAATAAATTTTCCAAACAGCTAACTCTTTCACTAAAACAAAACATAAGAAATGTAGATGTAAAGAAGAGGATTTGTTTTTTTCTTTTCTCTCTCCAGTGTTATGTTCAGACAAGTTGTGGTGTCTGTTCATCGTTTCGAAAACTGTTAACTATTACTTCTCACAAAAGCCCAAGTTGTTCGTCTTCCAGTGTGTACCCAAACAATTGCCTGCAAACAACCGCGAAGAAGCTTGAAATGGATTATTTTAAATCTTATTTGCAGCACCTTCTTGAGTTTTTACAGTTCTATAATACAGGTAAGAATTTTAATTACTTTTAATTA----------------------------------------------------------------------------------------------
Nstupkai_Blowing_N356 ----------------------------------------------------------------------------------------------------------------------------------------------------------------------------------------------------------------------------------CGAGATATCTCGCGCCTCCAAGAAGGTGGAGACGAACTATCTCGGCTGGGACGGAGTCTTCGTCCTCAGGCTCATCGAGCACAACCATGGCAGCAACCTGGCCACGGTCATCCTGGGCAAACTCTGGGAGTTCTATTCCAACCAGATGAAGGCCCAGGAGGAAGGGGCCGTCGACTTGGAGCTGGGCAGGCCCGGAGACATGGGCAGTGTGACGTCGGTGGCACCGTCCACCTCGTGGCACTCGTGCCACGCTGGCGCATGCCACTTGGGACACTTTACTCAACAGCAGAAGCGGTCTGCTGCACCTCCGCACAATGGTTATTGGAGCAAGTGTTCATGATCCTAGCAGGGAAGTTCTAAATATTTAGGTGCTTAAATAAATTTTCCAAACAGCTAACTCTTTCACTAAAACAAAACATAAGAAATGTAGATGTAAAGAAGAGGATTTG-TTTTTTCTTTTCTCTCTCCAGTGTTATGTTCAGACAAGTTGTGGTGTCTGTTCATCGTTTCGAAAACTGTTAACTATTACTTCTCACAAAAGCCCAAGTTGTTCGTCTTCCAGTGTGTACCCAAACAATTGCCTGCAAACAACCGCGAAGAAGCTTGAAATGGATTATTTTAAATCTTATTTGCAGCACCTTCTTGAGTTTTTACAGTTCTACAATACAGGTAAGAATTTTAATTACTTTGAATTAAGCTAACAATGAAGGTCTATTTTTAAATTAA----------GTGTTTAATGAGTTTTATGTAAATCATATAATACTAATTTTTAACAACAAGAA
Nstupkai_LittleRiver_N293 AAGTGCGTGCCGCCATCCAAGGAGGACTCCGCACCTACATCTGTCGCTGTGTTTTGCCCATCAACGTTTTCAACGAGAAGATATTCTCGGTCGTCTGGTTCTTCCTCGCCTTCATCTTGCCCCTCAACACGGTCAGCCTGGCCATGTGGATCTGGCGGATCTTCCCCTGCAACCGCCTGGCCTTCGTCCGCCTCACCCTGTGGAGGACGCGACTCTTCAACCTCTCCGAGATATCTCGCGCCTCCAAGAAGGTGGAGACGAACTATCTCGGCTGGGACGGAGTCTTCGTCCTCAGGCTCATCGAGCACAACCATGGCAGCAACCTGGCCACGGTCATCCTGGGCAAGCTCTGGGAGTTCTATTCCAACCAGATGAAGGCCCAGGAGGAAGGGGCCGTCGACTTGGAGCTGGGCAGGCCCGGAGACATGGGCAGTGTGACGTCGGTGGCACCGTCCACCTCGTGGCACTCGTGCCACGCTGGCGCATGCCACTTGGGACACTTTACTCAACAGCAGAAGCGGTCTGCTGCACCTCCGCACAATGGTTATTGGAGCAAGTGTTCATGATCCTAGCAGGGAAGTTCTAAATATTTAGGTGCTTAAATAAATTTTCCAAACAGCTAACTCTTTCACTAAAACAAAACATAAGAAATGTAGATGTAAAGAAGAGGATTTGTTTTTTTCTTTTCTCTCTCCAGTGTTATGTTCAGACAAGTTGTGGTGTCTGTTCATCGTTTCGAAAACTGTTAACTATTACTTCTCACAAAAGCCCAAGTTGTTCGTCTTCCAGTGTGTACCCAAACAATTGCCTGCAAACAACCGCGAAGAAGCTTGAAATGGATTATTTTAAATCTTATTTGCAGCACCTTCTTGAGTTTTTACAGTTCTACAATACAGGTAAGAATTTTAATTACTTTGAATTAAGCTAACAATGAAGGTCTATTTTTAAATTAA----------ATGTTTAATGAGTTTTATGTAAATCATATAATACTAATTTTTAACAACAAGAA
Nstygius_ObeLee_N0656 AAGTGCGTGCCGCCATCCAAGGAGGACTCCGCACTTACATCTGTCGCTGTGTTTTGCCCATCAACGTTTTCAACGAGAAGATATTCTCTGTCGTCTGGTTCTTCCTCGCCTTCATTTTGCCCCTCAACACGGTTAGCCTGGCCATCTGGATCTGGCGGATCTTCCCCTGCAACCGCCTGGCATTCGTCCGTCTCACCCTGTGGAGGACGCGACTCTTCAACCTCTCCGAGATATCTCGCGCCTCCAAGAAGGTGGAGACGAACTATCTCGGCTGGGACGGAGTCTTCGTCCTCAGGCTTATCGAGCACAACCATGGCAGCAACCTGGCGACGGTCATCCTGGGCAAGCTCTGGGAGTTCTATTCCAACCAGATGAAGGCCCAGGAGGAAGGGGCCGTCGACTTGGAGCTGGGCAGGCCCGGAGACATGGGCAGCGTGACGTCGGTGGCACCGTCCACCTCGTGGCACTCGTGCCACGCTGGCGCATGCCACTTGGGACACTTTACTCAACAGCAGAAGCGGTCTGCTGCACCCCCGCACAATGGTTATTGGAGCAAGTGTTCATGATCCTAGCAGGGAAGTTCTAAAAATTTAGGTGCTTAAATAAATTTTCCAAACAGCTAACTCTTTCACTAAAATAAAACATAAGAAATTTAGATGTA---AAGAGGATTTG----TTTCTTTTCTCTCTCCAGTGTTATGTTGAGACAAGTTGTGGTGTCTGTTCATCGTTTCGAAAACTGTTAACTATTACTTCTCTCAAAAGCCCAAGTTGTTCGTCTTCCAGTGTGTACCCAAACAATTGCCTGCAAACAACCGCGAAGAAGCTTGAAATGGATTATTTTAAATATTATTTGCCGCACCTTCTTCAGTTTTTACAGTTTTACAATACAGGTAAGAATTT-AATTACTTTGAATTAAGTTAATAATGAAGGTCTATTTTTAAATTAAAGTTTTTTCTGTGTTTAATGAGGTTTATATAAATCATATAATACTATTTTTTAACAACAAGGA
Nstygius_RavenB_N1022 AAGTGCGTGCCGCCATCCAAGGAGGACTCCGCACTTACATCTGTCGCTGTGTTTTGCCCATCAACGTTTTCAACGAGAAGATATTCTCTGTCGTCTGGTTCTTCCTCGCCTTCATTTTGCCCCTCAACACGGTTAGCCTGGCCATCTGGATCTGGCGGATCTTCCCCTGCAACCGCCTGGCATTCGTCCGTCTCACCCTGTGGAGGACGCGACTCTTCAACCTCTCCGAGATATCTCGCGCCTCCAAGAAGGTGGAGACGAACTATCTCGGCTGGGACGGAGTCTTCGTCCTCAGGCTTATCGAGCACAACCATGGCAGCAACCTGGCGACGGTCATCCTGGGCAAGCTCTGGGAGTTCTATTCCAACCAGATGAAGGCCCAGGAGGAAGGGGCCGTCGACTTGGAGCTGGGCAGGCCCGGAGACATGGGCAGCGTGACGTCGGTGGCACCGTCCACCTCGTGGCACTCGTGCCACGCTGGCGCATGCCACTTGGGACACTTTACTCAACAGCAGAAGCGGTCTGCTGCACCCCCGCACAATGGTTATTGGAGCAAGTGTTCATGATCCTAGCAGGGAAGTTCTAAAAATTTAGGTGCTTAAATAAATTTTCCAAACAGCTAACTCTTTCACTAAAACAAAACATAAGAAATTTAGATGTA---AAGAGGATTTG----TTTCTTTTCTCTCTCCAGTGTTATGTTGAGACAAGTTGTGGTGTCTGTTCATCGTTTCGAAAACTGTTAACTATTACTTCTCTCAAAAGCCCAAGTTGTTCGTCTTCCAGTGTGTACCCAAACAATTGCCTGCAAACAACCGCGAAGAAGCTTGAAATGGATTATTTTAAATCTTATTTGCCGCACCTTCTTGAGTTTTTACAGTTTTACAATACAGGTAAGAATTT-AATTACTTTGAATTAAGTTAATAATGAAGGTCTATTTTTAAATTAAAGTTTTTTCTGTGTTTAATGAGGTTTATATAAATCATATAATACTATTTTTTAACAACAAGAA
Ntempletoni_BaldMtns_N950 AAGTGCGTGCCGCCATCCAAGGAGGACTCCGCACCTACATCTGTCGCTGTGTTTTGCCCATCAACGTTTTCAACGAGAAGATATTCTCGGTCGTCTGGTTCTTCCTCGCCTTCATTTTGCCCCTCAACACGGTCAGCCTGGCCATGTGGATCTGGCGGATCTTCCCCTGCAACCGCCTGGCCTTCGTCCGCCTCACCCTGTGGAGGACGCGACTCTTCAACCTCTCCGAGATATCTCGCGCCTCCAAGAAGGTGGAGACGAACTATCTCGGCTGGGACGGAGTCTTTGTTCTCAGGCTTATCGAGCACAACCATGGCAGCAACCTGGCGACGGTCATCCTGGGCAAGCTCTGGGAGTTCTATTCCAACCAGATGAAGGCCCAGGAGGAAGGGGCCGTCGACTTGGAGCTGGGCAGGCCCGGAGACATGGGCAGTGTGACGTCGGTGGCACCGTCCACCTCGTGGCACTCGTGCCACGCTGGCGCATGCCACTTGGGACACTTTACTCAACAGCAGAAGCGGTCTGCTGCACCTCCGCACAATGGTTATTGGAGCAAGTGTTCATGATCCTAGCAGGG-AGTTCTAAATATTTAGGTGCTTAAATAAATTTTCCAAACAGCTAACTCTTTCACTAAAACAAAACATAAGAAATGTAGATGTTAAGAAGAGGATTTG----TTTCTTTTCTCTCTCCAGTGTTATGTTCAGACAAGTTGTGGTGTCTGTTCATCGTTTCGAAAACTGTTAACTATTACTTCTCTCAAAAGCCCAAGTTGTTCGTCTTCCAGTGTGTACCTAAACAATTGCCTGCAAACAACCGCAAAGAAGCTTGAAATGGATTATTTTAAATCTTATTTGCAGCACCTTCTTG---------AGTTCTACAATACAGGTAAGAATTTTAATTACTAGGAATTAAGTTAATAATGAAGGTCTGTTTTTAAATTAACGTATTTTCAGTGTTTAAGGAGT----------------------------------------
Ntempletoni_ClarksCreek_N945 --------------------------------------------------------------------------------------------------------CTCGCCTTCATTTTGCCCCTCAACACGGTCAGCCTGGCCATGTGGATCTGGCGGATCTTCCCCTGCAACCGCCTGGCCTTCGTCCGCCTCACCCTGTGGAGGACGCGACTCTTCAACCTCTCCGAGATATCTCGCGCCTCCAAGAAGGTGGAGACGAACTATCTCGGCTGGGACGGAGTCTTTGTTCTCAGGCTTATCGAGCACAACCATGGCAGCAACCTGGCGACGGTCATCCTGGGCAAGCTCTGGGAGTTCTATTCCAACCAGATGAAGGCCCAGGAGGAAGGGGCCGTCGACTTGGAGCTGGGCAGGCCCGGAGACATGGGCAGTGTGACGTCGGTGGCACCGTCCACCTCGTGGCACTCGTGCCACGCTGGCGCATGCCACTTGGGACACTTTACTCAACAGCAGAAGCGGTCTGCTGCACCTCCGCACAATGGTTATTGGAGCAAGTGTTCATGATCCTAGCAGGG-AGTTCTAAATATTTAGGTGCTTAAATAAATTTTCCAAACAGCTAACTCTTTCACTAAAACAAAACATAAGAAATGTAGATGTTAAGAAGAGGATTTG----TTTCTTTTCTCTCTCCAGTGTTATGTTCAGACAAGTTGTGGTGTCTGTTCATCGTTTCGAAAACTGTTAACTATTACTTCTCTCAAAAGCCCAAGTTGTTCGTCTTCCAGTGTGTACCTAAACAATTGCCTGCAAACAACCGCAAAG----------------------------------------------------------------------------------------------------------------------------------------------------------------------------------------------
Ntempletoni_ScronceCreekRd_N1223 AAGTGCGTGCCGCCATCCAAGGAGGACTCCGCACCTACATCTGTCGCTGTGTTTTGCCCATCAACGTTTTCAACGAGAAGATATTCTCGGTCGTCTGGTTCTTCCTCGCCTTCATTTTGCCCCTCAACACGGTCAGTCTGGCCATGTGGATCTGGCGGATCTTCCCCTGCAACCGCCTGGCCTTCGTCCGCCTCACCCTGTGGAGGACGCGACTCTTCAACCTCTCCGAGATATCTCGCGCCTCCAAGAAGGTGGAGACGAACTATCTCGGCTGGGACGGAGTCTTTGTTCTCAGGCTTATCGAGCACAACCATGGCAGCAACCTGGCGACGGTCATCCTGGGCAAGCTCTGGGAGTTCTATTCCAACCAGATGAAGGCCCAGGAGGAAGGGGCCGTCGACTTGGAGCTGGGCAGGCCCGGAGACATGGGCAGTGTGACGTCGGTGGCACCGTCCACCTCGTGGCACTCGTGCCACGCTGGCGCATGTCACTTGGGACACTTTACTCAACAGCAGAAGCGGTCTGCTGCACCTCCGCACAATGGTTATTGGAGCAAGTGTTCATGATCCTAGCAGGGAAGTTCTAAATATTTAGGTGCTTAAATAAATTTTCCAAACAGCTAACTCTTTCACTAAAACAAAACATAAGAAATGTAGATGTTAAGAAGAGGATTTG----TTTCTTTTCTCTCTCCAGTGTTATGTTCAGACAAGTTGTGGTGTCTGTTCATCGTTTCGAAAACTGTTAACTATTACTTCTCTCAAAAGCCCAAGTTGTTCGTCTTCCAGTGTGTACCTAAACAATTGCCTGCAAACAACCGCAAAGAAGCTTGAAATGGATTATTTTAAATCTTATTTGCAGCACCTTCTTG---------AGTTCTACAATACAGGTAAGAATTGTAATTACTAGGAATTAAGTTAATAATGAAGGTCTGTTTTTAAATTAACGTATTTTCAGTGTTTAAGGAGTTTTATGTAAATCATATAATACTAATTTTTAACAACAAGAA
Ntennessensis_IndianCave_N052 ----------------------------------------------CTGTGTTTTGCCCATCAACGTTTTCAACGAGAAGATATTCTCGGTCGTCTGGTTCTTCCTCGCCTTCATTTTGCCCCTCAACACGGTCAGCCTGGCCATCTGGATCTGGCGGATCTTTCCCTGCAACCGCCTGGCCTTCGTCCGCCTCACCCTGTGGAGGACGCGACTCTTCAACCTCTCCGAGATATCTCGCGCCTCCAAGAAGGTGGAGACGAACTATCTCGGCTGGGACGGAGTCTTTGTCCTCAGGCTCATCGAGCACAACCATGGCAGCAACCTGGCGACGGTCATCCTGGGAAAGCTCTGGGAGTTCTATTCCAACCAGATGAAGGCCCAGGAGGAAGGGGCCGTCGACTTGGAGCTGGGCAGGCCCGGAGACATGGGCAGTGTGACGTCGGTGGCACCGTCCACCTCGTGGCACTCGTGCCACGCTGGCGCATGCCACTTGGGACACTTTACTCAACAGCAGAAGCGGTCTGCTGCACCTCCGCACAATGGTTATTGGAGCAAGTGTTCATGATCCTAGCAGGGAAGTTCTAAATATTTAGGTGCTTAAATAAATTTTCCAAACAGCTAACTCTTTCACTAAAACAAAACATAAGAAATGTAGATGTTAAGAAGAGGATTTGTTTTTTTCTTTTCTCTCTCCAGTGTTACGTTCAGACAAGTTGTGGTGTCTGTTCATCGTTTCGAAAACTGTTAACTATTACTTCTCTCAAAAGCCCAAGTTGTTCGTCTTCCAGTGTGTACCCAAACTATTGCCTGCAAACAACCGCGAAGAAGCTTGAAATGGATTATTTTAAATCTTATTTGCAGCACCTTCTTGAGTTTTTTCAGTTCTAGAATTCAGGTAAGAATTTTAACTACTTTGAATTAAGTTATTAATGAAGCTCTATTTTTAAATTATCGTATTTTCAGTG--------------------------------------------------
Ntennessensis_LittleStony_N645 AAGTGCGTGCCGCCATCCAAGGAGGACTCCGCACCTACATCTGTCGCTGTGTTTTGCCTATCAACGTTTTCAACGAGAAGATATTCTCGGTTGTCTGGTTCTTCCTTGCCTTCATTTTGCCCCTCAATACGGTCAGCCTGGCCATCTGGATCTGGCGGATCTTCCCCTGCAACCGCCTGGCCTTCGTCCGCCTCACCCTGTGGAGGACGCGACTCTTCAACCTCTCCGAGATATCTCGCGCCTCCAAGAAGGTGGAGACGAACTATCTCGGCTGGGACGGAGTCTTTGTCCTCAGGCTCATCGAGCACAACCATGGCAGCAACCTGGCGACGGTCATCCTGGGAAAGCTCTGGGAGTTCTATTCCAACCAGATGAAGGCCCAGGAGGAAGGGGCCGTCGACTTGGAGCTGGGCAGGCCCGGAGACATGGGCAGTGTGACGTCGGTGGCACCGTCCACCTCGTGGCACTCGTGCCACGCTGGCGCATGCCACTTGGGACACTTTACTCAACAGCAGAAGCGGTCTGCTGCACCTCCGCACAATGGTTATTGGAGCAAGTGTTCATGATCCTAGCAGGGAAGTTCTAAATATTTAGGTGCTTAAATAAATTTTCCAAACAGCTAACTCTTTCACTAAAACAAAACATAAGAAATGTAGATGTTAAGAAGAGGATTTG-TTTTTTCTTTTCTCTCTCCAGTGTTACGTTCAGACAAGTTGTGGTGTCTGTTCATCGTTTCGAAAACTGTTAACTATTACTTCTCTCAAAAGCCCAAGTTGTTCGTCTTCCAGTGTGTACCCAAACTATTGCCTGCAAACAACCGCGAAGAAGCTTGAAATGGATTATTTTAAATCTTATTTGCAGCACCTTCTTGAGTTTTTACAGTTCTACAATACAGGTAAGAATTTTAACTACTTTGAATTAAGTTAATAATGAAGCTCTATTTTTAAATTAACGTATTTTC------------------------------------------------------
Ntennessensis_Watauga_N1046 AAGTGCGTGCCGCCATCCAAGGAGGACTCCGCACCTACATCTGTCGCTGTGTTTTGCCCATCAACGTTTTCAACGAGAAGATATTCTCGGTCGTCTGGTTCTTCCTCGCCTTCATTTTGCCCCTCAACACGGTCAGCCTGGCCATCTGGATCTGGCGGATCTTCCCCTGCAATCGCCTGGCCTTCGTCCGCCTCACCCTGTGGAGGACGCGACTCTTCAACCTCTCCGAGATATCTCGCGCCTCCAAGAAGGTGGAGACGAACTATCTCGGCTGGGACGGAGTCTTTGTCCTCAGGCTCATCGAGCACAACCATGGCAGCAACCTGGCGACGGTCATCCTGGGAAAGCTCTGGGAGTTCTATTCCAACCAGATGAAGGCCCAGGAGGAAGGGGCCGTCGACTTGGAGCTGGGCAGGCCCGGAGACATGGGCAGTGTGACGTCGGTGGCACCGTCCACCTCGTGGCACTCGTGCCACGCTGGCGCATGCCACTTGGGACACTTTACTCAACAGCAGAAGCGGTCTGCTGCACCTCCGCACAATGGTTATTGGAGCAAGTGTTCATGATCCTAGCAGGGAAGTTCTAAATATTTAGGTGCTTAAATAAATTTTCCAAACAGCTAACTCTTTCACTAAAACAAAACATAAGAAATGTAGATGTTAAGAAGAGCATTTGTTTTTTTCTTTTCTCTCTCCAGTGTTATGTTCAGACAAGTTGTGGTGTCTGTTCATCGTTTCGAAAACTGTTAACTATTACTTCTCTCAAAAGCCCAAGTTGTTCGTCTTCCAGTGTGTACCCAAACTATTGCCTGCAAACAACCGCGAAGAAGCTTGAAATGGATTATTTTAAATCTTATTTGCAGCACCTTCTTGAGTTTTTACAGTTCTACAATACAGGTAAGAAATTTAACTACTTTGAATTAAGTTAATAATGAAGCTCTATTTTTAAATTAACGTATTTTCAGTGTTTAATGAGTTTTATGTAAATCAT--------------------------
