# Supplementary material for: ﻿New species in old mountains: integrative taxonomy reveals ten new species and extensive short-range endemism in Nesticus spiders (Araneae, Nesticidae) from the southern Appalachian Mountains
Source: Zookeys. 2023 Feb 3;1145:1–130. doi: 10.3897/zookeys.1145.96724 (PMC10208238; doi:10.3897/zookeys.1145.96724)
Supplement: Supplementary material 4 — Input alignments, analysis log files, and output tree files [file zookeys-1145-001_article-96724__-s004.zip › uce-2002012 (modified).phy]

 76 649
Nesticus_Japan_G2153 --------CTTTTCTT-----------------------ACAGTTAGTCCCCT---------------------------------------------------GAAAATTTTAATCGATTTCATAAAATTCTATATTTTTTTAAGCAACTTTGTAATTTGTATATGTCTACTATTAAT--GTTTAAGAAATAAAAGCCGCGGAAAATACACCCTGTATAGATGTTTCTTTTTCTAGTGACATTCGGAATGATGAGTCCAAACATGTATTATTTGACAAAAGTTATCAGCGAACTCTTCTTAGAGTCGCCCTATGAAGACACGAGAAACAATGTGAAAGGCTCCACGCAAATCATCGACTTTTGGAGAGTAAGTAAA--AGAAACGTTTCTTTATTTTCTGCATGTGTATTCGTTAGCCATTTAATTAAAATTAGCCCCTTCTATCTTTTTCCTAATAATTCA-AACTACATTTAAAGTGTC------------AAGTCACTAAATAATTCGAATGCAAATACAAA-----------------AGAACATGACGTTAAAAAAGCCA-----------------------------------------------------------------------------------
Nesticus_nahaunus_Mexico_G2881 ----ATACCTTTTCTCACTTGTACCAAATGATGCATACAAGAGTTGTCTTTTTTCAGAATGC----------------------------------------------ATACTATTTTACGTTACAAAAATAATTGCTTATTTATTAAACCCAGTAGTTACTATATTTTGATGAATGATTTGTCTCAAGAGTCCTACTTTTATCACATGTGCCTAATGCGCGGTTTTTTATACTTAGTGACATTCGGAATGATGAGTCCTAACATGTATTATCTAACAAAAGTGATAAGCGAGCTCTTTTTGGAATCGCCTTATGAAGATACAAGAAACAATGTGAAAGGATCCACTCAAATCATTGATTTCTGGAGAGTAAGTTAACAAAGATTTCTCACTTATCAAAATAAGACACATTCTTTCGATAATCGATTTAAATTTAACTAATCTCTAACTTTAAAACTCGTTTACCACTACACTGAATAAATTAGTCTGTAAAGGAACAAACCTTACCTATTC-----AAGTTTTTATGCTTTTTCTTTTTCAAAATTTTGGAAGTTAGCGATATTAAGATAGCGGGGGGAAATCAATGGCAAACGTGTAGCGTCTACACTTTAGTTT--------------------------------
Nsilvestrii_Hellgate_N1108 AGATACGTCCATTTTTTTATAGGCCCAAAGATATAGGCATTCGTTTGTTTTTTACGTACTATAC---TAGATATGCATGGAATGATATATGTATACATGATATTGCTGTTGTTTTTCATCTTCATTATACCCATTGCTT-TCGATTGAATCCAGTAGTAACTAAGCATTGATGAATGAGATGTCTCAAACATTTTG------------CTGCCTAACGTTGTGTTTTTCACGTCTAGTGACGTTTGGAATGATGAGTCCGAACATGTATTATCTAACCAAAGTAATCAGCGAACTCTTTCTGGAATCGCCTTATGAAGATACGAGGAACAATGTGAAAGGGTCCACGCAGATCATTGATTTCTGGAGAGTAAGTTAC--ACAATTCCATATCTAGGGAAATCATACATGTTATCATATTCACTACTTATAGTGTAACCACTTAGGATCATTTAATTTAATTGACGAAAAGATTT--AAAATTTTCTACTAAATTTAAGCATCCTACTTACTTATAATTAATTTAAATTAACTTAATACTTTAAGGACTTACTCGTTTATGTTGATTTGATATGGCTAGGAAATTGGTGTCAAGGTTGGGTCTCATGCATCGATGTTCCACGGTTCATTCAGCTAGTAGCTATACGTTGC
Nbarri_Bishop_N1072 -------------------------------------------------------------------------------------------------------------------------------------------------------CAATAGTTACTATATCTTGATGAATGATTTGCCTCAATGCTTTTGCTTCCTTCATATATGTCTAATGCTGGTTTTTTAATGCCTAGTAACATTCGGAATGATGAGTCCTAACATGTATTATCTAACAAAAGTGATCAGTGAGCTCTTTTTGGAATCTCCGTATGAAGATACAAGAAACAATGTGAAAGGTTCCACGCAAATCATTGATTTCTGGAGAGTAAGTTGACGAAAATTTCTCATTTATGAAAAGAATATACATTCTTTCGATAATCGTCTGAAATATAAACGTTCTAAATTTTTAGAGATAATTTATAAAAACATTTAAAAAATTATTTTCGAAATTAAATCATTTGATATTTTTAAAGAAAGTTTAAATTTTCTTAGTTATTTAAAAACTTAGT-------------------------------------------------------------------------------------------------
Nbarri_LostCoveCave_N0065 ---------------------------------------------------------------------------------------------------------------------------------------------TTATTAAATCCAATAGTTACTATATCTTGATGAATGATTTGCTTCAATGCTTTTGCTTCCTTCACATATGTCTAATGCTGGTTTTTTAATGCCTAGTAACATTCGGAATGATGAGTCCTAACATGTATTATCTAACAAAAGTGATCAGTGAGCTCTTTTTGGAATCTCCGTATGAAGATACAAGAAACAATGTGAAAGGTTCCACGCAAATCATTGATTTCTGGAGAGTAAGTTGACGAAAATTTCTCATTTATGATAAGAATATACATTCTTTCGATAATCGTCTGAAATATAAACGTTCTAAATTTTT------------------------------------------------------------------------------------------------------------------------------------------------------------------------------------------------------
Nbarrowsi_Gregorys_N270 ----------------------------------------------------------------------------------------------TTGTACACTAAAGGATGCCACTCC----------------CACCTGTCTACTAACTCCTACATTCACCATATCATGATGAATGATTTGCCTCAAGGATTTTGCTTCTTCAATATGTGCCTAATGCGATTTTTTTTATTCCTAGTAACATTCGGAATGATGAGTCCTAACATGTATTATCTAACAAAAGTGATCAGTGAGCTCTTTTTGGAATCTCCGTATGAAGATACAAGAAACAATGTGAAAGGGTCCACGCAAATCATTGATTTCTGGAGAGTAAGTTGACGACAATTTCCCATTTATGATAAG--------------------------------------------------------------------------------------------------------------------------------------------------------------------------------------------------------------------------------------------------------
Nbarrowsi_Tuckaleechee_N360 GAACGCGGGCATCCTAAATTGTAACGACATCGGAATTCCAATGTCACCATTCTTGTAAAATGACCACTGAACAGACTTACTAAATAGCAAGTAGTTGTACACTAAAGGATGCCACTCC----------------CACCTGTCTACTAACTCCTACATTCACCACATCTTGATGAATGATTTGCCTCAAGGATTTTGCTTCTTCAATATGTGCCTAATGCGAATTTTTTTATTCCTAGTAACATTCGGAATGATGAGTCCTAACATGTATTATCTAACAAAAGTGATCAGTGAGCTCTTTTTGGAATCTCCGTATGAAGATACAAGAAACAATGTGAAAGGGTCCACGCAAATCATTGATTTCTGGAGAGTAAGTTGACGACAATTTCTCATTTATGATGAGAATCTACATTCTGTCGATTATCGTCTGAAATATAAACGTTCGAAATTTTTAGAGTTAATTTATAAAAACATTTAAAAAATTATTTTCGAAATTAAATCGTTTGATA-TTTTATAGAAAGTTTAAATTTTTTTATTTATTTAAAGACGTAGTCGTTTGAAATATGTATATAAAGTTTATAGGTCGTTTTTAAAGCTGTATTCTAAATGTTTCAGTTTCTCGAACAACTCGACTAGCTCTTTCTCCCTAT
Nbishopi_DryFalls_N150 -------------------------------------------------------------------------------------------------------------------------------------------------TAAATCCAATAATTACTATATCTTAATGAATGATTTGCCTCAACGATTTTGCTTCTTTCATATGTGCCTAATGCGGGTTTTTTTATGCCTAGTAACATTCGGAATGATGAGTCCTAACATGTATTATCTAACAAAAGTGATCAGCGAACTCTTTTTGGAATCTCCGTATGAAGATACAAGAAACAATGTGAAAGGATCCACGCAAGTCATTGATTTCTGGAGAGTAAGTTGACGGCAATTTCTCATTTATGATAAGAATATACATTATTTCGATAATCGTCTGAAATATAATCGTTCGAAATTTTTAGAGATAATTTATAAAAACATTTAAAAAATTATTTTCGAAATGAAATCGTTTGATATTTTTAGAGAAAATTTAAATTTTTTTAGTTATTTAAAAACTTAGTCGTTTGAAATATTTAGATAAAGTTTATAGGTCTTTTTTAAAGCTGTATTCTAAATGTTTCAGTTTCACGAACAACTCGAC-----------------
Nbishopi_StandingIndian_N131 ----------------------------------------------------------------------------------------------------------------------------------------------TATTAAATCCAATAATTACTATATCTTAATGAATGATTTGCCTCAACGATTTTGCTTCTTTCATATGTGCCTAATGCGGGTTTTTTTATGCCTAGTAACATTCGGAATGATGAGTCCTAACATGTATTATCTAACAAAAGTGATCAGCGAACTCTTTTTGGAATCTCCGTATGAAGATACAAGAAACAATGTGAAAGGATCCACGCAAGTCATTGATTTCTGGAGAGTAAGTTGACGGCAATTTCTCATTTATGATAAGAATATACATTATTTCGATAATCGTCTGAAATATAATCGTTCGAAATTTTTAGAGATAATTTATAAAAACATTTAAAAAATTATTTTCGAAATGAAATCGTTTGATATTTTTAGAGAAAATTTAAATTTTTTTAGTTATTTAAAAACTTAGTCGTTTGAAATATTTAGATAAAGTTTATAGGTCTTTTTTAAAGCTGTATTCTAAATGTTTCAGTTTCACGAACAACTCGACTAGCTCTTTCCCCCTAT
Nbrimleyi_NewberryCr_N984 ---------------------------------------------------------------------------------------------------------------------------------------------------------------------------------------------------------------------------------------------------------------------------------------AAGTGATCAGCGAGCTCTTTTTGGAATCTCCGTATGAAGATACAAGAAACAATGTGAAAGGGTCCACGCAAGTCATTGATTTCTGGAGAGTAAGTTGACGACAATTTCTCATTTATGATAAGAATATACATTCTTTCGATTATCGTCTGAAATAAAAACGTTCGAAATTTTTAGAGATTATTTATAAAAACATTGGAAAAATTA-----------AAATCATTG--------------------------------------------------------------------------------------------------------------------------------------------------
Nbrimleyi_RumblingBald_N241 AAATGTACTTTTTCTTACTTGTATCAAATGAGGCATACAAGAGTTGCCTTTCTTTGGGATACATATTGACATACACTGAAAATATTACATATACTTAGGATATTTAGGATAGTATTCTACATTATAAAAATAATCGTTTATTTATTAAATCCAATAGTTACTATATCTTGATAAATGATTTGCCTCAAGGGTTTTGCTTCTTTCATATGTGCCTAATGCGGGGTTTTTTATGCCTAGTAACATTCGGAATGATGAGTCCTAACATGTATTATCTAACAAAAGTGATCAGCGAGCTCTTCTTGGAATCTCCGTATGAAGATACAAGAAACAATGTGAAAGGGTCCACGCAAGTCATTGATTTCTGGAGAGTAAGTTGACGACAATTTCTCATTTATGACAAGAATATACATTCTTTCGATTATCGTCTGAAATAAAAACGTTCGAAATTTTTAGAGATTATTTATAAAAACATTTGAAAAATTATTTTCGAAATGAAATCGTTTGATATTTTTAGAGAAAGTTTAATTTTTTTTAGTTATTTAAAAACTTAGTCGTTTGAAATATGTAGATAAAGTTTGTAGGTCGTTTTTAAATTTGTATTCTAAATGTTTCAG-----------------------------------
Ncanei_Egypt_N958 -----------------CTTGTATCAAATGAGGCATACAAGAGTTGCCTTTCTTTAGGATACATATTTACATACACTGAAAATATTACATATACTTATGATATTTAGGATAGTATTCTACATTATAAAAATAATTGTTTATTTATTAAATCCAATAGTTACTATATCTTGATGAATGATTTGCCTCAAGGGTTTTGCTTCTTTCATATGTGCCTAATGCGGGTTTTTTTATGCCTAGTAACATTCGGAATGATGAGTCCTAACATGTATTATCTAACAAAAGTGATCAGCGAGCTCTTTTTGGAATCTCCGTATGAAGATACAAGAAACAATGTGAAAGGATCCACGCAAGTCATTGATTTCTGGAGAGTAAGTTGACGACAATTTCTCATTTATGACAAGAATATACATTATTTCGATTATCGTCTGAAATAAAAACGTTCGAAATTTTTAGAGATTATTTATAAAAACATTTGAAAAATTATTTTCGAAATTAAATCGTTTGATATTTTTAGATAAAGTTAGAT-----------AGATAAAAAGTAGATAGATT---------AGATAAAGTTTATAGGTCGTTTTTAAATCTGTATTTTAAATGTTTCAGTTTCTCGAACAACTCGACTAGCTCTTTCTCCCTAT
Ncarolinensis_Grandfather_N218 ---------------------------------------------------------------------------------------------------------------------------------------------------------------------------------------------------------------------------------------------TAACATTCGGAATGATGAGTCCTAACATGTATTATCTAACAAAAGTGATTAGTGAACTCTTTTTGGAATCTCCGTATGAAGATACAAGAAACAATGTGAAAGGATCCACGCAAGTCATTGATTTCTGGAGAGTAAGTTGATGA-AATTACTCATTTATGATAAGAATATAGATTATTTCGATTATCGTCTGAAATATAAATGTTCGAAATTTTTAGAGATAATTTATAAAAACATTTAAAGAATT-----------------------------------------------------------------------------------------------------------------------------------------------------------------------
Ncarteri_English_N031 AAATGTACCTTTTCTTACCTGAATCAAATGAGGCATACAAGAGTCGCCTTTCTTTAGAATACATATTTACATATACTTAGGATAATACATATAATGAGGATATTTAGGATAATATTCTACATTATAAAAATAATTGTTTATTTATTAAATCCAATAATTACTATATATTGATGAATGATTTGCCTCAAGGGTTTTGCTTCCTTCATATGTGCCTAATGCGGG-TTTTTTATGCCTAGTAACATTTGGAATGATGAGTCCTAACATGTATTATCTAACAAAAGTGATCAGCGAGCTCTTTTTGGAATCTCCGTATGAAGATACAAGAAACAATGTGAAAGGATCCACGCAAATCATTGATTTCTGGAGAGTAAGT-----------------TTATGATAAGAATATACATTCTTTCGATAATCGTTTAAATTATCGTAGTTCGAAATTTTTAGAGATAATTTATAAAAAATTTT--AAAATTATTTTCGAAATTAAATTGTTTGATATTTTTAAAGAAAGTTTAAATTTTCTTGGTTATTTAAAAACTTAGTCGTTTGAAATATGTAGATAAAGTTCAAAGGTCGTTTTTAAAGCTGTATTCTAAATGTTTTAGTTTCTCGAGCAACTCGACTAGCTCTTTCTCCTTAT
Ncarteri_LaurelCave_nearTYPE_N0296 AAATGTAATTTTTCTTACTTGTATCATTTGAGGCATACAAGAGTTGCCTTTCTTTAGGATACATATTTACATATACTTAGAATATAACATATACTTAGGATATTTAGGATAATACTCTACATGATAAAAATAATTGTTTATTTATTAAATCCAATAGTTACTATATCTTGATGTGTGATTTGTCTCAAGGATTTTGCTTCCTTCATATGTGCCTAATGCGGA-TTTTCTATGCCTAGTAACATTCGGAATGATGAGTCCTAACATGTATTATCTAACAAAAGTGATCAGCGAGCTCTTTTTGGAATCTCCGTATGAAGATACAAGAAACAATGTGAAAGGATCCACGCAAATCATTGATTTCTGGAGAGTAAGTTGACGACAATTTCTCATTTATGATAAGAATATACATTATTTCGATAATCGTCTGAAATATAATCGTTCGAAATTTTTAGAGATAATTTATAAAAGCATTTGAAACATTATTTTCGAAATGAAATCGTTTGATATTTTTAGAGAAAGTTTAAA-TTTTTTAGTAATTTAAAAACTTAGTCGTTTGAAATATTTTGATAAATTTTATAGGTCGTTTTTAAAGCTGTATTCTAAATGTTTCAGTTTCTCGAACAACTCGACTAGCTCTTCCTCCCCAT
Ncarteri_PilotMtn_G2185 AAATGTACCTTTTCTTACCTGAATCAAATGAGGCATACAAGAGTCGCCTTTCTTTAGAATACATATTTACATATACTAAGGATAATACATATAATGAGGATATTTAGGATAATATTCTACATTATAAAAATAATTGTTTATTTATTAAATCCAATAATTACTATATATTGATGAATGATTCGCCTCAAGGGTTTTGCTTCCTTCATATGTGCCTAATGTGGGTTTTTTTATGCCTAGTAACATTTGGAATGATGAGTCCTAACATGTATTATCTAACAAAAGTGATCAGCGAGCTCTTTTTGGAATCTCCGTATGAAGATACAAGAAACAATGTGAAAGGGTCCACGCAAATCATTGATTTCTGGAGAGTAAGT-----------------TTATGATAAGAATATACATTCTTTCGATAACCGTTTAAATTATCGTAGTTCGAAATTTTTAGAGATAATTTATAAAAACATTTAAAAAATTATTTTCGAAATTAAATTGTTTGATATTTTAAAGAAAGTTTAATTTTTTCTTAGTTATTTAAAAACTTAGTCGTTTGAAATATGTAGATAAAGTTTAAAGGTCGTTTTTAAAGCTGTATTCTAAATGTTTTAGTTTCTCGAGCAACTCGACTAGCTCTTTCTCCTAAT
Ncarteri_Pitchfork_N363 -----------------------------------------------------------------------------------------------------------------------------AAAAATAATTGCTTATTTATTATATCCAA---TTACTATATCTTGATGTGTGATTTGTCTCAAGGGTTTTACTTCCTTCATATGTGCTTAATGCGGT-TTTTTTATGCCTAGTAACATTCGGAATGATGAGTCCCAACATGTATTATCTAACAAAAGTGATCAGCGAACTCTTTTTGGAATCTCCGTATGAAGATACAAGAAACAATGTAAAAGGTTCCACGCAAATCATTGATTTCTGGAGAGTAAGTTGATGA-AATTACTCATTTATGATAAGAATATAGATTCTTTCGATTATCGTCTGAAATATAAATGTTCGAAATTTTTAGAGATAATTGATAAAAACATTTAAAAAATTATTTTCGAAATTAAAGCGTTTGATATCTTTAGAGAAAGTTTAAATTTTTTTAGTTATTTCAAAACCTAGTCGTTTGA------------------------------------------------------------------------------------------
Ncarteri_WeberCty_N1044 AAATGTACCTTTTCTTATCTGAATCAAATGAGGCATACAAGAGTCGCCTTTCTTTAGAATACATGTTTACATATACTTAGAATAATACATATAATTAGGATATTTAGGATAATATTCTACATTATAAAAATAATTGTTTATTTATTAAATCCAATAATTACTATATATTGATGAATGATTTGCCTCAAGGGTTTTGCTTCCTTCATATGAGCCTAATGCGGTTTTTTTTATGCCTAGTAACATTTGGAATGATGAGTCCTAACATGTATTATCTAACAAAAGTGATCAGCGAGCTCTTTTTGGAATCTCCGTATGAAGATACAAGAAACAATGTGAAAGGGTCCACGCAAATCATTGATTTCTGGAGAGTAAGT-----------------TTATGATAAGAATGTACATTCTTTCGATAATCGTTTAAATTATCGTAGTTCGAAATATTTAGAGATAATTTATAAAAACATTAAAAAAAATATTTTCGAAATTAAATTGTTTGATATTTTTAAAGAAAGTTTAAATTTTCTTAGTTATTTAAAAACTTAGTCGTTTAAAATATGTAGATAAAGTTCAAATGTCGTTTTTAAAGCTGTATTCTAAATGTTTTAGTTTCTCGAGCAACTCGACTAGCTCTTTCTCCGTAT
Ncarteri_div__RainbowCave_G2089 AAATATACTCTTTCTTACTTGTATCAAATGAGGCAAAGAAGAGTTGCCCTTTTTTAGGTTACATATTTGCATATACTTAGGATATTACATATACTTAGGATATTTAGGATAATACTCTACATTATGAAAATAATTGTTTATTTATTAAATCCAATAGTTACTGTAACTTGATGAATGATTTACCTCAAGGGTTTTGCTTCTTTCATATATGTCTAATGCGGT-TTTTTTATGCCTAGTGACATTCGGAATGATGAGTCCTAACATGTATTATCTAACAAAAGTAATCAGCGAGCTCTTTTTGGAATCTCCGTATGAAGACACAAGAAACAATGTAAAAGGATCCACACAAATCATTGATTTCTGGAGAGTAAG------------------------------------------------------------------------------------------------------------------------------------------------------------------------------------------------------------------------------------------------------------------------------------
Ncherokee_BallhootScar_N193 AAAATTACCTTTTCTTACTTGTATCAAATGAAGCGTACAAAAGTTGTCTTTCTTTAGGATACATATT-----------------TGACATATACTGAGGATATTTAGGATAATATTCTACATTATAAAAATAATTGTTTATTTATTAAATCCAATAGTTACTATATCTTGATGAATGATTTGCCTCAAGGATTTTGCTTCCTTCATATGTGCCTAATGCGGG-TTTTTTATGCCTAGTAACATTCGGAATGATGAGTCCTAACATGTATTATCTAACAAAAGTGATAAGCGAGCTCTTTTTGGAATCTCCGTATGAAGATACAAGAAACAATGTGAAAGGGTCTACGCAAGTCATTGATTTCTGGAGAGTAAGTTGATGA-AATTACTCATTTATGATAAGAATATAGATTCTTTCGATTATCGTCTGAAATATAAATGTTCGAAATTTTTAGAGATAATTTATAAAAACATTTAAAAAATTATTTTCGAAATTAAATCGTTTGATATTTTTAGAGAAAGTTTAAATTTTTTTAGTTATTTAAAAACTTAGTCGTTTGAAATATATAGATAAAGTTTATAGGCCGTTTTTAAAGCTGTATTCTAAATGTTTCAGTTTCTCGAACAACTCGACTAGCTCTTTCTCTCTAT
Ncherokee_BalsamMtn_N891 ------------------------------------------------------------------------------------------------------------------------------AAAATAATTGTTTATTTATTAAATCCAATAGTTACTATATCTTGATGAATGATTTGCCTCAAGGATTTTGCTTCCTTCATATGTGCCTAATGCGGG-TTTTTTATGCCTAGTAACATTCGGAATGATGAGTCCTAACATGTATTATCTAACAAAAGTGATAAGCGAGCTCTTTTTGGAATCTCCGTATGAAGATACAAGAAACAATGTGAAAGGGTCCACGCAAGTCATTGATTTCTGGAGAGTAAGTTGATGA-AATTACTCATTTATGATAAGAATATAGATTCTTTCGATTATCGTCTGAAATATAAATGTTCGAAATTTTTAGAGATAATTTATAAAAACATTTAAAAAATTATTTTCGAAATTAAATCGTTTGATATTTTTAGAGAAAGTTTACATTTTTTTAGTTATTTAAAAACTTAGTCGTTTGAAATATGTAGATAAAGTTTATAGGCCGTTTTTAAAGCTGTATTCTAAATGTTTCAGTCTCTCGAACAACTCGACTAGTTC-----------
Ncooperi_BeaverCrk_N1002 ------------------------------------------------TTTCTTTAAGTTACATATTTACATATACTTAGGATATTACATATACTGAGGATATTTAGGATAGTATTCTACATTATAAAAATAATTGTTTATTTATTAAACC-AATAGTTACTATATCTTGATGAATGATTTGCCTCAAGGGTTTTGCTTCCTTCGTATGTGCCTAATGCG--TTTTTTTATGCCTAGTAACATTTGGAATGATGAGTCCTAACATGTATTATCTAACAAAAGTGATCAGCGAACTCTTTTTGGAATCTCCGTATGAAGATACAAGAAACAATGTGAAAGGATCTACGCAAGTCATTGATTTCTGGAGAGTAAGTTGACGACAATTTCTCATTTATGATAAGAATATACATTACTTCGATAATCGTCTGAAATATAATCGTTCTAAATTTTTAGAGCGAATTTTTAAAAACATTTAAAAAATTATTTTCGAAATGAAATCGTTTGATATTTTTAGAGAAAGTTTAAATTTTTTTAGATATTTAAAAACTTAGTCGTTTGAAATATTTAGATAAAGTTTATAGGTCGTTTTTAAAGCTGTATTCTAAATGTTTCAGTTTCACGAGCAACTCGACTAGCTCTTTTTCTCTAT
Ncooperi_BrasstBald_N824 --------------TTACTTGTATTAAATGAGGCATACAAAAGTTGCCTTTCTTTAAGTTACATATTTACATATACTTAGGATATTACATATACTGAGGATATTTAGGATAGTATTCTACATTATAAAAATAATTGTTTATTTATTAAACC-AATAGTTACTATATCTTGATGAATGATTTGCCTCAAGGGTTTTGCTTCCTTCGTATGTGCCTAATGCGGGTTTTTTTATGCCTAGTAACATTTGGAATGATGAGTCCTAACATGTATTATCTAACAAAAGTGATCAGCGAACTCTTTTTGGAATCTCCGTATGAAGATACAAGAAACAATGTGAAAGGATCCACGCAAGTCATTGATTTCTGGAGAGTAAGTTGACGACAATTTCTCATTTATGATAAGAATATACATTACTTCGATAATCGTCTGAAATATAATCGTTCGAAATTTTTAGAGCGAATTTTTAAAAACATTTAAAAAATTATTTTCGAAATGAAATCGTTTGATATTTTTAGAGAAAATTTAAATTTTTTTAGATATTTAAAAACTTAGTCGTTTGAAATATTTAGATAAAGTTTATAGGTCGTTTTTAAAGCTGTAT-------------------------------------------------
Ncooperi_CheoahDam_N1122 -------------------------------------------------------------------------------------------------------------------------------------------------------------------TATCTTGATGAATGATTTGCCTCAAGGATTTTGCTTCCTCCATATATGCCTAATGCGGG-TTTTTTATGCCTAGTAACATTCGGAATGATGAGTCCTAACATGTATTATCTAACAAAAGTGATCAGCGAACTCTTTTTGGAATCTCCGTATGAAGATACAAGAAACAATGTGAAAGGATCCACGCAAGTCATTGATTTCTGGAGAGTAAGTTGACGACAATTTCTCATTTATGATAAGAATATACATTATTTCGATAATCGTCTGAAATATAATCGTTCGAAATTTTTAGAGATAATTTTTAAAAACATT--------------------------------------------------------------------------------------------------------------------------------------------------------------------------------
Ncooperi_NantRiverGorge_N682 ATATGGAGCTTTTATCGATTGTTTCAAACTATCGATACTATTGTTGCCTTAAATTCGATCAATCGATTATCGATACATCGATTAATCGATAGTATTAGCAAATCC--GAT-AAAATCGATGTTTT-----CAGTCGATTGTTCGTGAAACCTAGTACCGACTGAGTTTTCGATAGTATCATGTTTAAGGAACACTACTTCCTTCATATATGCCTAATGCGGG-TTTTTTATGCCTAGTAACATTCGGAATGATGAGTCCTAACATGTATTATCTAACAAAAGTGATCAGCGAACTCTTTTTGGAATCTCCGTATGAAGATACAAGAAACAATGTGAAAGGATCTACGCAAGTCATTGATTTCTGGAGAGTAAGTTGACGACAATTTCTCATTCATGATAAGGATATACATTACTTCGATAATCGTCTGAAATATAATCGTTCAAAATTTTTAGAGATAATTTATAAAAACATTTAAAAAATTATTTTCGAAATGAAATCGTTTGATTGTTTTAGAGAAAGTTTAAATTTTTTTAGTTATTTAAAAACTTAGTCGTTTGAAATATTTAGATAAAGTTTATAGGTCGTTTTTAAAGCTGTATTCTAAATGTTTCAGTTTCACGAACAACTCGACTAGCTCTTTCTCCCTAT
Ncooperi_RockCrRoad_N1160 AAATGTACCTTTTCTTACCTGAATCAAATGAGGCATACAAGAGTCGCCTTTCTTTAGAATACATATTTACATATACTTAGGATAATACATATAATGAGGATATTTAGGATAATATTCTACATTATAAAAATAATTGTTTATTTATTAAATCCAATAATTACTATATCTTGATGAATGATTTGCCTCAAGGATTTTGCTTCCTTCATATATGCCTAATGCAGGTTTTTTTATGCCTAGTAACCTTCGGAATGATGAGTCCTAACATGTATTATCTAACAAAAGTGATCAGCGAACTCTTTTTGGAATCTCCGTATGAAGATACAAGAAACAATGTGAAAGGATCCACGCAAGTCATTGATTTCTGGAGAGTAAGTTGACGACGATTTCTCATTTATGATAAGAATATACATTACTTCGATAATCGTCTGAAAGATAATCGTTCGAAATTTTTAGAGATAATTTATAAACACATTTAAAAAATTATTTTCGAAATGAAATCGTTTGATATTTTTAGAGAAAGTTTAA----------------------------------------------------------------------------------------------------------------------------
Ncoylei_Apalachia_N1195 AAATGTACTTTTTCTTACTTGTATCATTTGAGGCATACAAGAGTTGCCTTTCGTTAGGATACATGTTTACATATACTTAGAATATAACATATACTTAGGATATTTAGGATAATATTCTACATTATAAAAATAACTGTTTATTTATTAAATCCAATAATTACTATATCTTAATGAATGATTTGCCTCAATGGTTTTGCTTCCTTCATATGTGCCTAATGCGGG-TTTTTTATGCCTAGTAACATTCGGAATGATGAGTCCTAACATGTATTATCTAACGAAAGTGATCAGCGAGCTCTTTTTGGAATCTCCGTATGAAGATACAAGAAACAATGTGAAAGGTTCCACGCAAATCATTGATTTCTGGAGAGTAAGTTGACGAAAAATTCTCATTTATGATAAGAATCTACATTCTTTCGATTATCGTCTGAAATATAAACGTTCGAAATTTTTAGAGTTAATTTATGAAAACATTTAAAAAATTATTTTCGAAATGAAATCGTTTGATATTTTTAGAAAAAGTTTAAATTTTTTTAGTTATTTAAAGATTTAGTCGTTTGAAATATTTAGATAAAGTTTAAAGATTGTTTTTAAAGCTGTATTTCAAATGTTTTAGTTTCTCGAACAACTCGACTAGCTCTTTCTTACTAT
Ncoylei_DinkinCove_N1118 AAATGTACTTTTTCTTACTTGTATCATTTGAGGCATACAAGAGTTGCCTTTCGTTAGGATACATGTTTACATATACTTAGAATATAACATATACTTAGGATATTTAGGATAATATTCTACATTATAAAAATAATTGTTTATTTATTAAATCCAATCATTACTATATCTTAATGAATGATTTGCCTGAATGGTTTTGCTTCCTTCATATGTGCCTAATGCTGGTTTTTTTATGCCTAGTAACATTCGGAATGATGAGTCCTAACATGTATTATCTAACGAAAGTGATCAGCGAGCTCTTTTTGGAATCTCCGTATGAAGATACAAGAAACAATGTGAAAGGTTCTACGCAAATCATTGATTTCTGGAGAGTAAGTAGACGAAAAATTCTCATTTATGATAAGAATCTATATTCTTTCGATTATCGTCTGAAATATAAATGTTCGAAATTTTTAGAGTTAATTTATAAAAACATTTAAAAAATTATTTTCGAAATGAAATCGTTTGATATTTTTAGAGAAAGTTTAAATTTTTTTAGTTATTTAAAGATTTAGTCGTTTGGAATATTTAGATAAAGGTTAAAGATTGTTTTTAAAGCTGTATTTCAAATGTTTTAGTTTCTCGAACAACTCGACTAGCTCTTTCTCCCTAT
Ncoylei_TiptonCreek_N837 AAATGTACTTTTTCTTACTTGTATCATTTGAGGCATACAAGAGTTGCCTTTCGTTAGGATACATGTTTACATATACTTAGAATATAACATATACTTAGGATATTTAGGATAATATTCTACATTATAAAAATAACTGTTTATTTATTAAATCCAATAATTACTATATCTTAATGAATGATTTGCCTCAATGGTTTTGCTTCCTTCATATGTGCCTAATGCGGG-TTTTTTATGCCTAGTAACATTCGGAATGATGAGTCCTAACATGTATTATCTAACGAAAGTGATCAGCGAGCTCTTTTTGGAATCTCCGTATGAAGATACAAGAAACAATGTGAAAGGTTCCACGCAAATCATTGATTTCTGGAGAGTAAGTTGACGAAAAATTCTCATTTATGATAAGAATCTACATTCTTTCGATTATCGTCTGAAATATAAACGTTCGAAATTTTTAGAGTTAATTTATGAAAACATTTAAAACATTATTTTCGAAATGAAATCGTTTGATATTTTTAGAAAAAGTTTAAATTTTTTTAGTTATTTAAAGATTTAGTCGTTTGAAATATTTAGATAAAGTTTAAAGATTGTTTTTAAAGCTGTATTTCATATGTTTTAGTTTCTCGAACAACTCGACTAGCTCTTTCTTACTAT
Ncressleri_AndersonSpringCave_G2075 AAATATACTTTTTCTTACTTGAATCAAATGAGGCATACAAGAGTTGCCTTTCTTTAGGATACATATTTACATATACTTAGGATATTTCATTTTCTTAAGATATCTCGAATAATACTCTACATTATAAAAATAATTGTTTATTTATTAAATCCAATAGTTATTATGCTTTGATGAATGATTTGTCTCAAGGATATTGCTCCTTTTATATGTGCCTAATGCGGT-TTTTTTATGTCTAGTAACATTCGGAATGATGAGTCCTAACATGTATTATCTAACAAAAGTGATCAGCGAGCTCTTTTTGGAATCTCCGTATGAAGACACAAGAAACAATGTGAAAGGATCCACGCAAATCATTGATTTCTGGAGAGTAAGTTGACAAAAATTTCTCATATATGATAAAAATATACATTCTTTCGATTATCGTCTGAAATATAGTCGTTCGAAATTTTTAGAGACAATTTATAAAAACATTTAAAAAATTATATTCGAAATGAAATCGTTTGATATTTTTAGAGAAATTTTAAATTTTTATAGTTATTTAAAAACTTAGTAGTTTGTAATATTTAGATAAAGTTTATAGGTCGCTTTTAAAGCTGTATTCAAAATGATT-AGTTTCACGAACAACTCGACAAGCTCCTTCTCCCTAT
Ncressleri_PigeonCave_G2077 AAATATACTTTTTCTTACTTGAATCAAATGAGGCATACAAGAGTTGCCTTTCTTTAGGATACATATTTACATATACTTAGGATATTTCATTTTCTTAAGATATCTCGAATAATACTCTACATTATAAAAATAATTGTTTATTTATTAAATCCAATAGTTATTATGCTTTGATGAATGATTTGTCTCAAGGATATTGCTCCTTTTATATGTGCCTAATGCGGT-TTTTTTATGTCTAGTAACATTCGGAATGATGAGTCCTAACATGTATTATCTAACAAAAGTGATCAGCGAGCTCTTTTTGGAATCTCCGTATGAAGACACAAGAAACAATGTGAAAGGATCCACGCAAATCATTGATTTCTGGAGAGTAAGTTGACAAAAATTTCTCATATATGATAAAAATATACATTCTTTCGATTATCGTCTGAAATATAGTCGTTCGAAATTTTTAGAGACAATTTATAAAAACATTTAAAAAATTATATTCGAAATGAAATCGTTTGATATTTTTAGAGAAATTTTAAATTTTTATAGTTATTTAAAAACTTAGTAGTTTGTAATATTTAGATAAAGTTTATAGGTCGCTTTTAAAGCTGTATTCAAAATGATT-AGTTTCACGAACAACTCGACAAGCTCCTTCTCCCTAT
Ncrosbyi_MtMitchell_N210 AAATGTACTTTTTCTTACTTGTATCAAATGAGGCATACAAGAGTTGCCTTTCTTTAGGATACATATTTACATACACTGAAAATATTACATGTACTTAGGATATTTAGGATAGTATTCTACATTATAAAAATAATCGTTTATTTATTAAATCCAATAGTTACTATATCTTGATGAATGATTTGCCTCAAGGGTTTTGCTTCTTTCATATGTGCCTAATGCGGGTTTTTTTATGCCTAGTAACATTCGGAATGATGAGTCCTAACATGTATTATCTAACAAAAGTGATCAGCGAGCTCTTTTTGGAATCTCCGTATGAAGATACAAGAAACAATGTGAAAGGATCCACGCAAGTCATTGATTTCTGGAGAGTAAGTTGACGACAATTTCTCATTTATGACAAGAATATACATTATTTCGATTATCGTCTGAAATAAAAACGTTCGAAATTTTTAGAGATTATTTATAAAAACATTTGAAAAATTATTTTCGAAATTAAATCGTTTGATATTTTTAGATAAAGTTAGAT-----------AGATAAAAAGTAGATAGATTAGATAGATTAGATAAAGTTTATAGGTCGTTTTTAAATCTGTATTCTAAATGTTTCAGTTTCTCGAACAACTCGACTAGCTCTTTCTC--TAT
Ncrosbyi_PricesCrk_N1143 -AATGTACTTTTTCTTACTTGTATCAAATGAGGCATACAAGAGTTGCCTTTCTTTAGGATACATATTTACATACACTGAAAATATTACATATACTTATGATATTTAGGATAGTATTCTACATTATAAAAATAATTGTTTATTTATTAAATCCAATAGTTACTATATCTTGATGAATGATTTGCCTCAAGGGTTTTGCTTCTTTCATATGTGCCTAATGCGGGTTTTTTTATGCCTAGTAACATTCGGAATGATGAGTCCTAACATGTATTATCTAACAAAAGTGATCAGCGAGCTCTTTTTGGAATCTCCGTATGAAGATACAAGAAACAATGTGAAAGGATCCACGCAAGTCATTGATTTCTGGAGAGTAAGTTGACGACAATTTCTCATTTATGACAAGAATATACATTATTTCGATTATCGTCTGAAATAAAAACGTTCGAAATTTTTAGAGATTATTTATAAAAACATTTGAAAAATTATTTTCGAAATTAAATCGTTTGATATTTTTAGATAAAGTTAGAT-----------AGATAAAAAGTAGATAGATT---------AGATAAAGTTTATAGGTCGTTTTTAAATCTGTATTTTAAATGTTTCAGTTTCTCGAACAACTCGACTAGCTCTTTCTCCCTAT
Ncrosbyi_ShufordCrk_N1148 AAATGTACTTTTTCTTACTTGTATCAAATAAGGCATACAAGAGTTGCCTTTCTTTAGGATACATATTTACATACACTGAAAATATTACATATACTTCGGATATTTAGGATAGTATTCTACATTATAAAAATAATCGTTTATTTATTAAATCCAATAGTTACTATATCTTGATGAATGATTTGCCTCAAGGGTTTTGCTTCTTTCATATGTGCCTAATGCGGGTTTTTTTATGCCTAGTAACATTCGGAATGATGAGTCCTAACATGTATTATCTAACAAAAGTGATCAGCGAGCTCTTTTTGGAATCTCCGTATGAAGATACAAGAAACAATGTGAAAGGATCCACGCAAGTCATTGATTTCTGGAGAGTAAGTTGACGACAATTTCTCATTTATGACAAGAATATACATTATTTCGATTATCGTCTGAAATAAAAACGTTCGAAATTTTTAGAGATTATTTATAAAAACATTTGAAAAATTATTTTCGAAATTAAATCGTTTGATATTTTTAGATAAAGTTAGAT-----------ATATAAAAAGTAGATAGATTAGATAGATTAGATAAAGTTTATAGGTCGTTTTTAAATCTGTATTCTAAATGTTTCAGTTTCTCGAACAACTCGACTAGCTCTTTCTC--TTT
Ndilutus_StarveRockCave_G3174 AAATGTACCTTTTCTTACTTGTATCGAATGAAGCGTACAAAAGTTGTCTTTCTTTAGGATACATATTGACACATACTTAGGATATTACATATACTGAGGATATTTAGGATAATATTCTACATTATAAAAATAATTGCTTATTTATTAAATCCAATAGTTACTATATCTTGATGAATTATTTGCCTCAAAGATTTTGCTTCCTTCATATGTTCCTAATGCGGTTTTTTTTATGTCTAGTAACATTCGGAATGATGAGTCCTAACATGTATTATCTAACAAAAGTAATCAGTGAGCTCTTTTTGGAATCTCCGTATGAAGATACAAGAAACAATGTGAAAGGATCCACGCAAATCATTGATTTCTGGAGAGTAAGTTGATGA-AATTACTCATTTATGATAAGAATATAGATTCTTTCGATTATCGTCTGAAATATAAATGTTCGAAATTT--------------------------------------------------------------------------------------------------------------------------------------------------------------------------------------------------------
Nfridelli_LittlePigeon_N262 -----------------------------------------------------------------------------------------------------------------------CATTATAAAAATAATTGTTTATTTATTAAACC-AATAGTTACTATATCTTGATGAATGATTTGTCTCAAGGGTTTTGCTTTCTTCATATATGCCTAATGCGGG-TTTTTTATGCCTAGTAACATTCGGAATGATGAGTCCTAACATGTATTATCTAACAAAAGTGATCAGCGAACTCTTTTTGGAATCTCCGTATGAAGATACAAGAAACAATGTGAAAGGATCCACGCAAGTCATTGATTTCTGGAGAGTAAGTTGACGACAATCTCTCATTTATGATAAGAATATGCATTACTTCGATAATCGTGTGAAATATAATCGTTCGAAATTTTTAGAGATAATTTATAAAAACATTTTAAAAATTATTTTCGAAATGAAATCGTTTGATATTTTTAGAGAAAGTTTAAATTTTCTTAGTTATTTAAAAACTCGGTCGTTTGAAATATTTAGATAAAGTTTATAGGTCGTTTTTAAAGCTGTATTCTAAATGTTTCAGTTCCACGAACAACTCGACT--CTCTTTCTCTCTAT
Nfurtivus_HugdenBranch_G3175 -------------------------------------------------------------------TACATATACTTAGAATATAACATATACTTAGGATATTTAGGATAATATTCTACATTATAAAAATAATTGTTTATTTATTAAATCCAATAGTTACTATATCTTGATGAATGATTTGCCTCAATGGTTTTGCTTCCTTCATATATGTCTAATGCTGGTTTTTTTATGCGTAGTAACATTCGGAATGATGAGTCCTAACATGTATTATCTAACAAAAGTGATCAGTGAGCTCTTTTTGGAATCTCCGTATGAAGATACAAGAAACAATGTGAAAGGTTCCACGCAAATCATTGATTTCTGGAGAGTAAGTTGACGAAAATTTCTCATTTATGATAAGAAAATACATTCTGTCGATAATCGTCTGAAATATAAACGTTCTAAATTTTTAGTGATAATTTAGAAAAACATTTTAAAAATTATTTTTGAAATTAAATCGTTTGATATTTTTAAAGAAAGTTAAAATTTTCTTAGTTATTTAA----------------------------------------------------------------------------------------------------------
Nfurtivus_RaccoonMtn_N1026 AAATGTACTTTTTCTTACTTGTATCATTTGAGGCATACAAGAGTTGCCTTTCTTTAGGATACATATTTACATATACTTAGAATATAACATATACTTAGGATATTTAGGATAATATTCTACATTATAAAAATAATTGTTTATTTATTAAATCCAATAGTTACTATATCTTGATGAATGATTTGCCTCAATGGTTTTGCTTCCTTCATATATGTCTAATGCTGGTTTTTTTATGCGTAGTAACATTCGGAATGATGAGTCCTAACATGTATTATCTAACAAAAGTGATCAGTGAGCTCTTTTTGGAATCTCCGTATGAAGATACAAGAAACAATGTGAAAGGTTCCACGCAAATCATTGATTTCTGGAGAGTAAGTTGACGAAAATTTCTCATTTATGATAAGAAAATACATTCTGTCGATAATCGTCTGAAATATAAACGTTCTAAATTTTTAGTGATAATTTAGAAAAACATTTTAAAAATTATTTTTGAAATTAAATCGTTTGATATTTTTAAAGAAAGTTAAAATTTTCTTAGTTATTTAAAAACTTAGTCGTTTGAAATATTTAGATAAAGTTTAAAGATTTTTTTTAAAGCTGTATTCCAAAAGTTTTAATTTCTCGAACAACTCG-------------------
Ngeorgia_Sittons_N073 ------------TCTTACTTGTATCATTTGAGGCATACAAGAGTTGCCTTTCTTTAGGATACATATTTACATATACTTAGAATATAACATATACTTAGGATATTTAGGATAATATTCTACATTATAAAAATAATTGTTTATTTATTAAATCCAATAGTTACTATATCTTGATGAATGATTTGCCTCAATTGTTTTGCTTCCTTCATATATGTCTAATGCTGGTTTTTTTATGCGTAGTAACATTCGGAATGATGAGTCCTAACATGTATTATCTAACAAAAGTGATCAGTGAGCTCTTTTTGGAATCTCCGTACGAAGATACAAGAAACAATGTGAAAGGTTCCACGCAAATCATTGATTTCTGGAGAGTAAGTTGACGAAAATTTTTCATTTATGATAAGAATATACATTCTTTCGATAATCGTCTGAAATATAAACGTTCTAAATTTTTAGAGATAATTCATAAAAACATTTTAAAAATTATTTTTGAAATTAAATCGTTTGATATTTTTAAAGAATGTTTAAATTTTCTTAGTTATTTAAAAATTTAGTCGTTTGAAATATTTAGATAAAGTTTAAAGATTGTTTTTAAAGCTGTATTCCAAATGTTTTAATTTCTCGAACAACTCGACTAGCTC-TTCTCTCTAT
Ngertschi_CedarCreek_N351 -----------------------------------------------------------------------------------------------------------------------------------------------------------AGTTACTATATCTTGATGAATGATTTGCCTCAAGGGTTTTACTTCTTTCAAATGTGCCTAATGCGGGTTTTTTTATGCCTAGTAACATTCGGAATGATGAGTCCTAACATGTATTATCTAACAAAAGTGATCAGCGAGCTCTTTTTGGAATCTCCGTATGAAGATACAAGAAACAATGTGAAAGGGTCCACGCAAGTCATTGATTTCTGGAGAGTAAGTTGACGACAATTTCTCATTTATGACAAGAATATACATTCTTTCGA---------------------------------------------------------------------------------------------------------------------------------------------------------------------------------------------------------------------------------------
Ngertschi_HickoryNutGap_N810 -----------------------------------------------------------------------------------------------------------------------------------------------------------------------------------TTGCATC---------------TTTATATGTGCCTAATGCGGGTTTTTTTATGCCTAGTAACATTCGGAATGATGAGTCCTAACATGTATTATCTAACAAAAGTGATCAGCGAGCTCTTTTTGGAATCTCCGTATGAAGATACAAGAAACAATGTGAAAGGGTCCACGCAAGTCATTGATTTCTGGAGAGTAAGTTGACGACAATTTCTCATTTATGACAAGAATATACATTCTTTCGATTATCGTTTGAAATAAAAACGTTCGAAATTTTTAGAGATTAGTTATAAAAAC-----------------------------------------------------------------------------------------------------------------------------------------------------------------------------------
Nholsingeri_BrumleyCrk_N916 -----------------------------------------------------------------------------------------------------------------------------------------------------------------------------------------------------------------------------------------------ACATTCGGAATGATGAGTCCTAACATGTATTATCTAACAAAAGTCATCAGCGAGCTCTTTTTGGAATCTCCGTATGAAGATACAAGAAACAATGTGAAAGGTTCCACACAAATCATTGATTTCTGGAGAGTAAGTTGATGA-AATTACTCATTTATGATAAGAATATAGATTCTTTCGATTATCGTCTGAAATATAAATGTTCGAAATTTTTAGAGATAATTTATAAAAACATTTAAAAAATTATTTTCGAAATTAAATCGTTTGATATTTTT-----------------------------------------------------------------------------------------------------------------------------------------
Nholsingeri_PondCave_N541 AAATGTACCTTTTCTTACTTGTATCAAATGAAGCGTACAAAAGTTGTCTTTCTTTAGGATACATATTGACACATACTTAGGATATTACATATACTGAGGATATTTAGGATAATATTCTACATTATAAAAATAATTGTTTATTTATTAAATCCAATAGTTACTATATCTTGATGAATGATTTGCCTCAAGGATTTTCCTTCCTTCATATGTGTCTAATGCGGG-TTTTTTATGCCTAGTAACATTCGGAATGATGAGTCCTAACATGTATTATCTAACAAAAGTGATCAGCGAGCTCTTTTTGGAATCTCCGTATGAAGATACAAGAAACAATGTGAAAGGTTCCACGCAAATCATTGATTTCTGGAGAGTAAGTTGATGA-AATTACTCATTTATGATAAGAATATAGATTCTTTCGATTATCGTCTGAAATATAAATGTTCGAAATTTTTAGAGATAATTTATAAAAACATTTAAAAAATTATTTTCGAAATTAAATCGTTTGATATTTTTAGAAAAAGTTTAAA-TTTTTTAGTTATTTAAAAACTTAGTCGTTTGAAATATTTAGATAAAGTTGAAAGGTCGTTTTTAAAGCTGTATTCTAAATGTTTTAGTTTCTCGAACAACTCGACTAGCTCTTTTTCCGTAT
Nlowderi_ChestnutBranch_N731 ----------------------------------------------------------------------------------------------------------------------------------------------------------------------------------------------------------------------------GGTTTTTTAATGCCTAGTAACATTCGGAATGATGAGTCCTAACATGTATTATCTAACAAAAGTGATCAGTGAGCTCTTTTTGGAATCTCCGTATGAAGATACAAGAAACAATGTGAAAGGTTCCACGCAAGTCATTGATTTCTGGAGAGTAAGTTGACGAAAAATTCTCATTTATGATAAGAATATACATTCTTTCGATAATCGTCTGAAATATAA---------------------------------------------------------------------------------------------------------------------------------------------------------------------------------------------------------------------
Nlula_BeeRockCave_G2091 --------------------------------------------------------------------------------------------------------------------------------------------------------------------------------------CCTCAATGGTTTTGCTTCCTTCATATATGTCTAATGCTGGTTTTTTTATGCGTAGTAACATTCGGAATGATGAGTCCTAACATGTACTATCTAACAAAAGTGATCAGTGAGCTCTTTTTGGAATCTCCGTATGAAGATACAAGAAACAATGTGAAAGGTTCCACGCAAATCATTGATTTCTGGAGAGTAAGTTGACGAAAATTTCTCATTTGTGATAAGAATATACATTCTTTCGATAATCGTCTGAAATATAAACGTTCTAAATT---------------------------------------------------------------------------------------------------------------------------------------------------------------------------------------------------------
Nlula_LulaFallsCave_G2084 AAATGTACTTTTTCTTACTTGTATCATTTGAGGTATACAAGAGTTGCCTTTTTTTAGGATACATATTTACATATACTTAGAATATAACATATACTTAGGATATTTAGGATAATATTCTACATTATAAAAATAATTGTTTATTTATTAAATCCAATAGTTACTGTATCTTGATGAATGATTTGCCTCAATGGTTTTGCTTCCTTCATATATGTCTAATGCTGGTTTTTTTATGCGTAGTAACATTCGGAATGATGAGTCCTAACATGTACTATCTAACAAAAGTGATCAGTGAGCTCTTTTTGGAATCTCCGTATGAAGATACAAGAAACAATGTGAAAGGTTCCACGCAAATCATTGATTTCTGGAGAGTAAGTTAACGAAAATTTCTCATTTGTGATAAGAATATACATTCTTTCGATAATCGTCTGAAATATAAACGTTCTAAATTTTTAGAGATAATTCATAAAAACATTATAAAAATTA----------------------------------------------------------------------------------------------------------------------------------------------------------------------
Nmimus_NealsSink_N329 AAATGTACCTTTTCTTACTTGTATCAAATGAAGCGTACAAAAGTTGTCTTTCTTTAGGATACATATTGACACATACTTAGAATATTACATATACTGAGGATATTTAGGATAATATTCTACATTATAAAAATAATTGTTTATTTATTAAATCCAATAGTTACTATATATTGATGAATGATTTGACTCAAGGATTTTTCTTCCTTCATATGTGCCTAATGCGGGTTTTTTTATGCCTAGTAACATTCGGAATGATGAGTCCTAACATGTATTATCTAACAAAAGTGATCAGCGAGCTATTTTTGGAATCTCCGTATGAAGATACAAGAAACAATGTGAAAGGATCCACGCAAATCATTGATTTCTGGAGAGTAAGTTGATGA-AATTACTCATTCATGATAAGAATATAGATTCTTTCGATTATCGTCTGAAATATAAATGTTCGAAATTTTTAGAGATAATTTATAAAAACATTTAAAAAATTATTTTCGAAATTAAATCGTTTGATATTTTTAGAGAAAGTTTAAA-TTTTTTTGTTATTTAAAAACTTAGTCGTTTGAAATATTTAGATAAAGTTTAAAGGTCGTTTTTAAAGCTGTATTCTAAATGTTTTAGTTTCTTGAACAACTCGACTAGCTCTTTTTCCGTAT
Nmimus_Straleys_N625 AAATGTACCTTTTCTTACTTGTATCAAATGAAGCGTACAAAAGTTGTCTTTCTTTAGGATACATATTGACACATACTTAGGATATTACATATACTGAATATATTTAGGATAATATTCTACATTATAAAAATAATTGTTTATTTATTAAATCCAATAGTTACTATATCTTGATGAATGATTTGACTCAAGGATTTTTCTTCCTTCATATGTGCCTAATGCGGG-TTTTTTATGCCTAGTAACATTCGGAATGATGAGTCCTAACATGTATTATCTAACAAAAGTGATCAGCGAGCTATTTTTGGAATCTCCGTATGAAGATACAAGAAACAATGTGAAAGGATCCACGCAAATCATTGATTTCTGGAGAGTAAGTTGATGA-AATTACTCATTCATGATAAGAATATAGATTCTTTCGATTATCGTCTGAAATATAAATGTTCGAAATTTTTAGAGATAATTTATAAAAACATTTAAAAAATTATTTTCGAAATTAAATCGTTGGATATTTTTAGAGAAAGTTTAAATTTTTTTTGTTATTTAAAAACTTAGTCGTTTGAAATATTTAGATAAAGTTTAAAGGTCGTTTTTAAAGCTGTATTCTAAATGTTTTAGTTTCTCAAACAACTCGACTAGCTCTTTTTACGTAT
Nnasicus_CaneyFork_N171 -------------------------------------------------------------------TACATATACTTAGGATATTACATATACTGAGGATATTTAGGATAGTATTCTAAATTATAAAAATAATCGTTTATTTATTAAATCCAATAGTTACTATATCTTGATGAATGATTTGCCTCAAAGGTTTTGCTTCTTTCATATGTGCCTAATGCGGGTTTTTTTATGACTAGTAACATTCGGAATGATGAGTCCTAACATGTATTATCTAACAAAAGTGGTCAGCGAACTCTTTTTGGAATCTCCGTATGAAGATACAAGAAACAATGTGAAAGGATCCACGCAAATCATTGATTTCTGGAGAGTAAGTCGATGA-AATTACTCATTTATGATAAGAATATACATTCTTTCGATTATCGTCTGAAATATTAACGATTGACATTTTTAGAGATAATTTATAAAAACATTTCAAAAATTATTTTCGAAATTAAATCGTTTGATATTTTTAGAGAAAGTTTAATTTTTTTTAGTTATTTAAAAAATTAGTCGTTTGAAATATGTAGATAAAGTTTATAGGTCGTATTTAAAGCTGTATTCTAAATGTTTCAGTTTCTCGAACAACTCGACTAGCTCTTTCTCCCTAT
Nnasicus_ConnosteeFalls_N696 AAATTGACCTTTTCTTACTTGTATCAAATGAGGCATACAAAAGTTGTCTTTCTTTAAGATACATATTTACATATACTTAGGATATTACATATACTGAGGATATTTAGGATAGTATTCTAAATTATAAAAATAATCGTTTATTTATTAAATCCAATAGTTACTATATCTTGATGAATGATTTGCCTCAAAGGTTTTGCTTCTTTCATATGTGCCTAATGCGGG-TTTTTTATGCCTAGTAACATTCGGAATGATGAGTCCTAACATGTATTATCTAACAAAAGTGGTCAGCGAACTCTTTTTGGAATCTCCGTATGAAGATACAAGAAACAATGTGAAAGGATCCACGCAAATCATTGATTTCTGGAGAGTAAGTTGATGA-AATCACTCATTTATGATAAGAATATACATTCTTTCGATTATCGTCTGAAATATTAGCGTTCAACATTTTTAGAGATAATTTATAAAAACATTTCAAAAATTATTTTCGAAATTAAATCGTTTGATATTTTTAGAGAAAGTTTAATTTTTTTTAGTTATTTAAAAAATTAGTCGTTTGAAATATGTAGATAAAGTTTATAGGTCGTATTTAAAGCTGTATTCTAAATGTTTCAGTTTCTCGAACAACTCAACTAGCTCTTTCTTCCTAT
Nnasicus_CoweeTrain_N189 AAATTTACCTTTTCTTACTTGTATCAAATGAGGCATACAAAAGTTGCCTTTCTTTAAGATACATATTTACATATACTTAGGATATTACATATACTGAGGATATTTAGGATAGTATTCTAAATTATAAAAATAATCGTTTATTTATTAAATCCAATAGTTACTATATCTTGATGAATGATTTGCCTCAAGGGTTTTGCTTCTTTCATATGTGCCTAATGCGGGTTTTTTTATGCCTAGTAACATTCGGAATGATGAGTCCTAACATGTATTATCTAACAAAAGTGGTCAGCGAACTCTTTTTGGAATCTCCGTATGAAGATACAAGAAACAATGTGAAAGGATCCACGCAAATCATTGATTTCTGGAGAGTAAGTCGATGA-AATTACTCATTTATGATAAGAATATACATTCTTTCGATTATCGTCTGAGATATTAACGTTCGACATTTTTAGAGATAATTTATAAAAACATTTAAAAAATTATTTTCGAAATTAAATCGTTTGATATTTTTAGAGAAAGTTTAATTTTTTTTAGTTATTTAAAAAATTAGTCGTTTGAAATATGTAGATAAAGTTTATAGGTCGTTTTTAAAGCTGTATTCTAAATGTTTCAGTTTCTCGAACAACTCGACTAGCTCTTTCTCCCTAT
Npecki_HaskellSims_G3697 AAATATACTTTTTTCTACTTGTATCAAATGAGGCATACAAGAGTTGCCTTTCTTTAGGATACATATTTACATATACTTAGAATATTACATATACTTAGGATATTTAGAATAATATTCCACATTATAAACATAATTGCTTATTTATTAAATCCAATAGTTATTATGTCTTGATGAATGTTTTGCCTCATGGATTTTGCTTCTTTTATAAATGTCTAATGCACTCTTTTTTATGCCTAGTGACATTCGGAATGATGAGTCCTAACATGTATTATCTAACAAAAGTGATTAGCGAGCTCTTTTTGGAATCTCCGTATGAAGATACAAGAAACAATGTGAAAGGATCCACGCAAGTCATTGATTTCTGGAGAGTAAGTTGACGAAAATCTCTCATTTATGATAAGAATATACATTCTTTCGATAATCGTCTGAAATATTATCGTTCGAAATTTTTAAAGATAATTCTGAAAAAAAATT-AAAAATTATTTTCGAAATGTAATCGTTTGAAATTTTTAAAGAAAGTTTAATTTTTTTCAGTTTTTTAA--------TCGTTTGGAATATTAAGATATAGTTTATAGATCGTTTTCAAAGCTGTATTCTAAATGTTTTAGCTACTTGAACAACGCGACTAGCTTCTTCTCCCTTT
Npecki_HurricaneMazeCave_G2100 AAATATACTTTTTCTTACTTGTTTCAAATGAGGCATACAAGAGTTGCCTTTCTTTAGAATACATATTTACATATACTTAGAATATTGCATATACTTAGGATATTTAGAATAATATTCCACATTATAAAAATAACTGTTTATTTATTAAATCCAATAGTTATTAAGTCTTGATGAATGATTTGCCTCATGGATTTTGCTTCTTTTATAAATGTCTAATGCACTCTTTTTTATGCCTAGTGACATTCGGAATGATGAGTCCTAACATGTATTATCTAACAAAAGTGATTAGCGAGCTCTTTTTGGAATCTCCGTATGAAGACACAAGAAACAATGTGAAAGGATCCACGCAAGTCATTGATTTCTGGAGAGTAAGTTGACGAAAATCTCTCATTTATGATAAGAATATACATTCTTTCGATTATCGTCTGAAATATAGTCTTTCGAAATTTTTAGGGATAATTTATAAAAAAATTT------------TCGAAAGGAAGTCATTTGATATTTTTAGAAAAAGTTCAAATTTTTTTAATCGTGTGGGAATTTAGTCGTTTGAAATATTTAGATATAATTTTTATATCGTTTTCAAAGCTGCATTCTTAACGTTTTAGTTTCTCGAACAACTCGACTAGCTCCTTCTCCCTAT
Npecki_Monteagle_N062 AAATATACTTGTTCTTACTTGTTTCAAATGAGGCATACAAGAGTTGCCTTTCTTTAGGATACATATTTACATATACTTAGAATATTGCATATACTTAGGATATTTAGAATAATATTCCACGCTATAAAAATAACTGTTTATTTATTAAATCCAATAGTTATTAAGTCTTGATGAATGATTTGCCTCGTGGATTTTGCTTCTTTTATAAATGTCTAATGCACTCTTCTTTATGCCTAGTGACATTCGGAATGATGAGTCCTAACATGTATTATCTAACAAAAGTGATTAGCGAGCTCTTTTTGGAATCTCCGTATGAAGATACAAGAAACAATGTGAAAGGATCCACGCAAGTCATTGATTTCTGGAGAGTAAGTTGACGAAAATCTCTCATTTATGATATGAATATACATTCTTTCGATTATCGTCTGAAATATAGTCGTTCGAAATTTTTAGGGATAATTTATAAAAAAATTT------------TCGAAAGGAAGTCATTTGATATTTTTAGAAAAAGTTCAAATTTTTTTAATCGTGTGGGAATTTAGTCGTTTGAAATATTTAGATATAATTTTTATATCGTTTTCAAAGCTGCATTCTTAATATTTTAGTTTCTCGAACAACTCGACTAGCTCTTTCTTCCTAT
Nperlakyi_SChimneys_N1079 ATATTGAGC----ATCGATTGTTTCAAACTATCGAT---ATTGTTGCCTTAAATTCGATCAATCGATTATCGAT---CTGATTAATCGATAGTATCGGCAAATCC--GAT-AAAATCGATGTTTT-----CAGTCGATTGTTCGTGAAACCTAGTATCGACTGAGTTTTCGATAGTATCATGTTTAAGGAACACTACTTCCTTCATATATGCCTAATGCGGG-TTTTTTATGCCTAGTAACATTCGGAATGATGAGTCCTAACATGTATTATCTAACAAAAGTGATCAGCGAACTCTTTTTGGAATCTCCGTATGAAGATACAAGAAACAATGTGAAAGGATCCACGCAAGTCATTGATTTCTGGAGAGTAAGTTGACGACAATTTCTCATTTATGATAAGAATATATATTACTTCGATAATCGTCTGAAATATAATCGTTCGAAATTTTTAGAGATAATTTATAAAAACATTTAAAAAATTATTTTCGAAATGAAATCGTTTGATATTTTTAGAGAAAGTTTAAATTTTTTTAGTTATTTAAAAACTTAGTCGTTTGAAATATTTAGATAAAGTTTATAGGTCTTTTTTAAAGCTGTATTCTAAATGTTTCAGTTTCTCGAACAACTCGACTAGCTCTTCCTCCCTAT
Nperlakyi_SChimneys_N1080 ----------------------------------------------------------------------------------------------------------------AAATCGATGTTTT-----CAGTCGATTGTTCGTGAAACCTAGTATCGACTGAGTTTTCAATAGTATCATGTTTAAGGAACACTACTTCCTTCATATATGCCTAATGCGGG-TTTTTTATGCCTAGTAACATTCGGAATGATGAGTCCTAACATGTATTATCTAACAAAAGTGATCAGCGAACTCTTTTTGGAATCTCCGTATGAAGATACAAGAAACAATGTGAAAGGATCCACGCAAGTCATTGATTTCTGGAGAGTAAGTTGACGACAATTTCTCATTTATGATAAGAATATACATTACCTCGATAATCGTCTGAAATATAATCGTTCGAAATTTTTAGAGATAATTTATAAAAACATTTAAAAAATTATTTTCGAAATGAAATCGTTTGATATTTTTAGAGAAAGTTTAAATTTTTTTAGTTATTTAAAAACTTAGTCGTTTGAAATATTTAGATAAAGTTTATAGGTCGTTTTTAAAGCTGTATTCTAAATGTTTCAGTTTCACGAA--------------------------
Nreclusus_Clingmans_N252 ATATTGAGC----AACGATTGCTTCAAACTATCGATACTATTGTTGCCTTAAATTCGATCAATCGATTATCGATACATCGATT-----------------AATCC--GATAAAAATCGATGTTTT-----CAGCCGATTATTCGTGAAACCTAGTATCGGCTGAGTTTTCAATAGTATCATGTTTAAGGAACACTACTTCCTTCATATATGCCTAATGAGGG-TTTTTTATGCCTAGTAACATTCGGAATGATGAGTCCTAACATGTATTATCTAACAAAAGTAATCAGCGAACTCTTTTTGGAATCTCCGTATGAAGATACAAGAAACAATGTGAAAGGATCCACGCAAGTCATTGATTTCTGGAGAGTAAGTTGACGACAATTTCTCATTTATGATAAGAATATACATTACTTCGATAATCGTCTGAAATATAATCGTTCGAAATTTTTAGAGATAATTTATAAAAGCATTTAAAAAATTATTTTCGAAATGAAATCGTTTGATATTTTTAGAGAAAGTTTAAATTTTTTTAGTTATTTAAAAA---AATCGTTTGAAATATTTAGATAAAGTTTATAGGTCGTTTTTAAAGCTGTATTCTAAATGTTTCAGTTTCACGAACAACTCGACTAGCTCTTTCTCCCTAT
Nreclusus_Newfound_N259 -----------------------------------------------------------------------------------------------------------------------------------------------------------------------------------------------------------------------ATGCGGG-TTTTTTATGCCTAGTAACATTCGGAATGATGAGTCCTAACATGTATTATCTAACAAAAGTGATCAGCGAACTCTTTTTGGAATCTCCGTATGAAGATACAAGAAACAATGTGAAAGGATCCACGCAAGTCATTGATTTCTGGAGAGTAAGTTGACGACAATTTCTCATTTATGATAAGAATATACATTACTTCGATAATCGTCTGAAATATAATCGTTCGAAATTTTTAGAGATAATTTTTAAAAACATTTAAAAAATTATTTTCGAAATGAAATCGTTTGATATTTTTAGAGAAAGTTTAAATTTTTTTAGTTATTTAAAAACTTAGTCATTTGAAATATTTAGATAAAGTTTGTAGGTCGTTTTTAAAGCTGTATTCTAAATGTTTCAGTTTCACGAACAACTCGACTAGCTCTTTCTCCCTAT
Nreclusus_Noland_N1051 -------------------------------------------------------------------------------------------------------------------TCGATGTTTT-----CAGTCGATTGTTGGTGCAACCTAGTATCGACTGAGTTTTCAATAGTATCATGTTTAAGGAACACTACTTCCTTCATATATGCCTAATGCGGG-TTTTTTATGCCTAGTAACATTCGGAATGATGAGTCCTAACATGTATTATCTAACAAAAGTGATCAGCGAACTCTTTTTGGAATCTCCGTATGAAGATACAAGAAACAATGTGAAAGGATCCACGCAAGTCATTGATTTCTGGAGAGTAAGTTGACGACAATTTCTCATTTATGATAAGAATATACATTACTTCGATAATCGTCTGAAATATAATCGTTCGAAATTTTTAGAGATAATTTATAAAAACATTTTAAAAATTATTTTCGAAATGAAATCGTTTGATATTTTTAGAGAAAGTTTAAATTTTTTTAGTTATTTAAAAACTTAGTCGTTTGAAATATTTAGATCAAGTTTATAGGTCGGTTT------------------------------------------------------------
Nreclusus_Smokemont_N1020 AAATGTACCTTTTCTTACCTGAATCAAATGA------------TCGTCTTTCTTTAGAATACATATTTACATATACTTAGGATAATACATATAATGAGGATATTGAGGATAATATTCTACATTATAAAAATAATTGTTTATTTATTAAATCCAATAATTACTATATCTTGATGAATGATTTGCCTCAAGGGTTTTGCTTCCTTCGTATGTGCCTAATGCGGGTTTTTTTATGCCTAGTAACATTCGGAATGATGAGTCCTAACATGTATTATCTAACAAAAGTGATCAGCGAACTCTTTTTGGAATCTCCGTATGAAGATACAAGAAACAATGTGAAAGGATCCACGCAAGTCATTGATTTCTGGAGAGTAAGTTGACGACAATTTCTCATTTATGATAAGAATATACATTATTTCGATAATCGTCTGAAATATAATCGTTCGAAATTTTTAGAGATAATTTTTAAAAACATTTAAAAAATTATTTTCGAAATGAAATCGTTTGATATTTTTAGAGAAAGTTTA-----------------------------------------------------------------------------------------------------------------------------
Nroanensis_N_CarversGap_N928 AAATTCACCTTTTCTTGCTTGTATCAAATGAGGCATACAAAAGTTGCCTTTCTTTAGGATACATATA---------TTAGAATATTACATATACTGAGGATATTTAGGATAGTATTCTACATTATAAAAATAATTGCTTATTTATTAAACC-AATAGTTACTATATCTTGATGAATGATTTGTCTCGAGGGTTTTGCTTCTTTCATATGTGCCTAATGCGGGTTTTTTTATGCCTAGTAACATTCGGAATGATGAGTCCTAACATGTATTATCTAACAAAAGTGATCAGTGAACTCTTTTTGGAATCTCCGTATGAAGATACAAGAAACAATGTGAGAGGATCCACGCAAATCATTGATTTCTGGAGAGTAAGTTGACGACAATTTCTCATTTATGATAAGAA------------------------------------------------------------------------------------------------------------------------------------------------------------------------------------------------------------------------------------------------------
Nroanensis_RoanHighBluff_N762 -------------------------------------------------------------------TACGTATACTTAGAATATTACATATACTGAGGATATTTAGGATAGTATTCTACATTATAAAAATAATTGTTTATTTATTAAACC-AATAGTTACTATATCTTGATGAATGATTTGTCTCGAGGGTTTTGCTTCTTTCATATGTGCCTAATGCGGGTTTTTTTATGCCTAGTAACATTCGGAATGATGAGTCCTAACATGTATTATCTAACAAAAGTGATCAGTGAACTCTTTTTGGAATCTCCGTATGAAGATACAAGAAACAATGTGAGAGGATCCACGCAAATCATTGATTTCTGGAGAGTAAGTTGACGACAATTTCTCATTTATGATAAGAA------------------------------------------------------------------------------------------------------------------------------------------------------------------------------------------------------------------------------------------------------
Nsheari_BaldRiver_N1168 -------------------------------------------------------------------------------------------------------------------------------------------------------------------------------------------ATGGTTTTGCTTCCTTCATATATGTCTAATGCTGG-TTTTTTATGCCTAGTAACATTCGGAATGATGAGTCCTAACATGTATTATCTAACAAAAGTGATCAGTGAACTCTTTTTGGAATCTCCGTATGAAGATACAAGAAACAATGTGAAAGGTTCCACGCAAATCATTGATTTCTGGAGAGTAAGTGGACGACAATTTCTCATTTATGATAAGAATAT---------------------------------------------------------------------------------------------------------------------------------------------------------------------------------------------------------------------------------------------------
Nsheari_JoyceKilmer_N092 --------------------------------------------------------------------------------------------------------------------------TATAAAATGTATTGTTTATTTATTAAATCCAATAGTTATTATATCTTGATGAATGATTTGCCTCAATGGTTTTGCTTCCTTCATATATGTCTAATGCTGGTTTTTTTATGCCTAGTAACATTCGGAATGATGAGTCCTAACATGTATTATCTAACAAAAGTGATCAGTGAACTCTTTTTGGAATCTCCGTATGAAGATACAAGAAACAATGTGAAAGGTTCCACGCAAATCATTGATTTCTGGAGAGTAAGTGGACGACAATTTCTCATTT----------------------------------------------------------------------------------------------------------------------------------------------------------------------------------------------------------------------------------------------------------------
Nsilvanus_GermanyCove_N1017 -------------------------------------------------------------------------------------------CACTGAGGATATTTAGGATAATATTCTACATTATAAAAATAATTGTTTATTTATTAAATCCAATAGTTACTATATCTTGATGAATGATTTGCCGCAAGAATTTTGCTTCCTTCCTATGTGCCTAATGCGGG-TTTTTTATGCCTAGTAACATTCGGAATGATGAGTCCTAACATGTATTATCTAACAAAAGTGATCAGCGAGCTCTTTTTGGAATCTCCGTATGAAGATACAAGAAACAATGTGAAAGGGTCCACGCAAGTCATTGATTTCTGGAGAGTAAGT-----------------------------------------------------------------------------------------------------------------------------------------------------------------------------------------------------------------------------------------------------------------------------------
Nsilvanus_HeboMtn_N1029 --------------------------------------------------------------------------------------------CTTTAGGATATTTAGGATAATATTCTACATTATAAAAATAATTGTTTATTTATTAAATCCAATAGTTACTATATCTTGATGAATGATTTGCCTCAAGAATTTTGCTTCCTTCCTATGTGTCTAATGCGGGTTTTTTTATGCCTAGTAACATTCGGAATGATGAGTCCTAACATGTATTATCTAACAAAAGTGATCAGCGAGCTCTTTTTGGAATCTCCGTATGAAGATACAAGAAACAATGTGAAAGGGTCCACGCAAGTCATTGATTTCTGGAGAGTAAGTTTATGA-AATTACTCATTTATGATAAGAATATAGATTATTTCGATTATCGTCTGAAATATAAATGTTCGAAATTTTTAGAGATAATTTATAAAACAATGTAAAGGATC-------CACGCAAATCATTGA---TTTCTGGAGAGTAAGTTGA------------------AAATTACTCATTTATGATAAGAATATAGATTCTTTCGATTATCGT-----CTGAAATATAAATGTTCGAAATTTTTAGAGA---TAATT----------------
Nstupkai_BlowholeWOS_N285 ---------------------------------------------------------------------CATATACTTAGGATATTACATATACTGAGGATATTTAGGATAATGTTCTACATTATAAAAATAATTGTTTATTTATTAAATCCAATAATTACTATATCTTAATGAATGATTTGCCTCAAGGGTTTTGCTTCCTTCGTATGTGTCTAATGCGGGTTTTTTTATGCCTAGTAACATTCGGAATGATGAGTCCTAACATGTATTATCTAACAAAAGTGATCAGCGAACTCTTTTTGGAATCTCCGTATGAAGATACAAGAAACAATGTGAAAGGCTCCACGCAAGTCATTGATTTCTGGAGAGTAAGTTGACGACAATTTCTCATTTATGATAAGAATATACATTATTTCGATAATCATCTGAAATATAATCGTTCGAAATTTTTAGAGATAATTTATAAAAACATTTAAAAAATTATTTTCGAAATGAAATCGTTTGATATTTTTAGAGAAAGTTTAAATTTTTTTAGTTATTTAAAAACTTAGTCGTTTGAAATATTTAGATAAAGTTTGTAGGTCGTTTTTAAAGCTGTATTCTAAATGTTTCAGTTTCTCGAACAACTCGACTAACTCTTTCTCCCCAT
Nstupkai_Blowing_N356 AAATGTACCTTATCTTACTTATATCAAATGGAGCATACAAGA------CTGCTTTATAATACATATTTATATATACTTAGGATATTACATATACTGAGGATATTTAGGATAATATTCTACATTATAAAAATAATTGTTTATTTATTAAATCCAATAATTACTATATCTTAATGAATGATTTGCCTCAACGATTTTGCTTCTTTCATATGTGCCTAATGCGGGTTTTTTTATGCCTAGTAACATTCGGAATGATGAGTCCTAACATGTATTATCTAACAAAAGTGATCAGCGAACTCTTTTTGGAATCTCCGTATGAAGATACAAGAAACAATGTGAAAGGATCCACGCAAGTCATTGATTTCTGGAGAGTAAGTTGACGGCAATTTCTCATTTATGATAAGAATATACATTATTTCGATAATCGTCTGAAATATAATCGTTCGAAATTTTTAGAGATAATTTATAAAAACATTTAAAAAATTATTTTCGAAATGAAATCGTTTGATATTTTTAGAGAAAGTTTAAATTTTTTTAGTTATTTAAAAACTTAGCCGTTTGAAATATTTAGATAAAGTTTATAGGTCGTTTTTAAAGCTGTATTCTAAATGTTTCAGTTTCACGAACAACTCGACT--CTCTTTCTCCCTAT
Nstupkai_LittleRiver_N293 AAATTTACCTTTTCTTACTTGTATTAAATGAGGCATACAAAAGTTGCCTTTCTTTAAGTTACATATATACATATACTTAGGATATTACATATACTGAGGATATTTAGGATAGTATTCTACATTATAAAAATAATTGTTTATTTATTAAACC-AATAGTTACTATATCTTGATGAATGATTTGTCTCAAGGGTTTTCCTTCCTTCATATATGCCTAATGCGGG-TTTTTTATGCCTAGTAACATTCGGAATGATGAGTCCTAACATGTATTATCTAACAAAAGTGATCAGCGAACTCTTTTTGGAATCTCCGTATGAAGATACAAGAAACAATGTGAAAGGATCTACGCAAGTCATTGATTTCTGGAGAGTAAGTTGACGACAATTTCTCATTTATGATAAGAATATGCATTACTTCGATAATCGTCTGAAATATAATCGTTCGAAATTTTTAGAGATAATTTATAAAAACATTTAAAAAATTATTTTCGAAATGAAATCATTTGATATTTTTAGAGAAAGTTTAAATTTTTTTAGTTATTTAAAAACTTAGTCGTTTGAAATATTTAGATAAAGTTTATAGGTCGTTTTTAAAGCTGTATTCTAAATGTTTCAGTTTCACGAGCAACTCGACTAGCTCTTTCTCCCTAT
Nstygius_ObeLee_N0656 AAATGTACTTTTTCTTACTTGTATCAAATGAGGCATACAAGAGTTGCCTTTCTTTGGGATACATATTTACATATGCTTAGAATATTACATATACTTAGAATATTTAGAATAATACTCTACATTATAAAAATAATTATTTATTTATTAAATCCAATAGTTACTATGTCTTGATGAATGATTTACCTCAAGGAATTTATTACTTTAATGTATATATAATGTAAACTCTTTTATGCCTAGTAACATTCGGAATGATGAGTCCTAACATGTATTATCTAACAAAAGTGATCAGTGAACTCTTTTTGGAATCTCCGTATGAAGACACAAGAAACAATGTGAGAGGATCCACGCAAATCATTGATTTCTGGAGAGTAAGTTGGCGACAATTTCTCATTTATGATAAATATATACATTCTTTCGATTATCGTCTGAAATATAATCGTTCGAAATTTTTAGAGATAATGTATAAAAACAATTAAAAATTTTTTTTCAAAATGAAATCGTTTGATATTTTTAGAGAAAGTTTACATTTTTTTAGTTATTAAAAAATTCAGTCGTTTGGAATATTTAGATATAGTTTATAAGTCGTTTTCAGAGTTGTATTCTAAATGCTTTAGTTTCTCGAACAACTCGACTAGCTCCTACTCTCTAT
Nstygius_RavenB_N1022 AAATGTACTTTTTCTTACTTGTATCAAATGAGGCATACAAGAGTTGCCTTTCTTTGGGATACATATTTACATATGCTTAGAATATTACATATACTTAGAATATTTAGAATAATACTCTACATTATAAAAATAATTATTTATTTATTAAATCCAATAGTTACTATGTCTTGATGAATGATTTACCTCAAGGAATTTATTACTGTAATGTATATATAATGTAAACTCTTTTATGCCTAGTAACATTCGGAATGATGAGTCCTAACATGTATTATCTAACAAAAGTGATCAGTGAACTCTTTTTGGAATCTCCGTATGAAGACACAAGAAACAATGTGAGAGGATCCACGCAAATCATTGATTTCTGGAGAGTAAGTTGGCGACAATTTCTCATTTATGATAAATATATACATTCTTTCGATTATCGTCTGAAATATAATCGTTCGAAATTTTTAGAGATAATGTATAAAAACAATTAAAAAAAGTTTTTCAAAATGAAATCGTTTGATATTTTTAGAGAAAGTTTACATTTTTTTAGTTATTAAAAAATTCAGCCGTTTGGAATATTTAGATATAGTTTATAAGTCGTTTTCAGAGTTGTATTCTAAATGCTTTAGTTTCTCGAACAACTCGACTAGCTCCTACTCTCTAT
Ntempletoni_BaldMtns_N950 -------------------------------------------------------------------------------------------------------------------------------------------------------------------------------------------------------CTTTCATATGTGCCTAATGCGGGTTTTTTTACGCCTAGTAACATTCGGAATGATGAGTCCTAACATGTATTATCTAACAAAAGTGATCAGCGAGCTCTTTTTGGAATCTCCGTATGAAGATACAAGAAACAATGTGAAAGGGTCCACGCAAGTCATTGACTTCTGGAGAGTAAGTTGACAACAATTTCTCATTTATGATAAGAATATACATTCTTTCGATTATCGTCTGATATAAAGACGTTCGGAATTTTTAGAGATTATTTATAAAAACATTGGAAAAATTA-----------AAATCATTGA---TTTCTGGAGA------------------------------------------------------------GTAAGTTGACGACAATTTCTCATTTATGAT------------------------------------------
Ntempletoni_ScronceCreekRd_N1223 AAATGTACTTTTTCTTACTTGTATCAAATGAGGCATACAAGAGTTGCCTTTCTTTGGGATACATATTTACATACACTGAAAATATTACATATACTTAGGATATTTACGATAGTTTTCTACATTATAAAAATAATCGTTTATTTATTAAATCCAATAGTTACTATATCTTGATGAATGATTTGCCTCAAGGGTTTTGCTTCTTTCATATGTGCCTAATGCGGGTTTTTTTATGCCTAGTAACATTCGGAATGATGAGTCCTAACATGTATTATCTAACAAAAGTGATCAGCGAGCTCTTTTTGGAATCTCCGTATGAAGACACAAGAAACAATGTGAAAGGGTCCACGCAAGTCATTGATTTCTGGAGAGTAAGTTGACGACAATTTCTCATTTATGACAAGAATATACATTATTTCGATTATCGTCTGAAATAAAAACGTTCGAAATTTTTAGAGATTATTTATAAAAACATTTGAAAAATTATTTTCGAAATTAAATCGTTTGATATCTTTAGATAAAGTTAGAT-----------AGATAAAAAGTAGATAGATT---------AGATAAAGTTTATAGGTCGTTTTTAAATCTGTATTCTAAATGTTTTAGTTTCTCGAACAACTCGACTAGCTCTTTCTCCCTAT
Ntennessensis_IndianCave_N052 AAATGTACCTTTTCTTACTTGTATCAAATGAAGCGTACAAAAGTTGTCTTTCTTTAGGATACATATTGACACATACTTAGGATATTACATATACTGAGGATATTTAGGATAATATTCTACATTATAAAAATAATTGCTTATTTATTAAATCCAATAGTTACTATATCTTGATGAATGATTTGCCTCAAGGATTTTGCTTCCTTCATATGTGCCTAATGCGGGTTTTTTTATGCCTAGTAACATTCGGAATGATGAGTCCTAACATGTATTATCTAACAAAAGTGATCAGCGAACTCTTTTTGGAATCTCCGTATGAAGATACAAGAAACAATGTGAAAGGGTCCACGCAAATCATTGATTTCTGGAGAGTAAGTTGATGA-AATTACTCATTTATGATAAGAATATAGATTCTTTCGATTATCGTCTGAAATATAAATGTTCGAAATTTTTAG----AATTTTTGAAACAATGCAAAGGGTC-------CACGCAAATCATTGA---TTTCTGGAGAGTAAGTTGA------------------AAATTACTCATTTATGATAAGAA----------------------------------------------------------------------------------
Ntennessensis_LittleStony_N645 AAATGTGCCTTTTCTTACTTGTATCAAATGAAGCGTACAAAAGTTGTCTTTCTTTAGGATACATATTGACACATACTTAGGATATTACATATACTGAGAATATTTAGGATAATATTCTACATTATAAAAATAATTGCTTATTTATTAAATCCAATAGTTACTATATCTTGATGAATTATTTGCCTCAAGGATTTTGCTTCCTTCATATGTGCCTAATGCGGGTTTTTTTATGCCTAGTAACATTCGGAATGATGAGTCCTAACATGTATTATCTAACAAAAGTGATCAGTGAGCTCTTTTTGGAATCTCCGTATGAAGATACAAGAAACAATGTGAAAGGATCCACGCAAATCATTGATTTCTGGAGAGTAAGTTGATGA-AATTACTCATTTATGATAAGAATATGGATTCTTTCGATTATCGTCTGAAATATAAATGTTCGAAATTTTTAG----AATTTTTGAAACAATGTAAAGGGTC-------CACACAAATCATTGA---TTTCTGGAGAGTAAGTTGA---------------------------------------------------------------------------------------------------------------------------
Ntennessensis_Watauga_N1046 -------------------------------------------------------AGGATACATATTGACACATACTTAGGATATTACATATGCTGAGGATATTTAGGATAATATTCTACATTATAAAAATAATTGTTTATTTATTAAATCCAATAGTCACTATATCTTGATGAATGATTTGCCTCAAGGATTTTGCTTCCTTCGTATGTGCCTAATGCGGGTTTTTTTATGCCTAGTAACATTCGGAATGATGAGTCCTAACATGTATTATCTAACAAAAGTGATCAGCGAACTCTTTTTGGAATCTCCGTATGAAGATACAAGAAACAATGTGAAAGGATCCACGCAAATCATTGATTTCTGGAGAGTAAGTTGATGA-AATTACTCATTTATGATAAGAATATGGATTCTTTCGATTATCGTCTGAAATATAAATGTTCGAAATTTTTAGAGATAATTTCTAAAAACATTTAAAAAATTATTTTCGAAATTAAATCGTTTGATATTTTCAGAGAAAGTTTAAATTTTTTTATTTATTTAAAAACTTAGTCGTTTGAAATATTTAGATAAAGTTCAAAGGTCGTTTTTAAAGCTGTATTCTAAATGTTTTAGTTTCTCGAACAACTCGACTAGCTCTTTTTCCGTAT
