# Supplementary material for: ﻿New species in old mountains: integrative taxonomy reveals ten new species and extensive short-range endemism in Nesticus spiders (Araneae, Nesticidae) from the southern Appalachian Mountains
Source: Zookeys. 2023 Feb 3;1145:1–130. doi: 10.3897/zookeys.1145.96724 (PMC10208238; doi:10.3897/zookeys.1145.96724)
Supplement: Supplementary material 4 — Input alignments, analysis log files, and output tree files [file zookeys-1145-001_article-96724__-s004.zip › uce-2002033 (modified).phy]

 90 1346
Nesticella_sp_GH1210 -------------------------------------------------------------------------------------------------------------------------------------------------------------------------------------------------------------------------------------------------------------------------------------------------------------------------------------------------------------------------------------------------------------------------------------------------------------------GCCCAGGGCATCAGCGTCGAATGTACCCTTGCCAAAACCCCGAATCTGGTCATTCACCAAGTGATTTGTTTTTGGTACACTCAGAGCCGCCTTGATGCCCACCGACATCCCATCCAGATGACCCGGTCCAGTCTTGGGCATGTGGCTCTGACAGTATACCTCCTTGTCATCCTGGTCCTGCTGATTGTTGTAGTAGGTCCGGAGTGTCAACTTTGTACCACAGACCAGGCACTTGAAGCAGCCCTGGTGGAAGAAGGTGAAGTCCTTAAGAGGTCCCACCTTGTCCACCTGGTACACGGTCTGTCCACATCTCAGGCAACTGTTCTCGTATCGGTTCATGGTCTGATACTGTCTGGAAGGAGTTTCAGTTATGAACACCATTCATATTTCGAAGTGGCGCCGGAGTGAATAAAATATCAATCACTTTAATATTTTTTAACTGACACCAATCCGGTGTCAGACAAAAAAAAACAG-------------------------------------------------------------------------------------------------------------------------------------------------------------------------------------------------------------------------------------------------------------------------------------------------------------------------------------------------------------------------------------------------------------------------------------
Nesticus_Japan_G2153 ------------------------------------------CATAGTAAATAAATTTGTTTGAGAAATTATTTGTA--------AACATTACTAATTGAACATGTCT--------------TTTTCAATAGTTGATATGATATGCGTAGTGGAATTTTAAAGTCTTTTGACAGATTTGCATCATGCAATTCATACTGTCAAAATATGTGAGAAACAATGACATTATATTTAAAAACAATAATATGCATTTGCTAATTGTTTGAAATATAAGTATTTAAAACTCACCAGGTAATCATCAATTCTTCTTTCGTACTGGTAACCCCTTTGCACTTTTGTAGCATTCAGAGCATGGGTGATGTGTAGAGCACTGGCATCAAAGCGGCCCGCCATGTGGTCCCTGTTCCTAATATCTGGTTCATGCGTCCTAGGCGAGGACAGGGCACTTTTGATACCCAGGGCATCAGCATCGAATGTACCCTTGCCAAAACCCCGGATCTGGTCATTCACCAAGTGATTTGTTTTTGGTACACTCAGAGCCGCCTTGATGCCCACCGACATCCCGTCCAGGTGACCAGGTCCAGTCTTGGGCATGTGGCTCTGACAATACACCTCCTTGTCGTCCTGGTCCTGCTGGTTGTTGTAGTAGGTCCGGAGGGTCAGCTTTGTACCACAGACCAGGCACTTGAAGCACCCTTGGTGGAAGAAGGTGAAGTCCTTCAGAGGTCCCACCTTGTCCACCTGGTACACAGTCTGTCCACATCTCAGGCAACTGTTCTCGTATCGGTTCATGGTCTGATACTGTCTGGAAGGAGTTTCAGTTATGAACACCATTCATATTTCGAAATGGCGCTGGTGTGAAGAAAATATCAATCACTTTTTTTTATTTTAACTGACACCAATCCGGTGCCAGACAAGAAAAAACAATGTAGCAGATCTGAATGGATCCCACGAGTTGATATG----------------------TCACATCTGTTTCTCGTCAACAAACAAATCAATCACTTGCCAGTTATGCAAAC-TTTAAGGTTTGTTCTAAGTGAATGA-----------------TGTTCTTCAAATGACGTTTTGAAACTAC------TCAGAAACACACCTTAAAAGTATTCCAATTGGGCAACGAACGTGAAAGA-TATCCAAATGCAGGAATTCGTTGATGGCGATATCCAGGACGGTGGACAGTAACTTTTTGGGACGGACG----------ACGGTTAATACTTT--CAAATTT-CAGAACAGAACAGTTGAAACGGGAGGACGGTTCGATGTTGCCATGATGGCCGACAGTCTAGATGGTGAGTGTGCGATGTTC
Nesticus_nahaunus_Mexico_G2881 ---------GACTA-TTTTTAACATAATAAAATTCATTTTATTTTAATAGTGCAGTTCAATCAATAACCTCTTCTTAATTTAAATAATACTGCTAAATAGATAGAATTAAAAACTATTTATCTTTTCTATTTATTGACTGAACTCTTTTCTGAGATTCCGAATTATTTCAAGTAAGGTGTAACCTTCAATTTATAAGATATTAATATCTGAAAAATTGCACAACCGTATTTATAAAAGAGAGAGAGTAGGCAATGTTATTTTCAAGTATAAATATTTTGAACTCACCAGGTAATCATCTATTCTTCTTTCGTACTGATAACCCCTTTGCACTTTCGTCGCATTCAGAGCATGAGTAATGTGGAGAGCACTGGCATCAAAGCGACCTGCCATGTGGTCGCGGTTTCTAATATCCGGCTCGTGTGTCCTGGGAGAGGACAGGGCACTTTTGATGCCCAGGGCATCGGCATCGAATGTACCCTTGCCGAAACCCCGGATCTGATCATTCACCAAGTGGTTTGTTTTGGGCACACTCAGAGCCGCTTTGATGCCCACTGACATCCCATCGAGATGTCCTGGTCCAGTCTTGGGCATGTGGCTCTGACAGTACACCTCCTTGTCGTCCTGGTCTTGTTGGTTGTTGTAGTAGGTCCTCAGCGTCAGTTTTGTCCCGCAGACCAAGCACTTGAAGCATCCCTGGTGGAAGAAAGTGAAGTCCTTCAGGGGTCCCACTTTGTCCACCTGGTACACAGTTTGTCCACACCTCAGGCAACTGTTCTCGTATCGATTCATGGTCTGATACTGTCTGGACGGGGTTTCACTTATGAACACCATTCATATTTCGAAAGGGCACCGGAGTCAATAAAAAATCAATCACTTTTTGAATCTTTTACTGACACCAATCCGGTGTCAGATCAAAACAAGCAATGTGACCGCTATGTCTGGACGCTATAATTGAAGATGACGAAACAGCAAAAAGCACTTATTGCAGGTGGTTACCATCAACAAACCAATCAATCACTTTCGGGTTTTACAATCCTGTAAGATTTGTTCCAACTGATTAAAGTCTCGAATATCTTGGTGAAG----GAGGATTTCTGTCACCCACAGTCTACCAAACACACACTTTAAAACTATTCCAATTCGGTTAAGCACTTAAAAGAATATCCAAAAGCGATGATTTAGAAATAGAGTTCTGACAACCGCTACACAGTACACTTTTGGGATGGACGGCGGTTGGAGACGGTTAATATTTTTTCGAATTTTCAGAAGAGAACAGGTGAAACGGGCGAACGAGGGTATGTTGCCATGATGGCCGACAGCCTAGCTAGAGAGTGTGAGATGTCC
Nsilvestrii_Hellgate_N1108 --------------TTCTACAACATTGCACAATATACTACATTGCAATTATTCAGGATATTAAACTAATTTTTGTAAATTCACACAATTATGGTATTTCAATACTTTTAAAAAATAACAATATTCAAAAATTTTACATGAAAATATTGCTAAATATTGTACAATATCGCGCGT--------------ACTATGTGCGATATCAACGTTCGCGATATTGTACAACAATATGTACAATACAGACGTTGTACACGAAACTATTTTCTAAAGTAAACATGTCAAACTCACCAGGTAGTCATCTATTCTCCTTTCATACTGGTAACCCCGTTGCACTTTCGTCGCATTCAGAGCATGGGTGATGTGGAGTGCACTGGCATCAAAGCGACCTGCCATATGATCCCGATTTCTAATATCCGGCTCATGTGTCCGGGGAGAAGACAGGGCACTTTTGATACCCAGGGCATCGGCATCGAACGTACCCTTGCCGAACCCCCGGATCTGATCATTCACCAAATGGTTTGTTTTGGGAACACTTAGAGCTGCCTTGATGCCCACGGACATGCCATCCAGGTGTCCTGGTCCAGTCTTTGGCATATGGCTCTGACAGTAAACTTCCTTGTCATCCTGGTCTTGCTGGTTGTTGTAGTAGGTCCGAAGGGTCAATTTTGTCCCACAGACCAGACACTTGAAACATCCCTGGTGGAAAAAAGTGAAGTCCTTCAGAGGTCCCACTTTGTCCACCTGGTAGACCGTTTGTCCACATCTCAGACAACTATTCTCGTATCGATTCATGGTCTGATACTGTCTGGATGGCGTTTCACTTATGAACACCATTCATATTTCGAATAGACACAGGGGTAAACGAAATATCAATCACTTC-TGAATCTTGTACTGGCACCAATCCGGTGTCAGATAACAACAAG-----TGACAGATCCCTCGGGATGTT---AACGAAGTTGACGAAACAGC-AGAAGCACTA-CTACAGCTGGTTCCCGTCAACAAATCAATCAATCACTTTTGG-TTGTACAATCC-ATGAGATTTGTTCCAATAGAAGGT-------GCTTTTTTTTTCTTATTCAAATGACGTCTGCCACCCACAGTTCATCAGAAGCACACTTTGAAACTATTCCAATTCGGTTAGGTACCTAAAAAAATATCCAAACGTGGTGATTCAGGGATGGAATTGTGAGAACCAGTACACAATAAA-TTTCAGGATGGACGACGGTTAGCGACGGTTAATATTTT--CGAATTT--AGAAGAGAACAGGTGAAACGAGAGGACCGAGGGATGTTGCCATTATGGCCGACAGCCTAGCTGGAGAGTGTGAGATGCTC
Narcheri_Cheaha_N023 --------------------------------------------------------------------------------------------------------------------TTTACCTTTTCAATTTATTCACTGAACTCTTCTCTGATATCCTAAATTATTTTACGTAAGGCGCAACCTTTAATTTATAAGATATAAATCTATGACAAATTTTACCACCGTATTTACAAACAGAAAAGTGTAGCCAATACTATTTTAAAATATAAATATTTCGAACTCACCAGGTAATCATCTATTCTTCTTTCATACTGATAACCCCTTTGCACTTTCGTCGCATTCAGGGCATGGGTAATATGAAGAGCACTGGCATCAAAGCGACCTGCCATGTGGTCGCGATTTCTAATATCCGGCTCGTGCGTCCTGGGCGAGGACAGGGCACTTTTGATGCCCAGGGCATCGGCATCGAATGTACCCTTGCCGAAACCCCGGATCTGATCATTCACCAAGTGGTTTGTTTTGGGGACACTCAGAGCCGCCTTGATACCCACAGACATCCCATCGAGATGTCCTGGTCCAGTCTTGGGCATGTGGCTCTGGCAGTACACTTCCTTGTCGTCCTGGTCTTGTTGGTTGTTGTAGTAGGTCCTCAGGGTCAGTTTTGTTCCGCAGACCAGGCACTTGAAGCATCCCTGGTGGAAGAAAGTGAAGTCCTTCAGGGGTCCCACTTTGTCCACCTGGTACACGGTCTGACCACACCTCAGGCAACTGTTCTCGTATCGGTTCATGGTCTGATACTGTCTGGACGGGCTTTCACTTATGAACACCATTCATATTTTGAAAGGGCACCGGAGTCAATAAAAGATCAATCACTCTTTGAATATTTGACTGACATCAATTCGGTGCCAGATCAAAACAAGCAATGTGACCGATCTGTCTGGGTGCTGTAATTGAAGATGACGAAACAGCAAGAAGCACTTATTGCAGGTGGTTACCATCAACAAATCAATCAATCACTTTCGGGTTTTACAATCCTGTAAGATTTGTTCCAACTGATTGAAGTCTCGAATATCTTGGTGTCCTCCGAATGATGTCTGTCACCCACAGTCCACCAGAAACGCACTTTAAACCTATTCCAATCCGGTTGAGTACCTAAAAGAATATCCAAACGCGATGATTCAGGAATGGAGTTTTGACAACCGCTACACAGTACACGTTTGGGATGGACGGCGGTTGTAAACGGTTAATATTTTTTCGAATTTTTAGAAGAGAACAGGTGAAACGGGAGAACGGGTGTTTGTTGCCACGATGGCCGACAGCCTAGCTAGAGAGTGTGAGATGTTC
Nbarri_Bishop_N1072 ---------------------------------TTATTTAATTTTAATAGTTCAGTTAATTCACTAACCTCTACTTAATTTAAATAACACTGCTAAATGGATAGAATTAAAAAATATTTACTTTTTCAATTTATTCACTGAACTC------GATATCCTAAATTATTTTATGTAAGGTGCAACCTTCAATTTATAAGATATTAATATCTGAAAAATTGTACGACCGTATTTACAAA-AAAAAAATGTAGACAATACTATTTTAAAATATAAATATTTCGAACTCACCAGGTAATCATCTATTCTTCTTTCGTACTGATAACCCCTTTGCACTTTCGTCGCATTCAGGGCATGGGTAATGTGAAGAGCACTGGCATCAAATCGACCAGCCATGTGGTCGCGATTTCTAATATCCGGCTCGTGCGTCCTGGGCGAGGACAGGGCACTTTTGATGCCCAGGGCATCGGCATCGAATGTACCCTTGCCAAATCCCCGGATCTGATCATTCACCAAGTGGTTTGTTTTGGGCACACTCAGAGCTGCCTTGATACCCACGGACATCCCATCGAGATGTCCTGGTCCAGTCTTGGGCATGTGGCTCTGACAGTACACTTCCTTGTCCTCCTGGTCTTGTTGGTTGTTGTAGTAGGTCCTCAGGGTCAGTTTTGTTCCGCAGACCAGGCACTTGAAGCATCCCTGGTGGAAGAAAGTGAAGTCCTTCAGGGGTCCCACTTTGTCCACCTGGTACACGGTTTGTCCACACCTCAGGCAAGTGTTCTCGTATCGGTTCATGGTCTGATACTGTCTGGACGGGGTTTCACTTATGAACACCATTCATATTTCGAAAGGGCACCGGAGTCAATAAAAGATCAATCACTCTTTGAATATTTGACCGAC-CCAATTCGGTGCCAGATCAAAACAAGCAACGTGACCGATCTGTCTGGATGCTATAATTGAAGATGACGAAACAGCAAAAAGCACTTATCGCAGGTGGTTACCATCAACAAATCAATCAATCACTTTCGGGTTTTACAATCCTGTAAGATTTGTTCCAACTGATTGAAGTCTCGAATATCTTGGTGTTCTTCGAATGATGTCTGTCACCCACAGTCCACCAGAAACGCACTTTAAAACTATTCCAATCCGGATGAGTACCTAAAAGAATATCCAAACGCGATGATTCAGAAATGGAGTTCTGACAACCGGTACA-AGTACACTTTTGGGATGGACGGCGGTTGGAAACGGTTAATATTTTTTCGAATTTTTAGAAGGGAACAGGCGAAACGAGAGAACGGGTGTTTGTTGCCATGATGGCCGACAGCCTAGCTAGAGAGTGTGAGATGTTC
Nbarri_LostCoveCave_N0065 ------------------------------------------------------------------------------------------------------------AAAAAATATTTACTTTTTCAATTTATTCACTGAACTC------GATATCCTAAATTATTTTATGTAAGGTGCAACCTTCAATTTATAAGATATTAATATCTGAAAAATTGTACGACCGTATTTACAAA-AAAAAAATGTAGACAATACTATTTTAAAATATAAATATTTCGAACTCACCAGGTAATCATCTATTCTTCTTTCGTACTGATAACCCCTTTGCACTTTCGTCGCATTCAGGGCATGGGTAATGTGAAGAGCACTGGCATCAAATCGACCAGCCATGTGCTCGCGATTTCTAATATCCGGCTCGTGCGTCCTGGGCGAGGACAGGGCACTTTTGATGCCCAGGGCATCGGCATCGAATGTACCCTTGCCAAATCCCCGGATCTGATCATTCACCAAGTGGTTTGTTTTGGGCACACTCAGAGCTGCCTTGATACCCACGGACATCCCATCGAGATGTCCTGGTCCAGTCTTGGGCATGTGGCTCTGACAGTACACTTCCTTGTCCTCCTGGTCTTGTTGGTTGTTGTAGTAGGTCCTCAGGGTCAGTTTTGTTCCGCAGACCAGGCACTTGAAGCATCCCTGGTGGAAGAAAGTGAAGTCCTTCAGGGGTCCCACTTTGTCCACCTGGTACACGGTTTGTCCACACCTCAGGCAAGTGTTCTCGTATCGGTTCATGGTCTGATACTGTCTGGACGGGGTTTCACTTATGAACACCATTCATATTTCGAAAGGGCACCGGAGTCAATAAAAGATCAATCACTCTTTGAATATTTGACCGACACCAATTCGGTGCCAGATCAAAACAAGCAACGTGACCGATCTGTCTGGATGCTATAATTGAAGATGACGAAACAGCAAAAAGCACTTATCGCAGGTGGTTACCATCAACAAATCAATCAATCACTTTCGGGTTTTACAATCCTGTAAGATTTGTTCCAACTGATTGAAGTCTCGAATATCTTGGTGTTCTTCGAATGATGTCTGTCACCCACAGTCCACCAGAAACGCACTTTAAAACTATTCCAATCCGGATGAGTACCTAAAAGAATATCCAAACGCGATGATTCAGAAATGGAGTTCTGACAACCGGTACA-AGTACACTTTTGGGATGGACGGCGGTTGGAAACGGTTAATATTTTTTCGAATTTTTAGAAGGGAACAGGCGAAACGAGAGAACGGGTGTTTGTTGCCATGATGGCCGACAGCCTAGCTAGAGAGTGTGAGATGTTC
Nbarri_eyed_ClayCave_G2082 TGTAGTCAAAAGAATTTTTTAATTTAATGAAATTTATTTAATTTTAATAGTTCAGTTAATTGAATAACCTCTACTTAATTTAAATAACACTGCTACAAAAATAGAATTAAAAAATATTTACCTTTTCAATTTCTTCACTGAATTCTTTTCTGATATCCTAAATTATTTTATGTAAGGTGCAACCTTCAATTTATAAGATATTAATATCTGAAAAATTGTACGACCGTATTTACAAAC-AAAAAGTGTAGACAATACTATTTTAAAATATAAATATTTGGAACTCACCAGGTAATCATCTATTCTTCTTTCGTACTGATAACCCCTTTGCACTTTCGTCGCATTCAGGGCATGGGTAATGTGAAGGGCACTGGCATCAAATCGACCTGCCATGTGGTCGCGATTTCTAATATCCGGCTCGTGCGTCCTGGGCGAGGACAGGGCACTTTTGATGCCCAGGGCATCGGCATCGAATGTACCCTTGCCAAATCCCCGGATCTGATCATTCACCAAGTGGTTTGTTTTGGGCACACTCAGAGCTGCCTTGATACCCACAGACATCCCATCCAGATGTCCTGGTCCAGTCTTGGGCATGTGGCTCTGACAGTACACTTCCTTGTCGTCCTGGTCCTGTTGGTTGTTGTAGTAGGTCCTCAGGGTCAGTTTTGTTCCGCAGACCAGGCACTTGAAGCATCCCTGGTGGAAGAAAGTGAAGTCCTTCAGAGGTCCCACTTTGTCCACCTGGTACACGGTTTGTCCACACCTCAGGCAACTGTTCTCGTATCGGTTCATGGTCTGGTACTGTCTGGACGGGGTTTCACTTATGAACACCATTCATATTTCGAAAGGGCGCCGGAGTCAATAAAAGATCAATCACTCTTTGAATATTTGACCGACACCAATTCGGTGCCAGATCAAATCAAGTAATGTGACCGATCTGTCTGGGCGCTATAATTGAAGATGACGAAACAGCACAAAGCACTTATCGCAGGTGGTTACCATCAACAAATCAATCAATCACTTTCGGGTTTTACAATCCTGTAAGATTTGTTCCAACTGATTGAAGTCTCGAATATCTTGGTGTTCTTCGAATGATGTCTGTCACCCACAGTCCACCAGAAACGCACTTTAAAACTATTCCAATCCGGATGAGTACCTAAAAGAATATCCAAACGCGATGATTCCGGGATGTAGTTCTGACAACCGGTACACAGTACACTTTTGGGATGGACGGCGGTTGGAAACGGTTAATATTTTTTCGAATTTTTAGAAGGGAACAGGTGAAACGAGAGAACTGGTGTTTGTTGCCATGATGGCCGACAAC------------------------
Nbarrowsi_Gregorys_N270 --------AAAGAATTTTTTAATTTAATGAAATTTATTTAATTTTAATAGTTCAGTTAATTCAATAACCTCTACTTAATTTAAATAACACTGCTAAATAGATAGAATTAAAAAATATTTACCTTTTAAATTTATTCACTGAACTCATTTCTGATATCCTAAATTATTTTATGTAAGGTGCAACCTTCAATTTATAAGATATTAATATCTGAAAAATTGTACGACCATATTTACAAACAAAAAAGTGTAGACAATACTATTTTAAAATATAAATATTTCGAACTCACCAGGTAATCATCTATTCTTCTTTCGTACTGATAACCCCTTTGCACTTTCGTCGCATTAAGGGCATGGGTAATGTGAAGGGCACTGGCATCAAAGCGACCTGCCATGTGGTCGCGATTTCTAATATCCGGCTCGTGCGTCCTGGGCGAGGACAGGGCACTTTTGATGCCCAGGGCATCAGCATCGAATGTACCCTTGCCAAATCCCCGGATCTGATCATTCACCAAGTGGTTTGTTTTGGGCACACTCAGAGCTGCCTTGATACCCACGGACATCCCATCGAGATGTCCTGGTCCAGTCTTGGGCATGTGGCTCTGACAGTACACTTCCTTGTCGTCCTGGTCTTGTTGGTTGTTGTAGTAGGTCCTCAGAGTCAGTTTTGTTCCGCAGACCAGGCACTTGAAGCATCCCTGGTGGAAGAAAGTGAAGTCCTTCAGGGGTCCCACTTTGTCCACCTGATACACAGTTTGTCCGCACCTTAGGCAACTGTTCTCGTATCGGTTCATGGTCTGATACTGTCTGGACGGGGTTTCACTTATGAACACCATTCATATTTCGAAAGGGCACCGGAGTCAATAAAAGATCAATCACTCTTTGAATATTTGACCGACACCAATTCGGTGCCAGATCAAAACAAGCAATGTGACCGATCTGTCTGGATGCTATAATTGAAGATGACGAAACAGCAAAAAGCACTTATCGCAGGTGGTTACCATCAACAAATCAATCAATCACTTTCGGGTTTTACAATCCTGTAAGATTTGTTCCAACTGATTGAAGTCTCGAATATCTTGGTGTTCTTCGAATGATGTCTGTCACCCACAGTCCACCAGAAACGCACTTTGAAACTATTCCAATCCGGTTGAGTACCTAAAAGAATATCCAAACGCGATGATTCAGGAATTGAGTTCTGACAACCGGTACACAGTACACTTTTGGGATGGGCGGCGGTTGGAAACGGTTAATATATTTTCGAATTTTTAGAAGA---------AAACGGCAGGACGGGTGTATGTTACCATGATGGCCGACAGCCTAGCT------------------
Nbarrowsi_Tuckaleechee_N360 TGAAGTCAAAAGAATTTTTTAATTTAATGAAATTTATTTAATTTTAATAGTTCAGTTAATTCAATAACCTCTACTTAATTTAAATAACACTGCTAAATAGATAGAATTAAAAAATATTTACCTTTTAAATTTATTCACTGAACTCATTTCTGATATCCTAAATTATTTTATGTAAGGTGCAACCTTCAATTTATAAGATATTCATATCTGAAAAATTGTACGACCATATTTACAAACAAAAAAGTGTAGACAATACTATTTTAAAATATAAATATTTCGAACTCACCAGGTAATCATCTATTCTTCTTTCGTACTGATAACCCCTTTGCACTTTCGTCGCATTAAGGGCATGGGTAATGTGAAGGGCACTGGCATCAAAGCGACCTGCCATGTGGTCGCGATTTCTAATATCCGGCTCGTGCGTCCTGGGCGAGGACAGGGCACTTTTGATGCCCAGGGCATCAGCATCGAATGTACCCTTGCCAAATCCCCGGATCTGATCATTCACCAAGTGGTTTGTTTTGGGCACACTCAGAGCTGCCTTGATACCCACGGACATCCCATCGAGATGTCCTGGTCCAGTCTTGGGCATGTGGCTCTGACAGTACACTTCCTTGTCGTCCTGGTCTTGTTGGTTGTTGTAGTAGGTCCTCAGAGTCAGTTTTGTTCCGCAGACCAGGCACTTGAAGCATCCCTGGTGGAAGAAAGTGAAGTCCTTCAGGGGTCCCACTTTGTCCACCTGATACACAGTTTGTCCGCACCTTAGGCAACTGTTCTCGTATCGGTTCATGGTCTGATACTGTCTGGACGGGGTTTCACTTATGAACACCATTCATATTTCGAAAGGGCACCGGAGTCAATAAAAGATCAATCACTCTTTGAATATTTGACCGACACCAATTCGGTGCCAGATCAAAACAAGCAATGTGACCGATCTGTCTGGATGCTATAATTGAAGATGACGAAACAGCAAAAAGCACTTATCGCAGGTGGTTACCATCAACAAATCAATCAATCACTTTCGGGTTTTACAATCCTGTAAGATTTGTTCCAACTGATTGAAGTCTCGAATATCTTGGTGTTCTTCGAATGATGTCTGTCACCCACAGTCCACCAGAAACGCACTTTGAAACTATTCCAATCCGGTTGAGTACCTAAAAGAATATCCAAACGCGATGATTCAGGAATTGAGTTCTGACAACCGGTACACAGTACACTTTTGGGATGGGCGGCGGTTGGAAACGGTTAATATATTTTCGAATTTTTAGAAGA---------AAACGGCAGGACGGGTGTATGTTACCATGATGGCCGACAGCCTAGCTAGTGA-------------
Nbishopi_DryFalls_N150 ------------------------------------------------------------------ACCTCTACTTAATTTAAATAACACTGCTAAATAGATAGAATTAAAAAATATTTACCTTTTCAATTTCTTCACTGAACTCTTTTCTGATATCCTAAATTATTTTATGTAAGGTACAACCCTCAATTTATAAGATATTAATATCTGAAAAATTGTACGACCGTATTTACAAACAAAAAAGTGTAGACAATACTATTTTAAAATATAAATATTTCGAACTCACCAGGTAATCATCTATTCTTCTTTCGTACTGATAACCCCTTTGCACTTTCGTCGCATTCAGGGCATGGGTAATGTGAAGAGCACTGGCATCAAAACGACCAGCCATGTGGTCGCGATTTCTAATATCCGGCTCGTGCGTCCTGGGCGAGGACAGGGCACTTTTGATGCCCAGGGCATCGGCATCGAATGTACCCTTGCCAAATCCCCGGATTTGATCATTCACCAAGTGGTTTGTTTTGGGCACACTCAGAGCTGCCTTGATACCCACGGACATCCCATCGAGATGTCCTGGTCCAGTCTTGGGCATGTGACTCTGACAGTAAACTTCCTTGTCGTCCTGGTCTTGTTGGTTGTTGTAGTAGGTCCTCAGGGTCAGTTTTGTTCCGCAGACCAGGCACTTGAAGCATCCCTGGTGGAAAAAAGTGAAGTCCTTCAGGGGTCCCACTTTGTCCACCTGGTACACGGTTTGTCCACACCTCAGGCAACTGTTCTCGTATCGGTTCATGGTCTGATACTGTCTGGACGGGGTTTCACTTATGAACACCATTCATATTTCGAAAGGGCACCGGAGTCAATAAAAGATCAATCACTCTTTGAATATTTGACCGACACCAATTCGGTGCCAGATCAAAACAAGCAATGTGACCGATCTGTCTGGATGCTATAATTGAAGATGACGAAACAGCAAAAAGCACTTATCGCAGGTGGTTACCATCAACAAATCAATCAATCACTTTCGGGTTTTACAATCCTGTAAGATTTGTTCCAACTGATTGAAGTCTCGAATATCTTGGTGTTCTTCGAATGATGTCTGTCACCCACAGTCCACCTGAAACGCACTTTAAAACTATTCCAATACGGTTGAGTACCTAAAAGAATATCCAAACGCGATGATTCAGGAATGGAGTTCTGACGACCGGTACACAGTACACTTTTGGGATGGACGGCGGTTGGAAACGGTTTCTATTTTTTCGAATTTTTAGAAGGGAACAGGAGAAACGAGAGAACGGGTGTTTGTTGCCATGATGGCCGACAGCCTAGCTAGAGAG------------
Nbishopi_StandingIndian_N131 TGAGGTCAAAACAAATTTTTAATTTAATGAAATTTATTTAATTTTAATAGTTCAGTTAATTCAATAACCTCTACTTAATTTAAATAACACTGCTAAATAGATAGAATTAAAAAATATTTACCTTTTCAATTTATTCACTAAACTC------GATACCCTAAATTATTTTATGTAAGGGACAACCTTCAATTTATAAGATATTAATATCTGAAAAATTGTACGACCGTCTTTACAAACAAAAAAGTGTAGACAATACTATTTTAAAATATAAATATTTCGAACTCACCAGGTAATCGTCTATTCTTCTTTCGTACTGATAACCCCTTTGCACTTTCGTCGCATTCAGGGCATGGGTAATGTGAAGAGCACTGGCATCAAATCGACCAGCCATGTGGTCGCGATTTCTAATATCCGGCTCGTGCGTCCTGGGCGAGGACAGGGCACTTTTGATGCCCAGGGCATCGGCATCGAATGTACCCTTGCCAAATCCCCGGATCTGATCATTCACCAAGTGGTTTGTTTTGGGCACACTCAGAGCTGCCTTGATACCCACGGACATCCCATCGAGATGTCCTGGTCCAGTCTTGGGCATGTGACTCTGACAGTAAACTTCCTTGTCGTCCTGGTCTTGTTGGTTGTTGTAGTAGGTCCTCAGGGTCAGTTTTGTTCCGCAGACCAGGCACTTGAAGCATCCCTGGTGGAAGAAAGTGAAGTCCTTCAGGGGTCCCACTTTGTCCACCTGGTACACGGTTTGTCCACACCTCAGGCAACTGTTCTCGTATCGGTTCATGGTCTGATACTGTCTGGACGGGGTTTCACTTATGAACACCATTCATATTTCGAAAGGGCACCGGAATCAATAAAAGATCAATCACTCTTTGAATATTTGACCGACACCAATTCGGTGCCAGATCAAAACAAGCAATGTGACCGATCTGTCTGGATGCTATAATTGAAGATGACGAAACAGCAAAAAGCACTTATCGCAGGTGGTTACCATCAACAAATCAATCAATCACTTTCGGGTTTTACAATCCTGTAAGATTTGTTCCAACTGATTGAAGTCTCGAATATCTTGGTGTTCTTCGAATGATGTCTGTCACCCACAGTCCACCAGAAACGCACTTTAAAACTATTCCAATACGGTTGAGTACCTAAAAGAATATCCAAACGCGATGATTCAGGAATGGAGTTCTGACAACCGGTACACAGTACACTTTTGGGATGGACGGCGGTTGGAAACGGTTAATATTTTTTCGAATTTTTAGAAGGGAACAGGTGAAACGAGAGAACGGGTGTTTGTTGCCATGATGGCCGACAGCCTAGCTAGAGAGTGTGAGATGTTC
Nbrimleyi_NewberryCr_N984 -----------------TTTAATTTAATGAAATTTATTTAATTTTAATAGTTCAGTTAATTCAATAACCTTTACTTAATTTAAATAACACTACTAAATAGATAGAATTAAAAAATATTTACCTCTTCAATTTATTCACTGAACTCTTTTCTGATATCCTAAAGTATTTTATGTAAGGTGCAACCTTTAATTTATAAGATATTAATATCTAAAAAATTATATGACCGTATTTACAAACAAAAAAGTGTAGACAATACTATTTTAAAATATAAGTATTTCGAACTCACCAGGTAATCATCTATTCTTCTTTCGTACTGATAACCCCTTTGCACTTTCGTCGCATTCAGGGCATGGGTAATATGAAGAGCACTAGCATCAAATCGACCTGCCATGTGGTCGCGATTTCTAATATCCGGCTCGTGCGTCCTGGGCGAGGACAGGGCACTTTTGATGCCCAGGGCATCGGCATCGAATGTACCCTTGCCAAATCCCCGGATCTGATCATTCACCAAGTGGTTTGTTTTGGGCACACTCAGAGCTGCCTTGATACCCACAGACATCCCATCGAGATGCCCTGGTCCTGTCTTGGGCATGTGACTCTGACAGTACACTTCCTTGTCGTCCTGGTCTTGTTGGTTGTTGTAGTAGGTCCTCAGAGTCAGTTTTGTTCCGCAGACCAAGCACTTGAAGCATCCCTGGTGGAAGAAAGTGAAGTCCTTCAGGGGTCCCACTTTGTCCACCTGGTACACGGTTTGTCCACACCTCAAGCAACTGTTCTCGTATCGGTTCATGGTCTGATACTGTCTGGACGGGGTTTCACTTATGAACACCATTCATATCTCGAAAGGGCACCGGAGTCAATAAAAGATCAATCACTCTTTGAATATTTGACCGACACCAATTCGGTGCCAGATCAAAACAAGCAATGTGACCGATCTGTCTGGATGCTATAATTGAAGATGACGAAACAGTAAAAAGCACTTATCGCAGGTGGTTACCATCAACAAATCAATCAATCACTTTCGGGTTTTACAATCCTGTAAGATTTGTTCCAACTGATTGAAGTCTCGAATATCTTGGTGTTCTTCGAATGATGTCTGTCACCCACAGTCCACCAGAAACGCACTTTAAAACTATTCCAATCCG---------------------------------------------------------------------------------------------------------------------------------------------------------------------------------------------------------
Nbrimleyi_RumblingBald_N241 TGAAGTCAAAAGAATTTTTTAATTTAATGAAATTTATGTAATTTTAATAGTTCAGTTAATTCAATAACCTTTACTTAATTTACATAACACTGCTAAATAGATAGAATTAAAAAATATTTACCTCTTCAATTTATTCACTGAACTCTTTTCTGATATCCTAAAGTATTTTATGTAAGGTGCAACCTTTAATTTATAAGATATTAATATCTAAAAAATTGTACGACCGTATTTACAAACAAAAAAGTGTAGACAATACTATTTTAAAATATAAGTATTTCGAACTCACCAGGTAATCATCTATTCTTCTTTCGTACTGATAACCCCTTTGCACTTTCGTCGCATTCAGGGCATGGGTAATATGAAGAGCACTAGCATCAAATCGACCTGCCATGTGGTCGCGATTTCTAATATCCGGCTCGTGCGTCCTGGGCGAGGACAGGGCACTTTTGATGCCCAGGGCATCGGCATCGAATGTACCCTTGCCAAATCCCCGGATCTGATCATTCACCAAGTGGTTTGTTTTGGGCACACTCAGAGCTGCCTTGATACCTACAGACATCCCATCGAGATGCCCTGGTCCTGTCTTGGGCATGTGACTCTGACAGTACACTTCCTTGTCGTCCTGGTCTTGTTGGTTGTTGTAGTAGGTCCTCAGGGTCAGTTTTGTTCCGCAGACCAAGCACTTGAAGCATCCCTGGTGGAAGAAAGTGAAGTCCTTCAGGGGTCCCACTTTGTCCACCTGGTACACGGTTTGTCCACACCTCAAGCAACTGTTCTCGTATCGGTTCATGGTCTGATACTGTCTGGACGGGGTTTCACTTATGAACACCATTCATACCTCGAAAGGGCACCGGAGTCAATAAAAGATCAATCACTCTTTGAATATTTGACCGACACCAATTCGGTGCCAGATCAAAACAAGCAATGTGACCGATCTGTCTGGATGCTATAATTGAAGATGACGAAACAGCAAAAAGCACTTATCGCAGGTGGTTACCATCAACAAATCAATCAATCACTTTCGGGTTTTACAATCCTGTAAGATTTGTTCCAACTGATTGAAGTCTCGAATATCTTGGTGTTCTTCGAATGATGTCTGTCACCCACAGTCCACCAGAAACGCACTTTAAAACTATTCCAATCCGGTTGAGTACATAAAAGAATATCCAAACGCGATGATTCAGGAATGGAGTTCTGACAACCGGTACACAGTACACTTTTGGGATGGACGGCGGTTGGAAACGGTTAATATTTTTTCGAATTTTTAGGAGGGAACAGATGAAACGAGAGAACGGGTGTTTGTTGCCATGATGGCCGACAGCCTAGCTGGAGAGTGTGAGATGTTC
Ncanei_Egypt_N958 -------------------------------------------------------------------------------------------------------------------------------------------------------------------------------GGTGCAACTTTTAATTTATAAGATATTAATATCTAAAAAATTGTACGACCGTATTTACAAACAAAAAAGTGTAGACAATACTATTTTAAAATATAAGTATTTCGAACTCACCAGGTAATCATCTATTCTTCTTTCGTACTGATAACCCCTTTGCACTTTCGTCGCATTCAGGGCATGGGTAATATGAAGAGCACTAGCATCAAATCGACCAGCCATGTGGTCGCGATTTCTAATATCCGGCTCGTGCGTCCTGGGCGAGGACAGGGCACTTTTGATGCCCAGGGCATCGGCATCGAATGTACCCTTGCCAAATCCCCGGATCTGATCATTCACCAAATGGTTTGTTTTGGGCACACTCAGAGCTGCCTTGATACCCACAGACATCCCATCGAGATGCCCTGGTCCTGTCTTGGGCATGTGGCTCTGACAGTACACTTCCTTGTCGTCCTGGTCTTGTTGGTTGTTGTAGTAGGTCCTCAGGGTCAGTTTTGTTCCGCAGACCAAGCACTTGAAGCATCCCTGGTGGAAGAAAGTGAAGTCCTTCAGGGGTCCCACTTTGTCCACCTGGTACACGGTTTGTCCACACCTCAAGCAACTGTTCTCGTATCGGTTCATGGTCTGATACTGTCTGGACGGGGTTTCACTTATGAACACCATTCATATCTCGAAAGGGCACCGGAGTCAATAAAAGATCAATCACTCTTTGAATATTTGACCGACACCAATTCGGTGCCAGATCAAAACAAGCAATGTGACCGATCTGTCTGGATGCTATAATTGAAGATGACGAAACAGCAAAAAGCACTTATCGCAGGTGGTTACCATCAACAAATCAATCAATCACTTTCGGGTTTTACAATCCTGTAAGATTTGTTCCAACTGATTGAAGTCTCGAATATCTTGGTGTTCTTCGAATGATGTCTGTCACCCACAGTCCACCAGAAACGCACTTTAAAACTATTCCAATCCGGTTGAGTACCTAAAAGAATATCCAAACGCGATGATTCAGGAATGGAGTTCTGACAACCGGTACACAGTACACTTTTGGGATGGACGGCGGTTGGAAACGGTTAATATTTTTTCGAATTTTTAGGAGGGAACAGATGAAACGAGAGAACGGGTGTTTGT-------------------------------------------
Ncarolinensis_Grandfather_N218 TGAAGTCAAAAGAATTTTTTAATTTAATGAAATTTATTTAATTTTAATAGTCCAATTAATTCAATAACCTCTACTTAATTTAAATAACCCTGTAAAATAGATAGAATTAAAAAATATTTACCTTTTCAATTTCCTCACTGAATTCTTTTCTGATATCCTAAATTATTTCATGTGAGGTGCAACCTTCAATTTATAAGATATTAATATCTGAAAAATTGTACGACCGTATTTACAAACAGAAAAGTGTAGACAATACTATTTTAAAATATAAATATTTCGAACTCACCAGGTAATCATCTATTCTTCTTTCGTACTGATAACCCCTTTGCACTTTCGTCGCATTCAGGGCATGGGTAATGTGAAGGGCACTGGCATCAAATCGACCTGCCATGTGGTCGCGATTTCTAATATCCGGCTCGTGCGTCCTGGGCGAGGACAGAGCACTTTTGATGCCCAGGGCATCGGCATCGAATGTACCCTTGCCAAATCCCCGGATCTGATCATTCACCAAGTGGTTTGTTTTGGGCACACTCAGAGCTGCCTTGATACCCACAGACATCCCATCGAGATGTCCTGGTCCAGTCTTGGGCATGTGGCTCTGACAGTACACTTCCTTGTCGTCCTGGTCTTGTTGGTTGTTGTAGTAGGTCCTCAGGGTCAGTTTTGTTCCGCAGACCAGGCACTTGAAGCATCCCTGGTGGAAGAAAGTGAAGTCCTTCAGGGGTCCCACTTTGTCCACCTGGTACACGGTTTGTCCACACCTCAGACAACTGTTCTCGTATCGGTTCATGGTCTGATACTGTCTGGAGGGGGTTTCACTTATGAACACCATTCATATTTCGAAAGGGCACCGGAGTCGATAAAAGATCAATCACTCTTTGAATATTTGACCGACACCAATTCGGTGCCAGATCAAATAAAGGAATGTGACCGATCTGTCTGGATGCTATAATTGAAGATGACGAAACAGCAAAAAGCACTTATCGCAGGTGGTTACCATCAACAAATCAATCAATCACTTTCGGGTTTTACAATCCTGTAAGATTTGTTCCAACTGATTGAAGTCTCGAATATCTTGGTGTTCTTCGAATGATGTCTGTCACCCACAGTCCACCAGAAACGCACTTTAAAACTACTCCAATACGGATGAGTACCTAAAAGAATATCCAAACGCGATGATTCAGGAATGGAGTTCTGACAACCGGTACACGGTACACTTTTGGGATGGACGGCGGTTGGGAACGGTTAATATTTTTTCGAATTTTTAGAAGGGGACAGGTGAAACGAGAGAACGGGTGTTTGTTGCCATGATGGCCGACAGCCTAGCTAGAGAGTGTGAGATGTTC
Ncarolinensis_LinvilleCaverns_N227 ------------------------------------------------------------------------------------------------------------------------------------------------------------------------------------------------------------------------------------------------------------------------------------------------------------------------------------------------------------------------------------------------------------------------------------------------------GGGCACTTTTGATGCCCAGGGCATCGGCATCGAATGTACCCTTGCCAAATCCCCGGATCTGATCGTTCACCAAGTGGTTTGTTTTGGGCACACTCAGAGCTGCCTTGATACCCACAGACATCCCATCGAGATGTCCTGGTCCAGTCTTGGGCATGTGGCTCTGACAGTACACTTCCTTGTCGTCCTGGTCTTGTTGGTTGTTGTAGTAGGTCCTCAGGGTCAGTTTTGTTCCGCAGACCAGGCACTTGAAGCATCCCTGGT-----------------------------------------------------------------------------------------------------------------------------------------------------------------------------------------------------------------------------------------------------------------------------------------------------------------------------------------------------------------------------------------------------------------------------------------------------------------------------------------------------------------------------------------------------------------------------------------------------------------------------------------------------------------------
Ncarteri_English_N031 TGAAGGCAAAACTATTTTTTAATTTAATGAAATTTATTTAATGTTAATAGTTCAGTTAATTCAATAACCTCTACTTAATTTAAATAACACTGCTAAAAAGATATAATTAAAAAATATTTACCTTTTCAATTTATTCACTGAACTCTTTTCTGATATCCTAAATTATTTTATGTAAGGTGCAACCTTCAATTTATATGATATTAATATCTGAAAAATTGTACGACAGTATTTACAAACAAAAAAGTGTAGACAATACTATTTT-AAATATAAATATTTCGAACTCACCAGGTAATCATCTATTCTTCTTTCGTACTGATAACCCCTTTGCACTTTCGTCGCATTCAGGGCATGGGTAATGTGAAGAGCACTGGCATCAAAACGACCAGCCATGTGGTCGCGATTTCTAATATCCGGCTCGTGCGTCCTGGGCGAGGACAGGGCACTTTTGATACCTAGGGCATCGGCATCGAATGTACCCTTGCCAAATCCCCGGATCTGATCATTCACCAAGTGGTTTGTTTTGGGCACACTCAGAGCTGCCTTGATACCCACGGACATCCCATCGAGATGTCCTGGTCCAGTCTTGGGCATGTGACTCTGACAGTACACTTCCTTGTCGTCCTGGTCTTGTTGGTTGTTGTAGTAGGTCCTCAGGGTCAGTTTTGTTCCGCAGACCAGGCACTTGAAGCATCCCTGGTGGAAGAAAGTGAAGTCCTTCAGGGGTCCCACTTTGTCCACCTGGTACACGGTTTGTCCACACCTCAGGCAACTGTTCTCGTATCGGTTCATGGTCTGATACTGTCTGGACGGGGTTTCACTTATGAACACCATTCATATTTCGAAAGGGCACCGAAGTCAATAAAAGATCAATCACTCTTTGAATATTTGACCGACACCAATTCGGTGCCAGATCAAAACAAGCAATGTGACCGATCTGTCTGGATGCTATAATTGAAGATGACGAAACAGCAAAAAGCACTTATCGCAGGTGGTTACCATCAACAAATCAATCAATCACTTTCGGGTTTTACAATCCTGTAAGATTTGTTCCAACTGATTGAAGTCTCGAATATCTTGGTGTTCTTCGAATGATGTCTGTCATCCACAGTCCACCAAAAACGCACTTTAAAACTACTCCAATCCGGATGAGTACCTAAAAGAATATCCAAACGCGATGATTCAGGAATGGAGTTCTGACAACCGGTACACAGTACACTTTTGGGATGGACGGCGGTTGGAAACGGTTAATATTTTTTCGAATTTTTAGAAGGGAACAGGTGAAACGAGAGAACGGGTGTTTGTTGCCATGATGGCCGACAGCCTAGCTAGAGAGTGTGAGATGTTC
Ncarteri_LaurelCave_nearTYPE_N0296 TGAAGGCAAAACTATTTTTTAATTTAATGAAATTTATTTAACGTTAATAGTTCAGTTAATTCAATAACCTCTACTTAATTTAAATAACACTGCTAAAAAGATATAATTAAAAAATATTTACCTTTTCAATTTATTCACTGAACTCTTTTCTGATATCCTAAATTATTTTATGTAAGGTGCAACCTTCAATTTATAAGATATTAACATCTGAAAAATTGCACGACAGTATTTACAAACATTAAAGTGTAGACAATACTATTTT-AAATATAAATATTTCGAACTCACCAGGTAATCATCTATTCTTCTTTCGTACTGATAACCCCTTTGCACTTTCGTCGCATTCAGGGCATGGGTAATGTGAAGAGCACTGGCATCAAAACGACCAGCCATGTGGTCGCGATTTCTAATATCCGGCTCGTGCGTCCTGGGCGAGGACAGGGCACTTTTGATACCTAGGGCATCGGCATCGAATGTACCCTTGCCAAATCCCCGGATCTGATCATTCACCAAGTGGTTTGTTTTGGGCACACTCAGAGCTGCCTTGATACCCACGGACATCCCATCGAGATGTCCTGGTCCAGTCTTGGGCATGTGACTCTGACAGTACACTTCCTTGTCGTCCTGGTCTTGTTGGTTGTTGTAGTAGGTCCTCAGGGTCAGTTTTGTTCCGCAGACCAGGCACTTGAAGCATCCCTGGTGGAAGAAAGTGAAGTCCTTCAGGGGTCCCACTTTGTCCACCTGGTACACGGTTTGTCCACACCTCAGGCAACTGTTCTCGTATCGGTTCATGGTCTGATACTGTCTGGACGGGGTTTCACTTATGAACACCATTCATATTTCGAAAGGGCACCGGAGTCAATAAAAGATCAATCACTCTTTGAATATTTGACCGACACCAATTCGGTGCCAGATCAAAACAAGAAATGTTACCGATCTGTCTGGATGCTATAATTGAAGATGACGAAACAGCAAAAAGCACTTATCGCAGGTGGTTACCATCAACAAATCAATCAATCACTTTCGGGTTTTACAATCCTGTAAGATTTGTTCCAACTGATTGAAGTCTCGAATATCTTGGTGTTCTTCGAATGATGTCTGTCATCCACAGTCCACCAAAAACGCACTTTAAAACTATTCCAATCCGGATGAGTACCTAAAAGAATATCCAAACGCGATGATTCAGGAATGGAGTTCTGACAACCGGTACACAGTACACTTTTGGGATGGACGGCGGTTGGAAACGGTTAATATATTTTCGAATTTTTAGAAGGGAACAGGTGAAACGAGAGAACGGGTGTTTGTTGCCATGATGGCCGACAGCCTAGCTAGAGAGTGTGAGATGTTC
Ncarteri_PilotMtn_G2185 TGAAGGCAAAACCATTTTTTAATTTAATGAAATTTATTTAATGTTAATAATTCAGTTAATTCAATAACCTCTACTTAATTTAAATAACACTGCTAAAAAGATATAATTAAAAAATATTTACCTTTTCAATTTATTCACTGAACTCTTTTCTGATATCCTAAATTATTTTATGTAAGGTGCAACCTTTAATTTATAAGATATTAATATCTGAAAAATTGTACGACAGTATTTACAAACAAAAAAGTGTAGACAATACTATTTT-AAATATAAATATTTCGAACTCACCAGGTAATCATCTATTCTTCTTTCGTACTGATAACCCCTTTGCACTTTCGTCGCATTCAGGGCATGGGTAATGTGAAGAGCACTGGCATCAAAACGACCAGCCATGTGGTCGCGATTTCTAATATCCGGCTCGTGCGTCCTGGGCGAGGACAGGGCACTTTTGATACCTAGGGCATCGGCATCGAATGTACCCTTGCCAAATCCCCGGATCTGATCATTCACCAAGTGGTTTGTTTTGGGCACACTCAGAGCTGCCTTGATACCCACGGACATCCCATCGAGATGTCCTGGTCCAGTCTTGGGCATGTGACTCTGACAGTACACTTCCTTGTCGTCCTGGTCCTGTTGGTTGTTGTAGTAGGTCCTCAGGGTCAGTTTTGTTCCGCAGACCAGGCACTTGAAGCATCCCTGGTGGAAGAAAGTGAAGTCCTTCAGGGGTCCCACTTTGTCCACCTGGTACACGGTTTGTCCACACCTGAGGCAACTGTTCTCGTATCGGTTCATGGTCTGATACTGTCTGGACGGGGTTTCACTTATGAACACCATTCATATTTCGAAAGGGCACCGGAGTCAATAAAAGATCAATCACTCTTTGAATATTTGACCGACACCAATTCGGTGCCAGATCAAAACAAGCAATGTGACCGATCTGTCTGGATGCTATAATTGAAGACGACGAAACAGCAAAAAGCACTTATCGCAGGTGGTTACCATCAACAAATCAATCAATCACTTTCGGGTTTTACAATCCTGTAAGATTTGTTCCAACTGATTGAAGTCTCGAATATCTTGGTGTTCTTCGAATGATGTCTGTCATTCACAGTCCACCAAAAACGCACTTTAAAACTATTCCAATCCGGATGAGTACCTAAAAGAATATCCAAACGCGATGATTCAGGAATGGAGTTCTGACAACCGGTACACA---------------------------------------------------------------------------------------------------------------------------------------
Ncarteri_Pitchfork_N363 TGAGATCAAAACAATTTTTTAATTTAATGAAATTTATTTAATTTTAATAGTTCAGTTAATTCAATAACCTCTACTTACTTTAAATAACACTGCTAAATATATAGAATTAAAAAATATTTACCTCTTTAATTTATTCACTGAACTCTTTTCTGATATCCTAAATTATTTTATGTAAGGTGCAACCTTCAATTTATAAGATATTAATATCTGAGAAATTGTACGACCGTATTTACAAACAAAAAAGTATAGACAATACTATTTTAAAATATAAATATTTCGAACTCACCAGGTAATCATCTATTCTTCTTTCGTACTGATAACCCCTTTGCACTTTCGTCGCATTCAGGGCATGGGTAATGTGAAGGGCACTGGCATCAAATCGACCAGCCATGTGGTCGCGATTTCTAATATCCGGCTCGTGCGTCCTGGGCGAGGACAGGGCACTTTTGATGCCCAGGGCATCGGCATCGAATGTACCCTTGCCAAAACCCCGGATCTGATCATTCACCAAGTGGTTTGTTTTGGGCACACTCAGAGCAGCCTTGATGCCCACGGACATCCCATCGAGATGTCCTGGTCCAGTCTTGGGCATGTGACTCTGACAGTACACTTCCTTGTCGTCCTGGTCTTGTTGGTTGTTGTAGTAGGTCCTCAGGGTCAGTTTTGTTCCGCAGACCAGGCACTTGAAGCATCCCTGGTGGAAGAAAGTGAAGTCCTTCAGGGGTCCCACTTTGTCCACCTGGTACACGGTTTGTCCACACCTCAGGCAACTGTTCTCGTATCGGTTCATGGTCTGATACTGTCTGGACGGGGTTTCACTTATGAACACCATTCATATTTCGAAAGGGCACCGGAGTCAATAAAAGATCAATCACTCTTTGAATATTTGACCGACACCAATTCGGTGCCAGATCAAAACAAGCAATGTGACCGATCTGTCTGGATGCTATAATTGAAGATGACGAAACAGCAAAAAGCACTTATCGCAGGTGGTTACCATCAACAAATCAATCAATCACTTTCGGGTTTTACAATCCTGTAAGATTTGTTCCAACTGATTGAAGTCTCGAATATCTTGGTGTTCTTCGAATGATGTCTATCACCCACAGTCCACCAGAAACGCACTTTAAAACTATTCCAATCCGGATGAGTACCTAAAAGAATATCCAAACGCGATGATTCAGGAATGGAGTTCTGACAACCGGTACACAGTACACTTTTGGGACGGACGGCGGTTGGAAACGGTTAATATTTATTCGAATTTTTAGAAGGGAACAGGTGAAACGAGAGAACGGGTGTTTGTTGCCATGATGGCCGACAGCCTAGCTAGAGAGTGTGAGATGTTC
Ncarteri_WeberCty_N1044 -----------------------------------------------------------------------------------------CTACTAAATAGATAGAATTAAAATATATTTACCTCTTCAATTTATTCACTGAACTCTTTTCTGATATCCTAAATTATTTTATGTAAGGTGCAACCTTCAATTTATAAGATATTAATATCTGAAAAAATGTACGACCGTATTTACAAACAAAAGAGTGTAGACAATACTATTTTAAAATATAAATATTTCGAACTCACCAGGTAATCATCTATTCTTCTTTCGTACTGATAACCCCTTTGCACTTTCGTCGCATTCAGGGCATGGGTAATGTGAAGAGCACTGGCATCAAATCGACCAGCCATGTGGTCGCGATTTCTAATATCCGGCTCGTGCGTCCTGGGCGAGGACAGGGCACTTTTGATGCCCAGGGCATCGGCATCGAATGTACCCTTGCCAAAACCCCGAATTTGATCATTCACCAAATGGTTTGTTTTGGGCACACTCAGAGCTGCCTTGATACCCACGGACATCCCATCGAGATGTCCTGGTCCAGTCTTGGGCATGTGACTCTGACAGTACACTTCCTTGTCGTCCTGGTCTTGTTGGTTGTTGTAGTAGGTCCTCAGGGTCAGTTTTGTTCCGCAGACCAGGCACTTGAAGCATCCCTGGTGGAAGAAAGTGAAGTCCTTCAGGGGTCCCACTTTGTCCACCTGGTACACGGTTTGTCCACACCTCAGGCAACTGTTCTCGTATCGGTTCATGGTCTGATACTGTCTGGACGGGGTTTCACTTATGAACACCATTCATATTTCGAAAGGGCACCGGAGTCAATAAAAGATCAATCACTCTTTGAATATTTGACCGACACCAATTCGGTGCCAGATCAAAACAAGCAACGTGACCGATCTGTCTGGATGCTATAATTGAAGATGACGAAACAGTAAAAAGCACTTATCGCAGGTGGTTACCATCAACAAATCAATCAATCACTTTCGGGTTTTACAATCCTGTAAGATTTGTTCCAACTGATTGAAGTCTCGAATATCTTGGTGTTCTTCGAATGATGTCTGTCATCCACAGTCCACCAAAAACGCACTTTAAAACTATCCCAATCCGGATGAGTACCTAAAAGAATATCCAAAAGCGATGATTCAGGAATGGAGTTCTGACAACCGGTACACAGTACACTTTTGGGATGGACGGCGGTTGGAAACGGTTAATATTTTTTCGAATTTTTAGAAGGGAACAGGTGAAACGAGAGAACGGGTGTTTGTTGCCATGATGGCCGACAGCCTAGCTAGAGAGTGTGAGATGTTC
Ncarteri_div__RainbowCave_G2089 TGAAGACAAGAATATTTTTTAATTTAATGACATTTATCTAATCTTAATGGTTCAGTTACTTTAATAACCTCTACCTAATTTAAATAACACCACTAAATAGATTGAATTAAAAAAAATTTACCTTTCTAATTTATTCACTGATCTCTTTTCTGATATCCTAAATTATCTTATGT-AAGTTCAACCTTCAATTTATAAGCTATTAATATCTGAAAAATGATACCATCGTATTTACAAACCAAAAATTGTGGACATTACTATTTTAAAATATAAATATTTCGAACTCACCAGGTAATCATCTATTCTTCTTTCGTACTGATAACCCCTTTGCACTTTCGTTGCATTCAGGGCATGAGTAATGTGAAGAGCACTGGCATCAAAGCGACCTGCCATGTGGTCGCGATTTCTAATATCCGGCTCGTGCGTCCTGGGCGAGGACAAGGCACTTTTGATGCCCAGGGCATCGGCATCGAATGTACCCTTGCCAAAACCCCGGATCTGATCATTTACCAAGTGGTTTGTTTTGGGCACACTCAGAGCCGCCTTGATGCCCACAGACATCCCATCGAGATGTCCTGGTCCAGTCTTGGGCATGTGGCTCTGGCAATATACTTCCTTGTCATCCTGGTCTTGTTGGTTGTTGTAGTAAGTCCTCAGGGTCAGTTTTGTTCCGCAGACCAGACACTTGAAGCATCCCTGGTGGAAGAAAGTGAAGTCCTTCAGGGGTCCCACTTTGTCCACCTGGTACACGGTCTGTCCACACCTCAAGCAACTGTTCTCGTATCGGTTCATGGTCTGATACTGTCTGGACGGAGTTTCACTTATGAACACCATTCATATTTCGAAAGGGCACCGGAATCAATGAAAGATCAATCACTCCTTGAATATAGGACTGACACCAATTCGATGCCAGATCAAAACAAGCAATGTGACCGATCTGTCTGGATGCTATAATTGACGATGACGAAACAGCAAAAAGCACTTATTGCAGGTGGTTACCATCAACAAATCAATCAATCACTTTCGGGTTTAACAATCCTGTAAGATTTGTTCCAACTGATTGAAGTCTCGAATATTTTGGTGTTCCTCGAATGCTGTCTGTCACCCAC--------AGATAAGCACTTGAAAACTATTCCAATCCGGTTGAGCACCTAAAAGAATATCCAAACGCGATGATTCAGAAATG-------GACAACCGATGCACAGTACACTTTCGGGATGGACGGCGGTTGGAAACGGTTAATATTTTTTCGAATTTTTAGAAGAGAACAGGCGAAACGGGAGAACGGGTGTTTGTTACCATGATGGCCGACAACCTAGCTAG----------------
Ncherokee_BallhootScar_N193 --------------TTTTTTAATTTATTGAAATTTATTTAATTTTAATAGTTCAGTTAATTCAATAACCTCTACTTAATTTAAATAACACTGCTAAACAGATAGAATTAAAAAATATTTACCTTTTCAATTTCTTCACTGAATTATTTTCTGATATCCTAAATTATTTTATGTAAGGTGCAACCTTCAATTTATGAGATATTAATATCTGAAAAATTGTACGACCGTATTTACAAACAAAAAAGTGTAGACAATACTATTTTAAAATATAAATATTTCGAACTCACCAGGTAATCATCGATTCTTCTTTCGTACTGATAACCCCTTTGCACTTTCGTCGCATTCAGGGCATGGGTGATGTGAAGGGCACTGGCATCAAATCGACCTGCCATGTGGTCGCGATTTCTAATATCCGGCTCGTGCGTCCTGGGCGAGGACAGGGCACTTTTGATGCCCAGGGCATCGGCATCGAATGTACCCTTGCCAAATCCCCGGATCTGATCATTCACCAAGTGGTTTGTTTTGGGCACACTCAGAGCTGCCTTGATACCCACAGACATCCCATCGAGATGTCCTGGTCCAGTCTTGGGCATGTGGCTCTGACAGTACACTTCCTTGTCGTCCTGGTCTTGTTGGTTGTTGTAGTAGGTCCTCAGGGTCAGTTTTGTTCCGCAGACCAGGCACTTGAAGCATCCTTGGTGGAAGAAAGTGAAGTCCTTCAGGGGTCCCACTTTGTCCACCTGGTACACGGTTTGGCCACACCTCAGGCAACTGTTCTCGTATCGGTTCATGGTCTGATACTGTCTGGACGGGGTTTCACTTATGAACACCATTCATATTTCGAAAGGGCACCGGAGTCAATAGAAGATCAATCACTCTTTGAATATTTGACCGACACCAATTCGGTGCCAGTTCAAATCAA------TGACCGATCTGTCTGGATGCTATAATTGAAGATGACGAAACAGCAAAAAGCACTTATCGCAGGTGGTTACCATCAACAAATCAATCAATCACTTTCGGGTTTTACAATCCTGTAAGATTTGTTCCAACTGATTGAAGTCTCGAATATCTTGGTGTTCTTCGAATGATGTCTGTCACCCACAGTCCACCAGAAGCGCACTTTAAAACTATTCCAATCCGGATGAGTACCTAAAAGAATATCCAAACGCGATGATTCAGGAATGGAGTTCTGACAGCCGGTACACAGTACACTTTCGGGATGGACGGCGGTTGGAAACGGTTAATATTTTTTCGAATTTTTAGAAGGGAACAGGTGAAACGAGAGAACGGGTGTTTGTTGCCATGATGGCCGACAGACTAGCTAGAGAGTGTGAGATGTTC
Ncherokee_BalsamMtn_N891 TGAGGTCAAAACAATTTTTTAATTTAATGAAATTTATTTAATTTTAATAGTTCAGTTAATTCAATAACCTCTACTTAATTTAAATAACACTGCTAAATAGATAGAATTAAAATATATTTACCTCTTCAATTTATTCACTGAACTCTTTTCCGATATCCTAAATTATTTTATGTAAGGTGCAACCTTCAATTTATAAGATATTAATATCTGAAAAATTGTACGACCGTATTTAAAAACAATAAAGTCTAGACAATACTATTTTAAAATATAAATATTTCGAACTCACCAGGTAATCATCTATTCTTCTTTCGTACTGATAACCCCTTTGCACTTTCGTCGCATTCAGGGCATGGGTGATGTGAAGGGCACTGGCATCAAATCGACCTGCCATGTGGTCGCGATTTCTAATATCCGGCTCGTGCGTCCTGGGCGAGGACATGGCACTTTTTATGCCCAGGGCATCGGCATCGAATGTACCCTTGCCAAATCCCCGGATCTGATCATTCACCAAGTGGTTTGTTTTGGGCACACTCAGAGCTGCCTTGATACCCACAGACATCCCGTCGAGATGTCCTGGTCCAGTCTTGGGCATGTGGCTCTGACAGTACACTTCCTTGTCGTCCTGGTCTTGTTGGTTGTTGTAGTAGGTCCTCAGGGTCAGTTTTGTTCCGCAGACCAGGCACTTGAAGCATCCCTGGTGGAAGAAAGTGAAGTCCTTCAGGGGTCCCACTTTGTCCACCTGGTACACGGTTTGTCCACATCTCAGGCAACTATTCTCGTATCGGTTCATGGTCTGATACTGTCTGGACGGGGTTTCACTTATGAACACCATTCATATTTCGAAAGGGCACCGGAGTCAATAAAAGATCAATCACTCTTTGAATATTTGACCGACACCAATTCGGTGCCAGATCAAAACAAGCAACGTGACCGATCTGTCTGGATGCTATAATTGAAGATGACGAAACAGAAAAAAGCACTTATCGCAGGTGGTTACCATCAACAAATCAATCAATCACTTTCGGGTTTTACAATCCTGTAAGATTTGTTCCAACTGATTGAAGTCTCGAATATCTTGGTGTTCTTCGAATGATGTCTGTCCCCCACAGTCCACTAGAAGCGCACTTTAAAACTATTCCAATCCGGATGAGTACCTAAAAGAATATCCAAACGCGATGATTCAGGAATGGAGTTCTGACAACCGGTACACAGTACACTTTTGGGATGGACGGCGGTTGGAAACGGTTAATATTTTTTCGAATTTTTAGAAAAGAACAGGTGAAACGAGAGAACGGGTGTTTGTTGCCATGATGGCCGACAGCCTAGCTAGAGAGTGTGAGATGTTC
Ncherokee_SIndianCrk_N681 ---------------------------------------------------------------------------------------------------------------------------------------------------------------AAATTATTTTATGTAAGGTGCAACCTTCAATTTATAAGATATTAATATCTGAAAAATTGTACGACCGTATTTACAAACAAAAAAGTGTAGACAATACTATTTTAAAATATAAATATTTCGAACTCACCAGGTAATCATCGATTCTTCTTTCGTACTGATAACCCCTTTGCACTTTCGTCGCATTCAGGGCATGGGTAATGTGAAGGGCACTGGCATCAAATCGACCTGCCATGTGGTCGCGATTTCTAATATCCGGCTCGTGCGTCCTGGGCGAGGACAGGGCACTTTTGATGCCCAGGGCATCGGCATCGAATGTACCCTTGCCAAATCCCCGGATCTGATCATTCACCAAGTGGTTTGTTTTGGGCACACTCAGAGCTGCCTTGATACCCACAGACATCCCATCGAGATGTCCTGGTCCAGTCTTGGGCATGTGGCTCTGACAGTACACTTCCTTGTCGTCCTGGTCTTGTTGGTTGTTGTAGTAGGTCCTTAGGGTCAGTTTTGTTCCGCAGACCAGGCACTTGAAGCATCCCTGGTGGAAGAAAGTGAAGTCCTTCAGGGGTCCCACTTTGTCCACCTGGTACACGGTTTGTCCACACCTCAGGCAACTGTTCTCGTATCGGTTCATGGTCTGATACTGTCTGGACGGGGTTTCACTTATGAACACCATTCATATTTCGAAAGGGCACCGGAGTCAATAAAAGATCAATCACTCTTTGAATATTTGACCGACACCAATTCGGTGCCAGATCAAAACCAGCAACGTGACCGATCTGTCTGGATGCTATAATTGAAGATGACGAAACAGCAAAAAGCACTTATCG------------------------------------------------------------------------------------------------------------------------------------------------------------------------------------------------------------------------------------------------------------------------------------------------------------------------------------------------------------------------
Ncooperi_BeaverCrk_N1002 ---------------------------------TTATTTAATTTTAATAGTTCAGTTAATTCAATAATCTCTACTTAATTTAAATAACACTGCTAAATAGATATAATTAAAAAATATTTACCTTTTCAATTTATTCACTGAACTTTTTTCTGATATCCTAAATTATTTTATGTAAGGTACAACCTTCAATTTATAAGATATTAATATCTGAAAAATTGTACGACAGTATTTACAAACAAAAAAGTGTAGACAATACTATTTTAAAATATAAATATTTCGAACTCACCAGGTAATCGTCTATTCTTCTTTCGTACTGATAACCCCTTTGCACTTTCGTCGCATTCAGGGCATGGGTTATGTGAAGGGCACTGGCATCAAAGCGACCTGCCATGTGGTCGCGATTTCTAATATCCGGCTCGTGCGTCCTGGGCGAGGACAGGGCACTTTTGATGCCCAGGGCATCGGCATCGAATGTACCCTTACCAAAACCCCGGATCTGATCATTCACCAAGTGGTTTGTTTTGGGCACACTCAGAGCTGCCTTGATACCCACGGACATCCCATCGAGATGTCCTGGTCCAGTCTTGGGCATGTGACTCTGACAGTAAACTTCCTTGTCGTCCTGGTCTTGTTGGTTGTTGTAGTAGGTCCTCAGGGTCAGTTTTGTTCCGCAGACCAGGCACTTGAAGCATCCCTGGTGGAAGAAAGTGAAGTCCTTCAGGGGTCCCACTTTGTCTACCTGGTACACGGTTTGTCCGCACCTCAGGCAACTGTTCTCGTATCGGTTCATGGTCTGATACTGTCTGGACGGGGTTTCACTTATGAACACCATTCATATTTCGAAAGGGCACCGGAGTCAATAAAAGATCAATCACTCTTTGAATATTTGACCGACACCAATTCGGTGCCAGATCAAAACAAGCAATGTGACCGATCTGTCTGGATGCTATAATTGAAGATGACGAAACAGCAAAAAGCACTTATCGCAGGTGGTTACCATCAACAA--------ATCACTTTCGGGTTTTACAATCCTGTAAGATTTGTTCCAACTGATTGAAGTCTCGAATATCTTGGTGTTCTTCGAATGATGTCTGTCACCCACAGTCCACCAGAAACGCACTTTAAAACTATTCCAATACGGTTGAGTACCTAAAAGAATATCCAAACGCGATGATTCAGTAATGGAG----------------------------------------------------------------------------------------------------------------------------------------------------------
Ncooperi_BrasstBald_N824 -----------------------------------------------------------------------------------------------AATAGATAGAATTAAAAAATATTTACCTCCTCAATTTATTCACTGAACTCTTTTCTGATATCCTAAATTATTTTATGTAAGGTGCGACCTTCAATTTATAAGATATTAATATCTGAAAAATTGTACGACAGTATTTACAAACAAAAAAGTGTAGACAATACTATTTTGAAATATAAATATTTCGTACTCACCAGGTAATCGTCTATTCTTCTTTCATACTGATAACCCCTTTGCACTTTCGTCGCATTCAGGGCATGGGTTATGTGAAGGGCACTGGCATCAAAGCGACCTGCCATGTGGTCGCGATTTCTAATATCCGGCTCGTGCGTCCTGGGCGAGGACAGGGCACTTTTGATGCCCAGGGCATCGGCATCGAATGTACCCTTGCCAAATCCCCGGATTTGATCATTCACCAAGTGGTTTGTTTTGGGCACACTCAGAGCTGCCTTGATACCCACGGACATCCCATCGAGATGTCCTGGTCCAGTCTTGGGCATGTGACTCTGACAGTAAACTTCCTTGTCGTCCTGGTCTTGTTGGTTGTTGTAGTAGGTCCTCAGGGTCAGTTTTGTTCCGCAGACCAGGCACTTGAAGCATCCCTGGTGGAAGAAAGTGAAGTCCTTCAGGGGTCCCACTTTGTCCACCTGGTACACGGTTTGTCCGCACCTCAAGCAACTGTTCTCGTATCGGTTCATGGTCTGATACTGTCTGGACGGGGTTTCACTTATGAACACCATTCATATTTCGAAAGGGCACCGGAGTCAATAAAAGATCAATCACTCTTTGAATATTTGATCTACACCAATTCGGTGCCAGATCAAAACAAGCAATTTGACCGATCTGTCTGGATGCTATAATTGAAGATGACGAAACAGCAAAAAGCACTTATCGCAGGTGGTTACCATCAACAAA-CAATCAATCACTTTCGGGTTTTACAATCCTGTAAGATTTGTTCCAACTGATTGAAGTCTCGAATATCTTGGTGTTCTTCGAATGATGTCTGTCACCCACAGTCCACCAGAAACGCACTTTAAAACTATTCCAATACGGTTGAGTACCTAAAAGAATATCCAAACGCGATGATTCAGGAATGGAGATCTGACGACCGGTACACAGTACACTTTTGGGATGGACGGCGGTTGGAAACGGT----------------------------------------------------------------------------------------------------
Ncooperi_CheoahDam_N1122 ---------------------------------------------------------------------------------------------------------------------------------------CACTGAACTCTTTTCTGATATCCTAAATTATTTTATGTAAGGTACAACCTTCAATGTATAAGATATTAATATCTGAAAAATTGTACGACCGTATTTACAAACAAAAAAGTGTAGACAATACTATTTTAAAATATAAGTATTTCGAACTCACCAGGTAATCATCTATCCTTCTTTCGTACTGATAACCCCTTTGCACTTTCGTCGCATTCAGGGCATGGGTAATGTGAAGAGCACTGGCATCAAATCGACCAGCCATGTGGTCGCGATTTCTAATATCCGGCTCGTGCGTCCTGGGCGAGGACAGGGCACTTTTGATGCCCAGGGCATCGGCATCGAATGTACCCTTGCCAAAACCCCGGATCTGATCATTCACCAAGTGGTTTGTTTTGGGCACACTCAGAGCTGCCTTGATACCCACGGACATCCCATCGAGATGTCCTGGTCCAGTCTTGGGCATGTGACTCTGACAGTAAACTTCCTTGTCGTCCTGGTCTTGTTGGTTGTTGTAGTAGGTCCTCAGGGTCAGTTTTGTTCCGCAGACCAGGCACTTGAAGCATCCCTGGTGGAAGAAAGTGAAGTCCTTCAGGGGTCCCACTTTGTCCACCTGGTACACGGTTTGTCCGCACCTCAAGCAACTGTTCTCGTACCGGTTCATGGTCTGATACTGTCTGGACGGGGTTTCACTTATGAACACCATTCATATTTCGAAAGTGCACCGGAGTCAATAAAAGATCAATCACTCTTTGAATATTTGACCGACACCAATTCGGTGCCAGATCAAAACAAGCAATGTGACCGATCTGTCTGGATGTTATAATTGAAGATGACGAAACAGCAAAAAGCACTTATCGCAGGTGGTTACCATCAACAAATCAATCAATCACTTTCGGGTTTTACAATCCTGTAAGATTTGTTCCAACTGATTGAAGTCTCGAATATCTTGGTGTTCTTCGAATGATGTCTGTCACCCACAGTCCACCAGAAACGCACTTTAAAACTATTCCAATCCGGATGAGTACCTAAAAGAATATCCAAACGCGATGATTCAGGAATGGAGTTCTGACGACCGGTACGCAGTACACTTTTGGGATGGACGGCGGTTGGAAACGGTTAATATTTTTTCGAATTTTTAGAAGGGAACAGGTGAAACGAGAGAACGGGTGTTTGTTGCCATGATGGCCGACAGCCTAGCTAGAGAGTGTGAGCTGTTC
Ncooperi_NantRiverGorge_N682 -----------------------------------------------------------------------------------------------------------TAAAAAATATTTACCTTTTCAATTTATTCACTGAACTTTTTTCTGATATCCTAAATTATTTTATGTAAGGTACAACCTTCAATTTATAAGATATTAATATCTGAAAAATTGTACGACAGTATTTACAAACAAAAAAGTGTAGACAATACTATTTTAAAATATAAATATTTCGAACTCACCAGGTAATCGTCTATTCTTCTTTCGTACTGATAACCCCTTTGCACTTTCGTCGCATTCAGGGCATGGGTTATGTGAAGGGCACTGGCATCAAAGCGACCTGCCATGTGGTCGCGATTTCTAATATCCGGCTCGTGCGTCCTGGGCGAGGACAGGGCACTTTTGATGCCCAGGGCATCGGCATCGAATGTACCCTTACCAAAACCCCGGATCTGATCATTCACCAAGTGGTTTGTTTTGGGCACACTCAGAGCTGCCTTGATACCCACGGACATCCCATCGAGATGTCCTGGTCCAGTCTTGGGCATGTGACTCTGACAGTAAACTTCCTTGTCGTCCTGGTCTTGTTGGTTGTTGTAGTAGGTCCTCAGGGTCAGTTTTGTTCCGCAGACCAGGCACTTGAAGCATCCCTGGTGGAAGAAAGTGAAGTCCTTCAGGGGTCCCACTTTGTCTACCTGGTACACGGTTTGTCCGCACCTCAGGCAACTGTTCTCGTATCGGTTCATGGTCTGATACTGTCTGGACGGGGTTTCACTTATGAACACCATTCATATTTCGAAAGGGCACCGGAGTCAATAAAAGATCAATCACTCTTTGAATATTTGACCGACACCAATTCGGTGCCAGATCAAAACAAGCAATGTGACCGATCTGTCTGGATGCTATAATTGAAGATGACGAAACAGCAAAAAGCACTTATCGCAAGTGGTTACCATCAACAAATCAATCAATCACTTTCGGGTTTCACAATCCTGTAAGATTTGTTCCAACTGATTGAAGTCTCGAATATCTTGGTGTTCTTCGAATGATGTCTGTCACCCACAGTCCACCAGAAACGCACTTTAAAACTATTCCAATACGGTTGAGTACCTAAAAGAATATCCAAACGCGATGATTCAGTAATGGAGTTCTGACGACCGGTACACAGTACACTTTTGGGATGGACGGCGGTTGGAAACGGTTAATATTTTGTCGAATTTTTAGAAGGGAACAGGTGAAACGAGAGAACGGGTGTTTGTTGCCATGATGGCCGACAGCCTAGC-------------------
Ncooperi_RockCrRoad_N1160 -----------------TTTAATTTAATGAAATTTATTTAATTTTAATAGTTTAGTTAATTCAATAACCTCTACTTAATTTAAATAACACTGCTAAATAGATAGAATTAAAAAATATTTACCTTTTCAATTTCTTAACTGAACTCTTTTCTGATATCCTAAATTATTTTATGTAAGGTACAACCTTCAATTTATAAGATATTAATATCTGAAAAATTGTACGACCGTATTTACAAACAAAAAAGTGTAGACAATACTATTTTAAAATATAAATATTTCGAACTCACCAGGTAATCATCTATTCTTCTTTCGTACTGATAACCCCTTTGCACTTTCGTCGCATTCAGGGCATGGGTAATGTGAAGAGCACTGGCATCAAATCGACCAGCCATGTGGTCGCGATTTCTAATATCCGGCTCGTGCGTCCTGGGCGAGGACAGGGCACTTTTGATGCCCAGGGCATCGGCATCGAATGTACCCTTGCCAAATCCCCGGATTTGATCATTCACCAAGTGGTTTGTTTTGGGCACACTCAGAGCTGCCTTGATACCCACGGACATCCCATCCAGATGTCCTGGTCCAGTCTTGGGCATGTGACTCTGACAGTAAACTTCCTTGTCGTCCTGGTCTTGTTGGTTGTTGTAGTAGGTCCTCAAGGTCAGTTTTGTTCCGCAGACCAGGCACTTGAAGCATCCCTGGTGGAAGAAAGTGAAGTCCTTTAGGGGTCCCACTTTGTCCACCTGGTACACGGTTTGTCCACACCTCAGGCAACTGTTCTCGTATCGGTTCATGGTCTGATACTGTCTGGACGGGGTTTCACTTATGAACACCATTCATATTTCGAAAGGGCACCGGAGTCAATAAAAGATCAATCACTCTTTGAATATTTGACCGACACCAATTCGGTGCCAGATCAAAACAAGCAATTAGACCGATCTGTCTGGATGCTATAATTGAAGATGACGAAACAGCAAAAAGCACTTATCGCAGGTGGTTACCATCAACAAATCAATCAATCACTTTCGGGTTTTACAATCCTGTAAGATTTGTTCCAACTGATTGAAGTCTCGAATATCTTGGTGTTCTTCGAATGATGTCTGTCACCCACAGTCCACCAGAAACGCACTTTAAAACTATTCCAATACGGTTGAGTACCTAAAAGAATATC-----------------------------------------------------------------------------------------------------------------------------------------------------------------------------------
Ncoylei_Apalachia_N1195 TGAAGTGAAGATTATTTTTTAATTTAATGAAATTTATTTAATTTTAATAGTTCAGTTAATTAAATAACCTCTACTTGATTTAAAATATACTGCTGAATAGATAGAATTAAAAAATATTTACCTTTTCAATTTATTCACTGAACTC------GATATCCTAAATTATTTTATGTAAGATGAAACGTTCAATTTACAAGATATTAATATCTGAAAATTTTTACCACCCTATTTACAAACAAAAAAGCGTAGACAATACTATTTTAAAATATAAATATTTCGAACTCACCAGGTAATCATCTATTCTTCTTTCGTACTGATAACCCCTTTGCACTTTCGTCGCATTCAGGGCATGGGTAATGTGAAGAGCACTGGCATCAAAGCGACCTGCCATGTGGTCGCGATTTCTAATATCCGGCTCGTGCGTCCTGGGCGAGGACAGGGCACTTTTGATGCCCAGGGCATCAGCATCGAATGTACCCTTGCCAAACCCCCGGATCTGATCATTCACCAAGTGGTTTGTTTTGGGCACACTCAGAGCTGCCTTGATACCCACAGACATCCCATCGAGATGTCCTGGTCCAGTCTTGGGCATGTGGCTCTGACAGTACACTTCCTTGTCGTCCTGGTCTTGTTGGTTGTTGTAGTAGGTCCTCAGGGTCAGTTTTGTTCCGCAGACCAGGCACTTGAAGCATCCCTGGTGGAAGAAAGTGAAGTCCTTCAGGGGTCCCACTTTGTCCACCTGATACACGGTTTGTCCGCACCTCAGGCAACTGTTCTCGTATCGGTTCATGGTCTGATACTGTCTGGACGGGGTTTCACTTATGAACACCATTCATATTTCGAAAGGGCACCGGAGTCAATAAAAGATCAATCACTCTTTGAATATTTGACCGACACCAATTCGGTGCCAGATCAAAACAAGCAATGTGACCGATCTGTCTGGATGCTATAATTGAAGATGACGAAACAGCAAAAAGCACTTATCGCAGGTGGTTACCATCAACAAATCAATCAATCACTTTCGGGTTTTACAATCCTGTAAGATTTGTTCCAACTGATTGAAGTCTCGAATATCTTGCTGTTCTTCGAATGATGTCTGTCACCCACAGTCCACCAAAAACGCACTTTAAAACTATTCCAATACGGTTGAGTACCTAAAAGAATATCCAAACGCGATGATTCAGAAATGGAGTTCTGACAACCGGTACACAGTACACTTTTGGGATAGACGGCGGTTGGAAACGGTTAATATTTTTTCGAATTTTTAGAAGGGAACAGGTGAAACGAGAG--------------------------------------------------------
Ncoylei_DinkinCove_N1118 TGAAGTGAAGATTATTTTTTAATTTAATGAAATTTATTTAATTTTAATAGTTCAGTTAATTAAATAACCTCTACTTGATTTAAAATATACTGCTGAATAGATAGAGTTAAAAAATATTTACCTTTTCAATTTATTCACTGAACTC------GATATCCTAAATTATTTTATGTAAGATGAAACGTTCAATTTACAAGATATTAATATCTGAAAATTTTTACCACACTATTTACAAACAAAAAAGCGTAGACAATACTATTTTAAAATATAAATATTTCGAACTCACCAGGTAATCATCTATTCTTCTTTCGTACTGATAACCCCTTTGCACTTTCGTCGCATTCAGGGCATGGGTAATGTGAAGAGCACTGGCATCAAAGCGACCTGCCATGTGGTCGCGATTTCTAATATCCGGCTCGTGTGTCCTGGGCGAGGACAGGGCACTTTTGATGCCCAGGGCATCAGCATCGAATGTACCCTTGCCAAAACCCCGGATCTGATCATTCACCAAGTGGTTTGTTTTGGGCACACTCAGAGCTGCCTTGATACCCACAGACATCCCATCGAGATGTCCTGGTCCAGTCTTGGGCATGTGGCTCTGACAGTACACTTCCTTGTCGTCCTGGTCTTGTTGGTTGTTGTAGTAGGTCCTCAGGGTCAGTTTTGTTCCGCAGACCAGGCACTTGAAGCATCCCTGGTGGAAGAAAGTGAAGTCCTTCAGGGGTCCCACTTTGTCCACCTGATACACGGTTTGTCCGCACCTCAGGCAACTGTTCTCGTATCGGTTCATGGTCTGATACTGTCTGGACGGGGTTTCACTTATGAACACCATTCATATTTCGAAAGGGCACCGGAGTCAATAAAAGATCAATCACTCTTTGAATATTTGACCGACACCAATTCGGTGCCAGATCAAAACAAGCAATGTGACCGATCTGTCTGGATGCTATAATTGAAGATGACGAAACAGCAAAAAACACTTATCGCAGGTGGTTACCATCAACAAATCAATCAATCACTTTCGGGTTTTACAATCCTGTAAGATTTGTTCCAACTGATTGAAGTCTCGAATATCTTGCTGTTCTTCGAATGATGTCTGTTACCCACAGTCCACCAAAAACGCACTTTAAAACTATTCCAATACGGTTGAGTACCTAAAAGAATATCCAAACGCGATGATTCAGAAATGGAGTTCTGACAACCGGTACACAGTACACTTTTGGGATAGACGGCGGTTGGGAACGGTTAATATTTTTTCGAATTTTTAGAAGGGAACAGGTGAAACGAGAGAACGGGTGTTTGTTGCCATGATGGCCGACAGCCTAGCTAGAGAGTGTGAGATGTTC
Ncoylei_TiptonCreek_N837 TGAAGTGAAGATTATTTTTTAATTTAATGAAATTTATTTAATTTTAATAGTTCAGTTAATTAAATAACCTCTACTTGATTTAAAAAATACTGCTGAATAGATAGAATTAAAAAATATTTACCTTTTCAATTTATTCACTGAACTC------GATATCCTAAATTATTTTATGTAAGATGAAACGTTCAATTTACAAGATATTAATATCTGAAATTTTTTACCACCCTATTTACAAACAAAAAAGCGTAGACAATACTATTTTAAAATATAAATATTTCGAACTCACCAGGTAATCATCTATTCTTCTTTCGTACTGATAACCCCTTTGCACTTTCGTCGCATTCAGGGCATGGGTAATGTGAAGGGCACTGGCATCAAAGCGACCTGCCATGTGGTCGCGATTTCTAATATCCGGCTCGTGCGTCCTGGGCGAGGACAGGGCACTTTTGATGCCCAGGGCATCAGCATCGAATGTACCCTTGCCAAAACCCCGGATCTGATCATTCACCAAGTGGTTTGTTTTGGGCACACTCAGAGCTGCCTTGATACCCACAGACATCCCATCGAGATGTCCTGGTCCAGTCTTGGGCATGTGGCTCTGACAGTACACTTCCTTGTCGTCCTGGTCTTGTTGGTTGTTGTAGTAGGTCCTCAGGGTCAGTTTTGTTCCGCAGACCAGGCACTTGAAGCATCCCTGGTGGAAGAAAGTGAAGTCCTTCAGGGGTCCCACTTTGTCCACCTGATACACGGTTTGTCCGCACCTCAGACAACTGTTCTCGTATCGGTTCATGGTCTGATACTGTCTGGACGGGGTTTCACTTATGAACACCATTCATATTTCGAAAGGGCACCGGAGTCAATAAAAGATCAATCACTCTTTGAATATTTGACCGACACCAATTCGGTGCCAGATCAAAACAAGCAATGTGACCGATCTGTCTGGATGCTATAATTGAAGATGACGAAACAGCAAAAAGCACTTATCGCAGGTGGTTACCATCAACAAATCAATCAATCACTTTCGGGTTTTACAATCCTGTAAGATTTGTTCCAACTGATTGAAGTCTCGAATATCTTGGTGTTCTTCGAATGATGTCTGTCACCCACAGTCCACCAGAAACGCACTTTAAAACTATTCCAATACGGTTGAGTACCTAAAAGAATATCCAAACGCGATGATTCAGGAATGGAGTTCTGACAACCGGTACACAGTACACTTTTGGGATAGACGGCGGTTGGGAACGGTTAATATTTTTTCGAATTTTTAGAAGGGAACAGGTGAAACGAGAGAACGGGTGTTTGTTGCCATGATGGCCGACAGCCTAGCTAGAGAGTGTGAGATGTTC
Ncressleri_AndersonSpringCave_G2075 TAAGGGCAAGACTATTTATTAATTTAATGAAATTTATTTAATTTTAATAGTTCAGTTAATTCAATAACTTCTACTTAATTAAAATAACACTTCTAAATAGATAGAATTAAAAAATATTTACCATTTCAATTTATTCACTGAACTCTTTTCTGGTATCTTAAATTATTTTATATAAGGTGCAACTTTCAATTTATAAGATATTAATATCTGAAAAATTTTACCACCGTATTTACAAACAAAAAAGTGTAGACAATACTATTTTAAAATATAAATATTTCGAACTCACCAGGTAATCATCTATTCTTCTTTCGTACTGATAACCCCTTTGGACTTTCGTCGCATTCAGGGCATGGGTAATATGAAGAGCACTGGCATCAAAGCGACCTGCCATGTGGTCGCGATTTCTAATATCCGGCTCGTGCGTCCTAGGCGAGGACAGGGCACTTTTGATGCCCAGGGCATCAGCATCGAATGTACCCTTGCCAAAACCCCGGATTTGATCATTTACCAAGTGGTTTGTTTTGGGTACACTCAGAGCAGCCTTAATGCCCACAGACATCCCATCGAGATGTCCTGGTCCAGTCTTGGGCATGTGGCTCTGACAGTACACTTCCTTGTCATCCTGGTCTTGTTGGTTGTTGTAATAAGTCCTTAGAGTCAGTTTTGTTCCGCAGACCAGGCACTTGAAGCATCCCTGGTGGAAGAAAGTGAAGTCCTTCAGGGGTCCCACTTTGTCCACCTGGTACACGGTTTGTCCACACCTCAGGCAACTGTTCTCGTATCGGTTCATGGTCTGATACTGTCTGGACGGGGTTTCACTTATGAACACCATTCATATTTCGAAAGGGCACCGGAGTCAATAAAAGATCAATCACTCTTTGAATATTTGACTGACACCAATTCGGTGCCAGATCAAAACAAGCAATGTGACCGATCTGTCTGGATGTTATAATTGAAGATGACGAAACAGCAAAAAGCACTTATTGCAGGTGGTTACCATCAACAAATCAATCAATCACTTTCGGGTTTTACAATCCTGTAAGATTTGTTCCAACTGATTGAAGTCTCAAATATCTTGGTGTTCTTCGAATGATGTCTCTCACCCACAGTCCACCAGAAACGCACTTTAAAACTATTCCAATCCGGTTGAGTACCTAAAAGAATATCCAAACGCGATGATTCAGGAATGGAGTTCTGGCAACCGGTACACAGTACACTTTTGGGATGGACGACGGTTGGGAACGGTTAATATTTTTTCGAATTTTTAAAAGAAAACAGGTGAAACGGGAGGACGGGTGTATGTTGCCATGATGGCCGACAGCCTAGCTAGAGAGTGTGAGATGTTC
Ncrosbyi_MtMitchell_N210 TGAAGTCAAAAGAATTTTTTAATTTAATGAAATTTATTTAATTTTAATAGTTCAGTTAATTCAATAACCTCTACTTAATTTAAATAACACTGCTAAATAGATAGAATTAAAAAATATTTACCTCTTCAATTTATTCACTGAACTCTTTTCTGATATCCTAAAGTATTTTATGTAAGGTGCAACTTTTAATTTATAAGATATTAATCTCTAAAAAATTGTACGACCGTATTTACAAACAAAAAAGTGTAGACAATACTATTTTAAAATATAAGTATTTCGAACTCACCAGGTAATCATCTATTCTTCTTTCGTACTGATAACCCCTTTGCACTTTCGTCGCATTCAGGGCATGGGTAATATGAAGAGCACTAGCATCAAATCGACCTGCCATGTGGTCGCGATTTCTAATATCCGGCTCGTGCGTCCTGGGCGAGGACAGGGCACTTTTGATGCCCAGGGCATCGGCATCGAATGTACCCTTGCCAAATCCCCGGATCTGATCATTCACCAAGTGGTTTGTTTTGGGCACACTCAGAGCTGCCTTGATACCCACAGACATCCCATCGAGATGCCCTGGTCCTGTCTTGGGCATGTGGCTCTGACAGTACACTTCCTTGTCGTCCTGGTCTTGTTGGTTGTTGTAGTAGGTCCTCAGGGTCAGTTTTGTTCCGCAGACCAAGCACTTGAAGCATCCCTGGTGGAAGAAAGTGAAGTCCTTCAGGGGTCCCACTTTGTCCACCTGGTACACGGTTTGTCCACACCTCAAGCAACTGTTCTCGTATCGGTTCATGGTCTGATACTGTCTGGACGGGGTTTCACTTATGAACACCATTCATATCTCGAAAGGGCACCGGAGTCAATAAAAGATCAATCACTCTTTGAATATTTGACCGACACCAATTCGGTGCCAGATCAAAACAAGCAATGTGACCGATCTGTCTGGATGCTATAATTGAAGATGACGAAACAGCAAAAAACACTTATCGCAGGTGGTTACCATCAACAAATCAATCAATCACTTTCGGGTTTTACAATCCTGTAAGATTTGTTCCAACTGATTGAAGTCTCGAATATCTTGGTGTTCTTCGAATGATGTCTGTCACCCACAGTCCACCAGAAACGCACTTTAAAACTATTCCAATCCGGTTGAGTACCTAAAAGAATATCCAAACGCGATGATTCAGGAATGGAGTTCTGACAACCGGTACACAGTACACTTTTGGGATGGACGG------------------------------------------------------------------------------------------------------------------
Ncrosbyi_PricesCrk_N1143 TGAAGTCAAAATAATTTTTTAATTTAATGAAATTTATTTAATTTTAATAGTTCAGTTAATTCAATAACCTCTACTTAATTTAAATAACACTACTAAATAGATAGAATTAAAAAATATTTACCTCTTCAATTTATTCACTGAACTCTTTTCTAATATCCTAAAGTATTTTATGTAAGGTGCAACCTTTAATTTATAAGATATTAATATCTAAAAAATTGTACGACCGTATTTACAAACAAAAAAGTGTAGACAATACTATTTTAAAATATAAGTATTTCGAACTCACCAGGTAATCATCTATTCTTCTTTCGTACTGATAACCCCTTTGCACTTTCGTCGCATTCAGGGCATGGGTAATATGAAGAGCACTGGCATCAAATCGACCAGCCATGTGGTCGCGATTTCTAATATCCGGCTCGTGCGTCCTGGGCGAGGACAGGGCACTTTTGATGCCCAGGGCATCGGCATCGAATGTACCCTTGCCAAATCCCCGGATCTGATCATTCACCAAATGGTTTGTTTTGGGCACACTCAGAGCTGCCTTGATACCCACAGACATCCCATCGAGATGCCCTGGTCCTGTCTTGGGCATGTGGCTCTGACAGTACACTTCCTTGTCGTCCTGGTCTTGTTGGTTGTTGTAGTAGGTCCTCAGGGTCAGTTTTGTCCCGCAGACCAAGCACTTGAAGCATCCCTGGTGGAAGAAAGTGAAGTCCTTCAGGGGTCCCACTTTGTCCACCTGGTACACGGTTTGTCCACACCTCAAGCAACTGTTCTCGTATCGGTTCATGGTCTGATACTGTCTGGACGGGGTTTCACTTATGAACACCATTCATATCTCGAAAGGGCACCGGAGTCAATAAAAGATCAATCACTCTTTGAATATTTGACCGACACCAATTCGGTGCCAGATCAAAACAAGCAATGTGACCGATCTGTCTGGATGCTATAATTGAAGATGACGAAACAGCAAAAAGCACTTATCGCAGGTGGTTACCATCAACAAATCAATCAATCACTTTCGGGTTTTACAATCCTGTAAGATTTGTTCCAACTGATTGAAGTCTCGAATATCTTGGTGTTCTTCGAATGATGTCTGTCACCCACAGTCCACCAGAAACGCACTTTAAAACTATTCCAATCCGGTTGAGTACCTAAAAGAATATCCAAACGCGATGATTCAGGAATGGAGTTCTGACAACCGGTACACAGTACACTTTTGGGATGGACGGCGGTTGGAAACGGTTAATATTTTTTCG---------------------------------------------------------------------------------------
Ncrosbyi_ShufordCrk_N1148 TGAAGTCAAAAGAATTTTTTAATTTAATGAAATTTATTTAATTTTAATAGTTCAGTTAATTCAATAACCTCTATTTAATTTAAATAACACTGCTAAATAGATAGAATTAAAAAATATTTACCTCTTCAATTTATTCACTGAACTCTTTTCTGATATCCTAAAGTATTTTATGTAAGGTGCAACTTTTAATTTATAAGATATTAATCTCTAAAAAATTGTACGACAGTATTTACAAACAAAAAAATGTAGACAATACTATTTTAAAATATAAGTATTTCGAACTCACCAGGTAATCATCTATTCTTCTTTCGTACTGATAACCCCTTTGCACTTTCGTCGCATTCAGGGCATGGGTAATATGAAGAGCACTAGCATCAAATCGACCTGCCATGTGGTCGCGATTTCTAATATCCGGCTCGTGCGTCCTGGGCGAGGACAGGGCACTTTTGATGCCCAGGGCATCGGCATCGAATGTACCCTTGCCAAATCCCCGGATCTGATCATTCACCAAGTGGTTTGTTTTGGGCACACTCAGAGCTGCCTTGATACCCACAGACATCCCATCGAGATGCCCTGGTCCTGTCTTGGGCATGTGGCTCTGACAGTACACTTCCTTGTCGTCCTGGTCTTGTTGGTTGTTGTAGTAGGTCCTCAGGGTCAGTTTTGTTCCGCAGACCAAGCACTTGAAGCATCCCTGGTGGAAGAAAGTGAAGTCCTTCAGGGGTCCCACTTTGTCCACCTGGTACACGGTTTGTCCACACCTCAAGCAACTGTTCTCGTATCGGTTCATGGTCTGATACTGTCGGGACGGGGTTTCACTTATGAACACCATTCATATTTCGAAAGGGCACCGGAGTCAATAAAAGATCAATCACTCTTTGAATATTTGACCGACACCAATTCGGTGCCAGATCAAAACAAGCAATGTGACCGATCTGTCTGGATGCTATAATTGAAGATGACGAAACAACAAAAAGCACTTATCGCAGGTGGTTACCATCAACAAATCAATCAATCACTTTCGGGTTTTACAATCCTGTAAGATTTGTTCCAACTGATTGAAGTCTCGAATATCTTGGTGTTCTTCGAATGATGTCTGTCACCCACAGTCCACCAGAAACGCACTTTAAAACTATTCCAATCCGGTTGAGTACCTAAAAGAATATCCAAACGCGATGATTCAGGAATGGAGTTCTGACAACCGGTACACAGTACACTTTTGGGATGGACGGCGGTTGGAAACGGTTAATATTTTTTCGAATTTTTAGGAGGGAACAGGTGAAACGAGAGAACGGGTGTTTGTTGCCATGATGGCCGACAGCCTAGCTGGAGAGTGTGAGTTGTTC
Ndellingeri_BullpenBridge_N109 -----------------------------------------------------------------------------------ATAACACTGCTAAATAGATAGAATTAAAAAATATTTACCTCTTCAATTTATTCACTGAACTCTTTTCTGATACCCTAAATTATTTTATGTAAGGTACAACCTTCAATTTATAAGATATTAATATCTGAAAAATTGTACGAACGTATTTACAAACAAAAAAGTGTAGACAATACTATTTTAAAATATAAATATTTCGAACTCACCAGGTAATCATCTATTCTTCTTTCGTACTGATAACCCCTTTGCACTTTCGTCGCATTCAGGGCGTGGGTAATGTGAAGAGCACTGGCATCAAAACGACCAGCCATGTGGTCGCGATTTCTAATATCCGGCTCGTGCGTCCTGGGCGAGGACAGGGCACTTTTGATGCCCAGGGCATCGGCATCGAATGTACCCTTGCCAAATCCCCGGATTTGATCATTCACCAAGTGGTTTGTTTTGGGCACACTCAGAGCTGCCTTGATACCCACGGACATCCCATCGAGATGTCCTGGTCCAGTCTTGGGCATGTGACTCTGACAGTAAACTTCCTTGTCGTCCTGGTCTTGTTGGTTGTTGTAGTAGGTCCTCAGGGTCAGTTTTGTTCCGCAGACCAGGCACTTGAAGCATCCCTGGTGGAAGAAAGTGAAGTCCTTCAGGGGTCCCACTTTGTCCACCTGGTACACGGTTTGTCCACACCTCAGGCAACTGTTCTCGTATCGGTTCATGGTCTGATACTGTCTGGACGGGGTTTCACTTATGAACACCATTCATATTTCGAAAGGGCACCGGAGTCAATAAAAGATCAATCACTCTTTGAATATTTGACCGACACCAATTCGGTGCCAGATCAAAACAAGCAATGTGACCGATCTGTCTGGATGCTATAATTGAAGATGACGAAACAGCAAAAAGCACTTATCGCAGGTGGTTACCATCAACAAATCAATCAATCACTTTCGGGTTTTACAATCCTGTAAGATTTGTTCCAACTGATTGAAGTCTCGAATATCTTGGTGTTCTTCGAATGATGTCTGTCACCCACAGTCCACCAGAAACGCACTTTAAAACTATTCCAATACGGTTGAGTACCTAAAAGAATATCCAAACGCGATGATTCAGGAATGGAGTTCTGACAACCGGTACACAGTACACTTTTGGGATGGACGGCGGTTGGAAACGGTTAATATTTTTTCGAATTTTTAGAAGGGAACAGGTGAAACGAGAGAACGGGTGTTTGTTGCCATGATGGCCGACAGCCTAGCTAGAGAGTGTGAGATGTTC
Ndellingeri_WhitewFalls_N887 ---------------------------------------------------------------------------------------------------------------------TTACCTCTTCAATTTATTCACTGAACTCTTTTCTGATATCCTAAATTATTTTATGTAAGGTACAACCTTCAATTTATAAGATATTAATATCTGAAAAATTGTACGACCGTATTTACAAACAAAAAGGTGTAGACAATACTATTTTAAAATATAAATATTTCGAACTCACCAGGTAATCATCTATTCTTCTTTCGTACTGATAGCCCCTTTGCACTTTCGTCGCATTCAGGGCGTGGGTAATGTGAAGAGCACTGGCATCAAAACGACCAGCCATGTGGTCGCGATTTCTAATATCCGGCTCGTGCGTCCTGGGCGAGGACAGGGCACTTTTGATGCCCAGGGCATCGGCATCGAATGTACCCTTGCCAAATCCCCGGATTTGATCATTCACCAAGTGGTTTGTTTTGGGCACACTCAGAGCTGCCTTGATACCCACGGACATCCCATCGAGATGTCCTGGTCCAGTCTTGGGCATGTGACTCTGACAGTAAACTTCCTTGTCGTCCTGGTCTTGTTGGTTGTTGTAGTAGGTCCTCAGGGTCAGTTTTGTTCCGCAGACCAGGCACTTGAAGCATCCCTGGTGGAAGAAAGTGAAGTCCTTCAGGGGTCCCACTTTGTCCACCTGGTACACGGTTTGTCCACACCTCAGGCAACTGTTCTCGTATCGGTTCATGGTCTGATACTGTCTGGACGGGGTTTCACTTATGAACACCATTCATATTTCGAAAGGGCACCGGAGTCAATAAAAGATCAATCACTCTTTGAATATTTGACCGACACCAATTCGGTGCCAGATCAAAACAAGCAATGTGACCGATCTGTCTGGATGCTATAATTGAAGATGACGAAACAGCAAAAAGCACTTATCGCAGGTGGTTACCATCAACAAATCAATCAATCACTTTCGGGTTTTACAATCCTGTAAGATTTGTTCCAACTGATTGAAGTCTCGAATATCTTGGTGTTCTTCGAATGATGTCTGTCACCCACAGTCCACCAGAAACGCACTTTAAAACTATTCCAATACGGTTGAGCACCTAAAAGAATATCCAA--------------------------------------------------------------------------------------------------------------------------------------------------------------------------------
Ndilutus_GrassyCreek_N670 ------------------------------------------------------------------------------------------------------------------------------------------------------------------------------------------------------------------------------------------------------------------------------------------------------------------------------------TTTGCACTTTCGTCGCATTCAGGGCATGGGTAATGTGAAGGGCACTGGCATCAAATCGACCTGCCATGTGGTCGCGATTTCTAATATCCGGCTCGTGCGTCCTGGGCGAGGACAGGGCACTTTTGATGCCCAGGGCATCGGCATCGAATGTACCCTTGCCAAATCCCCGGATCTGATCATTCACCAAGTGGTTTGTTTTGGGCACACTCAGAGCTGCCTTGATACCCACAGACATCCCATCGAGATGTCCTGGTCCAGTCTTGGGCATGTGGCTCTGACAGTACACTTCCTTGTCGTCCTGGTCTTGTTGGTTGTTATAGTAGGTCCTCAGGGTCAGTTTTGTTCCGCAGACCAGGCACTTGAAGCATCCCTGGTGGAAGAAAGTGAAGTCCTTCAGGGGTCCCACTTTGTCCACCTGGTACACGGTTTGTCCACATCTCAGGCAACTGTTCTCGTATCGGTTCATGGTCTGATACTGTCTGGACGGGGTTTCACTTATGAACACCATTCATATTTCGAAAGGGCACCGGAGTCAATAAAAGATCAATCACTCTTTGAATATTTGACCGACATCAATTCGGTGCCAGATCAAATCAAGTAAC------------------------------------------------------------------------------------------------------------------------------------------------------------------------------------------------------------------------------------------------------------------------------------------------------------------------------------------------------------------------------------------------------------------------------------
Ndilutus_StarveRockCave_G3174 TGAAGTCAAAAGAATTTTTCAATTTAATGAAATTTATTTAATTTTAATAGTTCAGTTAATTCAATAACCTCTACTTAATTTAAATAACACTGCTACAAAAATAGAATTAAAAAATATTTACC-TTTCAATTTCTTCACTGAATTCTTTTCTGATATCCTAAATTATTTTATGTAAGGTGCAACCTTCAATTTATAAGATATTAATATCTGAAAAATTGTACGACCGTATTTACAAACAAAAAAGTGTAGACAATACTATTTTAAAATATAAATATTTCGAACTCACCAGGTAATCATCTATTCTTCTTTCGTACTGATAACCCCTTTGCACTTTCGTCGCATTCAAGGCATGGGTAATGTGAAGGGCACTGGCATCAAATCGACCTGCCATGTGGTCGCGATTTCTAATATCCGGCTCGTGCGTCCTGGGCGAGGACAGGGCACTTTTGATGCCCAGGGCATCGGCATCGAATGTACCCTTGCCAAATCCCCGGATCTGATCATTCACCAAGTGGTTTGTTTTGGGCACACTCAGAGCTGCCTTGATACCCACAGACATCCCATCGAGATGTCCTGGTCCAGTCTTGGGCATGTGGCTCTGACAGTACACTTCCTTGTCGTCCTGGTCTTGTTGGTTGTTATAGTAGGTCCTCAGGGTCAGTTTTGTTCCGCAGACCAGGCACTTGAAGCATCCCTGGTGGAAGAAAGTGAAGTCCTTCAGGGGTCCCACTTTGTCCACCTGGTACACGGTTTGTCCACATCTCAGGCAACTGTTCTCGTATCGGTTCATGGTCTGATACTGTCTGGACGGGGTTTCACTTATGAACACCATTCATATTTCGAAAGGGCACCGGAGTCAATAAAAGATCAATCACTCTTTGAATATTTGACCGACATCAATTCGGTGCCAGATCAAATCAAGTAACGTGAACGATCTGTCTGGATGCTATAATTGAAGATGACGAAACAGCAAAAAGCACTTATCGCAGGTGGTTACCATCAACAAATCAATCAATCACTTTCGAGTTTTACAATCCTGTAAGATTTGTTCCAACTGATTGAAGTCTCGAATATCTTGGTGTTCTTCGAATGATGTCTGTCACCCACAGTCCACCAGAAACGCACTTTAAAACTATTCCAATCCGGATGAGTACCTAAAAGAATATCCAAACGCGATGATTCAGGAATGGAGTTCTGACAACCGGTACACAGTACACTTTTGGGATGGACGGCGGTTGGAAACGGTTAATATTTTTTCGAATTTTTAGAAGGGAACAGGTGAAACGAGAGAACGGGTGTTTGTTGCCATGATGGCCGACAGCCTAGCTAGAGAGTGTGAGATGTTC
Nfridelli_LittlePigeon_N262 -------------------------------------CTAATTTTAATAGTTCAGTTAATTCAATAGCCTCTACTTAATTTAAATAACACTGCTAAATAGATCGAATTAAAAAATATTTACCTTTTCAATTTCTTCACTGAACTCTTTTCTGATATCCTAAATTATTTTATGTAAGGTACAACCTTCAATTTATAAGATATTAATATCTGAAAAATTGTACGACCGTATTTACAAACAAAAAAGTGTAGACAATACAATTTTAAAATATAAATATTTCGAACTCACCAGGTAATCATCTATTCTTCTTTCGTACTGATAACCCCTTTGCACTTTCGTCGCATTCAGGGCATGGGTTATGTGAAGAGCACTGGCATCAAAACGACCAGCCATGTGGTCGCGATTTCTAATATCCGGCTCGTGCGTCCTGGGCGAGGACAGGGCACTTTTGATGCCCAGGGCATCGGCATCGAATGTACCCTTGCCAAATCCCCGGATTTGATCATTCACCAAGTGGTTTGTTTTGGGCACACTCAGAGCTGCCTTGATACCCACGGACATCCCATCGAGATGTCCTGGTCCAGTCTTGGGCATGTGACTCTGACAGTAAACTTCCTTGTCGTCCTGGTCTTGTTGGTTGTTGTAGTAGGTCCTCAGGGTCAGTTTTGTTCCGCAGACCAGGCACTTGAAGCATCCCTGGTGGAAGAAAGTGAAGTCCTTCAGGGGTCCCACTTTGTCCACCTGGTACACGGTTTGTCCACACCTCAGGCAACTGTTCTCGTATCGGTTCATGGTCTGATACTGTCTGGACGGGGTTTCACTTATGAACACCATTCATATTTCGAAAGGGCACCGGAGTCAATAAAAGATCAATCACTCTTTGAATATTTGACCGACACCAATTCGGTGCCAGATCAAAACAAGCAATGTGACCGATCTGTCTGGATGCTATAATTGAAGATGACGAAACAGCAAAAAGCACTTATCGCAGGTGGTTACCATCAACAAATCAATCAATCACTTTCGGGTTTTACAATCCTGTAAGATTTGTTCCAACTGATTGAAGTCTCGAATATCTTGGTGTTCTTCGAATGATGTCTGTCACCCACAGTCCACCAGAAACGCACTTTAAAACTATTCCAATACGGTTGAGTACCTAAAAGAATATCCAAACGCGATGATTCAGGAATGGAGTTCTGACAACCGGTACACAGTACACTTTTGGGATCGACGGCGGTTGGAAACGGTTAATATTTTTTCGAATTTTTAGAAGGGAACAGATGAACCGAGAGAACG----------------------------------------------------
Nfurtivus_HugdenBranch_G3175 TGAAGGCAAGACTATTTTTTAATTTAATGAAATTTATTTAATGTTAATAGTTCAGTTAATTCAATAACCTCCACTTAATTTAAATAACACTGCTAAATAGATATAATTAAAAAATATTTACCTTTTCAATTTATTCACTGAACTCTTTTCTGATATCCTAAATTATTTTATGTAAGGTGGAACCTTCAATTTATAAGATATAAATATCTGAAAAATTGTACGACCGTATTTACAAACAAAAAAGTGTAGACAATACTATTTTAAAATTTAAATATTTCGAACTCACCAGGTAATCATCTATTCTTCTTTCGTACTGATAACCCCTTTGCACTTTCGTCGCATTCAGGGCATGGGTAATGTGAAGAGCACTGGCATCAAATCGACCAGCCATGTGGTCGCGATTTCTAATATCCGGCTCGTGCGTCCTGGGCGAGGACAGGGCACTTTTGATGCCCAGGGCATCGGCATCGAATGTACCCTTGCCAAATCCCCGGATCTGATCATTCACCAAGTGGTTTGTTTTGGGCACACTCAGAGCTGCCTTGATACCCACGGACATCCCATCGAGATGTCCTGGTCCAGTCTTGGGCATGTGGCTCTGACAGTACACTTCCTTGTCGTCCTGGTCTTGTTGGTTGTTGTAGTAGGTCCTCAGGGTCAGTTTTGTTCCGCAAACCAGGCACTTGAAGCATCCCTGGTGGAAGAAAGTGAAGTCCTTCAGGGGTCCCACTTTGTCCACCTGGTACACAGTTTGTCCGCACCTCAAGCAACTGTTCTCGTATCGGTTCATGGTCTGATACTGTCTGGACGGGGTTTCACTTATGAACACCATTCATATTTCGAAAGGGCACCGGAGTCAATAAAAGATCAATCACTCTTTGAATATTTGACCGACACCAATTCGGTGCCAGATCAAAACAAGCAACGTGACCGATCTGTCTGGATGCTGTAATTGAAGATGACGAAACAGCAAAAAGCACTTATCGCAGGTGGTTACCATCAACAAATCAATCAATCACTTTCGGGTTTTACAATCCTGTAAGATTTGTTCCAACTGATTGAAGTCTCGAATATATTGGTGTTCTTCGAATGATGTCTGTCACCCACAGTCCACCAGAAACGCACTTTAAAACTACTCCAATCCGGATGAGTACCTAAAAGAATATCCAAACGCGATGATTCAGGAATGGAGTTCTGACAACCGGTACACAGTACACTTTTGGGATGGACGGCGGTTGGAAACGGTTAATATTTTTTCGAATTTTCAGAAGGGAACAGGTGAAACGAGAGAACGGGTGTTTGTTGCCATGATGGCCGACAGCCTAGCTAGAGAGTGTGAGATGTTC
Nfurtivus_RaccoonMtn_N1026 ----------------------TTTAATGAAATTTATTTAATGTTAATAGTTCAGTTAATTCAATAACCTCCACTTAATTTAAATAACACTGCTAAATAGATATAATTAAAAAATATTTACCTTTTCAATTTATTCACTGAACTCTTTTCTGATATCCTAAATTATTTTATGTAAGGTGGAACCTTCAATTTATAAGATATAAATATCTGAAAAATTGTACGACCGTATTTACAAACAAAAAAGTGTAGACAATACTATTTTAAAATTTAAATATTTCGAACTCACCAGGTAATCATCTATTCTTCTTTCGTACTGATAACCCCTTTGCACTTTCGTCGCATTCAGGGCATGGGTAATGTGAAGAGCACTGGCATCAAATCGACCAGCCATGTGGTCGCGATTTCTAATATCCGGCTCGTGCGTCCTGGGCGAGGACAGGGCACTTTTGATGCCCAGGGCATCGGCATCGAATGTACCCTTGCCAAATCCCCGGATCTGATCATTCACCAAGTGGTTTGTTTTGGGCACACTCAGAGCTGCCTTGATACCCACGGACATCCCATCGAGATGTCCTGGTCCAGTCTTGGGCATGTGGCTCTGACAGTACACTTCCTTGTCGTCCTGGTCTTGTTGGTTGTTGTAGTAGGTCCTCAGGGTCAGTTTTGTTCCGCAGACCAGGCACTTGAAGCATCCCTGGTGGAAGAAAGTGAAGTCCTTCAGGGGTCCCACTTTGTCCACCTGGTACACAGTTTGTCCGCACCTCAAGCAACTGTTCTCGTATCGGTTCATGGTCTGATACTGTCTGGACGGGGTTTCACTTATGAACACCATTCATATTTCGAAAGGGCACCGGAGTCAATAAAAGATCAATCACTCTTTGAATATTTGACCGACACCAATTCGGTGCCAGATCAAAACAAGCAACGTGACCGATCTGTCTGGATGCTGTAATTGAAGATGACGAAACAGCAAAAAGCACTTATCGCAGGTGGTTACCATCAACAAATCAATCAATCACTTTCGGGTTTTACAATCCTGTAAGATTTGTTCCAACTGATTGAAGTCTCGAATATATTGGTGTTCTTCGAATGATGTCTGTCACCCACAGTCCACCAGAAACGCACTTTAAAACTACTCCAATCCGGATGAGTACCTAAAAGAATATCCAAACGCGATGATTCAGGAATGGAGTTCTGACAACCGGTACACAGTACACTTTTGGGATGGACGGCGGTTGGAAACGGTTAATATTTTTTCGAATTTTCAGAAGGGAACAGGTGAAACGAGAGAACGGGTGTTTGTTGCCATGATGGCCGACAGCCTAGCTAGAGAGTGTGAGATGTTC
Ngeorgia_Sittons_N073 ------------------------------------------------------------------------------------------------------------------------------------------------------------------------------------------------------------------------------------TTTACAAACAAAAATGTGTAGACAATATTATTTGAAAATATAAATATTTCGAACTCACCAGGTAATCGTCTATTCTTCTTTCGTACTGATAACCCCTTTGCACTTTCGTCGCATTCAGGGCATGGGTAATGTGAAGGGCACTGGCATCAAAACGACCTGCCATGTGGTCGCGATTTCTAATATCCGGCTCGTGCGTCCTGGGCGAGGACAGGGCACTTTTGATGCCCAGGGCATCGGCATCGAATGTACCCTTGCCAAATCCCCGGATCTGATCATTCACCAAGTGGTTTGTTTTGGGCACACTCAGAGCTGCTTTGATACCCACGGACATCCCATCGAGATGTCCTGGTCCAGTCTTGGGCATGTGGCTCTGACAGTACACTTCCTTGTCGTCCTGGTCTTGTTGGTTGTTGTAGTAGGTCCTCAGGGTCAGTTTTGTCCCGCAGACCAGGCACTTGAAGCATCCCTGGTGGAAGAAAGTGAAGTCCTTCAAGGGTCCCACTTTGTCCACCTGGTACACAGTTTGTCCACACCTCAAGCAACTGTTCTCGTATCGGTTCATGGTCTGATACTGTCTGGACGGGGTTTCACTTATGAACACCATTCATATTTCGAAAGGGCACCGGAGTCAATAAAAGATCAATCACTCTTTGAATATTTGACCGACACCAATTCGGTGCCAGATCAAATCAAGTAATGTGACCGATCTGTCTGGATGCTATAATTGAAGATGACGAAACAGCAAAAAGCACTTATTGCAGGTGGTTACCATCAACAAATCAATCAATCACTTTCGGGTTTTACAATCCTGTAAGATTTGTTCCAACTGATTGAAGTCTCGAATATCTTGATGTTCTTCGAATGATGTCTGTCACCCACAGTCCAC-AGAAACGCACTTTAAAACTATTCCAATCCGGATGAATACCTAAAAGAATATCCAAACGCGATGATTCAGGAATGGAGTTCTGACAACCGGTACACAGTACACTTTTGGGATGGACGGCGGTTGGAAACGGTTAATATTTTTTCGACTTTTTAGAAGAGAACAGGTGAAACAAGAGAACGGGTGTTTGTTGCCATGATGGCCGACAGCCTAGCTAGAGAGT-----------
Ngertschi_CedarCreek_N351 TGAAGTCAAAAGAAAAAATTAATTTAATGAAATTTATTTAATTTTAATAGTTTAGTTAATTCAATAACCTCTACTTAATTTAAATAACACTGCTAAATAGATAGAATTAAAAAATATTTACCTCTTCAATTTATTCACTGAACTCTTTTCTGATATCCTAAAGTATTTTATGTAAGGTGCAACTTTTAATTTATAAGATATTAATATCTAAAAAATTGTACGACCGTATTTACAAACAAAAAAGTGTAGACAATACTATTTTAAAATATAAGTATTTCGAACTCACCAGGTAATCATCTATTCTTCTTTCGTACTGATAACCCCTTTGCACTTTCGTCGCATTCAGGGCATGGGTAATATGAAGAGCACTAGCATCAAATCGACCAGCCATGTGGTCGCGATTTCTAATATCCGGCTCGTGCGTCCTGGGCGAGGACAGGGCACTTTTGATGCCCAGGGCATCGGCATCGAATGTACCCTTGCCAAATCCCCGGATCTGATCATTCACCAAGTGGTTTGTTTTGGGCACACTCAGAGCTGCCTTGATACCCACAGACATCCCATCGAGATGCCCTGGTCCTGTCTTGGGCATGTGGCTCTGACAGTACACTTCCTTGTCGTCCTGGTCTTGTTGGTTGTTGTAGTAGGTCCTCAGGGTCAGTTTTGTTCCGCAGACCAAGCACTTGAAGCATCCCTGGTGGAAGAAAGTGAAGTCCTTCAGGGGTCCCACTTTGTCCACCTGGTACACGGTTTGTCCACACCTCAAGCAACTGTTCTCGTATCGGTTCATGGTCTGATACTGTCTGGACGGGGTTTCACTTATGAACACCATTCATATCTCGAAAGGGCACCGGAGTCAATAAAAGATCAATCACTCTTTGAATATTTGACCGACACCAATTCGGTGCCAGATCAAAACAAGCAATGTGACCGATCTGTCTGGATGCTATAATTGAAGATGACGAAACAGCAAAAAGCACTTATCGCAGGTGGTTACCATCAACAAATCAATCGATCACTTTCGGGTTTTACAATCCTGTAAGATTTGTTCCAACTGATTGAAGTCTCGAATATCTTGGTGTTCTTCGAATGATGTCTGTCACCCACAGTCCACCAGAAACGCACTTTAAAACTATTCCAATCCGGTTGAGTACCTAAAAGAATATCCAAACGCGATGATTCAGGAATGGAGTTCTGACAACCGGTACACAGTACACTTTTGGGATGGACGGCGGTTGTAAACGGTTAATATTTTTTCGAATTTTTAGGAGGGAACAGGTGAAACGAGAGAACGGGTGTTTGTTGCCATGATGGCCGACAGCCTAGCTGGAGAGTGTGAGATGTTC
Ngertschi_FrenchBroad_N968 TGAAGTCAAAAGAAAAATTTAATTTAATGAAATTTATTTAATTTTAATAGTTTAGTTAATTCAATAACCTCTACTTAATTTAAATAACACTGCTAAATAGATAGAATTAAAAAATATTTACCTCTTCAATTTATTCACTGAACTCTTTTCTGATATCCTAAAGTATTTTATGTAAGGTGCAACTTTTAATTTATAAGATATTAATATCTAAAAAATTGTACGACCGTATTTACAAACAAAAAAGTGTAGACAATACTATTTTAAAATATAAGTATTTCGAACTCACCAGGTAATCATCTATTCTTCTTTCGTACTGATAACCCCTTTGCACTTTCGTCGCATTCAGGGCATGGGTAATATGAAGAGCACTAGCATCAAATCGACCAGCCATGTGGTCGCGATTTCTAATATCCGGCTCGTGCGTCCTGGGCGAGGACAGGGCACTTTTGATGCCCAGGGCATCGGCATCGAATGTACCCTTGCCAAATCCCCGGATCTGATCATTCACCAAGTGGTTTGTTTTGGGCACACTCAGAGCTGCCTTGATACCCACAGACATCCCATCGAGATGCCCTGGTCCTGTCTTGGGCATGTGGCTCTGACAGTACACTTCCTTGTCGTCCTGGTCTTGTTGGTTGTTGTAGTAGGTCCTCAGGGTCAGTTTTGTTCCGCAGACCAAGCACTTGAAGCATCCCTGGTGGAAGAAAGTGAAGTCCTTCAGGGGTCCCACTTTGTCCACCTGGTACACGGTTTGTCCACACCTCAAGCAACTGTTCTCGTATCGGTTCATGGTCTGATACTGTCTGGACGGGGTTTCACTTATGAACACCATTCATATCTCGAAAGGGCACCGGAGTCAATAAAAGATCAATCACTCTTTGAATATTTGACCGACACCAATTCGGTGCCAGATCAAAACAAGCAATGTGACCGATCTGTCTGGATGCTATAATTGAAGATGACGAAACAGCAAAAAGCACTTATCGCAGGTGGTTACCATCAACAAATCAATCAATCACTTTCGGGTTTTACAATCCTGTAAGATTTGTTCCAACTGATTGAAGTCTCGAATATCTTGGTGTTCTTCGAATGATGTCTGTCACCCACAGTCCACCAGAAACGCACTTTAAAACTATTCCAATCCGGTTGAGTACCTAAAAGAATATCCAAACGCGATGATTCAGGAATGGAGTTCTGACAACCGGTACACAGTACACTTTTGGGATGGACGGCGGTTGTAAACGGTTAATATTTTTTCGAATTTTTAGGAGGGAACAGGTGAAACGAGAGAACGGGTGTTT---------------------------------------------
Ngertschi_HickoryNutGap_N810 -------------------------------------------------GTTTAGTTAATTCAATAACCTCTACTTAATTTAAATAACACTGCTAAATAGATAGAATTAAAAAATATTTACCTCTTCAATTTATTCACTGAACTCTTTTCTGATATCCTAAAGTATTTTATGTAAGGTGCAACTTTTAATTTATAAGATATTAATATCTAAAAAATTGTACGACCGTATTTACAAACAAAAAAGTGTAGACAATACTATTTTAAAATATAAGTATTTCGAACTCACCAGGTAATCATCTATTCTTCTTTCGTACTGATAACCCCTTTGCACTTTCGTCGCATTCAGGGCATGGGTAATATGAAGAGCACTAGCATCAAATCGACCTGCCATGTGGTCGCGATTTCTAATATCCGGCTCGTGCGTCCTGGGCGAGGACAGGGCACTTTTGATGCCCAGGGCATCGGCATCGAATGTACCCTTGCCAAATCCCCGGATCTGATCATTCACCAAGTGGTTTGTTTTGGGCACACTCAGAGCTGCCTTGATACCCACAGACATCCCATCGAGATGCCCTGGTCCTGTCTTGGGCATGTGGCTCTGACAGTACACTTCCTTGTCGTCCTGGTCTTGTTGGTTGTTGTAGTAGGTCCTCAGGGTCAGTTTTGTTCCGCAGACCAAGCACTTGAAGCATCCCTGGTGGAAGAAAGTGAAGTCCTTCAGGGGTCCCACTTTGTCCACCTGGTACACGGTTTGTCCACACCTCAAGCAACTGTTCTCGTATCGGTTCATGGTCTGATACTGTCTGGACGGGGTTTCACTTATGAACACCATTCATATCTCGAAAGGGCACCGGAGTCAATAAAAGATCAATCACTCTTTGAATATTTGACCGACACCAATTCGGTGCCAGATCAAAACAAGCAGTGTGACCGATCTGTCTGGATGCTATAATTGAAGATGACGAAACAGTAAAAAGCACTTATCGCAGGTGGTTACCATCAACAAATCAATCAATCACTTAAGGGTTTTACAATCCTGTAAGATTTGTTCCAACTGATTGAAGTCTCGAATATCTTGGTGTTCTTCGAATGATGTCTGTCACCCACAGTCCACCAGAAACGCACTTTAAAACTATTCCAATACGGTTGAGTACCTAAAAGAATATCCAAACGCGATGATTCAGGAATGGAGTTCTGACAACCGGTACACAGTACACTTTTGGGATGGACGGCGGTTGGAAACGGTTAATATTTTTTCGAATTTTTAGGAGGGAACAGGTGAAACGAGAGAACGGGTGTTTGTTGCCATGATGGCCGACAGCCTAG--------------------
Nholsingeri_BrumleyCrk_N916 TGAAGTCAAAAGAATTTTTTAATTTAATGAAATTTATTTAATTTTAATAGTTCAGTTAATTCAATAACCTCTACTTAATTTAAATAACACTGCTAAATAGATAGAATTAAAAAACATTTACCTTTTCAATTTCTTCACTGAATTCTTTTCTGATATCCTAAATTATTTTATGTAAGGTGCAACCTTCAATTTATAAGATATTAATATCTGAAAAATTGTACGATCGTATTTACAAACAAAAAAGTGTAGACAATACTATTTTAAAATATAAATATTTCGAACTCACCAGGTAATCATCTATTCTTCTTTCGTACTGATAACCCCTTTGCACTTTCGTCGCATTCAGGGCATGGGTAATGTGAAGGGCACTGGCATCAAATCGACCTGCCATGTGGTCGCGATTTCTAATATCCGGCTCGTGCGTCCTGGGCGAGGACAGGGCACTTTTGATGCCCAAGGCATCGGCATCGAATGTACCCTTGCCAAATCCCCGGATCTGATCGTTCACCAAGTGGTTTGTTTTGGGCACACTCAGAGCTGCCTTGATACCCACAGACATCCCATCGAGATGTCCTGGTCCAGTCTTGGGCATGTGGCTCTGACAGTACACTTCCTTGTCGTCCTGGTCTTGTTGGTTGTTGTAGTAGGTCCTCAGGGTCAGTTTTGTTCCGCAGACCAGGCACTTGAAGCATCCCTGGTGGAAGAAAGTGAAGTCCTTCAGGGGTCCCACTTTGTCCACCTGGTACACGGTTTGTCCACACCTCAGGCAACTGTTCTCGTATCGGTTCATGGTCTGATACTGTCTGGACGGGGTTTCACTTATGAACACCATTCATATTTCGAAAGGGCACCGAAGTCAATAAAAGATCAATCACTCTTTGAATATTTGACCGACACCAATTCGGTGCCAGATCAAATCAAGTAATGTGACCGATCTGTCTGGATGCTATAATTGAAGATGACGAAACAGCAAAAAGCACTTATCGCAGGTGGTTACCATCAACAAATCAATCAATCACTTTCGGGTTTTACAATCCTGTAAGATTTGTTCCAACTGATTGAAGTCTCGAATATCTTGGTGTTCTTCGAATGATGTCTGTCACCCACAGTCCACCAGAAACGCACTTTAAAACTACTCCAATCCGGATGAGTACCTAAAAGAATATCCAAACGCGATGATTCAGGAATGGAGTT-------CCGGTACACAGTACACTTTTGGGATGGACGGCGGTTGGAAACGGTTAATATATTTTCGAATTTTTAGAAGGGAACAGGTGAAACGAGAGAACGGGTGTTT---------------------------------------------
Nholsingeri_PondCave_N541 TGAAGTCAAAAGAATTTTTTAATTTAATGAAATTTATTTAATTTTAATAGTTCAGTTAATTCAATAACCTCTACTTAATTTAAATAACACTGCTAAATAGATAGAATTAAAAAACATTTACCTTTTCAATTTCTTCACTGAATTTTTTTCTGATATCCTAAATTATTTTATGTAAGGTGCAACCTTCAATTTATAAGATATTAATATCTGAAAAATTGTACGACCGTATTTACAAACAAAAAAGTGTAGACAATACTATTTT-AAATATAAATATTTCGAACTCACCAGGTAATCATCTATTCTTCTTTCGTACTGATAACCCCTTTGCACTTTCGTCGCATTCAGGGCATGGGTAATGTGAAGGGCACTGGCATCAAATCGACCTGCCATGTGGTCGCGATTTCTAATATCCGGCTCGTGCGTCCTGGGTGAGGACAGGGCACTTTTGATGCCCAGGGCATCGGCATCGAATGTACCCTTGCCAAATCCCCGGATCTGATCGTTCACCAAGTGGTTTGTTTTGGGCACACTCAGAGCTGCCTTGATACCCACAGACATCCCATCGAGATGTCCTGGTCCAGTCTTGGGCATGTGGCTCTGACAGTACACTTCCTTGTCGTCCTGGTCTTGTTGGTTGTTGTAGTAGGTCCTCAGGGTCAGTTTTGTTCCGCAGACCAGGCACTTGAAGCATCCCTGGTGGAAGAAAGTGAAGTCCTTCAGGGGTCCCACTTTGTCCACCTGGTACACGGTTTGTCCACACCTCAGGCAACTGTTCTCGTATCGGTTCATGGTCTGATACTGTCTGGACGGGGTTTCACTTATGAACACCATTCATATTTCGAAAGGGCACCGAAGTCAATAAAAGATCAATCACTCTTTGAATATTTGACCGACACCAATTCGGTGCCAGATCAAATCAAGTAATGTGACCGATCTGTCGGGATGCTATAATTGAAGATGACGAAACAGCAAAAAGCACTTATTGCAGGTGGTTACCATCAACAAATCAATCAATCACTTTCGGGTTTTACAATCCTGTAAGATTTGTTCCAACTGATTGAAGTCTCGAATATCTTGGTGTTCTTCGAATGATGTCTGTCACCCACAGTCCACCAGAAACGCACTTTAAAACTACTCCAATCCGGATGAGTACCTAAAAGAATATCCAAACGCGATGATTCAGGAATGGAGTTCTGACAACCGGTACACAGTACACTTTTGGGATGGACGGCGGTTGGAAACGGTTAATATATTTTCGAATTTTTAGAAGGGAACAGGTGAAACGAGAGAACGGGTGTTTGTTGCCATGATGGCCGACAGCCTAGCTAGAGAGTGTGAGATGTTC
Njonesi_CaveSpringCave_N390 TGAAGTCAAAAGAATTTTTTAATTTAATGAAATTTATCTAATTTTAATAGTTCAGTTAATTCAATAACCTCTACTTAATTTAAATAACACTGCTAAATAGATAGAATTAAAAAATATTTACCTTTTCAATTTCTTCACTGAACTCTTTTCTGATATCCTAAATTATTTTATGTAAGGTACAACCTTCAATTTATAAGATATTAATATCTGAAAAATTGTACGACCGTATTTACAAACAAAAAAGTGTAGACAATACTATTTTAAAATATAAATATTTCGAACTCACCAGGTAATCATCTATTCTTCTTTCGTACTGATAACCCCTTTGCACTTTCGTCGCATTCAGGGCATGGGTAATGTGAAGAGCACTGGCATCAAAACGACCAGCCATGTGGTCGCGATTTCTAATATCCGGCTCGTGCGTCCTGGGCGAGGACAGGGCACTTTTGATGCCCAGGGCATCGGCATCGAATGTACCCTTGCCAAATCCCCGGATTTGATCATTCACCAAGTGGTTTGTTTTGGGCACACTCAGAGCTGCCTTGATACCCACGGACATCCCATCGAGATGTCCTGGTCCAGTCTTGGGCATGTGACTCTGACAGTAAACTTCCTTGTCGTCCTGGTCTTGTTGGTTGTTGTAGTAGGTCCTCAGGGTCAGTTTTGTTCCGCAGACCAGGCACTTGAAGCATCCCTGGTGGAAGAAAGTGAAGTCCTTCAGGGGTCCCACTTTGTCCACCTGGTACACGGTTTGTCCACACCTCAGGCAACTGTTCTCGTATCGGTTCATGGTCTGATACTGTCTGGACGGGGTTTCACTTATGAACACCATTCATATTTCGAAAGGGCACCGGAGTCAATAAAAGATCAATCACTCTTTGAATATTTGACCGACACCAATTCGGTGCCAGATCAAAACAAGCAATGTGACCGATCTGTCTGGATGCTATAATTGAAGATGACGAAACAGCAAAAAGCACTTATCGCAGGTGGTTACCATCAACAAATCAATCAATCACTTTCGGGTTTTACAATCCTGTAAGATTTGTTCCAACTGATTGAAGTCTCGAATATCTTGGTGTTCTTCGAATGATGTCTGTCACCCACAGTCCACCAGAAACGCACTTTAAAACTATTCCAATACGGTTGAGTACCTAAAAGAATATCCAAACGCGATGATTCAGAAATGGAGTTCTGACAACCGGTACACAGTACACTTTTGGGATGGACGGCGGTTGGAAACGGTTAATATTTCTTCGAATTTTTAGAAGGGAACAGGTGAAACGAGAGAACGGGTGTTTGTTG-----------------------------------------
Nlowderi_ChestnutBranch_N731 TGAAGGCAAGACTATTTTTTAATTGAATTGAATTTATTTAATGTTAATAGCTCAGTTAATTTAATAACCTCTACTTAATTTAAATAACAATTCTAAAGAGATATAATTAAAAAATATTTACCTTTTCAATTTATTCACTGAACTCTTTTCTGATATCCTAAATTATTTTATGTAAGGTGCAACCTTCAATTTATAAAATATTAATATCTGAAAAATTGTACGACCGTATTTACAAACAAAAAAGTGTAGACAATACTATTTTAAAATATAAATATTTCGAACTCACCAGGTAATCATCTATTCTTCTTTCGTACTGATAACCCCTTTGCACTTTCGTCGCATTCAGGGCATGGGTAATGTGAAGGGCACTGGCATCAAAGCGACCTGCCATGTGGTCGCGATTTCTAATATCCGGCTCGTGCGTCCTGGGCGAGGACAGGGCACTTTTGATGCCCAGGGCATCGGCATCGAATGTACCCTTACCAAAACCCCGGATCTGATCATTCACCAAGTGGTTTGTTTTGGGAACACTCAGAGCTGCCTTGATACCCACGGACATCCCATCGAGATGTCCTGGTCCAGTCTTGGGCATGTGGCTCTGGCAGTACACTTCCTTGTCGTCCTGGTCTTGTTGGTTGTTGTAGTAGGTCCTCAGGGTCAGTTTCGTCCCGCAGACCAGGCACTTGAAGCATCCCTGGTGGAAGAAAGTGAAGTCCTTCAGGGGTCCCACTTTGTCCACCTGGTACACGGTTTGTCCACACCTCAGGCAACTGTTCTCGTATCGGTTCATGGTCTGATACTGTCTGGACGGGGTTTCACTTATGAACACCATTCATATTTCGAAAGGGCACCGGAGTCAATAAAAGATCAATCACTCTTTGAATATTTGACCGACACCAATTCGGTGCCAGATCAAAACAAGCAATGTGACCGATCTGTCTGGATGCTATAATTGAAGATGATGAAACAGCAAAAAGCACTTATCGCAGGTGGTTACCATCAACAAATCAATCAATCACTTTCGGGTTTTACAATCCTGTAAGATTTGTTCCAACTGATTGAAGTCTCGAATATCTTGGTGTTCTTCGAATGATGTCTGTCACCCACAGTCCACCAGAAACGCACTTTAAAACTATTCCAATACAGTTGAGTACCTAAAAGAATATCCAAACGCGATGATTCAGGAATCGAGTTCTGACAACCGGTACACAGTACACTTTTGCGATGGACGGCGGTTGGAAACGGTTAATATTTTTTCGAATTTTTAGAAGGGAACAGGTGAAACGAGAGAACGGGTGTTTGTTGCCATGATGGCCGACAGCCTAGCTAGAGAGTG----------
Nlowderi_upperFiresCreek_N820 TGAAGGCAAGACTATTTTTTAATTTAATGAAATTTATTTAATGTTAATAGTTCAGTTAATTTAATAACCTCTACTTAATTTAAATAACAATGCTAAATAGATATAATTAAAAAATATTTACCTTTTCAATTTATTCACTGAACTCTTTTCTGATATCCTAAATTATTTTATGTAAGGTGCAACCTTCAATTTATAAGATATTAATATCTGAAAAATTGTACGACCGTATTTACAAACAAAAAAGTGTAGACAATACTATTTTAAAATATAAATATTTCGAACTCACCAGGTAATCATCTATTCTTCTTTCGTACTGATAACCCCTTTGCACTTTCGTCGCATTCAGGGCATGGGTAATGTGAAGGGCACTGGCATCAAAACGACCTGCCATGTGGTCGCGATTTCTAATATCCGGCTCGTGCGTCCTGGGCGAGGACAGGGCACTTTTGATGCCCAGGGCATCGGCATCGAATGTACCCTTACCAAAACCCCGGATCTGATCATTCACCAAGTGGTTTGTTTTGGGAACACTCAGAGCTGCCTTGATACCCACGGACATCCCATCGAGATGTCCTGGTCCAGTCTTGGGCATGTGGCTCTGGCAGTACACTTCCTTGTCGTCCTGGTCTTGTTGGTTGTTGTAGTAGGTCCTCAGGGTCAGTTTTGTCCCGCAGACCAGGCACTTGAAGCATCCCTGGTGGAAGAAAGTGAAGTCCTTCAGGGGTCCCACTTTGTCCACCTGGTACACGGTTTGTCCACACCTCAGGCAACTGTTCTCGTATCGGTTCATGGTCTGATACTGTCTGGACGGGGTTTCACTTATGAACACCATTCATATTTCGAAAGGGCACCGGAGTCAATAAAAGATCAATCACTCTTTGAATATTTGACCGACACCAATTCGGTGCCAGATCAAAACAAGCAATGTGACCGATCTGTCTGGATGTTATAATTGAAGATGACGAAACAGCAAAAAGCACTTATCGCAGCTGGTTACCATCAACAAATCAATCAATCACTTTCGGGTTTTACAATCCTGTAAGATTTGTTCCAACTGATTGAAGTCTCGAATATCTTGGTGTTCTTCGAATGATGTCTGTCACCCACAGTCCACCAGAAACGCACTTTAAAACTATTCCAATACGGTTGAGTACCTAAAAGAATATCCAAACGCGATGATTCAGGAATGGAGTCCTGACAACCGGTACACAGTACACTTTTGCGATGGACGGCGGTTGGAAACGGTTAATATTTTTTCGAATTTTTAGAAGGGAACAGGTGAAACGAGAGAACGGGTGTTTGTTGCCATGATGGCCGACAGCCTAGCTAGAGAGTGTGAGATGTTC
Nlula_BeeRockCave_G2091 TGAAGGAAAGACTATTTTTTAATCTAATAAAAATCATTTAATTTCAATACTGCAGTTAATTCAATAACCTCTACTTAATTTAAATAACACTGCTAAATAGATAGAATTAAAAAATATTTACCTTTTCAATTTATTCACTGAACTCTTTCCTGATATCCTAAATTATTTTATGTAAGGTGCAACCTTCAATTTACAAGATATTAATATCTGAAAAATTTTACCACCGTATTTACAAACACAAAAGCGTAGACAATACTATTTTAAAATATAAATATTTCGATCTCACCAGGTAATCATCTATTCTTCTTTCGTACTGATAACCCCTTTGCACTTTCGTCGCATTCAGGGCATGGGTAATATGAAGAGCACTGGCATCAAAACGACCTGCCATGTGGTCGCGATTTCTAATATCCGGCTCGTGCGTCCTGGGCGAGGACAGGGCACTTTTGATACCCAGGGCATCGGCATCGAATGTACCCTTGCCAAATCCCCGGATCTGATCATTCACCAAGTGGTTTGTTTTGGGAACACTCAGAGCTGCCTTGATACCCACGGACATCCCATCGAGATGTCCTGGTCCAGTCTTAGGCATGTGACTCTGACAGTACACTTCCTTGTCGTCCTGGTCTTGTTGGTTGTTGTAGTAGGTCCTCAGGGTCAGTTTTGTTCCGCAGACCAGGCACTTGAAGCATCCCTGGTGGAAGAAAGTGAAGTCCTTCAGGGGTCCCACTTTGTCCACCTGGTACACGGTTTGTCCACACCTCAGGCAACTGTTCTCGTATCGGTTCATGGTCTGATACTGTCTGGACGGGGTTTCACTTATGAACACCATTCATATTTCGAAAGGGCGCCGGAGTCAATAAAAGATCAATCACTCTTTGAATATTTGACCGACACCAATTCGGTGCCAGATCAATACAAGCAACGTGACCGATCTGTCTGGATGCTATAATTGAAGATGACGAAACAGCAAAAAGCACTTATCGCAGGTGGTTACTATCAACAAATCAATCAATCACTTTCGGGTTTTACAATCCTGTAAGATTTGTTCCAACTGATTGAAGTCTCAAATATCTTGGTGTACTTCGAATGATGTTTGTCACCCACAGTCCACCAGAAACGCACTTTAAAACTATTCCAATACGGTTGAGTACCTAAAAGAATATCCAAACGCGATGATTCAGGAATGGAGTTCTGACAACCGGTACACAGTACACTTTTGCGATGGACGGCGGTTGGAAACGGTTAATATTTTTTCGAATTTTTAGAAGGGAACAGGTGAAACGAGAGAACGGGTGTTTGTTGCCATGATGGCCGACAGCCTAGCTAGAGAGTGTGAGATGTTC
Nlula_LulaFallsCave_G2084 TGAAGGAAAGACTATTTTTTAATCTAATAAAAATCATTTAATTTCAATACTGCAGTTAATTCAATAACCTCTACTTAATTTAAATAACACTGCTAAATAGATAGAATTAAAAAATATTTACCTTTTCAATTTATTCACTGAACTCTTTCCTGATATCCTAAATTATTTTATGTAAGGTGCAACCTTCAATTTACAAGATATTAATATCTGAAAAATTTTACCACCGTATTTACAAACACAAAAGCGTAGACAATACTATTTTAAAATATAAATATTTCGATCTCACCAGGTAATCATCTATTCTTCTTTCGTACTGATAACCCCTTTGCACTTTCGTCGCATTCAGGGCATGGGTAATATGAAGAGCACTGGCATCAAAACGACCTGCCATGTGGTCGCGATTTCTAATATCCGGCTCGTGCGTCCTGGGCGAGGACAGGGCACTTTTGATACCCAGGGCATCGGCATCGAATGTACCCTTGCCAAATCCCCGGATCTGATCATTCACCAAGTGGTTTGTTTTGGGCACACTCAGAGCTGCCTTGATACCCACGGACATCCCATCGAGATGTCCTGGTCCAGTCTTGGGCATGTGACTCTGACAGTACACTTCCTTGTCGTCCTGGTCTTGTTGGTTGTTGTAGTAGGTCCTCAGGGTCAGTTTTGTTCCGCAGACCAGGCACTTGAAGCATCCCTGGTGGAAGAAAGTGAAGTCCTTCAGGGGTCCCACTTTGTCCACCTGGTACACGGTTTGTCCACACCTCAGGCAACTGTTCTCGTATCGGTTCATGGTCTGATACTGTCTGGACGGGGTTTCACTTATGAACACCATTCATATTTCGAAAGGGCACCGGAGTCAATAAAAGATCAATCACTCTTTGAATATTTGACCGACACCAATTCGGTGCCAGATCAATACAAGCAACGTGACCGATCTGTCTGGATGCTATAATTGAAGATGACGAAACAGGAAAAAGCACTTATCGCAGGTGGTTACCATCAACAAATCAATCAATCACTTTCGGGTTTTACAATCCTGTAAGATTTGTTCCAACTGATTGAAGTCTCGAATATCTTGGTGTACTTCGAATGATGTTTGTCACCCACAGTCCACCAGAAACGCACTTTAAAACTATTCCAATACGGTTGAGTACCTAAAAGAATATCCAAACGCGATGATTCAGGAATGGAGTTCTGACAACCGGTACACAGTACACTTTTGCGATGGACGGCGGTTGGAAACGGTTAATATTTTTTCGAATTTTTAGAAGGGAACAGGTGAAACGAGAGAACGGGTGTTTGTTGCCATGATGGCCGACAGACTAGCTAGAGAGTGTGAGATGTTC
Nmimus_NealsSink_N329 TGATTGGATGAGTATTTTTTAATTTAATGAAATTTATTTAATTTTAATAGCTCAGTTAATTCAATAACCTCTACTTAATTTAAATAACACTGCTAAATAGATAGAATTAAAAAACATTTACCTTTTCAATTTCTTCACTGAATTCTTTTCTGATATCCTAAATTATTTTATGTAAGGTGCAACCTTCAATTTATAAGATATTAATATCTGAAAAATTGTACGACCGTATTTACAGACAAAAAAGTGTAGACAATACTATTTTAAAATATAAATATTTCGAACTCACCAGGTAATCATCTATTCTTCTTTCGTACTGATAACCCCTTTGCACTTTCGTCGCATTCAGGGCATGGGTAATGTGAAGGGCACTGGCATCAAATCGACCTGCCATGTGGTCGCGATTTCTAATATCCGGCTCGTGCGTCCTGGGCGAGGACAGGGCACTTTTGATGCCCAGGGCATCGGCATCGAATGTACCCTTGCCAAATCCCCGGATCTGATCGTTCACCAAGTGGTTTGTTTTGGGCACACTCAGAGCTGCCTTGATACCCACAGACATCCCATCGAGATGTCCTGGTCCAGTCTTGGGCATGTGGCTCTGACAGTACACTTCCTTGTCGTCCTGGTCTTGTTGGTTGTTGTAGTAGGTCCTCAGGGTCAGTTTTGTTCCGCAGACCAGGCACTTGAAGCATCCCTGGTGGAAGAAAGTGAAGTCCTTCAGGGGTCCCACTTTGTCCACCTGATACACGGTTTGTCCACACCTCAGGCAACTGTTCTCGTATCGGTTCATGGTCTGATACTGTCTGGACGGGGTTTCAC------ACACCATTCATATTTCGAAAGGGCACCGGAGTCAATAAAAGATCAATCACTCTTTGAATATTTGACCGACACCAATTTGGTGCCAGATCAAATCAAGTAATGTGACCGATCTGTCTGGATGCTATAATTGAAGATGACGAAACAGCAAAAAGCACTTATCGCAGGTGGTTACCATCAACAAATCAATCAATCACTTTCGGGTTTTACAATCCTGTAAGATTTGTTCCAACTGAATGAAGTCTCGAATATCTTGGTGTTCTTCGAATGATGTCTGTCACCCACAGTCCACCAGAAACGCACTTTAAAACTACTCCAATCCAGATGAGTACCTAAAAGAATATCCAAACGCGATGATTCAGGAATGGAGTTCTGACAACCGGTACACAGTACACTTTTGGGATGGACGGCGGTTGGAAACGGTTAATATTTTTTCGAATTTTTAGAAGGGAACAGGTGAAACGAGAGAACGGGTGTTTGTTGCCAT-------------------------------------
Nmimus_Straleys_N625 TGAAGGCAAAAGAATTTTAAAATTTAATGAAATTTATTTAATTTTAATAGTTCAGTTAATTCAATAACCTCTACTTAATTTAAATAACATTGCTAAATAGATAGAATTAAAAAATATTTACCTTTTCAATTTCTTCACTGAATTCTTTTCTGATATCCTAAATTATTTTATGTAAGGTGCAACCTTCAATTTATAAGATATTAATATCTGAAAAATTGTACGACCGTATTTACAAACAAAACAGTGTAGACAATACTATTTTAAAATATAAATATTTCGAACTCACCAGGTAATCATCTATTCTTCTTTCGTACTGATAACCCCTTTGCACTTTCGTCGCATTCAGGGCATGGGTAATGTGAAGGGCACTGGCATCAAATCGACCTGCCATGTGGTCGCGATTTCTAATATCCGGCTCGTGCGTCCTGGGCGAGGACAGGGCACTTTTGATGCCCAGGGCATCGGCATCGAATGTACCCTTGCCAAATCCCCGGATCTGATCATTCACCAAGTGGTTTGTTTTGGGCACACTCAGAGCTGCCTTGATACCCACAGACATCCCATCGAGATGTCCTGGTCCAGTCTTGGGCATGTGGCTCTGACAGTACACTTCCTTGTCGTCCTGGTCTTGTTGGTTGTTGTAGTAGGTCCTCAGGGTCAGTTTTGTTCCGCAGACCAGACACTTGAAGCATCCCTGGTGGAAGAAAGTGAAGTCCTTCAGGGGTCCCACTTTGTCCACCTGGTACACGGTTTGTCCACACCTCAGGCAACTGTTCTCGTATCGGTTCATGGTCTGATACTGTCTGGACGGGGTTTCACTTATGAACACCATTCATATTTCGAAAGGGCACCGGAGTCAATAAAAGATCAATCACTCTTTGAATATTTGACCGACACCAATTCGGTGCCAGATCAAATCAAGTAATGTGACCGATCTGTCTGGATGCTATAATTGAAGATGACGAAACAGCAAAAAGCACTTATCGCAGGTGGTTACCATCAACAAATCAATCAATCACTTTCGGGTTTTACAATCCTGTAAGATTTGTTCCAACTGAATGAAGTCTCGAATATCTTGGTGTTCTTCGAATGATGTCTGTCACCCACAGTCCAACAGAAACGCACTTTAAAACTACTCCAATCCGGATGAGTACCTAAAAGAATATCCAAACGCGATGATTCAGGAATGGAGTTCTGACAACCGGTACACAGTACACTTTTGGGATGGACGGCGGTTGGAAACGGTTAATATTTTTTCGAATTTTTAGAAGGGAACAGGTGAAACGAGAGAACGGGTGTTTGTTGTCATGATGGCCGACAGCCTAGCTAGAGAGTGTGAGATGTTC
Nnasicus_ConnosteeFalls_N696 -------------------------------------------------------------------------------------------------------------------------------------------------------------------------------------------------------ATTAATATCTGAAAAATTGTACGACCGTATTTACAAACAAAAAAGTGTAGACAATACTATTTTAAAATATAAATATTTCGAACTCACCAGGTAATCATCTATTCTTCTTTCGTACTGATAACCCCTTTGCACTTTCGTCGCATTCAGGGCATGGGTAATGTGAAGAGCACTGGCATCAAATCGACCTGCCATGTGGTCGCGATTTCTAATATCCGGCTCATGCGTCCTGGGCGAGGACAGGGCACTTTTGATGCCCAGGGCATCGGCATCGAATGTACCCTTGCCAAATCCCCGGATCTGATCATTCACCAAGTGGTTTGTTTTGGGCACACTCAGAGCTGCCTTGATACCCACAGACATCCCATCGAGATGTCCTGGTCCAGTCTTGGGCATGTGGCTCTGACAGTACACTTCCTTGTCGTCCTGGTCTTGTTGGTTGTTGTAGTAGGTCCTCAGGGTCAGTTTTGTTCCGCAGACCAGGCACTTGAAGCATCCCTGGTGGAAGAAAGTGAAGTCCTTCAGGGGTCCCACTTTGTCCACCTGGTACACGGTTTGTCCACACCTCAAGCAACTGTTCTCGTATCGGTTCATGGTCTGATACTGTCTGGACGGGGTTTCACTTATGAACACCATTCATATTTCGAAAGGGCACCGGAGTCAATAAAAGATCAATCACTCTTTGAATATTTGACCGACACCAATTCGGTGCCAGATCAAAACAAGCAATGTGACCGATCTGTCTGGATGCTATAATTGAAGATGACGAAACAGCAAAAAGCACTTATCACAGGTGGTTACCATCAACAAATCAATCAATCACTTTCGGGTTTTACAATCCTGTAAGATTTGTTCCAACTGATTGAAGTCTCGAATATCTTGGTGTTCTTCGAATGATGTCTGTCACCCACAGTCCACCAGAAACGCACTTTAAAACTATTCCAATCCGTTTGAGTACCTAAAAGAATATCCAAACGCGATGATTCAGGAATGGAGCTCTGACAACCGGTACACAGTACACTTTTGGGATGGACGGCGGTTGGAAACGGTTAATATTTTTTCGAATTTTTAGGAGGGAACAGGTGAAACGAGAGAACGGGTGTTTGTCGCCATGATGGCCGACAGCCTAGCTAGAGAGTGTGAGATGTTC
Nnasicus_CoweeTrain_N189 TGAAGTCAAAAGAATTTCTTAATTTAATGAAATTTATTTAATTTGAATAGTTCCGTTAATTCAATAACCTCTACTTAATTTAAATAACATTGCTAAATAGATAGAATTAAAAAATATTTACCTCTTCTATTTATTCACTGAACTCTTTTCTGATATCCTAAATTATTTTATGTAAGGTGCAACCTTCAATTTATAAGATATTAATATCTGAAAAATTGTACGACCGTATTTACAAACAAAAAAGTGTAGACAATACTATTTTAAAATATAAATATTTCGAACTCACCAGGTAATCATCTATTCTTCTTTCGTACTGATAACCCCTTTGCACTTTCGTCGCATTCAGGGCATGGGTAATGTGAAGAGCACTGGCATCAAATCGACCTGCCATGTGGTCGCGATTTCTAATATCCGGCTCATGCGTCCTGGGCGAGGACAGGGCACTTTTGATGCCCAGGGCATCGGCATCGAATGTACCCTTGCCAAATCCCCGGATCTGATCATTCACCAAGTGGTTTGTTTTGGGCACACTCAGAGCTGCCTTGATACCCACAGACATCCCATCGAGATGTCCTGGTCCAGTCTTGGGCATGTGGCTCTGACAGTACACTTCCTTGTCGTCCTGGTCTTGTTGGTTGTTGTAGTAGGTCCTCAGGGTCAGTTTTGTTCCGCAGACCAAGCACTTGAAGCATCCCTGGTGGAAGAAAGTGAAGTCCTTCAGGGGTCCCACTTTGTCCACCTGGTACACGGTTTGTCCACACCTCAAGCAACTGTTCTCGTATCGGTTCATGGTCTGATACTGTCTGGACGGGGTTTCACTTATGAACACCATTCATATTTCGAAAGGGCACCGGAGTCAATAAAAGATCAATCACTCTTTGAATATTTGACCGACACCAATTCGGTGCCAGATCAAAACAAGCAATGTGACCGATCCGTCTGGATGCTATAATTGAAGATGACGAAACAGCAAAAAGCACTTATCACAGGTGGTTACCATCAACAAATCAATCAATCACTTTCGGGTTTTACAATCCTGTAAGATTTGTTCCAACTGATTGAAGTCTCGAATATCTTGGTGTTCTTCGAATGATGTCTGTCACCCACAGTCCACCAGAAACGCACTTTAAAACTATTCCAATCCGGATGAGTACCTAAAAGAATATCCAAACGCGATGATTCAGGGATGGAGTTCTGACAACCGGTACACAGTACACTTTTGGGATGGACGGCGGTTGGAAACGGTTAATATTTTTTCGAATTTTTAGGAGGGAACAGGTGAAACGAGAGAACGGGTGTTTGTTGCCATGATGGCCGACAGCCTAGCTAGAGAGTGTAAGATGTTC
Npaynei_NorrisDamCave_N348 TGTAGTCAAAAGAATTTTTTAATTTAATGAAATTTATTTAATTTTAATAGTTCAGTTAATTGAATAACCTCTACTTAATTTAAATAACACTGCTACAAAAATAGAATTAAAAAATATTTACCTTTTCAATTTCTTCACTGAATTCTTTTCTGATATCCTAAATTATTTTATGTAAGGTGCAACCTTCAATTTATAAGATATTAATATCTGAAAAATTGTACGACCGTATTTACAAACAAAAAAGTGTAGACAATACTATTTTAAAATATAAATATTTGGAACTCACCAGGTAATCATCTATTCTTCTTTCGTACTGATAACCCCTTTGCACTTTCGTCGCATTCAGGGCATGGGTAATGTGAAGGGCACTGGCATCAAATCGACCTGCCATGTGGTCGCGATTTCTAATATCCGGCTCGTGCGTCCTGGGCGAGGACAGGGCACTTTTGATGCCCAGGGCATCGGCATCGAATGTACCCTTGCCAAATCCCCGGATCTGATCATTCACCAAGTGGTTTGTTTTGGGCACACTCAGAGCTGCCTTGATACCCACAGACATCCCATCCAGATGTCCTGGTCCAGTCTTGGGCATGTGGCTCTGACAGTACACTTCCTTGTCGTCCTGGTCCTGTTGGTTGTTGTAGTAGGTCCTCAGGGTCAGTTTTGTTCCGCAGACCAGGCACTTGAAGCATCCCTGGTGGAAGAAAGTGAAGTCCTTCAGAGGTCCCACTTTGTCCACCTGGTACACGGTTTGTCCACACCTCAGGCAACTGTTCTCGTATCGGTTCATGGTCTGATACTGTCTGGACGGGGTTTCACTTATGAACACCATTCATATTTCGAAAGGGCACCGGAGTCAATAAAAGATCAATCACTCTCTGAATATTTGACCGACACCAATTCGGTGCCAGATCAAATCAAGTAATGTGACCGATCTGTCTGGGTGCTATAATTGAAGATGACGAAACAGCAAAAAGCACTTATCGCAGGTGGTTACCATCAACAAATCAATCAATCACTTTCGGGTTTTACAATCCTGTAAGATTTGTTCCAACTGATTGAAGTCTCCAATATCTTGGTGTTCTTCGAATGATGTCTGTCACCCACAGTCCACCAGAAACGCACTTTAAAACTATTCCAATCCGGATGAGTACCTAAAAGAATATCCAAACGCGATGATTCAGGGATGAAGTTCTGACAACCGGTACACAGTACACTTTTGGGATGGACGGCGGTTGGAAACGGTTAATATTTTTTCGAATTTTTAGAAGGGAACAGGTGAAACGAGAGAACGGGTGTTTGTTGCCATGATGGCCGACAGCCTAGCTAGAGAGTGTGAGATGTTC
Npaynei_UnakaMtns_N943 TAAATCTTAACTGATTTTTTAATTTAATGAAATTTATTTAATTTTAATAGTTCAGTTAATTCAATAACCTCTACTTAATTTAAATAACACTGCTACAGAAATAGAATTAAAAAATATTTACCTTTTCAATTTCTTCACTGAATTCTTTTCTGATATCCTAAATTATTTTATGTAAGGTGCAACCTTCAATTTATAAGATATTAATATCTGAAAAATTGTACGACCGTATTTACAAACAAAAAAGTGTAGACAATACTATTTTAAAATATAAATATTTGGAACTCACCAGGTAATCATCTATTCTTCTTTCGTACTGATAACCCCTTTGCACTTTCGTCGCATTCAGGGCATGGGTAATGTGAAGGGCACTGGCATCAAATCGACCTGCCATGTGGTCGCGATTTCTAATATCCGGCTCGTGCGTCCTGGGCGAGGACAGGGCACTTTTGATGCCCAGGGCATCGGCATCGAATGTACCCTTGCCGAATCCCCGGATCTGATCATTCACCAAGTGGTTTGTTTTGGGCACACTCAGAGCTGCCTTGATACCCACAGACATCCCATCCAGATGTCCTGGTCCAGTCTTGGGCATGTGGCTCTGACAGTACACTTCCTTGTCGTCCTGGTCCTGTTGGTTGTTGTAGTAGGTCCTCAGGGTCAGTTTTGTTCCGCAGACCAGGCACTTGAAGCATCCCTGGTGGAAGAAAGTGAAGTCCTTCAGAGGTCCCACTTTGTCCACCTGGTACACGGTTTGTCCACACCTCAGGCAACTGTTCTCGTATCGGTTCATGGTCTGATACTGTCTGGACGGGGTTTCACTTATGAACACCATTCATATTTCGAAAGGGCACCGGAGTCAATAAAAGATCAATCACTCTTTGAATATTTGACCGACACCAATTCGGTGCCAGATCAAATCAAGTAATGTGACCGATCTGTCTGGGTGCTATAATTGAAGATGACGAAACAGCAAAAAGCACTTATCGCAGGTGGTTACCATCAACAAATCAATCAATCACTTTCGGGTTTTACAATCCTGTAAGATTTGTTCCAACTGATTGAAGTCTCGAATATCTTGGTGTTCTTCGAATGATGTCTGTCACCCACAGTCCACCAGAAACGCACTTTAAAACTATTCCAATCCGGATGAGTACCTAAAAGAATATCCAAACGCGATGATTCCGGGATGGAGTTCTGACAACCGGTACACAGTACACTTTTGGGATGGACGGCGGTTGGAAACGGTTAATATTTTTTCGAATTTTTAGAAGGGAACAGGTGAAACGAGAGAACGGGTGTTTGTTGCCATGATGGCCGAC---------------------------
Npecki_HaskellSims_G3697 TTAAGGCAAGATTATTTTTTAATTTAATGAAATTTATTTAATCTTAGTAGTTCAGTTAATTCAATAATATCTACTTAATTTAAATAACACCGCTAAATAGATAGAATTAAAAAATACTTACCTTTTCAATTTATTCACTGAACCCTTTTCTGATATCCTAAATTATTTTACGTAA-ACGCAACCTTTAATTTATAAGCTTTTAATATATGTAAATTTTTATCACCGTACTTACAAACAAAAAAGTGTAGCCAATACTATTTTAAAATATAAATATTTCGAACTCACCAGGTAATCATCTATTCTTCTTTCGTACTGATAACCCCTTTGCACTTTCGTCGCATTCAGGGCATGGGTAATGTGAAGAGCACTGGCATCAAAGCGACCTGCCATGTGGTCGCGATTTCTAATATCCGGCTCGTGCGTCCTGGGCGAGGACAGGGCACTTTTGATGCCCAGGGCATCGGCATCGAATGTACCCTTGCCAAAACCCCGGATCTGATCATTCACCAAGTGGTTTGTTTTGGGAACACTCAGAGCCGCCTTGATACCCACAGACATCCCATCGAGATGTCCTGGTCCAGTCTTGGGCATATGGCTCTGGCAGTACACTTCCTTGTCGTCCTGGTCTTGTTGGTTGTTGTAATAGGTCCTCAGGGTCAGTTTTGTTCCGCAGACCAGGCACTTGAAGCATCCCTGGTGGAAGAAAGTGAAGTCCTTCAAGGGTCCCACTTTGTCCACCTGGTACACGGTCTGTCCACACCTCAAGCAACTGTTCTCGTATCGGTTCATGGTCTGATACTGTCTGGACGGGGTTTCACTTATGAACACCATTCATATTTCGAAAGGGCACCGGATTCAATAAAAGATCAATCACTCTTTGAATATTTGACTGACACCAATTCGGTGCCAGATCAAAACAAGCAATGTGACCGATCTGTCTGGATGCTATAATTGAAGATGACGAAACAGCAAAAAGTACTTATTGCAGGTGGTTACCATCAACGAATCAATCAATCACTTTCGGGTTTTACAATCCTGTAAGATTTGTTCCAACTGATTGAAGTCTCGAATATCTTGGTGTCCTTCGAATGATGTCTGTCACCCACAGTCCACTAGAAAAGCACTTTAAAACTATTCCAATACGGTTGAGTACCTAAAAGA----------------------------------------------------------------------------------------------------------------------------------------------------------------------------------------
Npecki_HurricaneMazeCave_G2100 TGAAGGCAAGATTATTTTTTAATTTAATGAAATTTATTTAATCTTAGTAGTTCAGTTAATTCAATAATATCTACTTAATTTAAATAACACCGCTAAATAGACAGAATTAAAAAATACTTACCTTTTCAATTTATTCACTGAACTCTTTTCTGATATCCTAAATTATTTTACGTAA-ACGCAACCTTTAATTTATAAGATATTAATATATGAAAAATTTTATCACCGTATTTACAAACAAAAAAGTGTAGACAAAACTATTTTAAAATATAAATATTTCGAACTCACCAGGTAATCATCTATTCTTCTTTCGTACTGATAACCCCTTTGCACTTTCGTCGCATTCAGGGCATGGGTAATGTGAAGAGCACTGGCATCAAAGCGACCTGCCATGTGGTCGCGATTTCTAATATCCGGCTCGTGTGTCCTGGGCGAGGACAGGGCACTTTTGATGCCCAGGGCATCGGCATCGAATGTACCCTTGCCAAATCCCCGGATCTGATCATTCACCAGGTGGTTTGTTTTGGGAACACTCAGAGCCGCCTTGATGCCCACAGACATCCCATCGAGATGTCCTGGTCCAGTCTTGGGCATGTGGCTCTGGCAGTACACTTCCTTGTCGTCCTGGTCTTGTTGGTTGTTGTAGTAGGTCCTCAGGGTCAGTTTTGTTCCGCAGACCAGGCACTTGAAGCATCCCTGGTGGAAGAAAGTGAAGTCCTTCAGGGGTCCCACTTTGTCCACCTGGTACACGGTCTGTCCACACCTCAAGCAACTGTTCTCGTATCGGTTCATGGTCTGATACTGTCTGGACGGGGTTTCACTTATGAACACCATTCATATTTCGAAAGGGCACCGGATTCAATAAAAGATCAATCACTCTTTGAATATTTGACTGACACCAATTCGGTGCCAGATCAAAACAAGCAGTGTGACCGATCTGTCTGGATGCTATAATTGAAGATGACGAAACAGCAAAAAGCACTTATTGCAGGTGGTTACCATCAACGAATCAATCAATCACTTTCGGGTTTTACAATCCTGTAAGATTTGTTCCAACTGATTGAAGTCTCGAATATCTTGGTGTCCTTCGAATGATGTCTGTCACCCACAGTCCACCAGAAAAGCACTTTAAAACTATTCCAATCCGGTTGAGTACCTAAAAGAATATCCAAACGCGGTGATTCAGGAATGGAGTTGTGACAACCGGTACACAGTACACTTTTGGGATGGACGAAGGTTGTAAACGGTTAATATTTTTTCGAATTTTTAGAAGAGAACAGGTGAAACGGGAGAACGGGTGTTTGTTGCCATGATGGCCGACAGCCTAGCTAGAGAGTGTGAGATGTTC
Npecki_Monteagle_N062 TGAAGGCCAGATTATTTTTTAATTTAAAAAA---TCATTAATTTTAATAGTTCAGCTAATTCAATAACCTCTACTTAATTTAAATAACACCGCTAAATAGATAGAATTAAAAAATATTTACCTTTTCAATTTATTCACTGAACTCTTTTCTGATATCCTAAATTATTTTACGTAAGACGCAACCTTTCATTTATAAGATATTAATATATGAAAAATTTTACCACCGTATTTACAAACAAAAAAGTGTAGGCAATACTATTTTAAAATATAAATATTTCGAACTCACCAGGTAATCATCTATTCTTCTTTCGTACTGATAACCCCTTTGCACTTTCGTCGCATTCAGGGCATGGGTAATGTGAAGAGCACTGGCATCAAAGCGACCTGCCATGTGGTCGCGATTTCTAATATCTGGCTCGTGCGTCCTGGGCGAGGACAGGGCACTTTTGATGCCCAGGGCATCGGCATCGAATGTACCCTTGCCAAAACCCCGGATCTGATCATTCACCAGGTGGTTTGTTTTGGGAACACTCAGAGCCGCCTTGATACCCACAGACATCCCATCGAGATGTCCTGGTCCAGTCTTGGGCATGTGGCTCTGGCAGTACACTTCCTTGTCGTCCTGGTCTTGTTGGTTGTTGTAGTAGGTCCTCAGGGTCAGTTTTGTTCCGCATACCAGGCACTTGAAGCATCCCTGGTGGAAGAAAGTGAAGTCCTTCAGGGGTCCCACTTTGTCCACCTGGTACACGGTCTGTCCACACCTCAGGCAACTGTTCTCGTATCGGTTCATGGTCTGATACTGTCTGGACGGGGTTTCACTTATGAACACCATTCATATTTCGAAAGGGCACCGGATTCAATAAAAGATCAATCACTCTTTGAATATTTGACTGACACCAATTCGGTGCCAGATCAAAACAAGCAGTATGACCGATCTGTCTGGATGCTATAATTGAAGATGACGAAACAGCAAAAAGCATTTATTGCAGGTGGTTATCATCAACGAATCAATCAATCACTTTCGGGTTTTACAATCCTGTAAGATTTGTTCCAACTGATTGAAGTCTCGAATATCTTGGTGTCCTTCGAATGATGTCTGTCACCCACAGTCCACCAGAAAAGCACTTTAAAACTATTCCAATCCGGTTGAGTACCTAAAAGAATATCCAAACGCGGTGATTCAGGAATGGAGTTGTGACAACCGGTACACAGTACACTTTTGGGATGGACGACGGTTGTAAACGGTTAATATTTTTTCGAATTTTTAGAAGAGAACAGGTGAAACGAGAGAACGGGTGTTTGTTGCCATAATGGCCGACAGCCTAGCTAGAGAGTGTGAGATGTTC
Nperlakyi_SChimneys_N1079 ---------------------------------------------------------------------------------------------------------------------------------------------------------------------------------------------------------TAATATCTGAAAAATTGTGCGACCGTATTTACAAACAAAAAAGTGTAGACAATACAATTTTAAAATATAAATATTTCGAACTCACCAGATAATCATCTATTCTTCTTTCGTACTGATAACCCCTTTGCACTTTCGTCGCATTCAGGGCATGGGTAATGTGAAGAGCACTGGCATCAAAACGACCAGCCATGTGGTCGCGATTTCTAATATCCGGCTCGTGCGTCCTGGGCGAGGACAGGGCACTTTTGATGCCCAGGGCATCGGCATCGAATGTACCCTTGCCGAATCCCCGGATTTGATCATTCACCAAGTGGTTTGTTTTGGGCACACTCAGAGCTGCCTTGATACCCACGGACATCCCATCGAGATGTCCTGGTCCAGTCTTGGGCATGTGACTCTGACAGTAAACTTCCTTGTCGTCCTGGTCTTGTTGGTTGTTGTAGTAGGTCCTCAGGGTCAGTTTTGTTCCGCAGACCAGGCACTTGAAGCATCCCTGGTGGAAGAAAGTGAAGTCCTTCAGGGGTCCCACTTTGTCCACCTGGTACACGGTTTGTCCACACCTCAGGCAACTGTTCTCGTATCGGTTCATGGTCTGATACTGTCTGGACGGGGTTTCACTTATGAACACCATTCATATTTCGAAAGGGCACCGGAGTCAATAAAAGATCAATCACTCTTTGAATATTTGACCGACACCAATTCGGTGCCAGATCAAAACAAGCAATGTGACCGATCTGTCTGGATGCTATAGTTGAAGATGACGAAACAGCAAAAAGCACTTATCGCAGGTGGTTACCATCAACAAATCAATCAATCACTTTCGGGTTTTACAATCCTGTAAGATTTGTTCCAACTGATTGAAGTCTCGAATATCTTGGTGTTCTTCGAATGATGTCTGTCACCCACAGTCCACCAGAAACGCACTTTAAAACTATTCCAATACGGTTGAGTACCTAAAAGAATATCCAAACGCGATGATTCAGGAATGGAGTTCTGACAACCGGTACACAGTACACTTTTGGGATGGACGGCGGTTGGAAACGGTTAATATTTTTTCGAATTTTTAGAAGGGAACAGGTGAAACGAGAGAACGGGTGTTTGTTG-----------------------------------------
Nperlakyi_SChimneys_N1080 TGAAGTCAAAAGAATTTTTAAATTTAATGAAATTTATCTAATTTTAATAGTTCAGTTAATTCAATAACCTCTACTTAATTTAAATAACACTGCTAAATAGATAGAATTAAAAAATATTTACCTTTTCAATTTCTTCACTGAACTCTTTTCTGATATCCTAAATTATTTTATGTAAGGTACAACCTTCAATTTATAGGATATTAATATCTGAAAAATTGTACGACCGTATTTACAAACAAAAAAGTGTAGACAATACTATTTTAAAATATAAATATTTCGAACTCACCAGGTAATCATCTATTCTTCTTTCGTACTGATAACCCCTTTGCACTTTCGTCGCATTCAGGGCATGGGTTATGTGAAGAGCACTGGCATCAAAACGACCAGCCATGTGGTCGCGATTTCTAATATCCGGCTCGTGCGTCCTGGGCGAGGACAGGGCACTTTTGATGCCCAGGGCATCGGCATCGAATGTACCCTTGCCGAATCCCCGGATTTGATCATTCACCAAGTGGTTTGTTTTGGGCACACTCAGAGCTGCCTTGATACCCACGGACATCCCATCGAGATGTCCTGGTCCAGTCTTGGGCATGTGACTCTGACAGTAAACTTCCTTGTCGTCCTGGTCTTGTTGGTTGTTGTAGTAGGTCCTCAGGGTCAGTTTTGTTCCGCAGACCAGACACTTGAAGCATCCCTGATGGAAGAAAGTGAAGTCCTTCAGGGGTCCCACTTTGTCCACCTGGTACACGGTTTGTCCACACCTCAGGCAACTGTTCTCGTATCGGTTCATGGTCTGATACTGTCTGGACGGGGTTTCACTTATGAACACCATTCATATTTCGAAAGGGCACCGGAGTCAATAAAAGATCAATCACTCTTTGAATATTTGACCGACACCAATTCGGTGCCAGATCAAAACAAGCAATGTGACCGATCTGTCTGGATGCTATAATTGAAGATGACGAAACAGCAAAAAGCACTTATCGCAGGTGGTTACCATCAACAAATCAATCAATCACTTTCGGGTTTTACAATCCTGTAAGATTTGTTCCAACTGATTGAAGTCTCGAATATCTTGGTGTTCTTCGAATGATGTCTGTCACCCACAGTCCACCAGAAACGAACTTTAAAACTATTCCAATACGGTTGAGTACCTAAAAGAATATCCAAACGCGATGATTCAGGAATGGAGTTCTGACAACCGGTACACAGTACACTTTTGGGATGGACGGCGGTTGGAAACGGTTAATATTTTTTCGAATTTTTAGAAGGGAACAGGTGAAACGAGAGAACGGGTGTTTGTTGCCATGATGGCCGACAGC------------------------
Nreclusus_Clingmans_N252 ---------------------------------------------------------------------------------------------------------------------TTACCTTTTCAATTTCTTCACTGAACTCTTTTCTGATATCCTAAATTATTTTATGTAAGGTACAACCTTCAATTTATAAGATATTAATATCTGAAAAATTGTACGACCGTATTTACAAACAAAAAAGTGTAGACAATACTATTTTAAAATATAAATATTTAGAACTCACCAGGTAATCATCTATTCTTCTTTCGTACTGATAACCCCTTTGCACTTTCGTCGCATTCAGGGCATGGGTAATGTGAAGAGCACTGGCATCAAAACGACCAGCCATGTGGTCGCGATTTCTAATATCCGGCTCGTGCGTCCTGGGCGAGGACAGGGCACTTTTGATGCCCAGGGCATCGGCATCGAATGTACCCTTGCCAAATCCCCGGATTTGATCATTCACCAAGTGGTTTGTTTTGGGCACACTCAGAGCTGCCTTGATACCCACGGACATCCCATCGAGATGTCCTGGTCCAGTCTTGGGCATGTGACTCTGACAGTAAACTTCCTTGTCGTCCTGGTCTTGTTGGTTGTTGTAGTAGGTCCTCAGGGTCAGTTTTGTTCCGCAGACCAGGCACTTGAAGCATCCCTGGTGGAAGAAAGTGAAGTCCTTCAGGGGTCCCACTTTGTCCACCTGGTACACAGTTTGTCCACACCTCAGGCAACTGTTCTCGTATCGGTTCATGGTCTGATACTGTCTGGACGGGGTTTCACTTATGAACACCATTCATATTTCGAAAGGGCACCGGAGTCAATAAAAGATCAATCACTCTTTGAATATTTGACCGACACCAATTCGGTGCCAGATCAAAACAAGCAATTTGACCGATCTGTCTGGATGCTATAATTGAAGATGACGAAACAGCAAAAAGCACTTATCGCAGGTGGTTACCATCAACAAATCAATCAATCACTTTCGGGTTTTACAATCCTGTAAGATTTGTTCCAACTGATTGAAGTCTCGAATATCTTGGTGTTCTTCGAATGATGTCTGTCACCCACAGTCCACCAGAAACGCACTTTAAAACTTTTCCAATACGGTTGAGTACCTAAAAGAATATCCAAACGCGATGATTCAGGAATGGAGTTCTGACGACCGGTACACAGTACACTTTTGGGATGGACGGCGGTTGGAAACGGTTAATATTTTTTCGAATTTTTAGAAGGGAACAGG-------------------------------------------------------------------
Nreclusus_Newfound_N259 --------------TTTTTTAATTTAATGAAATTTATTTAATTTTAATAGTTCAGTTAATTCAATAACCTCTACTTAATTTAAATAACACTGCTAAATAGATAGAATTAAAAAATATTTACCTTTTCAATTTATTCACTAAACT------TGATATCCTAAATTATTTTATGTAAGGTGCAACCTTCAATTTATAAGATATTAATATCTGAAAAATTGTACGACCGTCTTTACAAACAAAAAAGTGTAGACAATACTATTTTAAAATATAAATATTTGGAACTCACCAGGTAATCATCTATTCTTCTTTCGTACTGATAACCCCTTTGCACTTTCGTCGCATTCAGGGCATGGGTAATGTGAAGAGCACTGGCATCAAATCGACCAGCCATGTGGTCGCGATTTCTAATATCCGGCTCGTGCGTCCTGGGCGAGGACAGGGCACTTTTGATGCCCAGGGCATCGGCATCGAATGTACCCTTGCCAAATCCCCGGATCTGATCATTCACCAAGTGGTTTGTTTTGGGCACACTCAGAGCTGCCTTGATACCCACGGACATCCCATCGAGATGTCCTGGTCCAGTCTTGGGCATGTGGCTCTGACAGTACACTTCCTTGTCGTCCTGGTCTTGTTGGTTGTTGTAGTAGGTCCTCAGGGTCAGTTTTGTCCCGCACACCAGGCACTTGAAGCATCCCTGGTGGAAGAAAGTGAAGTCCTTCAGAGGTCCCACTTTGTCCACCTGGTACACAGTTTGTCCGCACCTCAAGCAACTGTTCTCGTATCGGTTCATGGTCTGATACTGTCTGGACGGGGTTTCACTTATGAACACCATTCATATTTCGAAAGGGCACCGGAGTCAATAAAAGATCAATCACTCTTTGAATATTTGACCGACACCAATTCGGTGCCAGATCAAAACAAGCAATGTGACCGATCTGTCTGGATGCTATAATTGAAGATGACGAAACAGCAAAAAGCACTTATCGCAGGTGGTTACCATCAACAAATCAATCAATCACTTTCGGGTTTTACAATCCTGTAAGATTTGTTCCAACTGATTGAAGTCTCGAATATCTTGGTGTTCTTCGAATGATGTCTGTCACCCACAGTCCACCAGAAACGCACTTTAAAACTATTCCAATACGGTTGAGTACCTAAAAGAATATCCAAACGCGATGATTCAGGAATGGAGTTCTGACAACCGGTACACAGTACACTTTTGGGATGGACGGCGGTTGGAAACGGTTAATATTTTTTCGAATTTTTAGAAGGGAACAGGTGAAACGAGAGAACGGGTGTTTGTTGCCATGATGGCCGACAGCCTAGCTAGAGAGTGTGAGATGTTC
Nreclusus_Noland_N1051 -------------------------AATGAAATTTATTTAATTTTAATAGTTCAGTTAATTCAATAACCTCTACTTAATTTAAATAACACTGCTAAATAGATAGAATTAAAAAATATTTACCTTTTCAATTTCTTCACTGAACTCTTTTCTGATATCCTAAATTATTTTATGTAAGGTACAATCTTCAATTTATAAGATATTAATATCTGAAAAATTGTACGACCGTATTTACAAACAAAAAAGTGTAGACAATACTATTTTAAAATATAAATATTTCGAACTCACCAGGTAATCATCTATTCTTCTTTCGTACTGATAACCCCTTTGCACTTTCGTCGCATTCAGGGCATGGGTAATGTGAAGAGCACTGGCATCAAAACGACCAGCCATGTGGTCGCGATTTCTAATATCCGGCTCGTGCGTCCTGGGCGATGACAGGGCACTTTTGATGCCCAGGGCATCGGCATCGAATGTACCCTTGCCAAATCCCCGGATCTGATCATTCACCAAGTGGTTTGTTTTGGGCACACTCAGAGCTGCCTTGATACCCACGGACATCCCATCGAGATGTCCTGGTCCAGTCTTGGGCATGTGACTCTGACAGTAAACTTCCTTGTCGTCCTGGTCTTGTTGGTTGTTGTAGTAGGTCCTCAGGGTCAGTTTTGTTCCGCAGACCAGGCACTTGAAGCATCCCTGGTGGAAGAAAGTGAAGTCCTTCAGGGGTCCGACTTTGTCCACCTGGTACACGGTTTGTCCGCACCTCAGGCAACTGTTCTCGTATCGGTTCATGGTCTGATACTGTCTGGACGGGGTTTCACTTATGAACACCATTCATATTTCGAAAGGGCACCGGAGTCAATAAAAGATCAATCACTCTTTGAATATTTGACCGACACCAATTCGGTGCCAGATCAAAACAAGCAATGTGACCGATCTGTCTGGATGCTATAATTGAAGATGACGAAACAGCAAAAAGCACTTATCGCAGGTGGTTACTATCAACAAATCAATCAATCACTTTCGGGTTTTACAATCCTGTAAGATTTGTTCCAACTGATTGAAGTCTCGAATATCTTGGTGTTCTTCGAATGATGTCTGTCACCCACAGTCC------------------------------------------------------------------------------------------------------------------------------------------------------------------------------------------------------------------------------------------
Nreclusus_Smokemont_N1020 ------------------------------------------------------------------------------------------------------------------------------------------------------------------------------------------------------------------------------------------------AAACTGTAGACAATACTATTTTAAAATATAAATATTTCGAACTCACCAGGTAATCATCTATTCTTCTTTCGTACTGATAACCCCTTTGCACTTTCGTCGCATTCAGGGCATGGGTAATGTGAAGAGCACTGGCATCAAAACGACCAGCCATGTGGTCGCGATTTCTAATATCCGGCTCGTGCGTCCTGGGCGAGGACAGGGCACTTTTGATGCCCAGGGCATCGGCATCGAATGTACCCTTGCCAAATCCCCGGATTTGATCATTCACCAAGTGGTTTGTTTTGGGCACACTCAGAGCTGCCTTGATACCCACGGACATCCCATCGAGATGTCCTGGTCCAGTCTTGGGCATGTGACTCTGACAGTAAACTTCCTTGTCGTCCTGGTCTTGTTGGTTGTTGTAGTAGGTCCTCAGGGTCAGTTTTGTTCCGCAGACCAGGCACTTGAAGCATCCCTGGTGGAAGAAAGTGAAGTCCTTCAGGGGTCCCACTTTGTCCACCTGGTACACGGTTTGTCCACACCTCAGGCAACTGTTCTCGTATCGGTTCATGGTCTGATACTGTCTGGACGGGGTTTCACTTATGAACACCATTCATATTTCGAAAGGGCACCGGAGTCAATAAAAGATCAATCACTCTTTGAATATTTGACCGACACCAATTCGGTGCCAGATCAAAACAAGCGATTTGACCGATCTGTCTGGATGCTATAATTGAAGATGACGAAACAGCAAAAAGCACTTATCGCAGGTGGTTACCATCAACAAATCAATCAATCACTTTCGGGTTTTACAATCCTGTAAGATTTGTTCCAACTGATTGAAGTCTCGAATATCTTGGTGTTCTTCGAATGATGTCTGTCACCCACAGTCCACCAGAAACGCACTTTAAAACTATTCCAATACGGTTGAGTACCTAAAAGAATATCCAAACGCGATGATTCAGGAATGGAGTTTTGACGACCGGTACACAGTACACTTTTGGGATGGACGGCGGTTGGAAACGGTTAATATTTTTTCGAATTTTTAGAAGGGAACAGGTGAAACGAGAGAACGGGTGTTTGTTGCCATGATGGCCGACAGCCTAGCTAGAGAGTGTGAGATGTTC
Nroanensis_IngramBranch_N926 TGTAGTCAAAAGAATTTTTTAATTTAATGAAATTTATTTAATTTTAATAGTTCAGTTAATTCAATAACCTCTACTTAATTTAAATAACACTGCTACAGAAATAGAATTAAAAAATATTTACCTTTTCAATTTCTTCACTGAATTCTTTTCTGATATCCTAAATTATTTTATGTAAGGTGCAACCTTCAATTTATAAGATATTAATATCTGAAAAATTGTACGACCGTATTTACAAAC-AAAAAGTGTAGACAATACTATTTTAAAATATAAATATTTGGAACTCACCAGGTAATCATCTATTCTTCTTTCGTACTGATAACCCCTTTGCACTTTCGTCGCATTCAGGGCATGGGTAATGTGAAGGGCACTGGCATCAAATCGACCTGCCATGTGGTCGCGATTTCTAATATCCGGCTCGTGTGTCCTGGGCGAGGACAGGGCACTTTTGATGCCCAGGGCATCGGCATCGAATGTACCCTTGCCAAATCCCCGGATCTGATCATTCACCAAGTGGTTTGTTTTGGGCACACTCAGAGCTGCCTTGATACCCACAGACATCCCATCCAGATGTCCTGGTCCAGTCTTGGGCATGTGGCTCTGACAGTACACTTCCTTGTCGTCCTGGTCTTGTTGGTTGTTGTAGTAGGTCCTCAGGGTCAGTTTTGTTCCGCAGACCAGGCACTTGAAGCATCCCTGGTGGAAGAAAGTGAAGTCCTTCAGGGGTCCCACTTTGTCCACCTGGTACACGGTTTGTCCACACCTCAGGCAACTGTTCTCGTATCGGTTCATGGTCTGATACTGTCTGGACGGGGTTTCACTTATGAACACCATTCATATTTCGAAAGGGCACCGGAGTCAATAAAAGATCAATCACTCTTTGAATATTTGACCGACACCAATTCGGTGTCAGATCAAATCAAGTAATATGACCGATCTGTCTGGATGCTATAATTGAAGATGACGAAACAGCAAAAAGCACTTATCGCAGGTGGTTACCATCAACAAATCAATCAATCACTTTCGGGTTTTACAATCCTGTAAGATTTGTTCCAACTGAT-----------------------------------------------------------------------------------------------------------------------------------------------------------------------------------------------------------------------------------------------------------------------------------------------
Nroanensis_N_CarversGap_N928 TGTAGTCAAAAGAATTTTTTAATTTAATGAAATTTATTTAATTTTAATAGTTCAGTTAATTCAATAACCTCTACTTAATTTAAATAACACTGCTACAGAAATAGAATTAAAAAATATTTACCTTTTCAATTTCTTCACTGAATTCTTTTCTGATATCCTAAATTATTTTATGTAAGGTGCAACCTTCAATTTATAAGATATTAATATCTGAAAAATTGTACGACCGTATTTACAAAC-AAAAAGTGTAGACAATACTATTTTAAAATATAAATATTTGGAACTCACCAGGTAATCATCTATTCTTCTTTCGTACTGATAACCCCTTTGCACTTTCGTCGCATTCAGGGCATGGGTAATGTGAAGGGCACTGGCATCAAATCGACCTGCCATGTGGTCGCGATTTCTAATATCCGGCTCGTGCGTCCTGGGCGAGGACAGGGCACTTTTGATGCCCAGGGCATCGGCATCGAATGTACCCTTGCCAAATCCCCGGATCTGATCATTCACCAAGTGGTTTGTTTTGGGCACACTCAGAGCTGCCTTGATACCCACAGACATCCCATCCAGATGTCCTGGTCCAGTCTTGGGCATGTGGCTCTGACAGTACACTTCCTTGTCGTCCTGATCTTGTTGGTTGTTGTAGTAGGTCCTCAGGGTCAGTTTTGTTCCGCAGACCAGGCACTTGAAGCATCCCTGGTGGAAGAAAGTGAAGTCCTTCAGGGGTCCCACTTTGTCCACCTGGTACACGGTTTGTCCACACCTCAGGCAACTGTTCTCGTATCGGTTCATGGTCTGATACTGTCTGGACGGGGTTTCACTTATGAACACCATTCATATTTCGAAAGGGCACCGGAGTCAATAAAAGATCAATCACTCTTTGAATATTTGACCGACACCAATTCGGTGTCAGATCAAATCAAGTAATGTGACCGATCTGTCTGGGTGCTATAATTGAAGATGACGAAACAGCAAAAAGCACTTATCGCAGGTGGTTACCATCAACAAATCAATCAATCACTTTCGGGTTTTACAATCCTGTAAGATTTGTTCCAACTGATTGAAGTCTCGAATATCTTGGTGTTCTTCGAATGATGTCTGTCACCCACAGTCCACCAGAAACGCACTTTAAAACTATTCCAATCCGGATGAGTACCTAAAAGAATATCCAAACGCGATGATTCAGGGATGGAGTTCTGACAACCGGTACACAGTACACTTTTGGGATGGACGGCGGTTGGAAACGGTTAATATTTATTCGAATTTTTAGAAGGGAACAGGTGAAACGAGAGAACGGGTGTTTGTTGCCATGATGGCCGACAGCCTAGCTAGAGAGTGTGAGATGTTC
Nroanensis_RoanHighBluff_N762 ---------------------------------------------------------------------------------------------------------------------------------TTTCTTCACTGAATTATTTTCTGATATCCTAAATTATTTTATGTAAGGTGCAACCTTCAATTTATAAGATATTAATATCTGAAAAATTGTACGACCGTATTTACAAACAAAAAAGTGTAGACAATACTATTTTAAAATATAAATATTTGGAACTCACCAGGTAATCATCTATTCTTCTTTCGTACTGATAACCCCTTTGCACTTTCGTCGCATTCAGGGCATGGGTAATGTGAAGGGCACTGGCATCAAATCGACCTGCCATGTGGTCGCGATTTCTAATATCCGGCTCGTGCGTCCTGGGCGAGGACAGGGCACTTTTGATGCCCAGGGCATCGGCATCGAATGTACCCTTGCCAAATCCCCGGATCTGATCATTCACCAAGTGGTTTGTTTTGGGCACACTCAGAGCTGCCTTGATACCCACAGACATCCCATCCAGATGTCCTGGTCCAGTCTTGGGCATGTGGCTCTGACAGTACACTTCCTTGTCGTCCTGGTCCTGTTGGTTGTTGTAGTAGGTCCTCAGGGTCAGTTTTGTTCCGCAGACCAGGCACTTGAAGCATCCCTGGTGGAAGAAAGTGAAGTCCTTCAGGGGTCCCACTTTGTCCACCTGGTACACGGTTTGTCCACACCTCAGGCAACTGTTCTCGTATCGGTTCATGGTCTGATACTGTCTGGACGGGGTTTCACTTATGAACACCATTCATATTTCGAAAGGGCACCGGAGTCAATAAAAGATCAATCACTCTTTGAATATTTGACCGACACCAATTCGGTGTCAGATCAAATCAAGTAATGTGACCGATCTGTCTGGATGTTATAATTGAAGATGACGAAACAGCAAAAAGCACTTATCGCAGGTGGTTACCATCAAAAAATCAATCAATCACTTTCGGGTTTTACAATCCTGTAAGATTTGTTCCAACTGATTGAAGTCTCGAATATCTTGGTGTTCTTCGAATGATGTCTGTCACCCACAGTCCACCAGAAACGCACTTTAAAACTATTCCAATCCGGATGAGTACCTAAAAGAATATCCAAACGCGATGATTCGGGGATGGAGTTCTGACAACCGGTACACAGTACACTTTTAGGATGGACGGCGGTTGGAAACGGTTAATATTTTTTCGAATTTTTAGAAGGGAACAGGTGAAACGAGAGAACGGGTGTTTGTTGCCATGATGGCCGACAGCCTAGCTAGAGAGTGTGAGATGTTC
Nsheari_BaldRiver_N1168 TGAGGTCAAAACAATTTTTTAATTTAATGAAATTTATTTAATTTTAATAGTTCAGTTAATTCAATAACCTCTACTTAATTTAAATGACACTGCTAAATAGATAGAATTAAAAAATATTTACCTTTTCAATTTATTCACTGAACTC------GATATCCTAAATTATTTTATGTAAGGTGCAACCTTCAATTTATAAGATATTAATATCTGAAAAATTGTACGACCGTCTTTACAAACAAAAAAGTGTAGACAATACTATTTTAAAATATAAATATTTGGAACTCACCAGGTAATCGTCTATTCTTCTTTCGTACTGATAACCCCTTTGCACTTTCGTCGCATTCAGGGCATGGGTAATGTGAAGAGCACTGGCATCAAATCGACCAGCCATGTGGTCGCGATTTCTAATATCCGGCTCGTGCGTCCTGGGCGAGGACAGGGCACTTTTGATGCCCAGGGCATCGGCATCGAATGTACCCTTGCCAAATCCCCGGATCTGATCATTCACCAAGTGGTTTGTTTTGGGCACACTCAGAGCTGCCTTGATACCCACTGACATCCCATCGAGATGTCCTGGTCCAGTCTTGGGCATGTGACTCTGACAGTACACTTCCTTGTCGTCCTGGTCTTGTTGGTTGTTGTAGTAGGTCCTCAGGGTCAGTTTTGTCCCGCAGACCAGGCACTTGAAGCATCCCTGGTGGAAGAAAGTGAAGTCCTTCAGAGGTCCCACTTTGTCCACCTGGTACACAGTTTGTCCGCACCTCAAGCAACTGTTCTCGTATCGGTTCATGGTCTGATACTGTCTGGACGGGGTTTCACTTATGAACACCATTCATATTTCGAAAGGGCACCGGAGTCAATAAAAGATCAATCACTCTTTGAATATTTGACCGACACCAATTCGGTGCCAGATCAAAACAAGCAACGTGACCGATCTGTCTGGATGCTATAATTGAAGATGACGAAACAGCAAAAAGCACTTATCGCAGGTGGTTACCATCAACAAATCAATCAATCACTTTCGGGTTTTACAATCCTGTAAGATTTGTTCCGACTGATTGAAGTCTCGAATATCTTGGTGTTCTTCGAATGA-------------------------------------------------------------------------------------------------------------------------------------------------------------------------------------------------------------------------------------------------------------
Nsheari_Cohutta_N826 ------------------------------------------------------------------------ACTTAATTTAATTAACACTGCTAACTAGATAGAATTAAAAAATATTTACCTTTTCAATTTATTCACTGAACTC------GATATCCTAAATTATTTTATGTAAGGTGCAACCTTCAATTTATAAGATATTAATATCTGAAAAATTGTATGACCGTCTTTACAAACAAAAAAGTGTAGACAATACTATTTTAAAATATAAATATTTGGAACTCACCAGGTAATCATCTATTCTTCTTTCGTACTGATAACCCCTTTGCACTTTCGTCGCATTCAGGGCATGGGTAATGTGAAGAGCACTGGCATCAAATCGACCAGCCATGTGGTCGCGATTTCTAATATCCGGCTCGTGCGTCCTGGGCGAGGACAGGGCACTTTTGATGCCCAGGGCATCGGCATCGAATGTACCCTTGCCAAATCCCCGGATCTGATCATTCACCAAGTGGTTTGTTTTGGGCACACTCAGAGCTGCCTTGATACCCACGGACATCCCATCGAGATGTCCTGGTCCAGTCTTGGGCATGTGACTCTGACAGTACACTTCCTTGTCGTCCTGGTCTTGTTGGTTGTTGTAGTAGGTCCTCAGGGTCAGTTTTGTCCCGCAGACCAGGCACTTGAAGCATCCCTGGTGGAAGAAAGTGAAGTCCTTCAGAGGTCCCACTTTGTCCACCTGGTACACAGTTTGTCCGCACCTCAAGCAACTGTTCTCGTATCGGTTCATGGTCTGATACTGTCTGGACGGGGTTTCACTTATGAACACCATTCATATTTCGAAAGGGCACCGGAGTCAATAAAAGATCAATCACTCTTTGACTATTTGACCGACACCAATTCGGTGCCAGATCAAAACAAGCAACGTGACCGATCTGTCTGGATGCTATAATTGAAGATGACGAAACAGCAAAAAGCACTTGTCGCAGGTGGTTACCATCAACAAATCAATCAATCACTTTCGGGTTTTACAATCCTGTGAGATTTGTTCCAACTGATTGAAGTCTCGAATATCTTGGTGTTCTTCGAATGATGTCTGTCACCCACAGTCCACCAGAAACGCACTTTAAAACTATTCCAACCCGTATGAGTACCTAAAAGAATATCCAAACGCGATGATTCAGGAATGGAGTTCCGACAACCGGTACACAGTACACTTTTGGGATGGACGGCGGTTGGAAACGGTTAATATTTTTTCGAATTTTTAGAAGGGAACAGGTGAAACGAGAGAACGGGTGTTTGTTGCCATGATGGCCGACAGTCTAGCTAGAGAGTGTGAGATGTTC
Nsheari_JoyceKilmer_N092 TGAGGTCAAAACAATTTTTTAATTTAATGAAATTTATTTAATTTTAATAGTTCAGTTAATTCAATAACCTCTACTTAATTTAAATAACACTGCTAAATAGATAGAATTAAAAAATATTTACCTTTTCAATTTATTCACTGAACTC------GATATCCTAAATTATTTTATGTAAGGTGCAACCTTCAATTTATAAGATATTAATATCTGAAAAATTGTACGACCGTCTTTACAAACAAAAAAGTGTAGACAATACTATTTTAAAATATAAATATTTGGAACTCACCAGGTAATCATCTATTCTTCTTTCGTACTGATAACCCCTTTGCACTTTCGTCGCATTCAGGGCATGGGTAATGTGAAGAGCACTGGCATCAAATCGACCAGCCATGTGGTCGCGATTTCTAATATCCGGCTCGTGCGTCCTGGGCGAGGACAGGGCACTTTTGATGCCCAGGGCATCGGCATCGAATGTACCCTTGCCAAATCCCCGGATCTGATCATTCACCAAATGGTTTGTTTTGGGCACACTCAGAGCTGCCTTGATACCCACGGACATCCCATCGAGATGTCCTGGTCCAGTCTTGGGCATGTGACTCTGACAGTACACTTCCTTGTCGTCCTGGTCTTGTTGGTTGTTGTAGTAGGTCCTCAGGGTCAGTTTTGTCCCGCAGACCAGGCACTTGAAGCATCCCTGGTGGAAGAAAGTGAAGTCCTTCAGAGGTCCCACTTTGTCCACCTGGTACACAGTTTGTCCGCACCTCAAGCAACTGTTCTCGTATCGGTTCATGGTCTGATACTGTCTGGACGGGGTTTCACTTATGAACACCATTCATATTTCGAAAGGGCACCGGAGTCAATAAAAGATCAGTCACTCTTTGAGTATTTGACCGACACCAATTCGGTGCCAGATCAAAACAAGCAACGTGACCGATCTGTCTGGATGCTATAATTGAAGATGACGAAACAGCAAAAAGCACTTATCGCAGGTGGTTACCATCAACAAATCAATCAATCACTTTCGGGTTTTACAATCCTGTGAGATTTGTTCCAACTGATTGAAGTCTCGAATATCTTGGTGTTCTTCGAATGATGTCTGTCACCCACAGTCCACCAGAAACGCACTTTAAAACTATTCCAATCTGGATGAGTACCTAAAAGAATATCCAAACGCGATGATTCATGAATGGAGTTCCGACAACCGGTACACAGTACACTTTTGGGATGGACGGCGGTTGGA----------------------------------------------------------------------------------------------------------
Nsilvanus_Elijay_N395 ---------------------------------------------AATAGTTCAGTTAATTCAATAACCTCTACTTAATTTAAATAACACTGCTAAATAGATAGAATTAAAAAATATTTACCTCTTCAATTTATTCACTGAACTCTTTTCTGATATCCTAAATTATTTTATGTAAGGTGCAACCTTCAATTTATAAGATATTAATATCTGAAAAATTGTACAACCGTATTTACAAACAAAAAAGTGTAGACAATACTATTTTAAAATATAAATATTTCGAACTCACCAGGTAATCATCTATTCTTCTTTCGTACTGATAACCCCTTTGCACTTTCGTCGCATTCAGGGCATGGGTAATGTGAAGAGCACTAGCATCAAATCGACCTGCCATGTGGTCGCGATTTCTAATATCCGGCTCGTGCGTCCTGGGCGAGGACATGGCACTTTTTATGCCCAGGGCATCGGCATCGAATGTACCCTTGCCAAATCCCCGGATCTGATCATTCACCAAGTGGTTTGTTTTGGGCACACTCAGAGCTGCCTTGATGCCCACAGACATCCCGTCGAGATGTCCTGGTCCAGTCTTGGGCATGTGGCTCTGACAGTACACTTCCTTGTCGTCCTGGTCTTGTTGGTTGTTGTAGTAGGTCCTTAGGGTCAGTTTTGTTCCACAGACCAGGCACTTGAAGCATCCCTGGTGGAAGAAAGTGAAGTCCTTCAGAGGTCCCACTTTGTCCACCTGGTACACGGTTTGTCCACATCTCAGGCAACTATTCTCGTATCGGTTCATGGTCTGATACTGTCTGGACGGGGTTTCACTTATGAACACCATTCATATTTCGAAAGGGCACCGGAGTCAACAAAAGATCAATCACTCTTTGAATATTTGACCGACACCAATTCGGTGCCAGATCAAAACAAGCAACGTGACCGATCTGTCTGGATGCTATAATTGAGGATGACGAAACAGCAAAAAGCACTTATCGCAGGTGGTTACCATCAACAAATCAATCAATCACTTTCGGGTTTTACAATCCTATAAGATTTGTTCCAACTGATTGAAGTCTCGAATATCTTGGTGTTCTTCGAATGATGTCTGTCACCCTCAGTCCGCCAGAAACGCACTTTAAAACTACTCCAATCCGGATGAGTACCTAAGAGAATATCCAAACGCGATGATTCAGGAATGGAGTTCTGACAACCGGTACACAGTACACTTTTGGGATGGACGGCGGTTGGAAACGGTTAATATTTTTTCGAATTTCTAGAAGGGAACAGGTGAAACGAGAGAACGGGTGTTTGTTGCCATGATGGCCGACAGCC-----------------------
Nsilvanus_GermanyCove_N1017 TGAAGTCAAAAGAATTTTTAAATTTAATGAAATTTATATAATTTGAATAGTTCAGTTAATTTAATAACCTCTACTTAATTTAAAGAACACTGCTAAATAGATAGAATTAAAAAATATTTACCTCTTCAATTTATTCACTGAACTCTTTTCTGATATCCTAAATTATTTTATGTAAGGTGCAACCTTCAATTTATAAGATATTAATATCTGAAAATTTTTACGACCGTATTTACAAACAAAAAAGTGTAGACAATACTATTTTAAAATATAAATATTTCGAACTCACCAGGTAATCATCTATTCTTCTTTCGTACTGATAACCCCTTTGCACTTTCGTCGCATTCAGGGCATGGGTAATGTGAAGAGCACTGGCATCAAATCGACCTGCCATGTGGTCGCGATTTCTAATATCCGGCTCGTGCGTCCTGGGCGAGGACATGGCACTTTTTATGCCCAGGGCATCGGCATCAAATGTACCCTTGCCAAATCCCCGGATCTGATCATTCACCAAGTGGTTTGTTTTGGGCACACTCAGAGCTGCCTTGATACCCACAGACATCCCGTCGAGATGCCCTGGTCCAGTCTTGGGCATGTGGCTCTGACAGTACACTTCCTTGTCGTCCTGGTCTTGTTGGTTGTTGTAGTAGGTCCTCAGGGTCAGTTTTGTTCCACAGACCAGGCACTTGAAGCATCCCTGGTGGAAGAAAGTGAAGTCCTTCAGGGGTCCCACTTTGTCCACCTGGTACACGGTTTGTCCACATCTCAGGCAACTATTCTCGTATCGGTTCATGGTCTGATACTGTCTGGACGGGGTTTCACTTATGAACACCATTCATATTTCGAAAGGGCACCGGAGTCAATAAAAGATCAATCACTCTTTGAATATTTGACCGACACCAATTCGGTGCCAGATCAAAACAAGCAACGTGACCGATCTGTCTGGATGCTATAATTGAGGATGACGAAACAGCAAAAAGCACTTATCGCAGGTGGTTACCATCAACAAATCAATCAATCACTTTCGGGTTTTACAATCCTGTAAGATTTGTTCCAACTGATTGAAGTCTCGAATATCTTGGTGTTCTTCGAATGATGTCTGTCACCCACAGTCCGCCAGAAACGCACTTCAAAACTACTCCAATCCGGAGGAGTACCTAGGAGAATATCCAAACGCGATGATTCAGGAATGGAGTTCTAACAACCGGTACACAGTACACTTTTGGGATGGACGGCCGTTGGAAACGGTTAATATTTTTTCGAATTTTTAGAAGGGAACAGGTGAAACGAGAGAACGGGTGTTTGTTGCCATGATGGCCGACAGCCTAGCTAGAGAGTGTGAGATGTCC
Nsilvanus_HeboMtn_N1029 --------------------------------------------GAATAGTTCAGTTAATTTAATAACCTCTACTTAATTTAAAGAACACTGCTAAATAGATAGAATTAAAAAAAATTTACCTCTTCAATTTATTCACTGAACTCTTTTCTGATATCCTAAATTATTTTATGTGAGGTGCAACCTTCAATTTATAAGATATTAATATCTGAAAATTTTTACGACCGTATTTACAAACAAAAAAGTGTAGACAATACTATTTTAAAATATAAATATTTCGAACTCACCAGGTAATCATCTATTCTTCTTTCGTACTGATAACCCCTTTGCACTTTCGTCGCATTCAGGGCATGGGTAATGTGAAGAGCACTGGCATCAAATCGACCTGCCATGTGGTCGCGATTTCTAATATCCGGCTCGTGCGTCCTGGGCGAGGACATGGCACTTTTTATGCCCAGGGCATCGGCATCGAATGTACCCTTGCCAAATCCCCGGATCTGATCATTCACCAAGTGGTTTGTTTTGGGCACACTCAGAGCTGCCTTGATGCCCACAGACATTCCATCGAGATGTCCTGGTCCAGTCTTGGGCATGTGGCTCTGACAGTACACTTCCTTGTCGTCCTGGTCTTGTTGGTTGTTGTAGTAGGTCCTCAGGGTCAGTTTTGTTCCACAGACCAGGCACTTGAAGCATCCCTGGTGGAAGAAAGTGAAGTCCTTCAGAGGTCCCACTTTGTCCACCTGGTACACGGTTTGTCCACACCTCAGACAACTGTTCTCGTAACGGTTCATGGTCTGATACTGTCTGGACGGGGTTTCACTTATGAACACCATTCATATTTCGAAAGGGCACCGGAGTCAATAAAAGATCAATCACTCTTTGAATATTTGACCGACACCAATTCGGTGCCAGATCAAAACAAGCAACGTGACCGATCTGTCTGGATGCTATAATTGAAGATGACGAAACAGCAAAAAGCACTTATCGCAGGTGGTTACCATCAACAAATCAATCAATCACTTTCGGGTTTTACAATCCTGTAAGATTTGTTCCAACTGATTGAAGTCTCGAATATCTTGGTGTTCTTCGAATGATGTCTGTCACCCACAGTCCACCAGAAACGCACTTTAAAACTACTCCAATCCGGAGGAGTACCTAAAAGAATATCCAAACGCGATGATTCTGGAATGGAGTTCTGACAACCGGTACACAG--------------------------------------------------------------------------------------------------------------------------------------
Nstupkai_BlowholeWOS_N285 --------------------------------------------------------------------------------------------------------------AAAATATTTACCTTTTCAATTTCTTCACTGAACTC------GATATCCTAAATTATTTTATGTAAGGTACAACCTTCAATTTATAAGATATTAATATGTGAAAAATTGTACGACCGTATTTACAAACAAAAAAGTGTAGACAATACTATTTTAAAATATAAATATTTCGAACTCACCAGGTAATCATCTATTCTTCTTTCGTACTGATAACCCCTTTGCACTTTCGTCGCATTCAGGGCATGGGTAATGTGAAGAGCACTGGCATCAAAACGACCAGCCATGTGGTCGCGATTTCTAATATCCGGCTCGTGCGTCCTGGGCGAGGACAGGGCACTTTTGATGCCCAGGGCATCGGCATCGAATGTACCCTTGCCAAATCCCCGGATTTGATCATTCACCAAGTGGTTTGTTTTGGGCACACTCAGAGCTGCCTTGATACCCACGGACATCCCATCGAGATGACCTGGTCCAGTCTTGGGCATGTGACTCTGACAGTAAACTTCCTTGTCGTCCTGGTCTTGTTGGTTGTTGTAGTAGGTCCTCAGGGTCAGTTTTGTTCCGCAGACCAGGCACTTGAAGCATCCCTGGTGGAAGAAAGTGAAGTCCTTCAGGGGTCCCACTTTGTCCACCTGGTACACGGTTTGTCCACACCTCAGGCAACTGTTCTCGTATCGGTTCATGGTCTGATACTGTCTGGACGGGGTTTCACTTATGAACACCATTCATATTTCGAAAGGGCACCGGAGTCAATAAAAGATCAATCACTCTTTGAATATTTGACCGACACCAATTCGGTGCCAGATCAAAACAAGCAATGTGACCGATCTGTCTGGATGCTATAATTGAAGATGACGAAACAGCAAAAAGCACTTATCGCAGGTGGTTACCGTCAACAAATCAATCAATCACTTTCGGGTTTTACAATCCTGTAAGATTTGTTCCAACTGATTGAAGTCTCGAATATCTTGGTGTTCTTCGAATGATGTCTGTCACCCACAGTCCACCAGAAACGCACTTTAAAACTATTCCAATACGGTTGAGTACCTAAAAGAATATCCAAACGCGATGATTCAGGAATGGAGTTCTGACAACCGGTACACAGTACACTTTTGGGATGGACGGCGGTTGGAAACGGTTAATATTTTTTCGAATTTTTAGAAGGGAACAGGTGAAACGAGAGAACGGGTGTTTGTTGCCATGATGGCCGACAGCCTAGCTAGAGAGTGTGAGATGTTC
Nstupkai_Blowing_N356 ------------------------------------------TTTAATAGTTCAGTTGATTCAATAACCTCTACTTAATTTAAATAACACTGCTAAATAGATAGAATTAAAAAATATTTACCTTTTCAATTTATTCACTAAACTT------GATATCCTAAATTATTTTATGTAAGATGCAATCTTCAATTTATAAGATATTTATATCTGAAAAATTGTACGACCGTCTTTACAAACAAAAAAGTGCAGACAATACTATTTTAAAATATAAATATTTGGAACTCACCAGGTAATCATCTATTCTTCTTTCGTACTGATAACCCCTTTGCACTTTCGTCGCATTCAGGGCATGGGTAATGTGAAGAGCACTGGCATCAAATCGACCAGCCATGTGGTCGCGATTTCTAATATCCGGCTCGTGCGTCCTGGGCGAGGACAGGGCACTTTTGATACCCAGGGCATCGGCATCGAATGTACCCTTGCCAAATCCCCGGATCTGATCATTCACCAAGTGGTTTGTTTTGGGCACACTCAGAGCTGCCTTGATACCCACGGACATCCCATCGAGATGTCCTGGTCCAGTCTTGGGCATGTGACTCTGACAGTACACTTCCTTGTCGTCCTGGTCTTGTTGGTTGTTGTAGTAGGTCCTCAGGGTCAGTTTTGTCCCGCAGACCAGGCACTTGAAACATCCCTGGTGGAAGAAAGTGAAGTCCTTCAGAGGTCCCACTTTGTCCACCTGGTACACAGTTTGTCCGCACCTCAAGCAACTGTTCTCGTATCGGTTCATGGTCTGATACTGTCTGGACGGGGTTTCACTTATGAACACCATTCATATTTCGAAAGGGCACCGGAGTCAATAAAAGATCAATCACTCTTTGAATATTTGACCGACACCAATTCGGTGCCAGATCAAAACAAGCAACGTGACCGATCTGTCTGGATGCTATAATTGAAGATGACGAAACAGCAAAAAGCACTTATCGCAGGTGGTTACCATCAACAAATCAATCAATCACTTTCGGGTTTCACAATCCTGTAAGATTTGTTCCAACTGATTGAAGTCTCGAATATCTTGGTGTTCTTCGAATGATGTCTGTCACCCACAGTCCACCAGAAACGCACTTTAAAACTATTCCAATGCGGATGAGTACCTAAAAGAATATCCAAACGCGATGATTCAGGAATGGAGTTCTGACAACCGGTACTCAGTACACTTTTGGGATGGACGGCGGTTGGAAACGGTTAATATTTTTTCGAATTTTTAGAAGGGAACAGGTGAAACGAGAGAACGGGTGTTTGTTGCCATGATGGCCGACAGCCTAGCTAGAGAGTGTGAGATGTTC
Nstupkai_LittleRiver_N293 TGAGGTCAAAACAATCTTTTAATTTAATGAAATTTATTTTATTTTAATAGTTCAGTTGATTCAATAACCTCTACTTAATTTAAATAACACTGCTAAATAGATAGAATTAAAAAATATTTACCTTTTCAATTTATTCACTAAACTT------GATATCCTAAATTATTTTATGTAAGATGCAATCTTCAATTTATAAGATATTTATATCTGAAAAATTGTACGACCGTCTTTACAAACAAAAAAGTGCAGACAATACTATTTTAAAATATAAATATTTCGAACTCACCAGGTAATCATCTATTCTTCTTTCGTACTGATAACCCCTTTGCACTTTCGTCGCATTCAGGGCATGGGTAATGTGAAGAGCACTGGCATCAAAACGACCAGCCATGTGGTCGCGATTTCTAATATCCGGCTCGTGCGTCCTGGGCGAGGACAGGGCACTTTTGATGCCCAGGGCATCGGCATCGAATGTACCCTTACCAAAACCCCGGATCTGATCATTCACCAAGTGGTTTGTTTTGGGCACACTCAGAGCTGCCTTGATACCCACGGACATCCCATCGAGATGTCCTGGTCCAGTCTTGGGCATGTGACTCTGACAGTACACTTCCTTGTCGTCCTGGTCTTGTTGGTTGTTGTAGTAGGTCCTCAGGGTCAGTTTTGTCCCGCAGACCAGGCACTTGAAACATCCCTGGTGGAAGAAAGTGAAGTCTTTCAGAGGTCCCACTTTGTCCACCTGGTACACAGTTTGTCCGCACCTCAAGCAACTGTTCTCGTATCGGTTCATGGTCTGATACTGTCTGGACGGGGTTTCACTTATGAACACCATTCATATTTCGAAAGGGCACCGGAGTCAATAAAAGATCAATCACCCTTTGAATATTTGACCGACACCAATTCGGTGCCAGATCAAAACAAGCAATGTGACCGATCTGTCTGGATGCTATAATTGAAGATGACGAAACAGCAAAAAGCACTTATCGCAGGTGGTTACCATCAACAAATCAATCAATCACTTTCGGGTTTTACAATCCTGTAAGATTTGTTCCAACTGATTGAAGTCTCGAATATCTTGGTGTTCTTCGAATGATGTCTGTCACCCACAGTCCACCAGAAACGCACTTTAAAACTATTCCAATACGGTTGA----------------------------------------------------------------------------------------------------------------------------------------------------------------------------------------------------
Nstygius_ObeLee_N0656 TGAAGTCAATACTATTTTTTAATTTAATGAAATTTATTT-ATTTTAATAGTTCACTTAATTCAATAACCTTTACTTAATTTAAATAACACTGCTAAATAGATAGAATTAAAAAATATTTACCTTTTCAATTTATTCACTGAATTCTTTACTGATATCCTAAATTATTTTATGTAAGGTGCAACCTTCAATTTATAAGATATTAATATCTGAAAAATTATACCACCGTATTTAGAAACGAAAAAGTGTAGACAATACTATTTTTAAATATAAATATTTCGAACTCACCAGGTAATCATCTATTCTTCTTTCGTACTGATAACCCCTTTGCACTTTCGTCGCATTCAGGGCATGGGTAATGTGAAGAGCACTGGCATCAAAGCGACCTGCCATGTGGTCGCGATTTCTAATATCCGGCTCGTGCGTCCTGGGCGAGGACAGGGCACTTTTGATGCCCAGGGCATCGGCATCGAATGTACCCTTGCCAAAACCCCGGATCTGATCATTCACCAAGTGGTTTGTTTTGGGAACACTCAGAGCCGCCTTGATGCCCACAGACATCCCATCGAGATGTCCTGGTCCAGTCTTGGGCATGTGGCTCTGACAGTACACTTCCTTGTCATCCTGGTCTTGTTGGTTGTTGTAGTAGGTCCTCAGGGTCAGTTTTGTTCCGCAGACCAGGCACTTGAAGCATCCCTGGTGGAAGAAAGTGAAGTCCTTCAAGGGTCCCACTTTGTCCACCTGGTACACGGTCTGTCCACACCTCAGGCAACTGTTCTCGTATCGGTTCATGGTCTGATACTGTCTGGACGGGGTTTCACTTATGAACACCATTCATATTTCGAAAGTGCACCGGAATCAATAAAAGATCAATCACTCTTTGAATATTTGACTGACACCAATTCGGTGCCAGATCAAAACAAGCAATGTGACCGCTCTGTCTGGATGCTATAATCGAAGATGACGAAACAGCAAAAAGCAGTTATTGCAGGTGGTTACCATCAACAAATCAATCAATCACTTTCGGGTTTTACAATCCTGTAAGATTTCTTCCAACTGATTGAAGTCTCAAATATCTTGGCGTTCTTCGAATGATGTCTGTCACCCACAGTCCGCCAGAAACGCACTTTAAAACTATTCCAATCCGGTTGAGTACCGGAAAGAATATCCAAACGCGATGATTCGGGAATGGAGTTCTGACAACCGGTACACAGTACACTTTTGAGATTGACGGCGGTTGGAAACGGTTAATACTTTTTCGAATTTTTAGAAGAGAACAGGTGAAACGGGAGAGCGGGTGTTTGTTGCCATGATAGCCGACAGCCTAGCCAGAGAGTGTGTGATGTTC
Nstygius_RavenB_N1022 TGAAGTCAATACTATTTTTTAATTTAATGAAATTTATTT-ATTTTAATAGTTCACTTAATTCAATAACCTTTACTTAATTTAAATAACACTGCTAAATAGATAGAATTAAAAAATATTTACCTTTTCAATTTATTCACTGAATTCTTTACTGATATCCTAAATTATTTTATGTAAGGTGCAACCTTCAATTTATAAGATATTAATATCTGAAAAATTATACCACCGTATTTAGAAACGAAAAAGTGTAGACAATACTATTTTTAAATATAAATATTTCGAACTCACCAGGTAATCATCTATTCTTCTTTCGTACTGATAACCCCTTTGCACTTTCGTCGCATTCAGGGCATGGGTAATGTGAAGAGCACTGGCATCAAAGCGACCTGCCATGTGGTCGCGATTTCTAATATCCGGCTCGTGCGTCCTGGGCGAGGACAGGGCACTTTTGATGCCCAGGGCATCGGCATCGAATGTACCCTTGCCAAAACCCCGGATCTGATCATTCACCAAGTGGTTTGTTTTGGGAACACTCAGAGCCGCCTTGATGCCCACAGACATCCCATCGAGATGTCCTGGTCCAGTCTTGGGCATGTGGCTCTGACAGTACACTTCCTTGTCATCCTGGTCTTGTTGGTTGTTGTAGTAGGTCCTCAGGGTCAGTTTTGTTCCGCAGACCAGGCACTTGAAGCATCCCTGGTGGAAGAAAGTGAAGTCCTTCAAGGGTCCCACTTTGTCCACCTGGTACACGGTCTGTCCACACCTCAGGCAACTGTTCTCGTATCGGTTCATGGTCTGATACTGTCTGGACGGGGTTTCACTTATGAACACCATTCATATTTCGAAAGTGCACCGGAGTCAATAAAAGATCAATCACTCTTTGAATATTTGACTGACACCAATTCGGTGCCAGATCAAAACAAGCAATGTGACCGCTCTGTCTGGATGCTATAATCGAAGATGACGAAACAGCAAAAAGCAGTTATTGCAGGTGGTTACCATCAACAAATCAATCAATCACTTTCGGGTTTTACAATCCTGTAAGATTTGTTCCAACTGATTGAAGTCTCAAATATCTTGGCGTTCTTCGAATGATGTCTGTCACCCACAGTCCGCCAGAAACGCACTTTAAAACTATTCCAATCCGGTTGAGTACCGGAAAGAATATCCAAACGCGATGATTCGGGAATGGAGTTCTGACAACCGGTACACAGTACACTTTTGAGATTGACGGCGGTTGGAAACGGTTAATACTTTTTCGAATTTTTAGAAGAGAACAGGTGAAACGGGAGAGCGGGTGTTTGTTGCCATGATGGCCGACAGCC-----------------------
Ntempletoni_BaldMtns_N950 TGAAATCAAAAGAATTTTTTAATTTAATTAAATTTATTTAATTTTAATAGTTCAGTTAATTCAATAACCTTTACTTAATTTAAATAACACTGCTAAATAGATAGAATTAAAAAATATTTACCTCTTCAATTTATTCACTGAACTCTTTTCTGATATCCTAAAGTATTTTATGTAAGGTGCAACCTTTAATTTATAAGATATTAATATCTAAAAAATTATACGACCGTATTTACAAACAAAAAAGTGTAGACAATACTATTTTAAAATATAAGTATTTCGAACTCACCAGGTAATCATCTATTCTTCTTTCGTACTGATAACCCCTTTGCACTTTCGTCGCATTCAGGGCATGGGTAATATGAAGAGCACTAGCATCAAATCGACCTGCCATGTGGTCGCGATTTCTAATATCCGGCTCGTGCGTCCTGGGCGAGGACAGGGCACTTTTGATGCCCAGGGCATCGGCATCGAATGTACCCTTGCCAAATCCCCGGATCTGATCATTCACCAAGTGGTTTGTTTTGGGCACACTCAGAGCTGCCTTGATACCCACAGACATCCCATCGAGATGCCCTGGTCCTGTCTTGGGCATGTGGCTCTGACAGTACACTTCCTTGTCGTCCTGGTCTTGTTGGTTGTTGTAGTAGGTCCTCAGAGTCAGTTTTGTTCCGCAGACCAAGCACTTGAAGCATCCCTGGTGGAAGAAAGTGAAGTCCTTCAGGGGTCCCACTTTGTCCACCTGGTACACGGTTTGTCCACACCTCAAGCAACTGTTCTCGTATCGGTTCATGGTCTGATACTGTCTGGACGGGGTTTCACTTATGAACACCATTCATATCTCGAAAGGGCACCGGAGTCAATAAAAGATCAATCACTCTTTGAATATTTGACCGACACCAATTCGGTGCCAGATCAAAACAAGCAATGTGACCGATCTGTCTGGATGCTATAATTGAAGATGACGAAACAGCAAAAAGCACTTATCGCAGGTGGTTACCATCAACAAATCAATCAATCACTTTCGGGTTTTACAATCCTGTAAGATTTGTTCCAACTGATTGTAGTCTCGAATATCTTGGTGTTCTTCGAATGATGTCTGTCACCCACAGTCCACCAGAAACGCACTTTAAAACTATTCCAATCCGGTTGAGTACCTAAAAGAATATCCAAACGCGATGATTCAGGAATGGAGTTCTGACAACCGGTACACAGTGCACTTTTGGGATGGACGGCGGTTGGAAACGGTTAATATTTTTT-----------------------------------------------------------------------------------------
Ntempletoni_ClarksCreek_N945 ------------------------------------------------------------------------------------------------------------AAAAAATATTTACCTCTTCAATTTATTCACTGAACTCTTTTCTGATATCCTAAAGTATTTTATGTAAGGTGCAACCTTTAATTTATAAGATATTAATATCTAAAAAATTATACGATCGTATTTACAAACAAAAAAGTGTAGACAAAACTATTTTAAAATATAAGTATTTCGAACTCACCAGGTAATCATCTATTCTTCTTTCGTACTGATAACCCCTTTGCACTTTCGTCGCATTCAGGGCATGGGTAATATGAAGAGCACTAGCATCAAATCGACCTGCCATGTGGTCGCGATTTCTAATATCCGGCTCGTGCGTCCTGGGCGAGGACAGGGCACTTTTGATGCCCAGGGCATCGGCATCGAATGTACCCTTGCCAAATCCCCGAATCTGATCATTCACCAAGTGGTTTGTTTTGGGCACACTCAGAGCTGCCTTGATACCCACAGACATCCCATCGAGATGCCCTGGTCCTGTCTTGGGCATGTGACTCTGACAGTACACTTCCTTGTCGTCCTGGTCTTGTTGGTTGTTGTAGTAGGTCCTCAGAGTCAGTTTTGTTCCGCAGACCAAGCACTTGAAGCATCCCTGGTGGAAGAAAGTGAAGTCCTTCAGGGGTCCCACTTTGTCCACCTGGTACACGGTTTGTCCACACCTCAAGCAACTGTTCTCGTATCGGTTCATGGTCTGATACTGTCTGGACGGGGTTTCACTTATGAACACCATTCATATCTCGAAAGGGCACCGGAGTCAATAAAAGATCAATCACTCTTTGAATATTTGACCGAGACCAATTCGGTGCCAGATCAAAACAAGCAATGTGACCGATCTGTCTGGATGCTATAATTGAAGATGACGAAACAGCAAAAAGCACTTATCGCAGGTGGTTACCATCAACAAATCAATCAATCACTTTCGGGTTTTACAATCCTGTGAGATTTGTTCCAACTGATTGAAGTCTCGAATATCTTGGTGTTCTTCGAATGATGTCTGTCACCCACAGTCCACCAGAAACGCACTTTAAAACTATTCCAATCCGGTTGAGTTCCTAAAAGAATATCCAAACGCGATGATTCAGGAATGGAGTTCTGACAACCGGTACACAGTACACTTTTGGGATGGACGGCGGTTGGAAACGGTTAATATTTTTTCGAATTTTTAGGAGGGAACAGATGAAACGAGAGAACGGGTGTTTGTTGCCATGATGGCCGACAGCCTAGCTGGAGAGTGTGAGATGTTC
Ntennessensis_IndianCave_N052 -------------------------------------------TTAATAGTTCAGTTAATTCAATAACCTCTACTTAATTTAAATAACACTGCTAAATACATAGAATTAAAAAATATTTACCTTTTCAATTTCTTCACTGAATTCTTTTCTGATATCCTAAATTATTTTATGTAAGGTGCAACCTTCAATTTATAAGATATTAATATCTGAAAAATTGTACGACCGTATTCACAAACAAAAAAGTGTAGACAATACTATTTTAAAATATAAATATTTCGAACTCACCAGGTAATCATCTATTCTTCTTTCGTACTGATAACCCCTTTGCACTTTCGTCGCATTCAGGGCATGGGTAATGTGAAGGGCACTGGCATCAAATCGACCTGCCATGTGGTCGCGATTTCTAATATCCGGCTCGTGTGTCCTGGGCGAGGACAGGGCACTTTTGATGCCCAGGGCATCGGCATCGAATGTACCCTTGCCAAATCCGCGGATCTGATCATTCACCAAGTGGTTTGTTTTGGGCACACTCAGAGCTGCCTTGATACCCACAGACATTCCATCGAGATGTCCTGGTCCAGTCTTGGGCATGTGGCTCTGACAGTACACTTCCTTGTCGTCCTGGTCTTGTTGGTTGTTGTAATAGGTCCTCAGGGTCAGTTTTGTTCCGCAGACCAGGCACTTAAAGCATCCCTGGTGGAAGAAAGTGAAGTCCTTCAGGGGTCCCACTTTGTCCACCTGGTACACGGTTTGTCCACATCTCAGGCAACTGTTCTCGTATCGGTTCATGGTCTGATACTGTCTGGACGGGGTTTCACTTATGAACACCATTCATATTTCGAAAGGGCACCGGAGTCAATAAAAGATCAATCACTCTTTGAATATTTGACCGACACCAATTCGGTGCCAGATCAAATCAAGTAACGTGACCGATCTGTCTGGATGCTATAATTGAAGATGACGAAACAGCAAAAAGCACTTATCGCAGGTGGTTACCATCAACAAATCAATCAATCACTTTCGAGTTTTACAATCCTGTAAGATTTGTTCCAACTGATTGAAGTCTCGAATATCTTGGTGTTCTTCGAATGATGTCTGTCACCCACAGTCCACCAGAAACGCACTTTAAAACTATTCCAATCCGGATGAGTACCTAAAAGAATATCCAAACGCGATGATTCAGGAATGGAGTTCTGACAACCGGTACACAGTACACTTTTGGGATGGACGGCGGTTGGAAACGGTTAATATTTTTTCGAATTTTTAGAAGGGAACAGGTGAAACGAGAGAACGGGTGTTTGTTGCCATGATGGCCGACAGCCTAGCTAGAGAGTGTGAGATGTTC
Ntennessensis_LittleStony_N645 -----------------------------------------------------------------------------------------------------------------------------------------------------------------------TTATGTAAGGTGCAACCTTCAATTTATAAGATATTAATATCTGAAAAATTGTACGACCGTATTTACAAACAAAAAAGTGTAGACAATACTACTTTAAAATATAAATATTTCGAACTCACCAGATAATCATCAATTCTTCTTTCGTACTGATAACCCCTTTGCACTTTCGTCGCATTCAGGGCATGGGTAATGTGAAGAGCACTGGCATCAAATCGACCTGCCATGTGGTCGCGATTTCTAATATCCGGCTCGTGCGTCCTGGGCGAGGACAGGGCACTTTTGATGCCCAGGGCATCGGCATCGAATGTACCCTTGCCAAATCCCCGGATCTGATCATTCACCAAGTGGTTTGTTTTGGGCACACTGAGAGCTGCCTTGATACCCACAGACATCCCATCGAGATGTCCTGGTCCAGTCTTGGGCATGTGGCTCTGACAGTACACTTCCTTGTCGTCCTGGTCTTGTTGGTTGTTGTAGTAGGTCCTCAGGGTCAGTTTTGTTCCGCAGACCAGGCACTTAAAGCATCCCTGGTGGAAGAAAGTGAAGTCCTTCAGGGGTCCCACTTTGTCCACCTGGTACACGGTTTGTCCACATCTCAGGCAACTGTTCTCGTATCGGTTCATGGTCTGATACTGTCTGGACGGGGTTTCACTTATGAACACCATTCATATTTCGAAAGGGCACCGGAGTCAATAAAAGATCAATCACTCTTTGAATATTTGACCGACACCAATTCGGTGCCAGATCAAATCAAGTAACGTGACCGATCTGTCTGGATGCTATAATTGAAGATGACGAAACAGCAAAAAGCACTTATCGCAGGTGGTTACCATCAACAAATCAATCAATCACTTTCGAGTTTTACAATCCTGTAAGATTTGTTCCAACTGATTGAAGTCTCGAATATCTTGGTGTTCTTCGAATGATGTCTGTCACCCACAGTCCACCAGAAACGCACTTTAAAACTATTCCAATCCGGATGAGTACCTAAAAGAATATCCAAACGCGATGATTCAGGAATGGAGTTCTGACAACCGGTACACAGTACACTTTTGGGATGGACGGCGGTAGGAAACGGTTAATATTTTTTCGAATTT----------------------------------------------------------------------------------
Ntennessensis_Watauga_N1046 --------------------------------------TAATTTTAATAGTTCAGTTAATTCAATAACCTCTACTTAATTTAAATAACACTGCTACAAAAATAGAATTAAAAAATATTTACC-TTTCAATTTCTTCACTGAATTCTTTTCTGATATCCTAAATTATTTTATGTAAGGTGCAACCTTCAATTTATAAGATATTAATATCTGAAAAATTGTACGACCGTATTTACAAACAAAAAAGTGTAGACAATACTATTTTAAAATATAAATATTTCGAACTCACCAGGTAATCATCTATTCTTCTTTCGTACTGATAACCCCTTTGCACTTTCGTCGCATTCAGGGCATGGGTAATGTGAAGGGCACTGGCATCAAATCGACCTGCCATGTGGTCGCGATTTCTAATATCCGGCTCGTGCGTCCTGGGCGAGGACAGGGCACTTTTGATGCCCAGGGCATCAGCATCGAATGTACCCTTGCCAAATCCCCGGATCTGATCATTCACCAAGTGGTTTGTTTTGGGCACACTCAGAGCTGCCTTGATACCCACAGACATCCCATCGAGATGTCCTGGTCCAGTCTTGGGCATGTGGCTCTGACAGTACACTTCCTTGTCGTCCTGGTCTTGTTGGTTGTTATAGTAGGTCCTCAGGGTCAGTTTTGTTCCGCAGACCAGGCACTTGAAGCATCCCTGGTGGAAGAAAGTGAAGTCCTTCAGGGGTCCCACTTTGTCCACCTGGTACACGGTTTGTCCACATCTCAGGCAACTGTTCTCGTATCGGTTCATGGTCTGATACTGTCTGGACGGGGTTTCACTTATGAACACCATTCATATTTCGAAACGGCACCGGAGTCAATAAAAGATCAATCACTCTTTGAATATTTGACCGACACCAATTCGGTGCCAGATCAAATCAAGTAACGTGACCGATCTGTCTGGATGCTATAATTGAAGATGACGAAACAGCAAAAAGCACTTATCGCAGGTGGTTACCATCAACAAATCAATCAATCACTTTCGAGTTTTACAATCCTGTAAGATTTGTTCCAACTGATTGAAGTCTCGAATATCTTGGTGTTCTTCGAATGATGTCTGTCACCCACAGTCCACCAGAAACGCACTTTAAAACTATTCCAATCCGGATGAGTACCTAAAAGAATATCCAAACGCGATGATTCAGGAATGGAGTTCTGACAACCGGTACACAGTACACTTTTGGGGTGGACGGCGGTTGGAAACGG-----------------------------------------------------------------------------------------------------
