# Supplementary material for: ﻿New species in old mountains: integrative taxonomy reveals ten new species and extensive short-range endemism in Nesticus spiders (Araneae, Nesticidae) from the southern Appalachian Mountains
Source: Zookeys. 2023 Feb 3;1145:1–130. doi: 10.3897/zookeys.1145.96724 (PMC10208238; doi:10.3897/zookeys.1145.96724)
Supplement: Supplementary material 4 — Input alignments, analysis log files, and output tree files [file zookeys-1145-001_article-96724__-s004.zip › uce-2002042 (modified).phy]

 87 1056
Nesticus_Japan_G2153 CCTAATTTTCCTGCTTTACCATTATTAAACTTTTTACAATAATTAATTTAAGTGTTTTTTATGTTGTAAAATTTCAGAAATTAAAATATTATTCTTTATTGATCACCTTTTTAGA----AATCGAGAAAAGATACTTTCAGCAATAAGTTTAAATTTAACATCTGAGGTTTTATCTTACATTTAAATTACTTTGAATAT------------GG---------CCATATTAAAGTAACTATTGGAAACAATTTACAATGATACT--------ACTA----------TAACTTTCATTCATTGTATAAGTACAAATTTGTCGAAATTTTAATTTGTTTTCGGTTGCCGAATATTAAAGTATGCGGCCGAACCAATATTCCGAATACCATCGGTGCATGATAACATTTTCTAAAGGAGGAAAGATTTGTTACTCACCAAGTTCGTCGATGGCGGGCGTCAGCCGCAGAGTTACAGCCACCAGAGCGACGCACATCATCAAGATGAATGAAGCCACAGAAGCCACAATGAAACTCACAATCTTTCGCGACCTGCTGTTACTGGTTGTACTATCCTTATCACCCAGTCCAGCCTCTGGATCTATGCACCTACGACGATGCTTACCAGGCAGCCTGGACTCATTTCTCAGGTCCTTCAGGGAGGTGGTCACTGAAGTCCTGTGCCCGCACAGTAAGGGGTCGTGGTGACATATTCGATGTTTGTGCTTCTTGTTGTGGTAGTGATGGTGTCTAGGGTGCTCCAACTCACTGAAGGTGATCTTCGGGGGCTCCAGGAAACAGTCCCCGAAAAGGAGTTCAGCAGACGCCCAATGCGGCTTGTTGAGCGAGCCTTTCTGATTGTGTAGCGCTAGGAGGTCCCGATTCCTTGAGCAAGCTAGGCTGCTGACCTCGCTACCACTGGTCGTGGTAGTGGGCACCAACCTCGTACGGCTGTTCAGTCCACGGCTGACGAAGGGTCTGCGCTTTTCAATGCCTACCTGACTCAGTCTCTTCCTGCAGTGCTTCCGGTGTCTTCTCCTGCCCTTAGTCAAATGAATGGAT
Nesticus_nahaunus_Mexico_G2881 TTCTTTATTAGTGATAAAGAGCTTTTAATACTTTTTTTACAAATAATGTAGATTCTTCTAAATTTTTAACCGCTTTTATTTTAAGATTTCATTTTTCTTCGCCTTCTATTATAAAATTAAATTATAAGCAATTTTTTT-----ATTCATATAAATTCAAATTTTTAGTTTGTATTGCTGAAAAATTTTACTTGTAATCTTTACTATCACCTGTTCAAAACCAATATATTAAATTCAAAATGAACAATAAAATATTAAAATGACAAATCCTTATTATTGTCCCATGCAATCTCTATTTCATATTTTTATATGGATTTTGTAAAATTTCGGTAGAATTAAAATAATTTTGACATGGACCTTTTAACTGAAGCTGTAATTCATGCCTCATGGGTGTGTCTCGTCTATTAATGAATGGATGCAGAGGAAGTACTTACCAAGTTCGTCGATGGCAGGCGTCAGCCTTAAAGTTACAGCCACCAGGGCGACGCACATCATCAATATGAAGGAAGCCACAGAAGCAACGATGAAACTCACAATCTTTCGCGACCTGCTGTTACTGGATGTGCTATCCTTGTCGCCCAGACCAGCCTCCGGATCTATGCACCTAGGACGATGCCTCCCTGGAAGTTTGGACTGATTCCTCAGGTCCTTCAGGGAGGTGGTCACTGAAGTCCTGTGTCCGCACAGCAGGGGATCGTGGTGACAGATTCGATGTTTGTGCTTCTTGTTGTGATAGTGGTGATGTATCGGGTGTTCTATCTCACTGAAGGTGATCCTTGGGGGTTCCAGGGAACAGTCGTCGAAGAGGAGTTCCGCGGACGCCCAATGTGGCTTGTTGAGCGAGCCTTTCTGATTGTGTAGCGCTAGGAGGTCCCGATTCCTTGAGCAAGCTAAGCTGCTGACCTCGCTACCACTGGTCGTGGTAGTGGTCACCAACCTTGTACGGCTGTTCAGTCCACGGCTGATGAATGGCTTACGTTTTTCAATGCCCACTGGGTGCAGTCTCTTCCTGCAGTGCTTGCGATGTCTTCTTCTGCCTTTGTTCAAATGAATGGAT
Nsilvestrii_Hellgate_N1108 ------------------------------------ATATATATATAGTA---------------------------ATTTTGAAATTTAGTTATTTTT--------------------TCTTAAACTCAAA--------------------AATCCAAAATTTTAA------------------------------------------------AAAAGTATTATATCA---------------------TTCCATAATAAAAAATTCA-ATTA-------------TTTTAATATTATATACTAATTTGATTTCAACCAA-----CGTGCCACTGAAAATAGTTCCACG-------------------TGTCAC---------------ACGTGATGTAAATTAA-----------ACAAGAAGTACTTACCAAGTTCGTCGATGGCCGGCGTCAACCTTAAAGTCACAGCCACCAGGGCGACGCACATCATCAAGATGAAGGAAGCCACAGAAGCAACAATAAAACTCACAATCTTTCGCGACCTGCTGTTACTAGTTGTGCTGTCCTTGTCTCCGAGACCAGCCTCCGGGTCCATGCACCTGCGACGATGCCTCCCTGGCAGTTTGGACTGACTCCTTAGGTCCTTCAGGGAGGTGGTCATCGACGTCCTGTGTCCGCACAGCAAGGGGTCGTGGTGACATATTCGTTGTTTGTGCTTCTTGTTGTGATAGTGGTGGTGTTTCGGGTGTTCCACCTCACTGAAGGAGATTCTTGGGGGTTCCAGGGAACAGTCCTCAAACAGGAGTTCCGCCGACGACCAGTGCGGCTTGTTGAGCGAGCCTTTCTGATTGTGTAGCGCTAGGAGGTCCCGATTCCTTGAGCAAGCTAGGCTGCTGACCTCGCTACCACTGGTCGTGGTAGTGGTCACCAACCTCGTACGACTG------------------------------------------------------------------------------------------------------------
Narcheri_Cheaha_N023 TATTTGATTGGTGCTAAAGCGTTATTAACACTATTTTTACAAATAATGTAGATTATTCTAAATTTTTTTCGCCATTCATTTTTA-ATTTCATTTTTTTTTGGTTTCTGTTTTCAGATTGTTTTAAAATCAGACTCTTTCA---ATACATATAAATTCAAATATTTAGTTTTTACCTTAAATACATTTTACTTGAAATCTCTACCAGCAACTGTTCAAAACTATGATCTTAAATTGAAAATGAACAATCAAATCTTAGAATAACAAATACTTATTATAGTTGTATGGAATCTCTACCTCATGTTTTGATCTGGATTTTGTAAATTTTCGGTATAATTCAAATTCTTTCGA------TTCTTCAACTGGGATTGCAATCTAAACATCATAAATGTGTCTTGTCAATTAATTAATGGATGAAGAGGAAACACTTACCAAGTTCGTCGATGGCAGGGGTCAGCCTTAAAGTTACAGCCACCAGGGCGACGCACATCATCAAGATGAAGGAAGCCACAGAAGCAACGATGAAACTCACAATCTTTCGCGACCTGCTGTTACTCGATGTGCTATCTTTGTCGCCCAGACCAGCCTCCGGGTCCATGCACCTACGACGATGCCTCCCGGGAAGTTTGGACTCATTCCTCAGGTCCTTCAGGGAGGTGGTCATTGAAGTCCTGTGCCCGCACAGCAGGGGATCGTGGTGACAGATTCGATGTTTGTGCTTCTTGTTGTGATAGTGGTGATGTCTCAGGTGTTCCACCTCACTGAAGCTGATCCTTGGGGGTTCCAGGGAACAGTCGTCGTAAAGGAGTTCCGCGGACGCCCAATGTGGCTTGTTGAGCGAGCCTTTCTGATTGTGTAGCGCTAGGAGGTCCCGATTCCTTGAGCAAGCTAAGCTGCTGACCTCGCTACCACTGGTCGTGGTAGTGGTCACCAACCTTGTACGACTGTTCAGTCCACGGCTGATGAATGGCTTACGTTTTTCAATGCCCACTGGGTGCAGTCTCTTCCTGCAGTGCTTACGATGTCTTCTCCTACCTTTGTTCAAATGAATGGAT
Narcheri_MillShoalCreek_N727 ----------------------------------------------------------------------------------------------------------------------------------------------------------------------------------------------------------------------------------------------------------------------------------ATAGTTGTATGGAATCTCTACCTCATGTTTTGATCTGGATTTTGTAAATTTTCGGTATAATTCAAATTCTTTCGA------TTCTTCAACTGGGATTGCAATCTAAACATCATAAATGTGTCTTGTCAATTAATTAATGGATGAAGAGGAAACACTTACCAAGTTCGTCGATGGCAGGGGTCAGCCTTAAAGTTACAGCCACCAGGGCGACGCACATCATCAAGATGAAGGAAGCCACAGAAGCAACGATGAAACTCACAATCTTTCTCGACCTGCTGTTACTCGATGTGCTATCTTTGTCGCCCAGACCAGCCTCCGGGTCCATGCACCTACGACGATGCCTCCCGGGAAGTTTGGACTCATTCCTCAGGTCCTTCAGGGAGGTGGTCATTGAAGTCCTGTGCCCGCACAGCAGGGGATCGTGGTGACAGATTCGATGTTTGTGCTTCTTGTTGTGATAGTGGTGATGTCTCAGGTGTTCCACCTCACTGAAGCTGATCCTTGGGGGTTCCAGGGAACAGTCGTCGTAAAGGAGTTCCGCGGACGCCCAATGTGGCTTGTTGAGCGAGCCTTTCTGAT-----------------------------------------------------------------------------------------------------------------------------------------------------------------------------------------------------------
Nbarri_Bishop_N1072 TATTTGATTAGTTTTAAAGCGTTATTAACACATTTTTTACAAATAATGTAGATTCTTCTAAGTTTTTAACAATTCAAATTTTAAAATT--------TTTTGGTTTCTGTTTTAAGATTGTTTTAAAATTAGACTCTTTGAATTGTACATATAAATTCAAATATTTAGTTTTTACCTTAAATACATTTTACTTGTAATCTCTATCATCACCTGTTCAAAAGTAATATATTAAATTGAAGATGAACAATCAAATCTTAGAATAACAAATTCTTATTATTGTTGCATGCAATCTCTATTTCATGTTTTGATATGGATTTTGAAAATTTTCGGTATAATTTAAATTGTTTCGACATGGACTCTTCAACTGGGATTGTAATCTAAGCAT--------TGTCTTGTCAATTAATTAATTGATGAAGAGGAAGTACTTACCAAGTTCGTCGATGGCAGGCGTCAGCCTTAAAGTTACAGCCACCAGGGCGACGCACATCATCAAGATGAAGGAAGCCACAGAAGCAACGATGAAACTCACAATCTTTCGCGACCTGCTGTTACTCGTTGTGCTATCCTTGTCGCCCAGACCAGCCTCCGCGTCCATGCACCTACGACGATGCCTCCCGGGAAATTTGGACTGATTCCTTAGGTCCTTCAGGGAGGTGGTCATTGAAGTCCTATGTCCGCACAGCAGGGGATCGTGGTGACAGATTCGATGTTTGTGCTTCTTGTTGTGGTAGTGGTGATGTCTCAGGTGTTCCACCTCACTGAAGCTGATCCTTGGGGGTTCCAGGGAACAGTCGTCGTAAAGGAGTTCCGCGGACGCCCAATGTGGCTTGTTGAGCGAGCCTTTCTGATTGTGTAGCGCTAGAAGGTCCCGATTCCTTGAGCAAGCTAAGCTGCTGACCTCGCTACCACTGGTCGTGGTAGTGGTCACCAACCTTGTACGACTGTTCATTCCACGGTTGATGAATGGCTTACGTTTTTCAATGCCCACTGGGTGCAGTCTCTTCCTGCAGTGCTTAC-----------------------------------
Nbarri_LostCoveCave_N0065 TATTTGATTAGTTCTAAAGCGTTATTAACACATTTTTTACAAATAATGTAGATTCTTCTAAGTTTTTAACAATTCAAATTTTAAAATT--------TTTTGGTTTCTGTTTTAAGATTGTTTTAAAATTAGACTCTTTGAATTGTACATATAAATTCAAATATTTAGTTTTTACCTTAAATACATTTTACTTGTAATCTCTATCATCACCTGTTCAAAAGTAATATATTAAATTGAAGATGAACAATCAAATCTTAGAATAACAAATTCTTATTATTGTTGCATGCAATCTCTATTTCATGTTTTGATATGGATTTTGAAAATTTTCGGTATAATTTAAATTGTTTCGACATGGACTCTTCAACTGGGATTGTAATCTAAGCAT--------TGTCTTGTCAATTAATTAATTGATGAAGAGGAAGTACTTACCAAGTTCGTCGATGGCAGGCGTCAGCCTTAAAGTTACAGCCACCAGGGCGACGCACATCATCAAGATGAAGGAAGCCACAGAAGCAACGATGAAACTCACAATCTTTCGCGACCTGCTGTTACTCGTTGTGCTATCCTTGTCGCCCAGACCAGCCTCCGCGTCCATGCACCTACGACGATGCCTCCCGGGAAATTTGGACTGATTCCTTAGGTCCTTCAGGGAGGTGGTCATTGAAGTCCTATGTCCGCACAGCAGGGGATCGTGGTGACAGATTCGATGTTTGTGCTTCTTGTTGTGGTAGTGGTGATGTCTCAGATGTTCCACCTCACTGAAGCTGATCCTTGGGGGTTCCAGGGAACAGTCGTCGTAAAGGAGTTCCGCGGACGCCCAATGTGGCTTGTTGAGCGAGCCTTTCTGATTGTGTAGCGCTAGAAGGTCCCGATTCCTTGAGCAAGCTAAGCTGCTGACCTCGCTACCACTGGTCGTGGTAGTGGTCACCAACCTTGTACGACTGTTCATTCCACGGTTGATGAATGGCTTACGTTTTTCAATGCCCACTGGGTGCAGTCTCTTCCTGCAGTGCTTACGATGTCTTCTCCTACCTTTGTTCAAATGAATGGAT
Nbarri_eyed_ClayCave_G2082 TATTTGATCAGAGCTTAAGCGTTATTAACACTATTTCTACAAATATTGTAGATTATTTATAGTTTTTAGCCGTTCAGAATTTAAAATTTCATTTTTATTTGGTTTCTGTTTTGAGATTGTTTTAAAATTAGACTATTTCAATTATACATATAAATTCAAATATTTAGTTTTTACCTCAAATACATTTTACTTGTAATCTCTGCCATCATCTGTCCAAAAGTAATATATTAAATTGGAAATGAACAATCAAATCATAGAATAGCAAATGCTTATTATTGTTGCATGTAATCTCTATTTCATGTTTTGATATGTATTTTGTAAATTTTCGGTATAATTTAGATTGTTTCGACATTGACTCTGCAACTGGGATTGTAATCTAAGCATCACAGATGTGTCTTGTCAATTAATGAATTGATGAAGAGGGAGTACTTACCAAGTTCGTCGATGGCAGGCGTCAGCCTTAAAGTTACAGCCACCAGGGCGACGCACATCATCAAGATGAAGGAAGCCACAGAAGCAACGATGAAACTCACAATCTTTCGCGACCTGCTGTTACTCGATGTGCTATCCTTGTCGCCCAGCCCAGCTTCCGGGTCCATGCACCTACGACGATGCCTCCCGGGAAGTTTGGACTCATTCCTTAGGTCCTTCAGGGAGGTGGTCATTGAAGTCCTGTGCCCGCACAGCAGGGGATCGTGGTGACAGATTCGATGTTTGTGCTTCTTGTTGTGATAGTGGTGATGTCTCAGGTGTTCCACCTCACTGAAGCTGATCCTTGGGGGTTCCAGGGAACAGTCGTCGTAGAGGAGTTCCGCGGACGCCCAATGTGGCTTGTTGAGCGAGCCTTTCTGATTGTGTAGCGCTAGAAGGTCCCGATTCCTTGAGCAAGCTAAGCTGCTGACCTCGCTACCACTGGTCGTGGTAGTGGTCACCAACCTCGTACGGCTATTCATTCCACGGCTGATGAATGGCTTGCGTTTTTCAATGCCCACTGGGTGCAGTCTCTTCCTGCAGTGCTTACGATGTCTTCTCCTACCTTTGTT-------------
Nbarrowsi_Gregorys_N270 ------------------GTGCTATTAAGACTATTTTTACAAATAATGTAGATTATTTACAGTTTTTAACCGTTCAGCATTTAAAATTTCATTTTTTTTTGGTTTCTGTTTTGAGATTGTTTTATAATTAGACTCTTTCAATTATACATATAAATTCAAATATTTTGTTTTTACGTCAAATACGTTTTACTTTTAATCTCTACCATCAGCTGTCCAAAAGTAATATATTAAATTGTAAATGAACAATCAAATCATAGAATAACAAATGCTTATTATTGTTGTATGCATTCTCTATTTCATGTTTTGATATGGATTTTGTAAATTTTCGGTATAATTAAGATGGTTTCGACATGGACTCTTCAACTGGGATTGTAATCCAAGCATCATAGATGTGTCTTGTGAATTAATGAATTGCTGAAGAGGAAGTACTTACCAAGTTCGTCGATGGCAGGCGTCAGCCTTAAAGTTACAGCCACCAGGGCGACGCACATCATCAAGATGAAGGAAGCCACAGAAGCAACGATGAAACTCACAATCTTTCGCGACCTGCTGTTACTCGATGTGCTATCCTTGTCGCCCAGACCAGCTTCCGGGTCCATGCACCTACGACGATGCCTCCCGGGAAGTTTGGACTCATTCCTTAGGTCCTTCAGGGAGGTGGTCATTGAAGTCCTGTGCCCACACAGCAGGGGATCGTGGTGACAGATTCGATGTTTGTGCTTCTTGTTGTGATAGTGGTGATGTCTCAGGTGTTCCACCTCACTGAAGCTTATCCTTGGGGGTTCCAGGGAACAGTCGTCGTAAAGGAGTTCCGCGGACGCCCAATGTGGCTTGTTGAGCGAGCCTTTCTGATTGTGTAGCGCTAGAAGGTCCCGATTCCTTGAGCAAGCTAAGCTGCTGACCTCGCTACCACTGGTCGTGGTAGTGGTCACCAACCTTGTACGGCTGTTCATTCCACGGCTGATGAATGGCTTACGTTTTTCAATGCCCACTGGGTGCAGTCTCTTCCTGCAGTGCTTACGATGTCTTCTCCTACCTTTGTTCAAATGAA-----
Nbarrowsi_Tuckaleechee_N360 TACTTGATT--------AGTGCTATAAAGACTATTTTTACAAATAATGTAGATTATTTACAGTTTTTAACCGTTCAGCATTTAAAATTTCATTTTTTTTTGGTTTCTGTTTTGAGATTGTTTTATAATTAGACTCTTTCAATTATACATATAAATTCAAATATTTTGTTTTTACGTCAAATACATTTTACTTTTAATCTCTACCATCAGCTGTCGAAAAGTAATATATTAAATTGTAAATGAACAATCAAATCATAGAATAACAAATGCTTATTATTGTTGTATGCATTCTCTATTTCATGTTTTGATATGGATTTTGTAAATTTTCGGTATAATTAAGATGGTTTCGACATGGACTCTTCAACTGGGATTGTAATCTAAGCATCATAGATGTGTCTTGTGAATTAATGAATTGATGAAGAGGAAGTACTTACCAAGTTCGTCGATGGCAGGCGTCAGCCTTAAAGTTACAGCCACCAGGGCGACGCACATCATCAAGATGAAGGAAGCCACAGAAGCAACGATGAAACTCACAATCTTTCGCGACCTGCTGTTACTCGATGTGCTATCCTTGTCGCCCAGACCAGCTTCCGGGTCCATGCACCTACGACGATGCCTCCCGGGAAGTTTGGACTCATTCCTTAGGTCCTTCAGGGAGGTGGTCATTGAAGTCCTGTGCCCACACAGCAGGGGATCGTGGTGACAGATTCGATGTTTGTGCTTCTTGTTGTGATAGTGGTGATGTCTCAGGTGTTCCACCTCACTGAAGCTTATCCTTGGGGGTTCCAGGGAACAGTCGTCGTAAAGGAGTTCCGCGGACGCCCAATGTGGCTTGTTGAGCGAGCCTTTCTGATTGTGTAGCGCTAGAAGGTCCCGATTCCTTGAGCAAGCTAAGCTGCTGACCTCGCTACCACTGGTCGTGGTAGTGGTCACCAACCTTGTACGGCTGTTCATTCCACGGCTGATGAATGGCTTACGTTTTTCAATGCCCACTGGGTGCAGTCTCTTCCTGCAGTGCTTACGATGTCTTCTCCTACCTTTGTTCAAATGAAT----
Nbishopi_DryFalls_N150 TATTTGATTAGAGCTTAAGCGTTATTAACACTATTTCTACAAATATTGTAGATTATTTAGAGTTTTTAACCGTTCAGAATTTAAATTTTCATTTTCTTTTGATTTCTGTTTTGAGATTTTTTTAAAATTAGACTCTTTCAATTATACATATAAATTCAAATATTTAGTTTTTACCTCAAATACATTTTACTTGTAATCTCTGCCATCATCTGTCCAAAAGTAATATATTAAATTGAGGATGAACAATCAAATC--AGAATAGCAAATGCTTATTATTGTTGCATGCAATCTCTATTTCATGTTTTGATATGTATTTTGTAAATTTTCGGCATAATTTAGATTGTTTCGACGTTGACTCTTCAACTGGGATTGTAATCTAAGCATCATAGATGTGTCTCGTCAATTAATGAATTGATGCAGAGCAAGTACTTACCAAGTTCGTCGATGGCAGGCGTCAGCCTTAAAGTTACAGCCACCAGGGCGACGCACATCATCAAGATGAAGGAAGCCACAGAAGCAACGATGAAACTCACAATCTTTCGCGACCTGCTGTTACTCGTTGTGCTATCCTTGTCGCCCAGACCAGCCTCCGGGTCCATGCACCCACGACGATGCCTCCCGGGAAGTTTGGACTCTTTCCTTAGGTCCTTCAGGGAGGTGGTCATTGAAGTCCTGTGCCCGCACAGCAGGGGATCGTGGTGACAGATTCGATGTTTGTGCTTCTTGTTGTGATAGTGGTGATGTCTCAGGTGTTCCACCTCACTGAAGCTGATCCTTGGGGGTTCCAGGGAACAGTCGTCGTAAAGGAGTTCCGCGGACGCCCAATGTGGCTTGTTGAGCGAGCCTTTCTGATTGTGTAGCGCTAGAAGGTCCCGATTCCTTGAGCAAGCTAAGCTGCTGACCTCGCTACCACTGGGCGTGGTAGTGGTCACCAACCTTGTACGGCTGTTCATTCCACGGCTGATGAATGGCTTACGTTTTTCAATGCCCACTGGGTGCAGTCTCTTCCTGCAGTGCTTACGATGTCTTCTCCTACCTTTGTTCAAATGAATGGAT
Nbishopi_PoleCr_Chattooga_N885 -----------------------------------------AATATTGTAGATTATTTAGAGTTTTTAACCGTTCAGAATTTAAATTTTCATTTTCTTTTGATTTCTGTTTTGAGATTGTTTTAAAATTAGACTCTTTCAATTATACATATAAATTCAAATATTTAGTTTTTACCTCAAATACATTTTACTTGTAATCTCTGCCATCATCTGTCCAAAAGTAATATATTAAATTGAGGATGAACAATCAAATC--AGAATAGCAAATGCTTATTATTGTTGCATGCAATCTCTATTTCATGTTTTGATATGTATTTTGTAAATTTTCGGCATAATTTAGATTGTTTCGACGTTGACTCTTCAACTGGGATTGTAATCTAAGCATCATAGATGTGTCTCGTCAATTAATGAATTGATGCAGAGCAAGTACTTACCAAGTTCGTCGATGGCAGGCGTCAGCCTTAAAGTTACAGCCACCAGGGCGACGCACATCATCAAGATGAAGGAAGCCACAGAAGCAACGATGAAACTCACAATCTTTCGCGACCTGCTGTTACTCGTTGTGCTATCCTTGTCGCCCAGACCAGCCTCCGGGTCCATGCACCCACGACGATGCCTCCCGGGAAGTTTGGACTCTTTCCTTAGGTCCTTCAGGGAGGTGGTCATTGAAGTCCTGTGCCCGCACAGCAGGGGATCGTGGTGACAGATTCGATGTTTGTGCTTCTTGTTGTGATAGTGGTGATGTCTCAGGTGTTCCACCTCACTGAAGCTGATCCTTGGGGGTTCCAGGGAACAGTCGTCGTAAAGGAGTTCCGCGGACGCCCAATGTGGCTTGTTGAGCGAGCCTTTCTGATTGTGTAGCGCTAGAAGGTCCCGATTCCTTGAGCAAGCTAAGCTGCTGACCTCGCTACCACTGGGCGTGGTAGTGGTCACCAACCTTGTACGGCTGTTCATTCCACGGCTGATGAATGGCTTACGTTTTTCAATGCCCACTGGGTGCAGTCTCTTCCTGCAGTGCTTACGATGTC-----------------------------
Nbishopi_StandingIndian_N131 TATTTGATTAGAGCTTAAGCGTTATTAACACTATTTCTACAAATATTGTAGATTATTTAGAGTTTTTAACCGTTCAGAATTTAAATTTTCATTTTCTTTTGATTTCTGTTTTGAGATTGTTTTAAAATTAGACTCTTTCAATTATACATATAAATTCAAATATTTAGTTTTTACCTCAAATACATTTTACTTGTAATCTCTGCCATCATCTGTCCAAAAGTAATATATTAAATTGAGGATGAACAATCAAATC--AGAATAGCAAATGCTTATTATTGTTGCATGCAATCTCTATTTCATGTTTTGATATGTATTTTGTAAATTTTCGGCATAATTTAGATTGTTTCGACGTTGACTCTTCAACTGGGATTGTAATCTAAGCATCATAGATGTGTCTCGTCAATTAATGAATTGATGCAGAGCAAGTACTTACCAAGTTCGTCGATGGCAGGCGTCAGCCTTAAAGTTACAGCCACCAGGGCGACGCACATCATCAAGATGAAGGAAGCCACAGAAGCAACGATGAAACTCACAATCTTTCGCGACCTGCTGTTACTCGTTGTGCTATCCTTGTCGCCCAGACCAGCCTCCGGGTCCATGCACCCACGACGATGCCTCCCGGGAAGTTTGGACTCTTTCCTTAGGTCCTTCAGGGAGGTGGTCATTGAAGTCCTGTGCCCGCACAGCAGGGGATCGTGGTGACAGATTCGATGTTTGTGCTTCTTGTTGTGATAGTGGTGATGTCTCAGGTGTTCCACCTCACTGAAGCTGATCCTTGGGGGTTCCAGGGAACAGTCGTCGTAAAGGAGTTCCGCGGACGCCCAATGTGGCTTGTTGAGCGAGCCTTTCTGATTGTGTAGCGCTAGAAGGTCCCGATTCCTTGAGCAAGCTAAGCTGCTGACCTCGCTACCACTGGGCGTGGTAGTGGTCACCAACCTTGTACGGCTGTTCATTCCACGGCTGATGAATGGCTTACGTTTTTCAATGCCCACTGGGTGCAGTCTCTTCCTGCAGTGCTTACGATGTCTTCTCCTACCTTTGTTCAAATGAATGGAT
Nbrimleyi_NewberryCr_N984 --------------------------------------------------------------------------------TTAAAATTTCATTTTTTTTTGGTTTCTGTTTTAAGATTGTTTCAAAA---------------------------------------------------------------TTGTACTCTCTACCAACACCTGTTCAAAAGTAATATATTAAATTGAAAATGAACAATCAAATCGTAGAATAACAAATTCTTATTATTGTTGCATGCAATCTCTATTTCATGTTTTGATATGGAGTTTGTAAATTTTCGGTATAATTAAGATTGTTCCGACATGGACTCCTCAACTGGGATTGTAATCTAAGCATCAAAGATGCGTCTTGTCAATTAATGAATTGATGAAGAGGAAGTACTTACCAAGTTCGTCGATGGCAGGCGTCAGCCTTAAAGTCACAGCCACCAGGGCGACGCACATCATCAAGATGAAGGATGCCACAGAAGCAACGATGAAACTCACAATCTTTCGCGACCTGCTGTTACTCGTTGTGCTGTCCTTGTCGCCCAGACCAGCCTCCGGGTCCATGCACCCACGACGATGCCTTCCCGGAAGTTTGGACTCATTCCTTAGGTCCTTCAGGGAGGTGGTCATTGAAGTCCTGTGCCCGCACAGCAGGGGATCGTGGTGACAGATTCGATGTTTGTGCTTCTTGTTGTGATAGTGGTGATGTCTCAGGTGTTCCACCTCACTGAAGCTGATCCTTGGGGGTTCCAGGGAACAGTCGTCGTAAAGGAGTTCCGCGGACGCCCAATGTGGCTTGTTGAGCGAGCCTTTCTGATTGTGTAGCGCTAGAAGGTCCCGATTCCTTGAGCAAGCTAAGCTGCTGACCTCGCTACCACTGGTCGTGGTAGCGGTCACCAACCTTGTAC-----------------------------------------------------------------------------------------------------------------
Nbrimleyi_RumblingBald_N241 ------------------------------------------------------------------------------------------------------TTTCTGTTTTAAGATTGTTTCAAAA---------------------------------------------------------------TTGTACTCTCTACCAACACCTGTTCAAAAGTAATATATTAAATTGAAAATGAACAATCAAATCTTAGAATAACAAATTCTTATTATTGTTGCATGCAATCTCTATTTCATGTTTTGATATGGAGTTTGTAAATTTTCGGTATAATTAAGATTGTTTCGACATGGACTCTTCAACTGGGATTGTAATCTAAGCATCAAAGATGTGTCTTGTCAATTAATGAATTGATGAAGAGGAAGTACTTACCAAGTTCGTCGATGGCAGGCGTCAGCCTTAAAGTCACAGCCACCAGGGCGACGCACATCATCAAGATGAAGGATGCCACAGAAGCAACGATGAAACTCACAATCTTTCGCGACCTGCTGTTACTCGTTGTGCTGTCCTTGTCGCCCAGACCAGCCTCCGGGTCCATGCACCCACGACGATGCCTTCCCGGAAGTTTGGACTCATTCCTTAGGTCCTTCAGGGAGGTGGTCATTGAAGTCCTGTGCCCGCACAGCAGGGGATCGTGGTGACAGATTCGATGTTTGTGCTTCTTGTTGTGATAGTGGTGATGTCTCAGGTGTTCCACCTCACTGAAGCTGATCCTTGGGGGTTCCAGGGAACAGTCGTCGTAAAGGAGTTCCGCGGACGCCCAATGTGGCTTGTTGAGCGAGCCTTTCTGATTGTGTAGCGCTAGAAGGTCCCGATTCCTTGAGCAAGCTAAGCTGCTGACCTCGCTACCACTGGTCGTGGTAGCGGTCACCAACCTTGTACGGCTGTTCATTCCACGGCTGATGAATGGCTTACGTTTTTCAATGCCCACTGGGTGCAGTCTCTTCC-----------------------------------------------
Ncanei_Egypt_N958 --------------------------------------------------------------------------------------------------------------------------------------------------------------------------------------------------------------------------------------AATTGAAAATGAACAATCAAATCTTAGAATAACAAATTCTTATTATTGTTGCATGCAATCTCTATTTCATGTTTTGATGTGGAGTTTGTAAATTTTCGGTATAATTAAGATTGTTTCGACCTGGACTCCTCAACTGGGATTGTAATCTAAGCATCAAAGATGCGTCTTGTCAATTAATGAATTGATGAAGAGGAAGTACTTACCAAGTTCGTCGATGGCAGGCGTCAGCCTTAAAGTCACAGCCACCAGGGCGACGCACATCATCAAGATGAAGGATGCCACAGAAGCAACGATGAAACTCACAATCTTTCGCGACCTGCTGTTACTCGTTGTGCTGTCCTTGTCGCCCAGACCAGCCTCCGGGTCCATGCACCCACGACGATGCCTTCCCGGAAGTTTGGACTCATTCCTTAGGTCCTTCAGGGAGGTGGTCATTGAAGTCCTGTGCCCGCACAGCAGGGGATCGTGGTGACAGATTCGATGTTTGTGCTTCTTGTTGTGATAGTGGTGATGTCTCAGGTGTTCCACCTCACTGAAGCTGATCCTTGGGGGTTCCAGGGAACAGTCGTCGTAAAGGAGTTCCGCGGACGCC------------------------------------------------------------------------------------------------------------------------------------------------------------------------------------------------------------------------------------------
Ncarolinensis_Grandfather_N218 -------------------------------------------------------------------------------------------TTTTTTTTTGGTTTCTGTTTTGAGATTGTTTTAAAATTGGACTCTTTCAATTATACATATAAATTCAAATATTTAGTTTTTACCTCAAATACATTTTACTTGTAATCTCTGCCATCATCTGTCCAAAAGTAATATATTAAATTGAAAATGAACAATCAAATCATAGAATAGCAAATGCTTATTATTGTTGCATGTAATCTCTATTTCATGTTTTGATATGTATTTTGTAAATTTTCGGTATAATTTAGATTGTTTCGACATTGACTCTGCAACTGGGATTGTAATCTAAGCATCATAGATGTGTCTTGTCAATTAATGAATTGGTGAAGAGGAAGTACTTACCAAGTTCGTCGATGGCAGGCGTCAGCCTTAAAGTTACAGCCACCAGGGCGACGCACATCATCAAGATGAAGGAAGCCACAGAAGCAACGATGAAACTCACAATCTTTCGCGACCTGCTGTTACTCGATGTGCTATCCTTGTCGCCCAGCCCAGCTTCCGGGTCCATGCACCCACGACGATGCCTCCCAGGAAGTTTGGACTCATTCCTTAGGTCCTTCAGGGAGGTGGTCATTGAAGTCCTGTGCCCGCACAGCAGGGGATCGTGGTGACAGATTCGATGTTTGTGCTTCTTGTTGTGATAGTGGTGATGTCTCAGGTGTTCCACCTCACTGAAGCTGATCCTTGGGGGTTCCAGGGAACAGTCGTCGTAAAGGAGTTCCGCGGACGCCCAATGTGGCTTGTTGAGCGAGCCTTTCTGATTGTGTAGCGCTAGAAGGTCCCGATTCCTTGAGCAAGCTAAGCTGCTGACCTCGCTACCACTGGTCGTGGTAGTGGTCACCAACCTCGTACGGCTATTCATTCCACGGCTGATGAATGGCTTGCGTTTTTCAATGCCCACTGGGTGCAGTCTCTTCCTGCAGTGCTTACGATGTCTTCTCCTACCTTTGTTCAAATGAATGGAT
Ncarolinensis_LinvilleCaverns_N227 ------------------------------------------------------------------------------------------------------------------------------------------------------------------------------------------------------------------------------------------------------------------------------------------------------------------------------------------ATAATTTAGATTGTTTCGACATTGACTCTGCAACTGGGATTGTAATCTAAGCGTCATATATGTGTCTTGTCAATTAATGAATTGGTGAAGAGGAAGTACTTACCAAGTTCGTCGATGGCAGGCGTCAGCCTTAAAGTTACAGCCACCAGGGCGACGCACATCATCAAGATGAAGGAAGCCACAGAAGCAACGATGAAACTCACAATCTTTCGCGACCTGCTGTTACTCGATGTGCTATCCTTG---------------------------------------------------------------------------------------------------------------------------------------------------------------------------------------------------------------------------------------------------------------------------------------------------------------------------------------------------------------------------------------------------------------------------------------------------------------------------------------------------
Ncarteri_English_N031 TATTTGACTAATTCTGAAGCATTATTAACACAATTTTTACAAATAATGTAGATTCTTCTAAGTTTTTAACAATTCAAATTTTAAAATT--------TTTTGGTATTAA-----AGATTGTTTTAAAATTAGACTCTTTGAATTGTACATATAAATTCAAATATTTAGTTTTTACCTTAAATATATTTTACTTGTAATCTCTATCATCACCTGTTCAAAAGTAATATATTAAATTGAAAATGAACAATCAAATCTTAGAATAACAAATTCTTATTATTGTTGCATGCAATCTCTATTTCATGTTTTGATATGGATTTTGTAAATTTTCGGTATAATTTTAATTATTTCGACATGGACTCTTCAACTGGGATTGTAATCTAAGCATTATATATGTGTCTTGTCAATGAATTAATTGATGAAGAGGAAGTACTTACCAAGTTCGTCGATGGCAGGCGTCAGCCTTAAAGTTACAGCCACCAGGGCGACGCACATCATCAAGATGAAGGAAGCCACAGAAGCAACGATGAAACTCACAATCTTTCGCGACCTGCTGTTACTCGTTGTGCTATCCTTGTCGCCCAGACCAGCCTCCGGGTCCATGCACCTACGACGATGCCTCCCGGGAAATTTGGACTGATTCCTTAGGTCCTTCAGGGAGGTGGTCATTGAAGTCCTATGCCCGCACAGCAGGGGATCGTGGTGACAGATTCGATGTTTGTGCTTCTTGTTGTGATAGTGGTGATGTCTCAGGTGTTCCACCTCACTGAAGCTGATCCTTGGCGGTTCCAGGGAACAGTCGTCGTAAAGGAGTTCCGCGGACGCCCAATGTGGCTTGTTGAGCGAGCCTTTCTGATTGTGTAGCGCTAGAAGGTCCCGATTCCTTGAGCAAGCTAAGCTGCTGACCTCGCTACCACTGGTCGTGGTAGTGGTCACCAACCTCGTACGGCTGTTCATTCCACGGCTGATGAATGGCTTACGTTTTTCAATGCCCACTGGGTGCAGTCTCTTCCTGCAGTGCTTACGATGTCTTCTCCTACCTTTGTTCAAATGAATGGAT
Ncarteri_LaurelCave_nearTYPE_N0296 TATTTGATTAATTCTGAAGCGTTATTAACACAATTTTTACAAATAATGTAGATTCTTTCAAATTTTAAACAATTCAAATTTTAACAATTCAAATTT--TTATTTTCGTATTAAAGATTGTTTTAAAATTAGACTCTTTGAATTGTACATATAAATTCAAATATTTAGTTTTTACCTTAAATACATTTTACTTGTAATCTCTATCATCACCTGTTCAAAAGTAATATATTAAATTGAAAATGAACAATCAAATCTTAGAATAACAAATTCTTATTATTGTTGCATGCAATCTCCATTTCATGTTTTGATATGGATTTTGTAAATTTTCGGTATAATTTAAATTATTTCGACATGGACTCTTCAACTGGGATTGTAATCTAAGCATTATATATGTGTCTTGTCAATGAATTAATTGATGAAGGGGAAGTACTTACCAAGTTCGTCGATGGCAGGCGTCAGCCTTAAAGTTACAGCCACCAGGGCGACGCACATCATCAAGATGAAGGAAGCCACAGAAGCAACGATGAAACTCACAATCTTTCGCGACCTGCTGTTACTCGTTGTGCTATCCTTGTCGCCCAGACCAGCCTCCGGGTCCATGCACCTACGACGATGCCTCCCGGGAAATTTGGACTGATTCCTTAGGTCCTTCAGGGAGGTGGTCATTGAAGTCCTATGCCCGCACAGCAGGGGATCGTGGTGACAGATTCGATGTTTGTGCTTCTTGTTGTGATAGTGGTGATGTCTCAGGTGTTCCACCTCACTGAAGCTGATCCTTGGCGGTTCCAGGGAACAGTCGTCGTAAAGGAGTTCCGCGGACGCCCAATGTGGCTTGTTGAGCGAGCCTTTCTGATTGTGTAGCGCTAGAAGGTCCCGATTCCTTGAGCAAGCTAAGCTGCTGACCTCGCTACCACTGGTCGTGGTAGTGGTCACCAACCTCGTACGGCTGTTCATTCCACGGCTGATGAATGGCTTACGTTTTTCAATGCCCACTGGGTGCAG-------------------------------------------------------
Ncarteri_PilotMtn_G2185 TATTTGATTAATTCTGAAGCATTATTAACGTAATTTTTACAAATAATGTAGATTCTTCTAAGTTTTTAACAATTCAAATTCTAAAATT--------TTTTGGTATTAA-----AGATTGTTTTAAAATTAGACTCTTTGAATTGTACATATAAATTCAAATATTTAGTTTTTACCTTAAATACATTTTACTTGTAATCTCTATCATCACCTGTTCAAAAGTAATATATTAAATTGAAAATGAACAATCAAACCTTAGAATAACAAATTCTTATTATTGTTGCATGCAATCTCTATTTCATGTTTTGATATGGATTTTGTAAATTTTCGGTATAATTTAAATTATATCGACATGGACTCTTCAACTGGGATTGTAATCTAAGCATTGTATATGTGTCTTGTCAGTGAATTAATTGATGAAGTGGAAGTACTTACCAAGTTCGTCGATGGCAGGCGTCAGCCTTAAAGTTACAGCCACCAGGGCGACGCACATCATCAAGATGAAGGAAGCCACAGAAGCAACGATGAAACTCACAATCTTTCGCGACCTGCTGTTACTCGTTGTGCTATCCTTGTCGCCCAGACCAGCCTCCGGGTCCATGCACCTACGACGATGCCTCCCGGGAAATTTGGACTGATTCCTTAGGTCCTTCAGGGAGGTGGTCATTGAAGTCCTATGCCCGCACAGCAGGGGATCGTGGTGACAGATTCGATGTTTGTGCTTCTTGTTGTGATAGTGGTGATGTCTCAGGTGTTCCACCTCACTGAAGCTGATCCTTGGCGGTTCCAGGGAACAGTCGTCGTAAAGGAGTTCCGCGGACGCCCAATGTGGCTTGTTGAGCGAGCCTTTCTGATTGTGTAGCGCTAGAAGGTCCCGATTCCTTGAGCAAGCTAAGCTGCTGACCTCGCTACCACTGGTCGTGGTAGTGGTCACCAACCTCGTACGGCTGTTCATTCCACGGCTGATGAATGGCTTACGTTTTTCAATGCCCACTGGATGCAGTCTCTTCCTGCAGTGCTTACGATGTCTTCTCCTACCTTTGTTCAAATGAATGGAT
Ncarteri_Pitchfork_N363 ---------------------------------------------------------------TTTTAACAATTCAAATTTTAAAATT--------ATTTGGTATTAA-----AGATTGTTTTAAAATTAGACTCTTTGAATTGTACATATAATTTCAAGTATTTAGTTTTTACCTTAAATACATTTTACTTGTAATCTCTATCATCACCTGTTCAAAAGTAATATATTAAATTGAAAATGAACAATCAAACCTTAGAATAACAAATTCTTATTATTGTTGCATGTAATCTGTATTTCATGTTTTGATATGGATTTTGTAAACTTTTGGTATAATTTAAATTATTTCGACATGGGCTCTTCAACTGGGATTGTAATCTAAGCATCATATATGTGTCTTGTCAACGAATTAATTGATGAAGGGGAAGTACTTACCAAGTTCGTCGATGGCAGGCGTCAGCCTTAAAGTTACAGCCACCAGGGCGACGCACATCATCAAGATGAAGGAAGCCACAGAAGCAACGATGAAACTCACAATCTTTCGCGACCTGCTGTTACTCGTTGTGCTATCCTTGTCGCCCAGACCAGCCTCCGGGTCCATGCACCTACGACGATGCCTCCCGGGAAATTTGGACTGATTCCTTAGGTCCTTCAGGGAGGTGGTCATTGAAGTCCTATGCCCGCACAGCAGGGGATCGTGGTGACAGATTCGATGTTTGTGCTTCTTGTTGTGATAGTGGTGATGTCTCAGGTGTTCCACCTCACTGAAGCTGATCCTTGGCGGTTCCAGGGAACAGTCGTCGTAAAGGAGTTCCGCGGACGCCCAATGTGGCTTGTTGAGCGAGCCTTTCTGATTGTGTAGCGCTAGAAGGTCCCGATTCCTTGAGCAAGCTAAGCTGCTGACCTCGCTACCACTGGTCGTGGTAGTGGTCACCAACCTCGTACGGCTGTTCATTCCACGGCTGATGAATGGCTTACGTTTTTCAATGCCCACTGGGTGCAGTCTCTTCCTGCAGTGCTTACGATGTCTTCTCCTACCTTTGTTCAAATGAATGGAT
Ncarteri_WeberCty_N1044 TATTTGATTAGTTCTGAAGCGTTATTAACACAATTTTTACAAATAATGTAGATTCTTCTAAGTTTTTAACAATTCAAATTTTAAAATT--------TTTTGGTATTAA-----AGATTGTTGTAAAATTAGACTCTTTGAATTGTACATATAAATTCAAATATTTAGTTTTTACCTTAAATACATTTTACTTGTAATGTCTATCATCACCTGTTCAAAAGTAATATATTAAATTGAAAATGAACAATCAAATCTTAGAATAACAAATTCTTATTATTGTTGCATGCAATCAATATTTCATGTTTTGATATGGATTTTGTAAATTTTCGGTATAATTTAAATTATTTCGACATGGACTCTTCAACTGGGATTGTAATCTAAGCATTATATATGTGTCTTGTCCATGAATTAATTGATGAAGAGGAAGTACTTACCAAGTTCGTCGATGGCAGGCGTCAGCCTTAAAGTTACAGCCACCAGGGCGACGCACATCATCAAGATGAAGGAAGCCACAGAAGCAACGATGAAACTCACAATCTTTCGCGACCTGCTGTTACTCGTTGTGCTATCCTTGTCGCCCAGTCCAGCCTCCGGGTCCATGCACCTACGACGATGCCTCCCGGGAAATTTGGACTGATTCCTTAGGTCCTTCAGGGAGGTGGTCATTGAAGTCCTATGCCCGCACAGCAGGGGATCGTGGTGACAGATTCGATGTTTGTGCTTCTTGTTGTGATAGTGGTGATGTCTCAGGTGATCCACCTCACTGAAGCTGATCCTTGGCGGTTCCAGGGAACAGTCGTCGTAAAGGAGTTCCGCGGACGCCCAATGTGGCTTGTTGAGCGAGCCTTTCTGATTGTGTAGCGCTAGAAGGTCCCGATTCCTTGAGCAAGCTAAGCTGCTGACCTCGCTACCACTGGTCGTGGTAGTGGTCACCAACCTCGTACGGCTGTTCATTCCACGGCTGATGAATGGCTTACGTTTTTCAATGCCCACTGGGTGCAGTCTCTTCCTGCAGTGCTTACGATGTCTTCTCCTACCTTTGTTCAAATGAATGGAT
Ncarteri_div__RainbowCave_G2089 ---------------------------------------------------------------------------------------------------------------------------------------------------------------------------------------------------------------------------------TATTAAATTGAATAGGAACAATCAAATCTTAGAATAACAGATGCTTATTATTGTTGTATGGAATCTCTATTTCATTTTTTGGTATGGATTTTGTAAATTTTCGGTATAATTAAAATTGTTTCGACGTGGACTCTTCAAGTGGGATTGTAATCTAAGCATCATAGGCGTGTCTTGTTAATTAATTAATGGACGAAGAGGAACTACTTACCAAGTTCGTCGATGGCGGGCGTCAGCCTTAAAGTTACAGCCACCAGGGCGACGCACATCATCAAGATGAAGGAAGCCACAGAAGCAACGATGAAACTCACAATCTTTCGCGACCTGCTGTTACTCGATGTGCTGTCCTTGTCGCCCAGACCAGCCTCCGGGTCCATGCACCTACGACGATGCCTCCCGGGAAGTTTGGACTCATTCCTCAGGTCCTTCAGGGAGGTGGTCATTGAAGTCCTGTGCCCGCACAGCAGGGGATCGTGGTGACAGATTCGATGTTTGTGCTTCTTGTTGTGATAGTGGTGATGTCTCAGGTGTTCCACCTCACTGAAGCTGATCCTTGGGGGTTCCAAGGAACAGTCGTCGTAAAGGAGTTCCGCGGACGCCCAATGCGGCTTGTTGAGCGAGCCTTTCTGATTGTGTAGCGCTAGGAGGTCCCGATTCCTTGAGCAAGCTAAGCTGCTGACCTCGCTACCACTGGTCGTGGTAGTGGTCACCAACCTTGTACGACTGTTCAGTCCACGGCTGATGAATGGCTTACGTTTCTCAATGCCCACTGGGTGCAATCTCTTCCTGCAGTGCT--------------------------------------
Ncherokee_BallhootScar_N193 ---------------------------------------------------------------------------------------------------------------------------------------------------------------ATATTTAGTTTTTACCTCAAATACATTTGACTTGTAATCTCTGCCATCATCTGTCCAAAAGTAATATATTAAATTGAAAATGAACAATCAAATCATAGAATAGCAAATGCTTATTATTGTTGCATGCAATCTCTATGTCATGTTTTGATATGTATTTTGTAAATTTTCGGTATAATTTAGATTGTTTCGACATTGACTCTTCAACTGGGATTGTAATCTAAGCATCATAGATGTGTCTTGTCAATTAATGAATTGATGAAGAGGAAGTACTTACCAAGTTCGTCGATGGCAGGCGTCAGCCTTAAAGTTACAGCCACCAGGGCGACGCACATCATCAAGATGAAGGAAGCCACAGAAGCAACGATGAAACTCACAATCTTTCGCGACCTGCTGTTACTCGTTGTGCTGTCCTTGTCGCCCAGCCCAGCTTCCGGGTCCATGCACCCACGACGATGCCTCCCGGGAAGTTTGGACTCATTCCTTAGGTCCTTCAGGGAGGTGGTCATTGAAGTCCTGTGCCCGCACAGCAGGGGATCGTGGTGACAGATTCGATGTTTGTGCTTCTTGTTGTGATAGTGGTGATGTCTCAGGTGATCCACCTCACTGAAGCTGATCCTTGGGGGTTCCAGGGAACAGTCGTCGTAAAGGAGTTCCGCGGACGCCCAATGTGGCTTGTTGAGCGAGACTTTCTGATTGTGTAGCGCTAGAAGGTCCCGATTCCTTGAGCAAGCTAAGCTGCTGACCTCGCTACCACTGGTCGTGGTAGTGGTCACCAACCTTGAACGGCTGTTCATACCACGGCTGATGAATGGCTTACGTTTTTCAATGCCCACTGGGTGCAGTCTCTTCCTGCAGTGCTTACGATGTCTTCTCCTACCTTTGTTCAAATGAATGGAT
Ncherokee_BalsamMtn_N891 -----------------------------------------------------TATTTAGAGTTTTTAACCGTTCAGAATTTAAAATTTCATTTTTTTTTGGTTTCTGTTTTGAGATTGTTTTAAAATTAGACTCTTTCAATTATACATATAAATTCAAATATTTAGTTTTTACCTCAAATACATTTTACTTGTAATCTCTGCCATCATCTGTCCAAAAGTAATATATTAAATTGAAAATGAACAATCAAATCATAGAATAGCAAATGCTTATTATTGTTGCATGCAATCTCTATTTCATGTTTTGATATGTATTTTGTAAATTTTCGGTATAATTTAGTTTGTTTCGACATTGACTCTTCAACTGGGATTGTAATCTAAGCATCATAGATGTGTCTTGTCAATTAATGAATTGATGAAGAGGAAGTACTTACCAAGTTCGTCGATGGCAGGCGTCAGCCTTAAAGTTACAGCCACCAGGGCGACGCACATCATCAAGATGAAGGAAGCCACAGAAGCAACGATGAAACTCACAATCTTTCGCGACCTGCTGTTACTCGTTGTGCTATCCTTGTCGCCCAGCCCAGCTTCCGGGTCCATGCACCCACGACGATGCCTCCCGGGAAGTCTGGACTCATTCCTTAGGTCCTTCAGGGAGGTGGTCATTGAAGTCCTGTGCCCGCACAGCAGGGGATCGTGGTGACAGATTCGATGTTTGTGCTTCTTGTTGTGATAGTGGTGATGTCTCAGGTGATCCACCTCACTGAAGCTGATCCTTGGGGGTTCCAGGGAACAGTCGTCGTAAAGGAGTTCCGCGGACGCCCAATGTGGCTTGTTGAGCGAGCCTTTCTGATTGTGCAGCGCTAGAAGGTCCCGATTCCTTGAGCAAGCTAAGCTGCTGACCTCGCTACCACTGGTCGTGGTAGTGGTCACCAACCTTGTACGGCTGTTCATTCCACGGCTGATGAATGGCTTACGTTTTTCAATGCCCACTGGGTGCAGTCTCTTCCTGCAGTGCTTACGATGTCTTCTCCTACCTTTGTTCAAATGAATGGAT
Ncherokee_SIndianCrk_N681 -----------------------------------------------------------------------------------------------------------------------------------------------------------------------------------------------------------------------------------------------------------------------------------------------------ATTTCATGTTTTGATATGTATTTTGTAAATTTTCGGTATAATTTAGATTGTTTCGACATTGACTCTTCAACTGGGATTGTAATCTAAGCATCATAGATGTGTCTTGTCAATTAATGAATTGATGAAGAGGAAGTACTTACCAAGTTCGTCGATGGCAGGCGTCAGCCTTAAAGTTACAGCCACCAGGGCGACGCACATCATCAAGATGAAGGAAGCCACAGAAGCAACGATGAAACTCACAATCTTTCGCGACCTGCTGTTACTCGTTGTGCTATCCTTGTCGCCCAGCCCAGCTTCCGGGTCCATGCACCCACGACGATGCCTCCCGGGAAGTTTGGACTCATTCCTTAGGTCCTTCAGGGAGGTGGTCATTGAAGTCCTGTGCCCGCACAGCAGGGGATCGTGGTGACAGATTCGATGTTTGTGCTTCTTGTTGTGATAATGGTGATGTCTCAGGTGATCCACCTCACTGAAGCTGATCCTTGGGGGTTCCAGGGAACAG---------------------------------------------------------------------------------------------------------------------------------------------------------------------------------------------------------------------------------------------------------------------
Ncooperi_BeaverCrk_N1002 TATTTGATTAGAGCTTAAGCGTTATTGACACTATTTCTACAAATATTGCAGATTATTTAGAGTTTTTAACCGTTCAGAATTTAAAATTTCATTTTTTTTTGATTTCTGTTTTGAGATTGTTTTAAAATTAGACTCTTTCAATTATACATATAAATTCAAATATTTAGTTTTTACCCCAAATACATTTTACTTGTAATCTCTGCCATCATCTGTCCAAAAGTAATATATTAAATTGAAAATGAACAATCAAATCATAGAATAGCAAATGCTTATTATTGTTGCATGCAATCTCTATTTCATGTTTTGATATGTATTTTGTAAATTTTCGGCATAATTTAGATTGTTTCGACATTGACTCTTCAACTGGGCTTGTAATCC--------TAGATGTGTCTCGTCAATTAATGAATTGATGCAGAGCAAGTACTTACCAAGTTCGTCGATGGCAGGCGTCAGCCTTAAAGTTACAGCCACCAGGGCGACGCACATCATCAAGATGAAGGAGGCCACAGAAGCAACGATGAAACTCACAATCTTTCGCGACCTGCTGTTACTCGTTGTGCTATCCTTGTCGCCCAGACCAGCCTCCGGGTCCATGCACCCACGACGATGCCTCCCGGGAAGTTTGGACTCTTTCCTTAGGTCCTTCAGGGAGGTGGTCATTGAAGTCCTGTGCCCGCACAGCAGGGGATCGTGGTGACAGATTCGATGTTTGTGCTTCTTGTTGTGATAGTGGTGATGTCTCAGGTGTTCCACCTCACTGAAGCTGATCCTTGGGGGTTCCAGGGAACAGTCGTCGTAAAGGAGTTCCGCGGACGCCCAATGTGGCTTGTTGAGCGAGCCTT-----------------------------------------------------------------------------------------------------------------------------------------------------------------------------------------------------------------
Ncooperi_BrasstBald_N824 -----------------------------------------------------------------TTAACTGTTCAGAATTTAAAATTTCATTTTTTTTTGATTTCTGTTTTGAGATTGTTTTAAAATTAGACTCTTTCAATTATACATATAAATTCAAATATTTAGTTTTTACCTCAAATACATTTTACTTGTAATCTCTGCCATCATCTGTCCAAAAGTAATATATTAAATTGAAAATGAACAATCAAATCATAGAATAGCAAATGCTTATTATTGTTGCATGCAATCTCTATTTCATGTTTTGATATGTATTTTGTAAATTTTCGGCATAATTTAGATTGTTTCGACATTGACTCTTCAACTGGGCTTGTAAT--------CCTAGATGTGTCTCGTCAATTAATGAATTGATGCAGAGCAAGTACTTACCAAGTTCGTCGATGGCAGGCGTCAGCCTTAAAGTTACAGCCACCAGGGCGACGCACATCATCAAGATGAAGGAGGCCACAGAAGCAACGATGAAACTCACAATCTTTCGCGACCTGCTGTTACTCGTTGTGCTATCCTTGTCGCCCAGACCAGCCTCCGGGTCCATGCACCCACGACGATGCCTCCCGGGAAGTTTGGACTCTTTCCTTAGGTCCTTCAGGGAGGTGGTCATTGAAGTCCTGTGCCCGCACAGCAGGGGATCGTGGTGACAGATTCGATGTTTGTGCTTCTTGTTGTGATAGTGGTGATGTCTCAGGTGTTCCACCTCACTGAAGCTGATCCTTGGGGGTTCCAGGGAACAGTCGTCGTAAAGGAGTTCCGCGGACGCCCAATGTGGCTTGTTGAGCGAGCCTTTCTGATTGTGTAGCGCTAGAAGGTCCCGATTCCTTGAGCAAGCTAAGCTGCTGACCTCGCTACCACTGGGCGTGGTAGTGGTC------------------------------------------------------------------------------------------------------------------------------
Ncooperi_CheoahDam_N1122 -----------------------------------------------------------------------------------------------------------------------------------------------------------------------------------------------------------------------AAAAGTAATATATTAAATTGAAAATGAACAATCAAATCATAGAATAGCAAATGCTTATTATTGTTGCATGCAATCTCTATTTCATGTTTTGATATGTATTTTGTAAATTTTCGGCATAATTTAGATTGTTTCGACATTGACTCTTCAACTGGGATTGTAATCTAAGCATCATAGATGTGTCTTGTCAATTAATGAATTGATGCAGAGCAAGTACTTACCAAGTTCGTCGATGGCAGGCGTCAGCCTTAAAGTTACAGCCACCAGGGCGACGCACATCATCAAGATGAAGGAAGCCACAGAAGCAACGATGAAACTCACAATCTTTCGCGACCTGCTGTTACTCGTTGTGCTATCCTTGTCGCCCAGACCAGCCTCCGGGTCCATGCACCCACGACGATGCCTCCCGGGAAGTTTGGACTCTTTCCTTAGGTCCTTCAGGGAGGTGGTCATTGAAGTCCTGTGCCCGCACAGCAGGGGATCGTGGTGACAGATTCGATGTTTGTGCTTCTTGTTGTGATAGTGGTGATGTCTCAGGTGTTCCACCTCACTGAAGCTGATCCTTGGGGGTTCCAGGGAACAGTCGTCGTAAAGGAGTTCCGCGGACGCCCAATGTGGCTTGTTGAGCGAGCCTTTCTGATTGTGTAGCGCTAGAAGGTCCCGAGTCCTTGAGCAAGCTAAGCTGCTGACCTCGCTACCACTGGGCGTGGTAGTGGTCACCAACCTTGTACGGCTGTTCATTCCACGGCTGATGAATGGCTTACGTTTTTCAATGCCCACTGGGTGCAGTCTCTTCCTGCAGTGCTTACGATGTCTTCTCCTACCTTTGTTCAAATGAATGGAT
Ncooperi_NantRiverGorge_N682 -----------------------------------------------------------------------------------AAATTTCATTTTTTTTTGATTTCTGTTTTGAGATTGTTTTAAAATTAGACTCTTTCAATTATACATATAAATTCAAATATTTAGTTTTTACCTCAAATACATTTTACTTGTAATCTCTGCCATCATCTGTCCAAAAGTAATATATTAAATTGAAAATGAACAATCAAATCATAGAATAGCAAATGCTTATTATTGTTGCATGCAATCTCTATTTCATGTTTTGATATGTATTTTGTAAATTTTCGGCATACTTTAGATTGTTTCGACATTGACTCTTCAACTGGGCTTGTAAT--------CCTAGATGTGTCTCGTCAATTAATGAATTGATGCAGAGCAAGTACTTACCAAGTTCGTCGATGGCAGGCGTCAGCCTTAAAGTTACAGCCACCAGGGCGACGCACATCATCAAGATGAAGGAGGCCACAGAAGCAACGATGAAACTCACAATCTTTCGCGACCTGCTGTTACTCGTTGTGCTATCCTTGTCGCCCAGACCAGCCTCCGGGTCCATGCACCCACGACGATGCCTCCCGGGAAGTTTGGACTCTTTCCTTAGGTCCTTCAGGGAGGTGGTCATTGAAGTCCTGTGCCCGCACAGCAGGGGATCGTGGTGACAGATTCGATGTTTGTGCTTCTTGTTGTGATAGTGGTGATGTCTCAGGTGTTCCACCTCACTGAAGCTGATCCTTGGGGGTTCCAGGGAACAGTCGTCGTAAAGGAGTTCCGCGGACGCCCAATGTGGCTTGTTGAGCGAGCCTTTCTGATTGTGTAGCGCTAGAAGGTCCCGATTCCTTGAGCAAGCTAAGCTGCTGACCTCGCTACCACTGGGCGTGGTAGTGGTCACCAACCTTGTACGGCTGTTCATTCCACGGCTGATGAATGGCTTACGTTTTTCAATGCCTACTGGGTGCAGTCTCTTCCTGCAGTGCTTACGATGTCTTCTCCTACC-------------------
Ncooperi_RockCrRoad_N1160 ---------------------------------------------------------------------------------------------------------------------------AAAATTAGACTCTTTCAATTATACATATAAATTCAAATATTTAGTTTTTACCTCAAATACATTTTACTTGTAATCTCTGCCATCATCTGTCCAAAAGTAATATATTAAATTGAAAATGAACAATCAAATCATAGAATAGAAAATGCTTATTATTGTTGCATGCAATCTCTATTTCATGTTTTGATATATATTTTGTAAATTTTCGGTATAATTTAGATTGTTTCGACATTGACTCTTCAACTGGGATTGTAATCTAAGCATCATAGATGTGTCTTGTCAATTAATGAATTGATGAAGAGCAAGTACTTACCAAGTTCGTCGATGGCAGGCGTCAGCCTTAAAGTTACAGCCACCAGGGCGACGCACATCATCAAGATGAAGGAAGCCACAGAAGCAACGATGAAACTCACAATCTTTCGCGACCTGCTGTTACTCGTTGTGCTATCCTTGTCGCCCAGACCAGCTTCCGGGTCCATGCACCCACGACGATGCCTCCCGGGAAGTTTGGACTCATTCCTTAGGTCCTTCAGGGAGGTGGTCATTGAAGTCCTGTGCCCGCACAGCAGGGGATCGTGGTGACAGATTCGATGTTTGTGCTTCTTGTTGTGATAGTGGTGATGTCTCAGGTGTTCCACCTCACTGAAGCTGATCCTTGGGGGTTCCAGGGAACAGTCGTCGTAAAGGAGTTCCGCGGACGCCCAATGTGGCTTGTTGAGCGAGCCTTTCTGATTGTGTAGCGCTAGAAGGTCCCGATTCCTTGAGCAAGCTAAGCTGCTGACCTCGCTACCACTGGTCGTGGTAGTGGTCACCAACCTTGTACGACTGTTCATTCCACGGCTGATGAATGGCTTACGTTTTTCAATGCCCACTGGGTGCAGTCTCTTCCTGCAGTGCTTACGATGTCTTCTCCTACCTTTGTTCAAATGATTGGAT
Ncoylei_Apalachia_N1195 TAATTGATTAGTTCTTAAGCGTCATTAACACAATTTTTACAAATAATGTAGATTCTTCTAAGTTTTTAACAATTCAAATTTTAAAATT--------TTTTGATTTCTGTTTTAAGATTGTTCTAAAATTAGACTCTTTGAACTGTACATATAAATTCAAATATTTAGTTTTTACCTTAAATACATTTAACTTGTAATCTCTACCATCACCTGTTCAAAAGTAATATATTAAATTGAAAATGAACAATCAAATCTTAGAATAACAAATTCTTATTATTGTTGCATGCAATCTCTATTTCATGTTTTGATATGGATTTTTTAAATTTTCGGTATAATTTAAATTATTTCGACATGGACTC--GAACTGGGATTGTAAGCTAAGCTTCATATATGTGTCTTGTCAATTAATTAATTGATGAAGAGGAAGTACTTACCAAGTTCGTCGATGGCAGGCGTCAGCCTTAAAGTCACAGCCACCAGGGCGACGCACATCATCAAGATGAAGGAAGCCACAGAAGCAACGATGAAACTCACAATCTTTCGCGACCTGCTGTTACTCGTTGTGCTATCCTTGTCGCCCAGACCAGCCTCCGGGTCCATGCACCTACGACGATGCCTCCCGGCAAATTTGGACTGATTCCTTAGGTCCTTCAGGGAGGTGGTCATTGAAGTCCTATGCCCGCACAGCAGGGGATCGTGGTGACAGATTCGATGTTTGTGCTTCTTGTTGTGATAGTGGTGATGTCTCAGGTGTTCCACCTCACTGAAGCTGATCCTTGGGGGTTCCAGGGAACAGTCGTCGTAAAGGAGTTCCGCGGACGCCCAATGTGGCTTGTTGAGCGAGCCTTTCTGATTGTGTAGCGCTAGAAGGTCCCGATTCCTTGAGCAAGCTAAGCTGCTGACCTCGCTACCACTGGTCGTGGTAGTGGTCACCAACCTCGTACGGCTGTTCATTCCACGGCTGATGAATGGCTTACGTTTTTCAATGCCCACTGGGTGCAGTCTCTTCCTGCAGTGCTTACGATGTCTTCTCCTACCTTTGTTCAAATGAATGGAT
Ncoylei_DinkinCove_N1118 TAATTGATTAGTTCTGAAGCGTCATTAACACAATTTTTACAAATAATGTAGATTCTTCTAAATTTTTAACAATTCAAATTTTAAAATT--------TTTTGGTTTCTGTTTTAAGATTGTTTTAAAATTAGACTCTTTGAACTGTACATATAAATTCAAATATTTAGTTTTTACCTTAAATACATTTTACTTGTAATCTCTACCATCACCTGTTCAAAAGTAATATATTAAATTGAAAATGAACAATCAAATCTTAGAATAACAAATTCTTATTATTGTTGCATGCAATCTCTATTTCATGTTTTGATATGGATTTTGTAAATTTTCGGTATAATTTAAATTATTTCGACATGGACTCTTCAACTGGGATTGTAAGCTAAGCTTCATATATGTGTCTTGTCAATTAATTAATTGATGAAGAGGAAGTACTTACCAAGTTCGTCGATGGCAGGCGTCAGCCTTAAAGTTACAGCCACCAGGGCGACGCACATCATCAAGATGAAGGAAGCCACAGAAGCAACGATGAAACTCACAATCTTTCGCGACCTGCTGTTACTCGTTGTGCTATCCTTGTCGCCCAGACCAGCCTCTGGGTCCATGCACCTACGACGATGCCTCCCGGCAAATTTGGACTGATTCCTTAGGTCCTTCAGGGAGGTGGTCATTGAAGTCCTATGCCCGCACAGCAGGGGATCGTGGTGACAGATTCGATGTTTGTGCTTCTTGTTGTGATAGTGGTGATGTCTCAGGTGTTCCACCTCACTGAAGCTGATCCTTGGGGGTTCCAGGGAACAGTCGTCGTAAAGGAGTTCCGCGGACGCCCAATGTGGCTTGTTGAGCGAGCCTTTCTGATTGTGTAGCGCTAGAAGGTCCCGATTCCTTGAGCAAGCTAAGCTGCTGACCTCGCTACCACTGGTCGTGGTAGTGGTCACCAACCTCGTACGGCTGTTCATTCCACGGCTGATGAATGGCTTACGTTTTTCAATGCCCACTGGGTGCAGTCTCTTCCTGCAGTGCTTACGATGTCTTCTCCTACCTTTGTTCAAATGAATGGAT
Ncoylei_TiptonCreek_N837 TAATTGATTAGTTCTTAAGCGTCATTAACACAATTTTTACAAATAATGTAGATTCTTCTAAGTTTTTAACAATTCAAATTTTAAATTT--------TTTTTGTTTTTGTTTTAAGATTCTTTTAAAATTAGACTTTTTGAACTGTACATATAAATTCAAATATTTAGTTTTTACCTTAAATACATTTTACTTGTAAT--CTACCATCACCTGTTCAAAAATAATATATTAAATTGAAAATTAACAATCAAATCTTAGAATAACAAATTCTTATTATTGTTGCATGTAA--TCTATTTCATGTTTTGATATGGATTTTGTAAATTTTCGGTATAATTTAAATTATTTCGACATGGACTCTTAAACTGGGATTGTTAGCTAAGCTTCATATATGTGTCATATCAATTAATTAATTGATGAAGAGGAAGTACTTACCAAGTTCGTCGATGGCAGGCGTCAGCCTTAAAGTTACAGCCACCAGGGCGACGCACATCATCAAGATGAAGGAAGCCACAGAAGCAACGATGAAACTCACAATCTTTCGCGACCTGCTGTTACTCGTTGTGCTATCCTTGTCGCCCAGACCAGCCTCTGGGTCCATGCACCTACGACGATGCCTCCCGGCAAATTTGGACTGATTCCTTAGGTCCTTCAGGGAGGTGGTCATTGAAGTCCTATGCCCGCACAGCAGGGGATCGTGGTGACAGATTCGATGTTTGTGCTTCTTGTTGTGATAGTGGTGATGTCTCAGGTGTTCCACCTCACTGAAGCTGATCCTTGGGGGTTCCAGGGAACAGTCGTCGTAAAGGAGTTCCGCGGACGCCCAATGTGGCTTGTTGAGCGAGCCTTTCTGATTGTGTAGCGCTAGAAGGTCCCGATTCCTTGAGCAAGCTAAGCTGCTGACCTCGCTACCACTGGTCGTGGTAGTGGTCACCAACCTCGTACGGCTGTTCATTCCACGGCTGATGAATGGCTTACGTTTTTCAATGCCCACTGGGTGCAGTCTCTTCCTGCAGTGCTTACGATGTCTTCTCCTACCTTTGTTCAAATGAATGGAT
Ncressleri_AndersonSpringCave_G2075 -----GATTAGTGCTGAAGCGTTATTAACACTATTTTTGCAGATAACGTAGATTATTCTAAGTTTTTAAACGTTCAGATTTTTAAATTTCATTTTTTTTTGGTTTCTGTTTTAAGATTGTTTTAAAATTAAAATC---AAACTATACATATCAATTCAAATATCTAGTTTTGGGCTTAAATACATTTTGCTTGTAATCTCGACCATCATCTGTTCAAAAGTAATATATTAAATTGAAAATGAACAATCAAATCTTAGAATAGCAAATTCTCGTTATTGTTGTATTCAATCTCTATTTCATGTTTTGATACGGATTTTGTGAATTTTCGGTATAATTAGAATTGTTTCGACATGGACTCTTCAACTGGGATTGTAATCTAAGCATCATAGATGTGCCTTGTCGATTAATTCATTGATGAAGAGGAAGTACTTACCTAGTTCGTCGATGGCAGGCGTCAGCCTTAAAGTTACAGCCACCAGGGCGACGCACATCATCAAGATGAAAGAAGCCACAGAAGCAACGATGAAACTCACAATCTTTCGCGACCTGCTGTTACTCGATGTGCTATCCTTGTCGCCCAGACCAGCCTCCGGGTCTATGCACCTACGACGATGCCTCCCGGGAAGTTTGGACTGATTCCTTAGGTCCTTCAGGGAGGTGGTCATTGAAGTCCTGTGCCCGCACAGCAGGGGATCGTGGTGACAGATTCGATGTTTGTGCTTCTTGTTGTGATAGTGGTGATGTCTCAGGTGTTCCACCTCACTGAAGCTGATCCTTGGGGGTTCCAGGGAACAGTCGTCGTAAAGCAGTTCCGCGGACGCCCAATGTGGCTTGTTGAGCGAGCCTTTCTGATTGTGTAGCGCTAGGAGGTCCCGATTCCTTGAGCAAGCTAAGCTGCTGACCTCGCTACCACTGGTCGTGGTAGTGGTCACCAACCTTGTACGACTGTTCACTCCACGGCTGATGAATGGCTTACGTTTTTCAATGCCCACTGGGTGCAGTCTCTTCCTGCAGTGCTTACGATGTCTTCTCCTACCTTTGTTCAAATGAATGGAT
Ncressleri_PigeonCave_G2077 TATCTGATTAGTGCTGAAGCGTTATTAACACTATTTTTGCAGATAACGTAGATTATTCTAAGTTTTTAAACGTTCAGATTTTTAAATTTCATTTTTTTTTGGTTTCTGTTTTAAGATTGTTTTAAAATTAAAATC---AAACTATACATATCAATTCAAATATCTAGTTTTGGGCTTAAATACATTTTGCTTGTAATCTCGACCATCATCTGTTCAAAAGTAATATATTAAATTGAAAATGAACAATCAAATCTTAGAATAGCAAATTCTCGTTATTGTTGTATTCAATCTCTATTTCATGTTTTGATACGGATTTTGTGAATTTTCGGTATAATTAGAATTGTTTCGACATGGACTCTTCAACTGGGATTGTAATCTAAGCATCATAGATGTGCCTTGTCGATTAATTCATTGATGAAGAGGAAGTACTTACCTAGTTCGTCGATGGCAGGCGTCAGCCTTAAAGTTACAGCCACCAGGGCGACGCACATCATCAAGATGAAAGAAGCCACAGAAGCAACGATGAAACTCACAATCTTTCGCGACCTGCTGTTACTCGATGTGCTATCCTTGTCGCCCAGACCAGCCTCCGGGTCTATGCACCTACGACGATGCCTCCCGGGAAGTTTGGACTGATTCCTTAGGTCCTTCAGGGAGGTGGTCATTGAAGTCCTGTGCCCGCACAGCAGGGGATCGTGGTGACAGATTCGATGTTTGTGCTTCTTGTTGTGATAGTGGTGATGTCTCAGGTGTTCCACCTCACTGAAGCTGATCCTTGGGGGTTCCAGGGAACAGTCGTCGTAAAGCAGTTCCGCGGACGCCCAATGTGGCTTGTTGAGCGAGCCTTTCTGATTGTGTAGCGCTAGGAGGTCCCGATTCCTTGAGCAAGCTAAGCTGCTGACCTCGCTACCACTGGTCGTGGTAGTGGTCACCAACCTTGTACGACTGTTCACTCCACGGCTGATGAATGGCTTACGTTTTTCAATGCCCACTGGGTGCAGTCTCTTCCTGCAGTGCTTACGATGTCTTCTCCTACCTTTGTTCAAATGAATGGAT
Ncrosbyi_MtMitchell_N210 TATTTGATTAAAGCTGAAGCGTTATTAACACTATTTTTACAAAAAATGTAGATTCTTGT--GTTTTTAACCGTTCAGATTTTAAAATTTCATTTTTTTTTGGTTCCTGTTTTTAGATTGTTTTAAAATTATACTCTTTAA-----ACATATAAATTTAAATATCTAGTTTTTACCTCAAATACATTTTACTTTTAATCTCTACCAACACCTGTTCAAAAGTAATATATTAAATTGAAAATGAACAATCAAATCTTAGAATAACAAATTCTCATTATTGTTGCATGCAATCTCTATTTCATGTTTTGATGTGGAGTTTGTAAATTTTCGGTATAATTAAGATTGTTTCGACCTGGACTCCTCAACTGGGATTGTAATCTAAGCATCAAAGATGCGTCTTGTCAATTAATGAATTGATGAAGAGGAAGTACTTACCAAGTTCGTCGATGGCAGGCGTCAGCCTTAAAGTCACAGCCACCAGGGCGACGCACATCATCAAGATGAAGGATGCCACAGAAGCAACGATGAAACTCACAATCTTTCGCGACCTGCTGTTACTCGTTGTGCTGTCCTTGTCGCCCAGACCAGCCTCCGGGTCCATGCACCCACGACGATGCCTTCCCGGAAGTTTGGACTCATTCCTTAGGTCCTTCAGGGAGGTGGTCATTGAAGTCCTGTGCCCGCACAGCAGGGGATCGTGGTGACAGATTCGATGTTTGTGCTTCTTGTTGTGATAGTGGTGATGTCTCAGGTGTTCCACCTCACTGAAGCTGATCCTTGGGGGTTCCAGGGAACAGTCGTCGTAAAGGAGTTCCGCGGACGCCCAATGTGGCTTATTGAGCGAGCCTTTCTGATTGTGTAGCGCTAGAAGGTCCCGATTCCTTGAGCAAGCTAAGCTGCTGACCTCGCTACCACTGGTCGTGGTAGCGGTCA-----------------------------------------------------------------------------------------------------------------------------
Ncrosbyi_PricesCrk_N1143 -------------------------------------------------------------------------------------------------------------TTTAAGATTGTTTCAAAATTATACTCTTCAA-----ACATATAAATTTAAATATCTAGTTTTTACCTCAAATACATTTTACTGTTAATCTCTTCCATCACCTGTTCAAAAGTAATATATTAAATTGAAAATGAACAATCAAATCTTAGAATAACAAATTCTTATTATTGTTGCATGCAATCTCTATTTCATGTTTTGATGTGGAGTTTGTAAATTTTCGGTATAATTAAGATTGTTTCGACCTGGACTCCTCAACTGGGATTGTAATCTAAGCATCAAAGATGCGTCTTGTCAATTAATGAATTGATGAAGAGGAAGTACTTACCAAGTTCGTCGATGGCAGGCGTCAGCCTTAAAGTCACAGCCACCAGGGCGACGCACATCATCAAGATGAAGGATGCCACAGAAGCAACGATGAAACTCACAATCTTTCGCGACCTGCTGTTACTCGTTGTGCTGTCCTTGTCGCCCAGACCAGCCTCCGGGTCCATGCACCCACGACGATGCCTTCCCGGAAGTTTGGACTCATTCCTTAGGTCCTTCAGGGAGGTGGTCATTGAAGTCCTGTGCCCGCACAGCAGGGGATCGTGGTGACAGATTCGATGTTTGTGCTTCTTGTTGTGATAGTGGTGATGTCTCAGGTGTTCCACCTCACTGAAGCTGATCCTTGGGGGTTCCAGGGAACAGTCGTCGTAAAGGAGTTCCGCGGACGCCCAATGTGGCTTATTGAGCGAGCCTTTCTGATTGTGTAGCGCTAAAAGGTCCCGATTCCTTGAGCAAGCTAGGCTGCTGACCTCGCTACCACTGGTCGTGGTAGCGGTCACC---------------------------------------------------------------------------------------------------------------------------
Ncrosbyi_ShufordCrk_N1148 ----------------------------------------------------------------------------------------------------------------------------------------------------------------------------------AATACATTTTACTTTTAATCTCTACCAACACCTGTTCAAAAGTAATATATTAAATTGAAAATGAACAATCAAATCTTAGAATAACAAATTCTTATTATTGTTGCATGCAATCTCTATTTCATGTTTTGATATGGAGTTTGTAAATTTTCGGTATAATTAAGATTGTTTCGACATGGACTCCTCAACTGGGATTGTAATCTAAGCATCAAAGATGCGTCTTGTCAATTAATGAATTGATGAAGAGGAAGTACTTACCAAGTTCGTCGATGGCAGGCGTCAGCCTTAAAGTCACAGCCACCAGGGCGACGCACATCATCAAGATGAAGGATGCCACAGAAGCAACGATGAAACTCACAATCTTTCGCGACCTGCTGTTACTCGTTGTGCTGTCCTTGTCGCCCAGACCAGCCTCCGGGTCCATGCACCCACGACGATGCCTTCCCGGAAGTTTGGACTCATTCCTTAGGTCCTTCAGGGAGGTGGTCATTGAAGTCCTGTGCCCGCACAGCAGGGGATCGTGGTGACAGATTCGATGTTTGTGCTTCTTGTTGTGATAGTGGTGATGTCTCAGGTGTTCCACCTCACTGAAGCTGATCCTTGGGGGATCCAGGGAACAGTCGTCGTAAAGGAGTTCCGCGGACGCCCAATGTGGCTTATTGAGCGAGCCTTTCTGATTGTGTAGCGCTAGAAGGTCCCGATTCCTTGAGCAAGCTAAGCTGCTGACCTCGCTACCACTGGTCGTGGTAGCGGTCACCAACCTTGTACGGCTGTTCATTCCACGGCTGATGAATGGCTTACGTTTTTCAATGCCCA-----------------------------------------------------------------
Ndellingeri_WhitewFalls_N887 TATTTGATTAGAGCTTAAGCGTTATTAACACTATTTCTACAAATATTGTAGATTATTTAGAGTTTTTAACCGTTCAGAATTTAAAATTTCATTTAAATTTGATTTCTGTTTTGAGATTGTTTTAAAATTAGACTCTTTCAATTATACATATAAATTCAAATATTTAGTTTTTACCTCAAATACATTTTACTTGTAATATCTGCCATCATCTGTCCAAAAGTAATATATTAAATTGAAAATGAACAATCAAATCATAGAATAGCAAATGCTTATTATTGTTGCATGCAATCTCTATTTCATGTTTTGATATGTATTTTGTAAATTTTCGCCATAATTTAGATTGTTTCGACATTGACTCTTCAACTGGGATTGTAATCTAAGCATCATAGATGTGTCTTGTCAATTAATGAATTGATGAAGAGGAAGTACTTACCAAGTTCGTCGATGGCAGGCGTCAGCCTTAAAGTAACAGCCACCAGGGCGACGCACATCATCAAGATGAAGGAAGCCACAGAAGCAACGATGAAACTCACAATCTTTCGCGACCTGCTGTTACTCGTTGTGCTATCCTTGTCGCCCAGACCGGCCTCCGGGTCCATGCACCTACGACGATGCCTCCCGGGAAGTTTGGACTCATTCCTTAGGTCCTTCAGGGAGGTGGTCATTGAAGTCCTGTGCCCGCACAGCAGGGGATCGTGGTGACAGATTCGATGTTTGTGCTTCTTGTTGTGATAGTGGTGATGTCTCAGGTGTTCCACCTCACTGAAGCTGATCCTTGGGGGTTCCAGGGAACAGTCGTCGTAAAGGAGTTCCGCGGACGCCCAATGTGGCTTGTTGAGCGAGCCTTTCTGATTGTGTAGCGCTAGAAGGTCCCGATTCCTTGAGCAAGCTAAGCTGCTGACCTCGCTACCACTGGTCGTGGTTGTGGTCACCAACCTTGTACGGCTGTTCATTCCACGGCTGATGAATGGCTTACGTTTTTCAATGCCCACTGGGTGCAGTCTCTTCCTGCAGTGCTTACGATGTCTTCTCCTACCTTTGTTCAAATGAATGGAT
Ndilutus_GrassyCreek_N670 ---------------------------------------------------------------------------------------------------------------------------------------------------------------------------------------------------------------------------------------------AATGAACAATCAAATCATAGAATAGCAAATGCTTATTATTGTTGCATGTAATCTCTATTTCATGTTTTGATATGTATTTTGTAAATTTTCGGTATAATTTAGATTGTTTCGACATTGACTCTGCAACTTGGATTGTAATCTAAGCATCATAGATGTGTCTTGTCAATTAATGAATTGATGAAGAGGAAGTACTTACCAAGTTCGTCGATGGCAGGCGTCAGCCTTAAAGTTACAGCCACCAGGGCGACGCACATCATTAAGATGAAGGAAGCCACAGAAGCAACGATGAAACTCACAATCTTTCGCGACCTGCTGTTACTCGATGTGCTATCCTTGTCGCCCAGCCCAGCTTCCGGGTCCATGCACCTACGACGATGCCTCCCGGGAAGTTTGGACTCATTCCTTAGGTCCCTCAGGGAGGTGGTCATTGAAGTCCTGTGCCCGCACAGCAGGGGATCGTGGTGACAGATTCGATGTTTGTGCTTCTTGTTGTGATAGTGGTGATGTCTCAGG-------------------T----------------------------------------------------------------------------------------------------------------------------------------------------------------------------------------------------------------------------------------------------------------------------------------------
Ndilutus_StarveRockCave_G3174 ------------------------------------------------------------------------------------------------------------------------------------------------TACATATAAATTCAAATATTTAGTTTTTACCTCAAATACATTTTACTTGTAATCTCTGCCATCATCTGTCCAAAAGTAATATATTAAATTGAAAATGAACAATCAAATCATAGAATAGCAAATGCTTATTATTGTTGCATGTAATCTCTATTTCATGTTTTGATATGTATTTTGTAAATTTTCGGTATAATTTAGATTGTTTCGACATTGACTCTGCAACTTGGATTGTAATCTAAGCATCATAGATGTGTCTTGTCAATTAATGAATTGATGAAGAGGAAGTACTTACCAAGTTCGTCGATGGCAGGCGTCAGCCTTAAAGTTACAGCCACCAGGGCGACGCACATCATTAAGATGAAGGAAGCCACAGAAGCAACGATGAAACTCACAATCTTTCGCGACCTGCTGTTACTCGATGTGCTATCCTTGTCGCCCAGCCCAGCTTCCGGGTCCATGCACCTACGACGATGCCTCCCGGGAAGTTTGGACTCATTCCTTAGGTCCCTCAGGGAGGTGGTCATTGAAGTCCTGTGCCCGCACAGCAGGGGATCGTGGTGACAGATTCGATGTTTGTGCTTCTTGTTGTGATAGTGGTGATGTCTCAGGTGTTCCACCTCACTGAAGCTGATCCTTGGGGGTTCCAGGGAACAGTCGTCGTAAAGGAGTTCCGCGGACGCCCAATGTGGCTTGTTGAGCGAGCCTTTCTGATTGTGTAGCGCTAGAAGGTCCCGATTCCTTGAGCAAGCTAAGCTGCTGACCTCGCTACCACTGGTCGTGGTAGTGGTCACCAACCTCGTACGGCTATTCATTCCACGGCTGATGAATGGCTTGCGTTT----------------------------------------------------------------------------
Nfridelli_LittlePigeon_N262 TATTTGATTAGAGCTTCAGCGTTATTAACACTATTTCTACAAATATTGTAGATTATTTAGAGTTTTTAACCGTTCAGAATTTAAAATTTCATTTTATTTTGATTTCTGTTTTGAGATTGTTTTAAAATTAGACTCTTTCAATTATACATATAAATTCAAATATTTAGTTTTTACCTCAAATACATTTTACTTGTAATCTCTGCCATCATCTGTCCAAAAGTAATATATTAAATTGAAAATGAACAATCAAATCATAGAATAGCAAATGCTTATTATTGTTGCATGCAATCTCTATTTCATGTTTTGATATGTATTTTGTAAATTTTCGGCATAATTTAGATTGTTTCGACGTTGACTCTTCAACTGGGATTGTAATCTGAGCATCATAGATGTGTCTTGTCAATTAATGAATTGATTAAGAGCAAGTACTTACCAAGTTCGTCGATGGCAGGCGTCAGCCTTAAAGTTACAGCCACCAGGGCGACGCACATCATCAAGATGAAGGAAGCCACAGAAGCAACGATGAAACTCACAATCTTTCGCGACCTGCTGTTACTCGTTGTGCTATCCTTGTCGCCCAGACCAGCCTCCGGGTCCATGCACCCACGACGATGCCTCCCGGGAAGTTTGGACTCTTTCCTTAGGTCCTTCAGGGAGGTGGTCATTGAAGTCCTGTGCCCGCACAGCAGGGGATCGTGGTGACAGATTCGATGTTTGTGCTTCTTGTTGTGATAGTGGTGATGTCTCAGGTGTTCCACCTCACTGAAGCTGATCCTTGGGGGTTCCAGGGAACAGTCGTCGTAAAGGAGTTCCGCGGACGCCCAATGTGGCTTGTTGAGCGAGCCTTTCTGATTGTGTAGCGCTAGAAGGTCCCGATTCCTTGAGCAAGCTAAGCTGCTGACCTCGCTACCACTGGGCGTGGTAGTGGTCACCAACCTTGTACGGCTGTTCATTCCACGGCTGATGAATGGCTTACGTTTTTCAATGCCCACTGGGTGCAGTCTCTTCCTGCAGTGCTTACGATGTCTTCTCCTACCTTTGTTCAAATGAATGGAT
Nfurtivus_HugdenBranch_G3175 TATTTGATTAGTTCTGAAGAGTTATTAACACAATTTTTACAAATAATGTAGATTCTTCTAAGTTTTTAACAATTCAAATTTTAAAATT--------TTTTGGTTTCTGTTTTCAGATTGTTTTAAAATTAGACTCTTTGAATTGTGCATATAAATTGAAATATTTAGTTTTTACCTTAAATACATTTTACTTGTAATCTCTATCATCACCTGTTCAAAAGTAATATATTAAATTGAAAATGAACAATCAAATCTTAGAATAACAAATTTTTATTATTGTTGCATGCAATCTCTATTTCATGTTTTGATATGGATTTTGTAAATTTTCGGTATAATTTAAATTATTTCGACATGGACTCTTCAACTGGGATTGTAATCTAAGCATCATATATGTGTCTTGTTAATTAATTAATTGATGAAGAGGAAGTACTTACCAAGTTCGTCGATGGCAGGCGTCAGCCTTAAAGTTACAGCCACCAGGGCGACGCACATCATCAAGATGAAGGAAGCCACAGAAGCAACGATGAAACTCACAATCTTTCGCGACCTGCTGTTACTCGTTGTGCTATCCTTGTCGCCCAGACCAGCCTCCGGGTCTATGCACCTACGACGATGCCTCCCGGGAAATTTGGACTGATTCCTTAGGTCCTTCAGGGAGGTGGTCATTGAAGTCCTATGCCCGCACAGTAGGGGATCGTGGTGACAGATTCGATGTTTGTGCTTCTTGTTGTGATAGTGGTGATGTCTCAGGTGTTCCACCTCACTGAAGCTGATCCTTGGGGGTTCCAGGGAACAGTCGTCGTAAAGGAGTTCCGCGGACGCCCAATGTGGCTTGTTGAGCGAGCCTTTCTGATTGTGTAGCGCTAGAAGGTCCCGATTCCTTGAGCAAGCTAAGCTGCTGACCTCGCTACCACTGGTCGTGGTAGTGGTCACCAACCTTGTACGGCTGTTCATTCCACGGCTGATGAATGGCTTACGTTTTTCAATGCCCACTGGGTGCAGTCTCTTCCTGCAGTGCTTACGATGTCTTCTCCTACCTTTGTTCAAATGAATGGAT
Nfurtivus_RaccoonMtn_N1026 TATTTGATTAGTTCTGAAGAGTTATTAACACAATTTTTACAAATAATGTAGATTCTTCTAAGTTTTTAACAATTCAAATTTTAAAATT--------TTTTGGTTTCTGTTTTCAGATTGTTTTAAAATTAGACTCTTTGAATTGTGCATATAAATTGAAATATTTAGTTTTTACCTTAAATACATTTTACTTGTAATCTCTATCATCACCTGTTCAAAAGTAATATATTAAATTGAAAATGAACAATCAAATCTTAGAATAACAAATTTTTATTATTGTTGCATGCAATCTCTATTTCATGTTTTGATATGGATTTTGTAAATTTTCGGTATAATTTAAATTATTTCGACATGGACTCTTCAACTGGGATTGTAATCTAAGCATCATATATGTGTCTTGTTAATTAATTAATTGATGAAGAGGAAGTACTTACCAAGTTCGTCGATGGCAGGCGTCAGCCTTAAAGTTACAGCCACCAGGGCGACGCACATCATCAAGATGAAGGAAGCCACAGAAGCAACGATGAAACTCACAATCTTTCGCGACCTGCTGTTACTCGTTGTGCTATCCTTGTCGCCCAGACCAGCCTCCGGGTCTATGCACCTACGACGATGCCTCCCTGGAAATTTGGACTGATTCCTTAGGTCCTTCAGGGAGGTGGTCATTGAAGTCCTATGCCCGCACAGTAGGGGATCGTGGTGACAGATTCGATGTTTGTGCTTCTTGTTGTGATAGTGGTGATGTCTCAGGTGTTCCACCTCACTGAAGCTGATCCTTGGGGGTTCCAGGGAACAGTCGTCGTAAAGGAGTTCCGCGGACGCCCAATGTGGCTTGTTGAGCGAGCCTTTCTGATTGTGTAGCGCTAGAAGGTCCCGATTCCTTGAGCAAGCTAAGCTGCTGACCTCGCTACCACTGGTCGTGGTAGTGGTCACCAACCTTGTACGGCTGTTCATTCCACGGCTGATGAATGGCTTACGTTTTTCAATGCCCACTGGGTGCAGTCTCTTCCTGCAGTGCTTACGATGTCTTCTCCTACCTTTGTTCAAATGAATGGAT
Ngertschi_CedarCreek_N351 ------------------------------------------------------------------------------------------------TTTTGGTTTCTGTGTTTAGATTGTTTTAAAATTATACTCTTCAA-----ACATATAAATTTAAATATCTACTTTTTACCTCAAATACATTTTACTTTTAATCTCTACCTACACCTGTTCAAAAGTAATATATTAAATTGAAAATGAGCAATCAAATCTTAGAATAACAAATTCTTATTATTGTTGCATGCAATCTCTATTTCATGTTTTGATGTGGAGTTTGTAAATTTTCGGTATAATTAAGATTGTTTCGACATGGACTCCTCAACTGGGATTGTAATCTAAGCATCAAAGATGCGTCTTGTCAATTAATGAATTGATGAAGAGGAAGTACTTACCAAGTTCGTCGATGGCAGGCGTCAGCCTTAAAGTCACAGCCACCAGGGCGACGCACATCATCAAGATGAAGGATGCCACAGAAGCAACGATGAAACTCACAATCTTTCGCGACCTGCTGTTACTCGTTGTGCTGTCCTTGTCGCCCAGACCAGCCTCCGGGTCCATGCACCCACGACGATGCCTTCCCGGAAGTTTGGACTCATTCCTTAGGTCCTTCAGGGAGGTGGTCATTGAAGTCCTGTGCCCGCACAGCAGGGGATCGTGGTGACAGATTCGATGTTTGTGCTTCTTGTTGTGATAGTGGTGATGTCTCAGGTGTTCCACCTCACTGAAGCTGATCCTTGGGGGTTCCAGGGAACAGTCGTCGTAAAGGAGTTCCGCGGACGCCCAATGTGGCTTATTGAGCGAGCCTTTCTGATTGTGTAGCGCTAGAAGGTCCCGATTCCTTGAGCAAGCTAAGCTGCTGACCTCGCTACCACTGGTCGTGGTAGCGGTCACCAACCTTGTACGGCTGTTCATTCCACGGCTGATGAATGGCTTACGTTTTTCAATGCCCACTGGGTGCAGTCTCTTCCTGCAGTGCT--------------------------------------
Ngertschi_FrenchBroad_N968 TATTTGATTAAAGCTGAAGCGTTATTAACATTTTTTTTACAAATAATGTAGATTCTTCT--GTTTTTAACAGTTCAGATATTAAAATTTCATTTTTTTTTGGTTTCTGTGTTTAGATTGTTTTAAAATTATACTCTTCAA-----ACGTATAAATTTAAATATCTAGTTTTTACCTCAAATACATTTTACTTTTAATCTCTACCAACACCTGTTCAAAAGTAATATATTAAATTGAAAATGAACAATCAAATCTCAGAATAACAAATTCTTATTATTGTTGCATGCAATCTCTATTTCATGTTTTGATGTGGAGTTTGTAAATTTTCGGTATAATTAAGATTGTTTCGACCTGGACTCCTCAACTGGGATTGTAATCTAAGCATCAAAGATGTGTCTTGTCAATTAATGAATTGATGAAGAGGAAGTACTTACCAAGTTCGTCGATGGCAGGCGTCAGCCTTAAAGTCACAGCCACCAGGGCGACGCACATCATCAAGATGAAGGATGCCACAGAAGCAACGATGAAACTCACAATCTTTCGCGACCTGCTGTTACTCGTTGTGCTGTCCTTGTCGCCCAGACCAGCCTCCGGGTCCATGCACCCACGACGATGCCTTCCCGGAAGTTTGGACTCATTCCTTAGGTCCTTCAGGGAGGTGGTCATTGAAGTCCTGTGCCCGCACAGCAGGGGATCGTGGTGACAGATTCGATGTTTGTGCTTCTTGTTGTGATAGTGGTGATGTCTCAGGTGTTCCACCTCACTGAAGCTGATCCTTGGGGGTTCCAGGGAACAGTCGTCGTAAAGGAGTTCCGCGGACGCCCAATGTGGCTTATTGAGCGAGCCTTTCTGATTGTGTAGCGCTAAAAGGTCCCGATTCCTTGAGCAAGCTAAGCTGCTGACCTCGCTACCACTGGTCGTGGTAGCGGTCACCAACCTTGTACGGCTGTTCATTCCACGGCTGATGA-----------------------------------------------------------------------------------------
Ngertschi_HickoryNutGap_N810 ----------------------------------------------------------------------------------------------------------------------------------------------------------------------------------------------------------------------------TAATATATTAAATTGAAAATGAACAATCAAATCTCAGAATAACAAATTCTTATTATTGTTGCATGCAATCTCTATTTCATGTTTTGATGTGGAGTTTGCAAATTTTCGGTATAATTAAGATTGTTTCGACATGGACTCCTCAACTGGGATTGTAATCTAAGCATCAAAGATGCGTCTTGTCAATTAATGAATGGATGAAGAGGAAGTACTTACCAAGTTCGTCGATGGCAGGCGTCAGCCTTAAAGTCACAGCCACCAGGGCGACGCACATCATCAAGATGAAGGATGCCACAGAAGCAACGATGAAACTCACAATCTTTCGCGACCTGCTGTTACTCGTTGTGCTGTCCTTGTCGCCCAGACCAGCCTCCGGGTCCATGCACCCACGACGATGCCTTCCCGGAAGTTTGGACTCATTCCTTAGGTCCTTCAGGGAGGTGGTCATTGAAGTCCTGTGCCCGCACAGCAGGGGATCGTGGTGACAGATTCGATGTTTGTGCTTCTTGTTGTGATAGTGGTGATGTCTCAGGTGTTCCACCTCACTGAAGCTGATCCTTGGGGGATCCAGGGAACAGTCGTCGTAAAGGAGTTCCGCGGACGCCCAATGTGGCTTATTGAGCGAGCCTTTCTGATTGTGTAGCGCTAGAAGGTCCCGATTCCTTGAGCAAGCTAAGCTGCTGACCTCGCTACCACTGGTCGTGGTAGCGGTCACCAACCTTGTACGGCTGTTCATTCCACGGCTGATG------------------------------------------------------------------------------------------
Nholsingeri_BrumleyCrk_N916 TATTTGATTAGAGCTTAAGCTTTATTAAAACTATTTCTACAAATATTGTAGATTATTTAGAGTTTTTAACCGTTCAGAATTTAAAATTTCATTTTTTTTTGGTTTCTGTTTTGAGATTGTTTTAAAATTAGACTCTTTCAATTATACATATAAATTCAAATATTTAGTTTTTACCTCAAATACATTTTACTTGTAATCTCTGCCATCATCTGTCCAAAAGTAATATATTAAATTGAAAATGAACAATCGAATCCTAGAATAGCAAATGCTTATTATTGTTGCATGCAATCTCTATTTCATGTTTTGATATGTATTTTGTAAATTTTCGGTATAATTTAGATTGTTTCGACATTGACTCTTCAACTGGCATTGTAATCTAAGCATCATAGATGTGTCTTGTAAATTAATGAACTGATGAACAGGAAGTACTTACCAAGTTCGTCGATGGCAGGCGTCAACCTTAAAGTTACAGCCACCAGGGCGACGCACATCATCAAGATGAAGGAAGCCACAGAAGCAACGATGAAACTCACAATCTTTCGCGACCTGCTGTTACTCGATGTGCTATCCTTGTCGCCCAGCCCAGCTTCCGGGTCCATGCACCTACGACGATGCTTCCCGGGAAGTTTGGACTCATTCCTTAGGTCCTTCAGGGAGGTGGTCATTGAAGTCCTGTGCCCGCACAGCAGGGGATCGTGGTGACAGATTCGATGTTTGTGCTTCTTGTTGTGATAGTGGTGATGTCTCAGGTGTTCCACCTCACTGAAGCTGATCCTTGGGGGTTCCAGGGAACAGTCGTCGTAAAGGAGTTCTGCGGACGCCCAATGTGGCTTGTTGAGCGAGCCTTTCTGATTGTGTAGCGCTAGAAGGTCCCGATTCCTTGAGCAAGCTAAGCTGCTGACCTCGCTACCACTGGTCGTGGTAGTGGTCACCAACCTCGTACGGCTGTTCATTCCACGGCTGATGAATGGCTTACGATTTTCAATGCCCACTGGGTGCAGTCTCTTCCTGCAGTGCTTACGATGTCTTCTCCTACCTTTGTTCAAATGAATGGAT
Nholsingeri_PondCave_N541 --------------------------------ATTTCTACAAATATTGTAGATTATTTAGAGTTTTTAACCGTTCAGAATTTAAAATTTCATTTTTTTTTGGTTTCTGTTTTGAGATTGTTTTAAAATTAGACTCTTTCAATTATACATATAAATTCAAATATTTAGTTTTTACCTCAAATACATTTTACTTGTAATCTCTGCCATCATCTGTCCAAAAGTAATATATTAAATTGAAAATGAACAATCGAATCATAGAATAGCAAATGCTTATTATTGTTGCATGCAATCTCTATTTCATGTTTTGATATGTATTTTGTAAATTTTCGGTATAATTTAGATTGTTTCGACATTGACTCTTCAACTGGCATTGTAATCTAAGCATCATAGATGTGTCTTGTAAATTAATGAACTGATGAACAGGAAGTACTTACCAAGTTCGTCGATGGCAGGCGTCAACCTTAAAGTTACAGCCACCAGGGCGACGCACATCATCAAGATGAAGGAAGCCACAGAAGCAACGATGAAACTCACAATCTTTCGCGACCTGCTGTTACTCGATGTGCTATCCTTGTCGCCCAGCCCAGCTTCCGGGTCCATGCACCTACGACGATGCTTCCCGGGAAGTTTGGACTCATTCCTTAGGTCCTTCAGGGAGGTGGTCATTGAAGTCCTGTGCCCGCACAGCAGGGGATCGTGGTGACAGATTCGATGTTTGTGCTTCTTGTTGTGATAGTGGTGATGTCTCAGGTGTTCCACCTCACTGAAGCTGATCCTTGGGGGTTCCAGGGAACAGTCGTCGTAAAGGAGTTCTGCGGACGCCCAATGTGGCTTGTTGAGCGAGCCTTTCTGATTGTGTAGCGCTAGAAGGTCCCGATTCCTTGAGCAAGCTAAGCTGCTGACCTCGCTACCACTGGTCGTGGTAGTGGTCACCAACCTCGTACGGCTGTTCATTCCACGGCTGATGAATGGCTTACGATTTTCAATGCCCACTGGGTGCAGTCTCTTCCTGCAGTGCTTACGATGTCTTCTCCTACCTTTGTTCAAATGAATGGAT
Njonesi_CaveSpringCave_N390 TATTTGATTAGAGCT--AGCGTTATTAACACTATTTCTACAAATATTGAAGATTATTTAGAGTTTTTAACCTTTCAGAATTTAAAATTTCATTTTTTTTTGATTTCTGTTTTGAGATTGTTTTAAAATTAGACTCTTTCAATTATACATATAAATTCAAATATTTAGTTTTTACCTCAAATACATTTTACTTGTAATCTCTGCCATCATCTGTCCAAAAGTAATATATTAAATTGAAAATGAACAATCAAATCATAGAATAGCAAATGCTTATTATTGTTGCATGCAATCTCTATTTCATGTTTTGATATGTATTTTGTAAATTTTCGGCATAATTTAGATTGTTTCGACATTGACTCTTCAACTGGGATTGTAATCTAAGCATCATAGATGTGTCTTGTCAATTAATGAATGGATGAAGAGCAAGTACTTACCAAGTTCGTCGATGGCAGGCGTCAGCCTTAAAGTTACAGCCACCAGGGCGACGCACATCATCAAGATGAAGGAAGCCACAGAAGCAACGATGAAACTCACAATCTTTCGCGACCTGCTGTTACTCGTTGTGCTATCCTTGTCGCCCAGACCAGCCTCCGGGTCCATGCACCTACGACGATGCCTCCCGGGAAGTTTGGACTCATTCCTTAGGTCCTTCAGGGAGGTGGTCATTGAAGTCCTGTGCCCGCACAGCAGGGGATCGTGGTGACAGATTCGATGTTTGTGCTTCTTGTTGTGATAGTGGTGATGTCTCAGGTGTTCCACCTCACTGAAGCTGATCCTTGGGGGTTCCAGGGAACAGTCGTCGTAAAGGAGTTCCGCGGACGCCCAATGTGGCTTGTTGAGCGAGCCTTTCTGATTGTGTAGCGCTAGAAGGTCCCGATTCCTTGAGCAAGCTAAGCTGCTGACCTCGCTACCACTGGTCGTGGTAGTGGTCACCAACCTTGTACGGCTGTTCATTCCACGGCTGATGAATGGCTTACGTTTTTCAATGCCCACTGGGTGCAGTCTCTTCCTGCAGTGCTTACGATGTCTTCTCCTACCTTTGTTCAAATGAATGTAT
Nlowderi_ChestnutBranch_N731 --------------TGAAGCGTTATTAACACAATTTTGACAAACAATGTAGATTCTTCTAAGTTTTTAACAATTCAAATTTTAACAATTCA-----TTTTGGTTTCTGTTTTAAGATTGTTTTAAAATTAGACTCTTTGAATTGTACATATAAATTCAAATATTTAGTTTTTACCTTAAATACATTTTATTTCTAATCTCTATCATCACCTGTTCAAAAGTAATATATTAAATTGAAAATGAACAATCAAATCTTAGAATAACAAATTCTTATTATTGTTGCATGCAATCTCTATTTCATGTTTTGATATGGATTTTGTAGATTTTCGGTATAATTTAAATTATTTCGACATGGACTCTTCAACTGGGAATGTAATCTAAGCATCATATATGTGTCTTGTCAATTAATTAATGGATGAAGAGGAAGTACTTACCAAGTTCGTCGATGGCAGGCGTCAGCCTTAAAGTTACAGCCACCAGGGCGACGCACATCATCAAGATGAAGGAAGCCACAGAAGCAACGATGAAACTCACAATCTTTCGCGACCTGCTGTTACTCGTTGTGCTATCCTTGTCGCCCAGACCAGCCTCCGGGTCCATGCACCTACGACGATGCCTCCCCGGAAGTTTGGACTGATTCCTTAGGTCCTTCAGGGAGGTGGTCATTGAAGTCCTATGCCCGCACAGCAGGGGATCGTGGTGACAGATTCGATGTTTGTGCTTCTTGTTGTGATAGTGGTGATGTCTCAGGTGTTCCACCTCACTGAAGCTGATCCTTGGGGGTTCCAGGGAACAGTCGTCGTAAAGGAGTTCCGCGGACGCCCAATGTGGCTTGTTGAGCGAGCCTTTCTGATTGTGTAGCGCTAGAAGGTCCCGATTCCTTGAGCAAGCTAAGCTGCTGACCTCGCTACCACTGGGCGTGGTAGTGGTCACCAACCTTGTACGGCTGTTCATTCCACGGCTGATGAATGGCTTACGTTTTTCAATGCCCACTGGGTGCAGTCTCTTCCTGCAGTGCTTACGATGTCTTCTCCTACCTTTGTTCAAATGAATGGAT
Nlowderi_upperFiresCreek_N820 TATTTGATTAGTTCTGAAGCGTTATTAACACAATATTTACAAATAATGTAGATTCTTCTAAGTTTTTAACAAATCAAATTTTAACAATTCA-----TTTTGGTTTCTGTTTTAAGATTGTTTTAAAATTAGACTCTTTGAATTGTACATATAAATTCAAATGTTTAGTTTTTACCTTAAATACATTTTATTTCTAATCTCTATCATCACCTGTTCAAAAGTAATATATTAAATTGAAAATGAACAATCAAATCTTAGAATAACAAATTCTTATTATTGTTGCATGCAATCTCTATTTCATGTTTTGATATGGATTTTGTAAATTTTCGGTATAATTTAAATTATTTCGA------CTCTTCGACTGGGATTGTAATCTAAGCATCATATATGTGTCTTGTCAATTAATTAATGGATGAAGAGGAAGTACTTACCAAGTTCGTCGATGGCAGGCGTCAGCCTTAAAGTTACAGCCACCAGGGCGACGCACATCATCAAGATGAAGGAAGCCACAGAAGCAACGATGAAACTCACAATCTTTCGCGACCTGCTGTTACTCGTTGTGCTATCCTTGTCGCCCAGACCAGCCTCCGGGTCCATGCACCTACGACGATGCCTCCCCGGAAGTTTGGACTGATTCCTTAGGTCCTTCAGGGAGGTGGTCATTGAAGTCCTATGCCCGCACAGCAGGGGATCGTGGTGACAGATTCGATGTTTGTGCTTCTTGTTGTGATAGTGGTGATGTCTCAGGTGTTCCACCTCACTGAAGCTGATCCTTGGGGGTTCCAGGGAACAGTCGTCGTAAAGGAGTTCCGCGGACGCCCAATGTGGCTTGTTGAGCGAGCCTTTCTGATTGTGTAGCGCTAGAAGGTCCCGATTCCTTGAGCAAGCTAAGCTGCTGACCTCGCTACCACTGGGCGTGGTAGTGGTCACCAACCTTGTACGGCTGTTCATTCCACGGCTGATGAATGGCTTACGTTTTTCAATGCCCACTGGGTGCAGTCTCTTCCTGCAGTGCTTACGATGTCTTCTCCTACCTTTGTTCAAATGAATGGAT
Nmimus_Straleys_N625 TATTTGATTAGAGCTTAAGCGTTATTAACACTATTTCTACAAATATTGTAGATTATTTAGAGTTTTTAACCGTTCATAATTTAAAATTTCATTTTTTTTTGGTTTCTGTTTTGAGATTGTTTTAAAATTAGACTCTTTCAATTATACATATAAATTCAAATATTTAGTTTTTACCTCAAATACATTTTACTTGTAATCTCTGCCATCATCTGTCCAAAAGTAAAATATTAAATTGAAAATGAACAATCAAATCATAGAATAGCAAATGCTTATTATTGTTGCATGCAATCTCTATTTCATGTTTTGATATGTATTTTGTAAATTTTCGGTACAATTTAGATTGTTTCGACATTGATTCTTCAACTGGGATTGTAATCTAAGCATCATAGATGTGTCTTGTAAATTAATGAATTGATGAAGAGGAAGTACTTACCAAGTTCGTCGATGGCAGGCGTCAGCCTTAAAGTTACAGCCACCAGGGCGACGCACATCATCAAGATGAAGGAAGCCACAGAAGCAACGATGAAACTCACAATCTTTCGCGACCTGCTGTTACTCGATGTGCTATCCTTGTCGCCCAGCCCAGCTTCCGGGTCCATGCACCTACGACGATGCTTCCCGGGAAGTTTGGACTCATTCCTTAGGTCCTTCAGGGAGGTGGTCATTGAAGTCCTGTGCCCGCACAGCAGGGGATCGTGGTGACAGATTCGATGTTTGTGCTTCTTGTTGTGATAGTGGTGATGTCTCAGGTGTTCCACCTCACTGAAGCTGATCCTTGGGGGTTCCAGGGAACAGTCGTCGTAAAGGAGTTCCGCGGACGCCCAATGTGGCTTGTTGAGCGAGCCTTTCTGATTGTGTAGCGCTAGAAGGTCCCGATTCCTTGAGCAAGCTAAGCTGCTGACCTCGCTACCACTGGTCGTGGTAGTGGTCACCAACCTCGTACGGCTGTTCATTCCACGGCTGATGAATGGCTTACGATTTTCAATGCCCACTGGGTGCAGTCTCTTCCTGCAGTGCTTACGATGTCTTCTCCTACCTTTGTTCAAATGAATGGAT
Nnasicus_CaneyFork_N171 TATTTGATTAAAGCTGAAGCGTTATTAACA-CTTTTTTACAAATAATGTAGATTCTTCT--GTTTTTAAACGTTCAGATTTTAAAATTTCAATTTTTTTTGGTTTCTGTTTTAAGATTGTTTTAAAATTATACTCTTCAA-----ACATATAAATTTAAATATCTAGCTTTTACCTCAAATACATTTTACTTTTAATCTCTACCATCACCTATTCAAAAGTAATATATTAAATTGAAAATGAACAATCAAATCTCAGAATAACAAATTCTTATTATTGTTGCATGCA------ATTTTATGTTTTGATATGGAGTTTGTAAATTTTCGGTATAATTAAGATTGTTTGGACATGGACTCTTCAACTGGGATTGTAATCTAAGCATCAAAGATGTGTCTTGTCAATTAATGAATTGATGAAGAAGAAGTACTTACCAAGTTCGTCGATGGCAGGCGTCAGCCTTAAAGTTACAGCCACCAGGGCGACGCACATCATCAAGATGAAGGAAGCCACAGAAGCAACGATGAAACTCACAATCTTTCGCGACCTGCTGTTACTCGATGTGCTATCCTTGTCGCCCAGACCAGCCTCCGGGTCCATGCACCTACGACGATGCCTTCCCAGAAGTTTGGACTGATTCCTTAGGTCCTTCAGGGAGGTGGTCATTGAAGTCCTGTGCCCGCACAGCAGGGGATCGTGGTGACAGATTCGATGTTTGTGCTTCTTGTTGTGATAGTGGTGATGTCTCAGGTGTTCCACCTCACTGAAGCTAATCCTTGGGGGTTCCAGGGAACAGTCGTCGTAAAGTAGTTCCGCGGACGCCCAATGTGGCTTGTTGAGCGAGCCTTTCTGATTGTGTAGCGCTAGAAGGTCCCGATTCCTTGAGCAAGCTAAGCTGCTGACCTCGCTACCACTGGTCGTGGTAGTGGTCACCAACCTTGTACGGCTGTTCATTCCACGGCTGATGAATGGCTT----------------------------------------------------------------------------------
Nnasicus_ConnosteeFalls_N696 TATTTGATTAAAGCTGAAGCGTTATTAACACTATTTTTACAAATAATGTAGATTCTTCT--GTTTTTAACCGTTCAGATTTTAAAATTTCATTTTTTTTTGGTTTCTGCTTTAAGATTGTTTTAAAATTATACTCTTCAA-----ACATATAAATTTAAATATCTAGTTGTTACCTCGAATACATTTTACTTTTAATCTCTACCATCACCTATTCAAAAGTAATATATTAAATTGAAAATGAACAATCAAATCTTAGAACAACAAATTCTTATTATTGTTGCATGCAATCTCTATTTTATGTTTTGATATGGAGTTTGTAAGTTTTTGGTATAATTAAGATTGTTTGGACATGGACTCTTCAACTGGGATTGTAATCCAAGCATCAAATATGTTTCTTGTCAATTAATGAATTGATGAAGAAGAAGTACTTACCAAGTTCGTCGATGGCAGGCGTCAGCCTTAAAGTTACAGCCACCAGGGCGACGCACATCATCAAGATGAAGGAAGCCACAGAAGCAACGATGAAACTCACAATCTTTCGCGACCTGCTGTTACTCGATGTGCTATCCTTGTCGCCCAGACCAGCCTCCGGGTCCATGCACCTACGACGATGCCTTCCCAGAAGTTTGGACTGATTCCTTAGGTCCTTCAGGGAGGTGGTCATTGAAGTCCTGTGCCCGCACAGCAGAGGATCGTGGTGACAGATTCGATGTTTGTGCTTCTTGTTGTGATAGTGGTGATGTCTCAGGTGTTCCACCTCACTGAAGCTGATCCTTGGGGGTTCCAGGGAACAGTCGTCGTAAAGTAGTTCCGCGGACGCCCAATGTGGCTTGTTGAGCGAGCCTTTCTGATTGTGTAGCGCTAGAAGGTCCCGATTCCTTGAGCAAGCTAAGCTGCTGACCTCGCTACCACTGGTCGTGGTAGTGGTCACCAACCTTGTACGGCTGTTCATTCCACGGCTGATGAATGGCTTACGTTTTTCAATGCCCACTGGGTGCAGTCTCTTCCTGCAGTGCTTACGATGTCTTCTCCTACCTTTGTTCAAA---------
Nnasicus_CoweeTrain_N189 -------------------------TAACACTATTTTTACAAATAATGTAGATTCTTCT--GTTTTTAAACGTTCAGATTTTAAAATTTCATTTTTTTTTGGTTTCTGTTTTAAGATTGTTTTAAAATTAGACTCCTCAA-----ACATATAAATTTAAATATCTAGTGTTTACCTCAAATGCATTTTACTTTTAATCTCTACCATCATCTATTCAAAAGTAATATATTAAATTGAAAATGAACAATCAAATCTTAGAATAACAAAATCTTATTATTGTTGCATGCAATCTCTATTTTATGTATTGATATGGAGTTTGTAAATTTTCGGTATAATTAAGATGGTTTGGACATGGACTCTTCAACTGGGATTGTAATCTGAGCATCAAAGATGTGTCTTGTCAATTAATGAATTGATGAAGAAGAAGTACTTACCAAGTTCGTCGATGGCAGGCGTCAGCCTTAAAGTTACAGCCACCAGGGCGACGCACATCATCAAGATGAAGGAAGCCACAGAAGCAACGATGAAACTCACAATCTTTCGCGACCTGCTGTTACTCGATGTGCTATCCTTGTCGCCCAGACCAGCCTCCGGGTCCATGCACCTACGACGATGCCTTCCCAGAAGTTTGGACTGATTCCTTAGGTCCTTCAGGGAGGTGGTCATTGAAGTCCTGTGCCCGCACAGCAGGGGATCGTGGTGACAGATTCGATGTTTGTGCTTCTTGTTGTGATAGTGGTGATGTCTCAGGTGTTCCACCTCACTGAAGCTAATCCTTGGGGGTTCCAGGGAACAGTCGTCGTAAAGTAGTTCCGCGGACGCCCAATGTGGCTTGTTGAGCGAGCCTTTCTGATTGTGTAGCGCTAGAAGGTCCCGATTCCTTGAGCAAGCTAAGCTGCTGACCTCGCTACCACTGGTCGTGGTAGTGGTCACCAACCTTGTACGGCTGTTCATTCCACGGCTGATGAATGGCTTGCGT------------------------------------------------------------------------------
Npaynei_Grindstaff_N646 TATTTGATCACAGCTTAAGCGTTATTAACACTATTTCTACAAATATTGTCGATTATTTATAGTTTTTAGCCGTTCAGAATTTAAAATTTCATTTTTTTTTGGTTTCTGTTTTGAGATTGTTTTAAAATTAGACTCTTTCAATTATACATATAAATTCAAATATTTAGTTTTTACCTCAAATACATTTTACTTGTAATCTCTGCCATCATCTGTCCAAAAGTAATATATTAAATAGGAAATGAACAATCAAATCATAGAATAGCAAATGCTTATTATTGTTGCATGTAATCTCTATTTCATGCTTTGATATGTATTTTGTAAATTTTCGGTATAATTTAGATTGTTTCGACATTGACTCTGCAACTGGGATTGTAATCTAAGCATGATAGATGTGTCTTGTCAATTAATGAATTGATGAAGAGGAAGTACTTACCAAGTTCGTCGATGGCAGGCGTCAGCCTTAAAGTTACAGCCACCAGGGCGACGCACATCATCAAGATGAAGGAAGCCACAGAAGCAACGATGAAACTCACAATCTTTCGCGACCTGCTGTTACTCGATGTGCTATCCTTGTCGCCCAGCCCAGCTTCCGGGTCCATGCACCTACGACGATGCCTCCCGGGAAGTTTGGACTCATTCCTTAGGTCCTTCAGGGAGGTGGTCATTGAAGTCCTGTGCCCGCACAGCAGGGGATCGTGGTGACAGATTCGATGTTTGTGCTTCTTGTTGTGATAGTGGTGATGTCTCAGGTGTTCCACCTCACTGAAGCTGATCCTTGGGGGTTCCAGGGAACAGTCGTCGTAAAGGAGTTCCGCGGACGCCCAATGTGGCTTGTTGAGCGAGCCTTTCTGATTGTGTAGCGCTAGAAGGTCCCGATTCCTTGAGCAAGCTAAGCTGCTGACCTCGCTACCACTGGTCGTGGTAGTGGTCACCAACCTCGTACGGCTATTCATTCCACGGCTGATGAATGGCTTGCGTTTTTCAATGCCCACTGGGTGCAGTCTCTTCCTGCAGTGCTTACGATGTCTTCTCCTACCTTTGTTCAAATGAATGGAT
Npaynei_UnakaMtns_N943 TATTTGATTAGAGCTTAAGCGTTATTAACACTATTTCTACAAATATTGTAGATTATTTAGAGTTTTTAACCGTTCAGAATTTAAAATTTCATTTTTTTTTGGTTTCTGTTTTGAGACTGTTTTAAAATTAGACTCTTTCAATTATACATATAAATTCAAATATTTAGTTTTTACCTCAAATACATTTTACTTGCAATCTCTGCCATCATCTGTCCGAAAGTAATATATTAAATTGGAAATGAACAATCAAATCATAGAATAGCAAATGCTTATTATTGTTGCATGTAATGTCTATTTCATGTTTTGATATGTATTTTGTAAATTTTCGGTATAATTTAGATTGTTTCGACATTGACTCTGCAACTGGGATTGTAATCTAAGCATCACAGATGTGTCTTGTCAATTAATGAATTGATGAAGAGGAAGTACTTACCAAGTTCGTCGATGGCAGGCGTCAGCCTTAAAGTTACAGCCACCAGGGCGACGCACATCATCAAGATGAAGGAAGCCACAGAAGCAACGATGAAACTCACAATCTTTCGCGACCTGCTGTTACTCGATGTGCTATCCTTGTCGCCCAGCCCAGCTTCCGGGTCCATGCACCTACGACGATGCCTCCCGGGAAGTTTGGACTCATTCCTTAGGTCCTTCAGGGAGGTGGTCATTGAAGTCCTGTGCCCGCACAGCAGGGGATCGTGGTGACAGATTCGATGTTTGTGCTTCTTGTTGTGATAGTGGTGATGTCTCAGGTGTTCCACCTCACTGAAGCTGATCCTTGGGGGTTCCAGGGAACAGTCGTCGTAAAGGAGTTCCGCGGACGCCCAATGTGGCTTGTTGAGCGAGCCTTTCTGATTGTGTAGCGCTAGAAGGTCCCGATTCCTTGAGCAAGCTAAGCTGCTGACCTCGCTACCACTGGTCGTGGTAGTGGTCACCAACCTCGTACGGCTATTCATTCCACGGCTGATGAATGGCTTGCGTTTTTCAATGCCCACTGGGTGCAGTCTCTTCCTGCAGTGCTTACGATGTCTTCTCCTACCTTTGTTCAAATGAATGGAT
Npecki_HaskellSims_G3697 TATTTGATTGGTGCTAAAGCGTTATTAACACTATTTTTGCAAATAATGTAAATTATTCTAAATTTTCAACCACTCAGATTTTTAAATTTCATTTTTATTTGGTTTCTGTTTTAAGATTGTTTTAAAATTCGACTCTTTCA---ATACATATAAATTCAAATAATTAGTTTTTACCTTAAATACATTTTACGTGAAATCTCTACCATCATCTGTTCAAAAGTTCGATATTAAATTGAAAAAGAACAATCAAATCTTAGAATAAC--ATGCTTATTATAGTTGTATGGAATCTCTATCTCATGTCTTGATATGGATTTTGTAAATTTTCGGTAAAATTGAAATTGTTTCGTCATGGATTTCTCAACTGGGATTGTAATCTAAACATCATAGATGTATGTTGTCAATTAATGAATGGATGAAGAGGAAGCACTTACCAAGTTCGTCGATGGCAGGGGTCAGCCTTAAAGTTACAGCCACCAGGGCGACGCACATCATCAAGATGAAGGAAGCCACAGAAGCAACGATGAAACTCACAATCTTTCGCGACCTGCTGTTACTCGATGTGCTATCCTTGTCGCCCAGACCAGCCTCCGGGTCCATGCACCTACGACGATGCCTCCCGGGAAGTTTGGCCTCATTCCTCAGGTCCTTCAGGGAGGTGGTCATTGAAGTCCTGTGCCCGCACAGCAGGGGATCGTGGTGACAGATTCGATGTTTGTGCTTCTTGTTGTGATAGTGGTGATGTCTCAGGTGTTCCACCTCACTGAAGCTGATCCTTGGGGGTTCCAGGGAACAGTCGTCGTAAAGGAGTTCCGCGGACGCCCAATGTGGCTTGTTGAGCGAGCCTTTCTGATTGTGTAGCGCTAGGAGGTCCCGATTCCTTGAGCAAGCTAAGCTGCTGACCTCGCTACCACTGGTCGTGGTAGTGGTCACCAACCTTGTACGACTGTTCAGTCCACGGCTGATGAATGGCTTACGTTTTTCAATGCCCACTGGGTGCAGTCTCTTCCTGCAGTGCTTACGATGTCTTCTCCTACCTTTGTTCAAATGAATGGAT
Npecki_HurricaneMazeCave_G2100 TATTTGATTGGTGCTAAAGCGTTATTAACACTATTTTTACAAATAATGTAAATTATTCTAAATTTTCAACCTCTCAGATTTTTA-ATTTCATTTTTATTTGGTTTCTGTTTTAAGATTATTTTAAAATTCGACTCTTTCA---ATACATATAAATTCAAATATTTAGTTTTTACCTTAAATACATTTTACTTGAGATCTCTACCATCATCTGTTCAAAAGTTCGATATTAAATTGAAAAAGAACAATCAAATCTTAGAATAAC--ATGCTTATTATAGTTGCATGGAATCTTTATCTCATGTTTTGATATGGATTTTGTAAATTTTCGGTAAAATTGAAATTGTTTCGACATGGATTCTTCAACTGGGATTGTAATCTAATCATCATAGATGTATGTTGTCAATTAATGATTGAATG-GGAGGAAGCACTTACCAAGTTCGTCGATGGCAGGGGTCAGCCTTAAAGTTACAGCCACCAGGGCGACGCACATCATCAAGATGAAGGAAGCCACAGAAGCAACGATGAAACTCACAATCTTTCGCGACCTGCTGTTACTCGATGTGCTATCCTTGTCGCCCAGACCAGCCTCCGGGTCCATGCACCTACGACGATGCCTCCCGGGAAGTTTGGACTCATTCCTCAGGTCCTTCAGGGAGGTGGTCATTGAAGTCCTGTGCCCACACAGCAGGGGATCGTGGTGACAGATTCGATGTTTGTGCTTCTTGTTGTGATAGTGGTGATGTCTCAGGTGTTCCACCTCACTGAAGCTGATCCTTGGGGGTTCCATAGAACAGTCGTCGTAAAGGAGTTCCGCGGACGCCCAATGTGGCTTGTTGAGCGAGCCTTTCTGATTGTGTAGCGCTAGGAGGTCCCGATTCCTTGAGCAAGCTAAGCTGCTGACCTCACTACCACTGGTCGTGGTAGTGGTCACCAACCTTGTACGACTGTTCAGTCCACGGCTGATGAATGGCTTACGTTTTTCAATGCCCACTGGGTGCAGTCTCTTCCTGCAGTGCTTACGATGTCTTCTCCTACCTTTGTTCAAATGAATGGAT
Npecki_Monteagle_N062 TATTTGATTGGTGCTAAATCGTTATTAACACTATTTTTACAAATAATGTAAATTATTCTAAATTTTCAACCACTCAGATTTTTA-ATTTCATTTTTATTTGGTTTCTGTTTTAAGATTGTTTTAAAATTCGACTCTTTCA---ATACATATAAATTCAAATATTTAGTTTTTACCTTAAATACATTTTACTTGAAATCTCTACCATCATCTGTTCAAAAGTTCGATATTAAATTGAAAAAGTACAATCAAATCTTAGAATAAC--ATGCTTATTATAGTTGTATGGAATCTTTATCTCATGTTTTGATATGGATTTTGTAAATTTTCGGTAAAATTGAAATTGTTTCGACATGGATTCTTCAACTGGGATTGTAATCTAAACATCATAGATGTATCTTGTCAATTAATTAATGGATGAAGAGGAAGCACTTACCAAGTTCGTCGATGGCAGGGGTCAGCCTTAAAGTTACAGCCACCAGGGCGACGCACATCATCAAGATGAAGGAAGCCACAGAAGCAACGATGAAACTCACAATCTTTCGCGACCTGCTGTTACTCGATGTGCTATCCTTGTCGCCCAGACCAGCCTCCGGGTCCATGCACCTACGACGATGCCTCCCGGGAAGTTTGGACTCATTCCTCAGGTCCTTCAGGGAGGTGGTCATTGAAGTCCTGTGCCCGCACAGCAGGGGATCGTGATGACAGATTCGATGTTTGTGCTTCTTGTTGTGATAGTGGTGATGTCTCAGGTGTTCCACCTCACTGAAGCTGATCCTTGGGGGTTCCAGGGAACAGTCGTCGTAAAGGAGTTCCGCGGACGCCCAATGTGGCTTGTTGAGCGAGCCTTTCTGATTGTGTAGCGCTAGGAGGTCCCGATTCCTTGAGCAAGCTAAGCTGCTGACCTCGCTACCACTGGTCGTGGTAGTGGTCACCAACCTTGTACGACTGTTCAGTCCACGGCTAATGAATGGCTTACGTTTTTCAATGCCCACTGGGTGCAGTCTCTTCCTGCAGTGCTTACGATGTCTTCTCCTACCTTTGTTCAAATGAATGGAT
Nperlakyi_SChimneys_N1079 TATTTGACTAGAGCTTAAGCGTTATTAACACTATTTCTACAAATATTGTAGATTATTTAGAGTTTTTAACCGTTCAGAATTTAAAATTTCATTTTTTTTTGATTTCTGTTTTGAGATTGTTTTAAAATTAGACTCTTTCAATTATATATATAAATTCAAATATTTAGTTTTTATCTCAAATACATTTTACTTGTAATCTCTGCCATCATCTGTCCAAAAGTAATATATTAAATTGAAAATGAACAATCAAATCATAGAATAGCAAATGCTTATTATTGTTGCATGCAATCTGTATTTCATGTTTTGATATGTATTTTGTAAATTTTCGGCATAATTTAGATTGTTTCGACATTGACTCTTCAACTGGGATTGTAATCTAAGCATCATAGATGTGTCTTGTCAATTAATGAATGAGTGAAGAGCAAGTACTTACCAAGTTCGTCGATGGCAGGCGTCAGCCTTAAAGTTACAGCCACCAGGGCGACGCACATCATCAAGATGAAAGAAGCCACAGAAGCAACGATGAAACTCACAATCTTTCGCGACCTGCTGTTACTCGTTGTGCTATCCTTGTCGCCCAAACCAGCCTCCGGGTCCATGCACCTACGACGATGCCTCCCGGGAAGTTTGGACTCATTCCTTAGGTCCTTCAGGGAGGTGGTCATTGAAGTCCTGTGCCCGCACAGCAGGGGATCGTGGTGACAGATTCGATGTTTGTGCTTCTTGTTGTGATAGTGGTGATGTCTCAGGTGTTCCACCTCACTGAAGCTGATCCTTGGGGGTTCCAGGGAACAGTCGTCGTAAAGGAGTTCCGCGGACGCCCAATGTGGCTTGTTGAGCGAGCCTTTCTGATTGTGTAGCGCTAGAAGGTCCCGATTCCTTGAGCAAGCTAAGCTGCTGACCTCGCTACCACTGGTCGTGGTAGTGGTCACCAACCTTGTACGGCTGTTCATTCCACGGCTGATGAATGGCTTACGTTTCTCAATGCCCACTGGGTGCAGTCTCTTCCTGCAGTGCTTACGATGTCTTCTCCTACCTTTGTTCAAATGAATGGAT
Nperlakyi_SChimneys_N1080 TATTTGACTAGAGCTTAAGCGTTATTAACACTATTTCTACAAATATTGTAGATTATTTAGAGTTTTTAACCGTTCAGAATTTAAAATTTCATTTTTTTTTGATTTCTGTTTTGAGATTGTTTTAAAATTAGACTCTTTCAATTATATATATAAATTCAAATATTTAGTTTTTATCTCAAATACATTTTACTTGTAATCTCTGCCATCATCTGTCCAAAAGTAATATATTAAATTGAAAATGAACAATCAAATCATAGAATAGCAAATGCTTATTATTGTTGCATGCAATCTGTATTTCATGTTTTGATATGTATTTTGTAAATTTTCGGCATAATTTAGATTGTTTCGACATTGACTCTTCAACTGGGATTGTAATCTAAGCATCATAGATGTGTCTTGTCAATTAATGAATGAGTGAAGAGCAAGTACTTACCAAGTTCGTCGATGGCAGGCGTCAGCCTTAAAGTTACAGCCACCAGGGCGACGCACATCATCAAGATGAAAGAAGCCACAGAAGCAACGATGAAACTCACAATCTTTCGCGACCTGCTGTTACTCGTTGTGCTATCCTTGTCGCCCAAACCAGCCTCCGGGTCCATGCACCTACGACGATGCCTCCCGGGAAGTTTGGACTCATTCCTTAGGTCCTTCAGGGAGGTGGTCATTGAAGTCCTGTGCCCGCACAGCAGGGGATCGTGGTGACAGATTCGATGTTTGTGCTTCTTGTTGTGATAGTGGTGATGTCTCAGGTGTTCCACCTCACTGAAGCTGATCCTTGGGGGTTCCAGGGAACAGTCGTCGTAAAGGAGTTCCGCGGACGCCCAATGTGGCTTGTTGAGCGAGCCTTTCTGATTGTGTAGCGCTAGAAGGTCCCGATTCCTTGAGCAAGCTAAG------------------------------------------------------------------------------------------------------------------------------------------------------------------
Nreclusus_Clingmans_N252 --------------------------------------------------------------------------------------------------------------------------------------------------CATATAAATTCAAATATTTAGTTTTTACCTCAAATACATTTTACTTGTAATCTCTGCCATCATCTGTCCAAAAGTAATATATTAAATTGAAAATGAACAATCAAATCATAGAATAGCAAATGCTTATTATTGTTGCATGCAATCTCTATTTCAAGTTTTGATATGTATTTTGTAAATTTTCGGCATAATTTAGATTGTTTCGACATTGACTCTCCAACTGGGATTGTAATCCGAGCATCATAGATGTGTCTCGTCAATTAATGAATTGATGCAGAGCAAGTACTTACCAAGTTCGTCGATGGCAGGCGTCAGCCTTAAAGTTACAGCCACCAGGGCGACGCACATCATCAAGATGAAGGAAGCCACAGAAGCAACGATGAAACTCACAATCTTTCGCGACCTGCTGTTACTCGTTGTGCTATCCTTGTCGCCCAGACCAGCCTCCGGGTCCATGCACCCACGACGATGCCTCCCGGGAAGTTTGGACTCTTTCCTTAGGTCCTTCAGGGAGGTGGTCATTGAAGTCCTGTGCCCGCACAGCAGGGGATCGTGGTGACAGATTCGATGTTTGTGCTTCTTGTTGTGATAGTGGTGATGTCTCAGGTGTTCCACCTCACTGAAGCTGATCCTTGGGGGTTCCAGGGAACAGTCGTCGTAAAGGAGTTCCGCGGACGCCCAATGTGGCTTGTTGAGCGAGCCTTTCTGATTGTGTAGCGCTAGAAGGTCCCGATTCCTTGAGCAAGCTAAGCTGCTGACCTCGCTACCACTGGGCGTGGTAGTGGTCACCAACCTTGTACGGCTGTTCATTCCACGGCTGATGAATGGCTTACGTTTTTCAATGCCCACTGGGT-----------------------------------------------------------
Nreclusus_Newfound_N259 --------------------GTTATTAACACTATTTCTACAAATATTGTAGATTATTTAGAGTTTTTAACCGTTCAGAATTAAAAATTTCATTTTTTTTTGATTTCTGTTTTGAGATTGTTTTAAAATTAGACTCTTTCAATTATACATATAAATTCAAATATTTAGTTTTTACCTCAAATACATTTTACTTGTAATCTCTGCCATCATCTGTCCAAAAGTAATATATTAAATTGAAAATGAACAATCAAATCATAGAATAGCAAATGCTTATTATTGTTGCATGCAATCTCTATTTCATGTTTTGATATGTATTTTGTAAATTTTCGGCATAATTTAGATTGTTTCGACATTGACTCTTAAACTGGGATTGTAATCTAAGCATCATAGATGTGTCTTGTCAATTAATGAATTGATGAAGAGCGAGTACTTACCAAGTTCGTCGATGGCAGGCGTCAGCCTTAAAGTTACAGCCACCAGGGCGACGCACATCATCAAGATGAAGGAAGCCACAGAAGCAACGATGAAACTCACAATCTTTCGCGACCTGCTGTTACTCGTTGTGCTATCCTTGTCGCCCAGACCAGCCTCCGGGTCCATGCACCCACGACGATGCCTCCCGGGAAGTTTGGACTCTTTCCTTAGGTCCTTCAGGGAGGTGGTCATTGAAGTCCTGTGCCCGCACAGCAGGGGATCGTGGTGACAGATTCGATGTTTGTGCTTCTTGTTGTGATAGTGGTGATGTCTCAGGTGTTCCACCTCACTGAAGCTGATCCTTGGGGGTTCCAGGGAACAGTCGTCGTAAAGGAGTTCCGCGGACGCCCAATGTGGCTTGTTGAGCGAGCCTTTCTGATTGTGTAGCGCTAGAAGGTCCCGATTCCTTGAGCAAGCTAAGCTGCTGACCTCGCTACCACTGGGCGTGGTAGTGGTCACCAACCTTGTACGGCTGTTCATTCCACGGCTGATGAATGGCTTACGTTTTTC-------------------------------------------------------------------------
Nreclusus_Noland_N1051 TATTTGATTAGAGCTTAAGCGTTATTGACACTATTTCTACAAATATTGTAGATTATTTAGAGTTTTTAACCGTTCAGAATTTAAAATTTCATTTTTTTTTGATTTCTGTTTTGAGATTGTTTAAAAATTAGACTCTTTCAATTATACATATAAATTCAAATATTTAGTTTTTACCTCAAATACATTTTACTTGTAATCTCTGCCATCATCTGTCCAAAAGTAATATATTAAATTGAAAATGAACAATCAAATCATAGAATAGCAAATGCTTATTATTGTTGCATGCAATCTCTATTTCATGTTTTGATATGTATTTTGTAAATTTTCGGTATAATTTAGATTGTTCCGACGTTGACTCTTCAACTGGGATTGTAAACTAAGCATCGTAGATGTGTCTCGTCAATTAATGAATTGATGCAGAGCAAGTACTTACCAAGTTCGTCGATGGCAGGCGTCAGCCTTAAAGTTACAGCCACCAGGGCGACGCACATCATCAAGATGAAGGAAGCCACAGAAGCAACGATGAAACTCACAATCTTTCGCGACCTGCTGTTACTCGTTGTGCTATCCTTGTCGCCCAGACCAGCCTCCGGGTCCATGCACCCACGACGATGCCTCCCGGGAAGTTTGGACTCTTTCCTTAGGTCCTTCAGGGAGGTGGTCATTGAAGTCCTGTGCCCGCACAGCAGGGGATCGTGGTGACAGATTCGATGTTTGTGCTTCTTGTTGTGATAGTGGTGATGTCTCAGGTGTTCCACCTCACTGAAGCTGATCCTTGGGGGTTCCAGGGAACAGTCGTCGTAAAGGAGTTCCGCGGACGCCCAATGTGGCTTGTTGAGCGAGCCTTTCTGATTGTGTAGCGCTAGAAGGTCCCGATTCCTTGAGCAAGCTAAGCTGCTGACCTCGCTACCACTGGGCGTGGTAGTGGTCACCAACCTTGTACGGCTGTTCATTCCACGGCTGATGAATGGCTTACGTTTTTCAATGCCCACTGGGTGCAGTCTCTTCCTGCAGTGCTTACGATGTCTTCTCCTACCTTTGTTCAAATGAATGGAT
Nroanensis_IngramBranch_N926 TATTTGATCAGAGCTTAAGCGTTATTAACACTATTTCTACAAATATTGTAGATTATTTATAGTTTTTAGCCGTTCAGAATTTAAAATTTCATTTTTTTTTGGTTTCTGTTTTGAGATTGTTTTAAAATTGGACTCTTTCAATTATACATATAAATTCAAATATTTAGTTTTTACCTCAAATACATTTTACTTGTAATCTCTGCCATCATCTGTCCAAAAGTAATATATTAACTTGGAAATGAACAATCAAATCATAGAATAGCAAATGCTTATTATTGTTGCATGTAATCTCTATTTCATGTTTTGATATGTATTTTGTAAATTTTCGGTATAATTTAGATTGTTTCGACATTGACTCTGCAACTGGGATTGTAATCTAAGCATGATAGATGTGTCTTGTCAATTAATGAATTGATGAAGAGGAAGTACTTACCAAGTTCGTCGATGGCAGGCGTCAGCCTTAAAGTTACAGCCACCAGGGCGACGCACATCATCAAGATGAAGGAAGCCACAGAAGCAACGATGAAACTCACAATCTTTCGCGACCTGCTGTTACTCGATGTGCTATCCTTGTCGCCCAGCCCAGCTTCCGGGTCCATGCACCTACGACGATGCCTCCCGGGAAGTTTGGACTCATTCCTTAGGTCCTTCAGGGAGGTGGTCATTGAAGTCCTGTGCCCGCACAGCAGGGGATCGTGGTGACAGATTCGATGTTTGTGCTTCTTGTTGTGATAGTGGTGATGTCTCAGGTGTTCCACCTCACTGAAGCTGATCCTTGGGGGTTCCAGGGAACAG---------------------------------------------------------------------------------------------------------------------------------------------------------------------------------------------------------------------------------------------------------------------
Nroanensis_N_CarversGap_N928 TATTTGATCAGAGCTTAAGCGTTATTAACACTATTTCTACAAATATTGTAGGTTATTTAGAGTTTTTAACTGTTCAGAATTTAAAATTTCATTTTTTTTTGGTTTCTGTTTTGAGATTGTTTTAAAATTAGACTCTTTCAATTATACATATAAATTCAAATATTTAGTTTTTACCTCAAATACATTTTACTTGTAATCTCTGCCATCATCTATCCAAAAGTAATATATTAAATTGAAAATGAACAATCAAATCAGAGAATAGCAAATGCTTATTATTTTTGCATGTAATCTCTATTTCATGTTTTGATATGTATTTTGTAAATTTTCGGTATAATTTAGATTGTTTCGACATTGACTCTGCAACTGGGATTGTAATCTAAGCATCATAGATGTGTATTGTCAATTAATGAATTGATGAAGATGAAGTACTTACCAAGTTCGTCGATGGCAGGCGTCAGCCTTAAAGTTACAGCCACCAGGGCGACGCACATCATCAAGATGAAGGAAGCCACAGAAGCAACGATGAAACTCACAATCTTTCGCGACCTGCTGTTACTCGATGTGCTATCCTTGTCGCCCAGCCCAGCTTCTGGGTCCATGCACCCACGACGATGTCTCCCGGGAAGTTTGGACTCATTCCTTAGGTCCTTCAGGGAGGTGGTCATTGAAGTCCTGTGCCCGCACAGCAGGGGATCGTGGTGACAGATTCGATGTTTGTGCTTCTTGTTGTGATAGTGGTGATGTCTCAGGTGTTCCACCTCACTGAAGCTGATCCTTGGGGGTTCCAGGGAACAGTCGTCGTAAAGGAGTTCCGCGGACGCCCAATGTGGCTTGTTGAGCGAGCCTTTCTGATTGTGTAGCGCTAGAAGGTCCCGATTCCTTGAGCAAGCTAAGCTGCTGACCTCGCTACCACTGGTCGTGGTAGTGGTCACCAACCTCGTACGGCTATTCATTCCACGGCTGATGAATGGCTTGCGTTTTTCAATGCCCACTGGGTGCAGTCTCTTCCTGCAGTGCTTACGATGTCTTCTCCTACCTTTGTTCAAATGAATGGAT
Nroanensis_RoanHighBluff_N762 ----------------------------------------AAATATTGTAGGTTATTTAGAGTTTTTAACTGTTCAGAATTTAAAATTTCATTTTTTTTTGGTTTCTGTTTTGAGATTGTTTTAAAATTAGACTCTTTCAATTATACATATAAATTCAAATATTTAGTTTTTACCTCAAATACATTTTACTTGTAATCTCTGCCATCATCTGTCCAAAAGTAATATATTAAATTGAAAATGAACAATCAAATCAGAGAATAGCAAATGCTTATTATTTTTGCATGTAATCTCTATTTCATGTTTTGATATGTATTTTGTAAATTTTCGGTATAATTTAGATTGTTTCGACATTGACTCTGCAACTGGGATTGTAATCTAAGCATCATAGATGTGTCTTGTCAATTAATGAATTGATGAAGATGAAGTACTTACCAAGTTCGTCGATGGCAGGCGTCAGCCTTAAAGTTACAGCCACCAGGGCGACGCACATCATCAAGATGAAGGAAGCCACAGAAGCAACGATGAAACTCACAATCTTTCGCGACCTGCTGTTACTCGATGTGCTATCCTTGTCGCCCAGCCCAGCTTCCGGGTCCATGCACCCACGACGATGCCTCCCGGGAAGTTTGGACTCATTCCTTAGGTCCTTCAGGGAGGTGGTCATTGAAGTCCTGTGCCCGCACAGCAGGGGATCGTGGTGACAGATTCGATGTTTGTGCTTCTTGTTGTGATAGTGGTGATGTCTCAGGTGTTCCACCTCACTGAAGCTGATCCTTGGGGGTTCCAGGGAACAGTCGTCGTAAAGGAGTTCCGCGGACGCCCAATGTGGCTTGTTGAGCGAGCCTTTCTGATTGTGTAGCGCTAGAAGGTCCCGATTCCTTGAGCAAGCTAAGCTGCTGACCTCGCTACCACTGGTCGTGGTAGTGGTCACCAACCTCGTACGGCTATTCATTCCACGGCTGATGAATGGCTTGCGTTTTTCAATGCCCACTGGGTGCAGTCTCTTCCTGCAGTGCTTACGATGTCT----------------------------
Nsheari_BaldRiver_N1168 TATTTGATTAGAGCTTAAGCGTTATTAACACTATTTCTACAAATATTGTAGATTATTTAGAGTTTTTAATCGTTCAGAATTTAAAATTTCATTTTTTTTTGGTTTCTGTTTTGAGATTGTTTTAAAATTAGACTCTTTCAATTATACATATAAATTCGAATATTTAGTTTTCACCTCAAATACATTTTACTTGTAATCTCTGCCATCATCTGTCCGAAAGTAATATATTAAATTGAAAATGAACAATCAAATCATAGAATAGCAAATGCTTATTATTGTTGCATGCAATCTCTATTTCATGTTTTGATATGTATTTTGTAAATTTTCGGTATAATTTAGATTGTTTCGACATTGACTCTTCAACTGAGATTGTAATCTGAGCATCATAGATGTGTCTTGTCAATTAATGAATTGATGGAGAGGGAGTACTTACCAAGTTCGTCGATGGCAGGCGTCAGCCTTAAAGTTACAGCCACCAGGGCGACGCACATCATCAAGATGAAGGAAGCCACAGAAGCAACGATGAAACTCACAATCTTTCGCGACCTGCTGTTACTCGTTGTGCTATCCTTGTCGCCCAGACCAGCCTCCGGGTCCATGCACCTACGACGATGCCTCCCGGGAAGTTTGGACTCATTCCTTAGGTCCTTCAGAGAGGTGGTCATTGAAGTCCTGTGCCCGCACAGCAGGGGATCGTGGTGACAGATTCGATGTTTGTGCTTCTTGTTGTGATAGTGGTGATGTCTCAGGTGTTCCACCTCACTGAAGCTGATCCTTGGGGGTTCCAGGGAACAGTCGTCGTAAAGGAGTTCCGCGGACGCCCAATGTGGCTTGTTGAGCGAGCCTTTCTGATTGTGTAGCGCTAGAAGGTCCCGATTCCTTGAGCAAGCTAAGCTGCTGACTTCGCTACCACTGGTCGTGGTAGTGGTCACCAACCTTGTACGGCTGTTCATTCCACGGCTGATGAATGGCTTACGTTTTTCAATGCCCACTGGGTGCAGTCTCTTCCTGCAGTGCTTACGATGTCTTCTCCTACCTTTGTTCAAATGAATGGAT
Nsheari_Cohutta_N826 TATTTGATTAGAGCTTAAGCGTTATTAACACTATTTCTACAAATATTGTAGATTATTTAGAGTTTTTAACTGTTCAGAATTTAAAATTTCATATTTTTTTGGTTTCTGTTTTGAGATTGTTTTAAAATTAGACTCTTTCAATTATACATATAAATTCAAATATTTAGTTTTCACCTCAAATACATTTTACTTGTAATCTCTGCCATCATCTGTCCAAAAGTAATATATTAAATTGAAAATGAACAATCAAATC----AATAGCAAATGCTTATTATTGTTGCATGCAATCTCTATTTCATGTTTTGATATGTATTTTGTAAGTTTTCGGTATAATTTAGATTGTTTCGACATTGACTCTTCAACTGGGATTGTAATCTGAGCATCATAGATGTGTCTCGTCAATTAATGAATTGATGAAGAGGGAGTACTTACCAAGTTCGTCGATGGCAGGCGTCAGCCTTAAAGTTACAGCCACCAGGGCGACGCACATCATCAAGATGAAGGAAGCCACAGAAGCAACGATGAAACTCACAATCTTTCGCGACCTGCTGTTACTCGTTGTGCTATCCTTGTCGCCCAGACCAGCCTCCGGGTCCATGCACCTACGACGATGCCTCCCGGGAAGTTTGGACTCATTCCTTAGGTCCTTCAGGGAGGTGGTCATTGAAGTCCTGTGCCCGCACAGCAGGGGATCGTGGTGACAAATTCGATGTTTGTGCTTCTTGTTGTGATAGTGGTGATGTCTCAGGTGATCCACCTCACTGAAGCTGATCCTTGGGGGTTCCAGGGAACAGTCGTCGTAAAGGAGTTCCGCGGACGCCCAATGTGGCTTGTTGAGCGAGCCTTTCTGATTGTGTAGCGCTAGAAGGTCCCGATTCCTTGAGCAAGCTAAGCTGCTGACATCGCTACCACTGGTGGTGGTAGTGGTCACCAACCTTGTACGGCTGTTCATTCCACGGCTGATGAATGGCTTACGTTTTTCAATGCCCACTGGGTG----------------------------------------------------------
Nsheari_JoyceKilmer_N092 TATTTGATTAGAGCTTAAGCGTTATTAACACTATTTCTACAAATATTGTAGATTATTTAGAGTTTTTAACCGTTCAGAATTTAAAATTTCATATTTTTTTGGTTTCTGTTTTGAGATTGTTTTAAAATTAGACTCTTTCAATTATACACATAAATTCAAATATTTAGTTTTCACCTCAAATACATTTTACTTGTAATCTCTGCCATCATCTGTCCAAAAGTAATATATTAAATTGAAAATGAACAATCAAATCATAGAATAGCAAATGCTTATTATTGTTGCATGCAATCTCTATTTCATGTTTTGATATGTATTTTGTAAATTTTCGGTATAACTTAGATTGTTTCGACATTGACTCTTCAACTGGGATTGTAATCTTAGCACACTAGATGTGTCTTGTCAATTAATGAAGTGATGAAGAGAGAGTACTTACCAAGTTCGTCGATGGCAGGCGTCAGCCTTAAAGTTACAGCCACCAGGGCGACGCACATCATCAAGATGAAGGAAGCCACAGAAGCAACGATGAAACTCACAATCTTTCGCGACCTGCTGTTACTCGTTGTGCTATCCTTGTCGCCCAGACCAGCCTCCGGGTCCATGCACCTACGACGATGCCTCCCGGGAAGTTTGGACTCATTCCTTAGGTCCTTCAGGGAGGTGGTCATTGAAGTCCTGTGCCCGCACAGCAGGGGATCGTGGTGACAGATTCGATGTTTGTGCTTCTTGTTGTGATAGTGGTGATGTCTCAGGTGTTCCACCTCACTGAAGCTGATCCTTGGGGGTTCCAGGGAACAGTCGTCGTAAAGGAGTTCCGCGGACGCCCAATGTGGCTTGTTGAGCGAGCCTTTCTGATTGTGTAGCGCTAGAAGGTCCCGATTCCTTGAGCAAGCTAAGCTGCTGACCTCGCTACCGCTGGTCGTGGTAGTGGTCACCAACCTCGTACGGCTGTTCATTCCACGGCCGATGAATGGCTTACGTTTTTCAATGCCCACTGGGTGCAGTCTCTTCCTGCAGTGCTTACGATGTCTTCTCCTACCTTTGTTCAAATGAATGGAT
Nsilvanus_Elijay_N395 ------ATTAGAGCTGAAGCGTTATTAACACTATTCTTACAAATAATGTACATTATTTTAAGTTTTTAACCGTCCAGATTTTAAAATTTCATTTTTTTTTGGTTTCTGTTTTAAGATTGTTTTAAAATTAAACTCTTTCAATT----ACATAGATTCAAATATTCAGTTTTTATCTTAAATACATTTTACTTGTAATCTCTACCATTACCTGTTCAAAAGTGATATATTAAATTGAAAATGAACAACCAAATCTTAGAATAAC--------ATTATTGTTGCATGCAATCTCTATTTCATGTTTTGGTATGGATTTTGTAAA------------TTTAAATTGCTTCGACATGGACTCTTCAACTGGGATTGTAATCTAAGCATCATAGACGTGTCTTGTCAATTAATGAATTGATGAAGAGGAAGTACTTACCAAGTTCGTCGATGGCAGGCGTCAGCCTTAAAGTCACAGCCACCAGGGCGACGCACATCATCAAGATGAAGGAAGCCACAGAAGCCACGATGAAACTCACAATCTTTCGCGACCTGCTGTTACTCGTTGTGCTGTCCTTGTCGCCCAGCCCAGCTTCCGGGTCCATGCACCTACGACGATGCTTCCCGGGAAGTTTGGACTCATTCCTTAGGTCCTTCAGGGAGGTGGTCATTGAAGTCCTGTGCCCGCACAGCAGGGGATCGTGGTGACAGATTCGATGTTTGTGCTTCTTGTTGTGATAGTGGTGATGTCTCAGGTGATCCACCTCACTGAAGCTGATCCTTGGGGGTTCCAGGGAACAGTCGTCGTAAAGGAGTTCCGCGGACGCCCAATGTGGCTTGTTGAGCGAGCCTTTCTGATTGTGTAGCGCTAGAAGGTCCCGATTCCTTGAGCAAGCTAAGCTGCTGACCTCGCTACCACTGGTCGTGGTAGTGGTCACCAACCTTGTACGGCTGTTCATTCCATGGCTGATGAATGGCTTACGTTTTTCAATGCCCACTGGGTGCAGTCTCTTCCTGCAGTGCTTACGATGTCTTCTCCTACCTTTGTTCAAATGAATGGAT
Nsilvanus_GermanyCove_N1017 -------------------------------------CACAAATAATGTAGATTATTTTAAGTTTTTAACCGTTCAGATTTTAAAATTTCTTTTTTTTTTGGTTTCTGTTTTAAGATTGTTTTAAAATTAGACTCTTTCAATT----ACATAGATTCAAATATTCAGTTTTTATCTTAAATACATTTTACTTGTAATCTCTACCATTACCTGTTCAAAAGTGATATATTAAATTAAAAATGAACAACCAAATCTTAGAATAAC--------ATTATTGTTGCATGCAATCTCTATCTCATGTTTTGGTAAGGATTTTGTAAATTTTCGGCATACTTTAAATTGCTTCGACAGTGACTCTTCAACTGGGATTGTAATCTAAGCATCATAGATGTGTCTTGTCAAGTAATGAATTGATGAAGAGGAAGTACTTACCAAGTTCGTCGATGGCAGGCGTCAGCCTTAAAGTTACAGCCACCAGGGCGACGCACATCATCAAGATGAAGGAAGCCACAGAAGCAACGATGAAACTCACAATCTTTCGCGACCTGCTGTTACTCGTTGTGCTGTCCTTGTCGCCCAGCCCAGCTTCCGGGTCCATGCACCTTCGACGATGCTTCCCGGGAAGTTTGGACTCATTCCTTAGGTCCTTCAGGGAGGTGGTCATTGAAGTCCTGTGCCCGCACAGCAGGGGATCGTGGTGACAGATTCGATGTTTGTGCTTCTTGTTGTGATAGTGGTGATGTCTCAGGTGATCCACCTCACTGAAGCTGATCCTTGGGGGTTCCAGGGAACAGTCGTCGTAAAGGAGTTCCGCGGACGCCCAATGTGGCTTGTTGAGCGAGCCTTTCTGATTGTGTAGCGCTAGAAGGTCCCGATTCCTTGAGCAAGCTAAGCTGCTGACCTCGCTACCACTGGTCGTGGTAGTGGTCACCAACCTTGTACGGCTGTTCGTTCCACGGCTGATGAATGGCTTGCGTTTTTCAATGCCCACTGGGTGCAGTCTCTTCCTGCAGTGCTTACGATGCCTTCTCCTACCTTTGTTCAAATGAATGGAT
Nstupkai_BlowholeWOS_N285 TATTTGATTAGAGCTTAAGCGTTATTGATACTATTTCTACAAATATTGTAGATTATTTAGAGTTTTTAACCGTTCAGAATTTAAAATTTCATTTTTTTTTGATTTCTGTTTTGAGATTGTTTTAAAATTAGACTCTTTCAATTATACATATAAATTCAAATATTTAGTTTTTACCTCAAATACATTTTACTTGTAATCTCTGCCATCATCTGTCCAAAAGTAATATATTAAATTGAAAATGAACAATCAAATCATAGAATAGCAAATGCTTATTATTGTTGCATGCAATCTCTATTTCAAGTTTTGATATGTATTTTGTAAATTTTCGGCATAATTTAGATTGTTTCGACGTTGACTCTTCAACTGGGATTATAATCTAAGCATCATAGATGTGTCTTGTCAATTAATGAATTGATGCAGAGCAAGTACTTACCAAGTTCGTCGATGGCAGGCGTCAGCCTTAAAGTTACAGCCACCAGGGCGACGCACATCATCAAGATGAAGGAAGCCACAGAAGCAACGATGAAACTCACAATCTTTCGCGACCTGCTGTTACTCGTTGTGCTATCCTTGTCGCCCAGACCAGCCTCCGGGTCCATGCACCCACGACGATGCCTCCCGGGAAGTTTGGACTCTTTCCTTAGGTCCTTCAGGGAGGTGGTCATTGAAGTCCTGTGCCCGCACAGCAGGGGATCGTGGTGACAGATTCGATGTTTGTGCTTCTTGTTGTGATAGTGGTGATGTCTCAGGTGTTCCACCTCACTGAAGCTGATCCTTGGGGGTTCCAGGGAACAGTCGTCGTAAAGCAGTTCCGCGGACGCCCAATGTGGCTTGTTGAGCGAGCCTTTCTGATTGTGTAGCGCTAGAAGGTCCCGATTCCTTGAGCAAGCTAAGCTGCTGACCTCGCTACCACTGGGCGTGGTAGTGGTCACCAACCTTGTACGGCTGTTCATTCCACGGCTGATGAATGGCTTACGTTTTTCAATGCCCACTGGGTGCAGTCTCTTC------------------------------------------------
Nstupkai_Blowing_N356 ------------------------------------------------------------------------------------------------------------------------------------------------------------------------------------------------------------------------------------------------------TCAAATCATAGAATAGCAAATGCTTATTATTGTTGCATGCAATCTCTATTTCAAGTTTTGATATGTATTTTGTAAATTTTCGGCATAATTTAGATTGTTCCGACGTTGACTCTTCAACTGGGATTGTAATCTAAGCATCATAGATGTGTCTCGTCAATTAATGAATTGATGCAGAGCAAGTACTTACCAAGTTCGTCGATGGCAGGCGTCAGCCTTAAAGTTACAGCCACCAGGGCGACGCACATCATCAAGATGAAGGAAGCCACAGAAGCAACGATGAAACTCACAATCTTTCGCGACCTGCTGTTACTCGTTGTGCTATCCTTGTCGCCCAGACCAGCCTCCGGGTCCATGCACCCACGACGATGCCTCCCGGGAAGTTTGGACTCTTTCCTTAGGTCCTTCAGGGAGGTGGTCATTGAAGTCCTGTGCCCGCACAGCAGGGGATCGTGGTGACAGATTCGATGTTTGTGCTTCTTGTTGTGATAGTGGTGATGTCTCAGGTGTTCCACCTCACTGAAGCTGATCCTTGGGGGTTCCAGGGAACAGTCGTCGTAAAGGAGTTCCGCGGACGCCCAATGTGGCTTGTTGAGCGAGCCTTTCTGATTGTGTAGCGCTAGAAGGTCCCGATTCCTTGAGCAAGCTAAGCTGCTGACCTCACTACCACTGGGCGTGGTAGTGGTCACCAACCTTGTACGGCTGTTC---------------------------------------------------------------------------------------------------------
Nstupkai_LittleRiver_N293 TATTTGACTAGAGCTTAAGCGTTATTAACAGTATTTCTACAAATATTGTAGATTATTTAGAGTTTTTAACCGTTCAGAATTTAAATTTTCATTTTCTTTTGATTTCTGTTTTGAGATTGTTTTAAAATTAGACTCTTTCAATTATACATATAAATTCAAATATTTAGTTTTTACCTCAAATACATTTTACTTGTAATCTCTGCCATCATCTGTCCAAAAGTAATATATTAAATTTAAAATGAACAATCAAATCATAGAATAGCAAATGCTCATTATTGTTGCATGCAATCTCTATTTCATGTTTTGATATGTATTTTGTAAATTTTCGGCATAATTTAGATTGTTTCGACATTGACTCTTCAATTGGGATTGTAATCTGAGCATCATAGATGTGTCTTGTCAATTAATGAATTGATTAAGAGCAAGTACTTACCAAGTTCGTCGATGGCAGGCGTCAGCCTTAAAGTTACAGCCACCAGGGCGACGCACATCATCAAGATGAAGGAAGCCACAGAAGCAACGATGAAACTCACAATCTTTCGCGACCTGCTGTTACTCGTTGTGCTATCCTTGTCGCCCAGACCAGCCTCCGGGTCCATGCATCCACGACGATGCCTCCCGGGAAGTTTGGACTCTTTCCTTAGGTCCTTCAGGGAGGTGGTCATTGAAGTCCTGTGCCCGCACAGCAGGGGATCGTGGTGACAGATTCGATGTTTGTGCTTCTTGTTGTGATAGTGGTGATGTCTCAGGTGTTCCACCTCACTGAAGCTGATCCTTGGGGGTTCCAGGGAACAGTCGTCGTAAAGGAGTTCCGCGGACGCCCAATGTGGCTTGTTGAGCGAGCCTTTCTGATTGTGTAGCGCTAGAAGGTCCCGATTCCTTGAGCAAGCTAAGCTGCTGACCTCGCTACCACTGGGCGTGGTAGTGGTCACCAACCTTGTACGGCTGTTCATTCCACGGCTGATGAATGGCTTACGTTTTTCAATGCCCACTGGGTGCAGTCTCTTCCTGCAGTGCTTACGATGTCTTCTCCTACCTTTGTTCAAATGAATGGAT
Nstygius_ObeLee_N0656 -----------------------------------------------------------------------------------------------------GTTTCTTTTTTAAGATTGTTTTAAAATTAGAATTTTTCAATTATACATTTAAATTCAAATATTTAGTTTTTACCTTAAATACATTTTACTTGTAATCTCTATCATCATCTGTTCAAAAGTAATATATTAAATTGAAAATGAACAATCAAATCTTAGAATAACAAATGCTTATTATTGTTGTATGCAATATCTGTTTCCTGTTTTGATATGGATTTTGTAAATTTTCGGTATAATTAAAATTGTTTCAACATGGACTCTTCAACTGGGATTGTAATCTAAACAGCATAGGTGTGTC--GTCAATTAATTAATGGATGAAGAGGAAGTACTTACCAAGTTCGTCGATGGCAGGGGTCAGCCTTAAAGTTACAGCCACTAGGGCGACGCACATCATCAAGATGAAGGAAGCCACAGAAGCAACGATGAAACTCACAATCTTTCGCGACCTGCTGTTACTCGATGTGCTATCCTTGTCGCCCAGACCAGCCTCCGGGTCCATGCACCTACGACGATGCCTCCCGGGAAGTTTGGACTGATTCCTTAGGTCCTTCAGGGAAGTGGTCATTGAAGTCCTGTGCCCGCACAGCAGGGGATCGTGGTGACAAATTCGATGTTTGTGCTTCTTGTTGTGATAGTGGTGATGTCTCAGGTGTTCCACCTCACTGAAGCTGATCCTTGGGGGTTCCAGGGAACAGTCGTCGTAAAGGAGTTCCGCGGACGCCCAATGTGGCTTGTTGAGCGAGCCTTTCTGATTGTGAAGCGCTAGGAGGTCACGATTCCTTGAGCAAGCTAAGCTGCTGACCTCGCTACCACTGGTCGTGGTAGTGGTCACCAACCTTGTACGACTGTTCAGTCCACGGCTGATGAATGGCTTACGTTTTTCAATGCCCACTGGGTGCAGTCTCTTCCTGCAGTGCTTGCGATGTCTTCTCCTACCTTTGTTCAAATGAATGGAT
Nstygius_RavenB_N1022 -----------------------------------------------------------------------------------------------------------------------------------------------ATACATTTAAATTCAAATATTTAGTTTTTACCTTAAATACATTTTACTTGTAATCTCTATCATCATCTGTTCAAAAGTAATATATTAAATTGAAAATGAACAATCAAATCTTAGAATAACAAATGCTTATTATTGTTGTATGCAATATCTGTTTCCTGTTTTGATATGGATTTTGTAAATTTTCGGTATAATTAAAATTGTTTCAACATGGACTCTTCAACTGGGATTGTAATCTAAACAGCATAGGTGTGTCTTGTCAATTAATTAATGGATGAAGAGGAAGTACTTACCAAGTTCGTCGATGGCAGGGGTCAGCCTTAAAGTTACAGCCACTAGGGCGACGCACATCATCAAGATAAAGGAAGCCACAGAAGCAACGATGAAACTCACAATCTTTCGCGACCTGCTGTTACTCGATGTGCTATCCTTGTCGCCCAGACCAGCCTCCGGGTCCATGCACCTACGACGATGCCTCCCGGGAAGTTTGGACTGATTCCTTAGGTCCTTCAGGGAAGTGGTCATTGAAGTCCTGTGCCCGCACAGCAGGGGATCGTGGTGACAAATTCGATGTTTGTGCTTCTTGTTGTGATAGTGGTGATGTCTCAGGTGTTCCACCTCACTGAAGCTGATCCTTGGGGGTTCCAGGGAACAGTCGTCGTAAAGGAGTTCCGCGGACGCCCAATGTGGCTTGTTGAGCGAGCCTTTCTGATTGTGAAGCGCTAGGAGGTCACGATTCCTTGAGCAAGCTAAGCTGCTGACCTCGCTACCACTGGTCGTGGTAGTGGTCACCAACCTTGTACGACTGTTCAGTCCACGGCTGATGAATGGTTTACGTTTTTCAATGCCCACTGGGTG----------------------------------------------------------
Ntempletoni_BaldMtns_N950 ----------------------------------------------------------------------------------------------------------------------------------------------------------------------TTTTTTATCTCAAATACATTTTACTTTTAATCTCTTCCATCACCTGTTCAAATGTAATATATTAAATTGAAAATGAACAATCAAATCGTAGAATAACAAATTCTTGTTATTGTTGCATGCAATCTCTATTTCATGTTTTGATATGGAGTTTGTAAATTTTCGGTATAATTAAGATTGTTCCGACATGGACTCCTCAACTGGGATTGTAATCTAAGCATCAAAGATGCGTCTTGTCAATTAATGAATTGATGAAGAGGAAGTACTTACCAAGTTCGTCGATGGCAGGCGTCAGCCTTAAAGTCACAGCCACCAGGGCGACGCACATCATCAAGATGAAGGATGCCACAGAAGCAACGATGAAACTCACAATCTTTCGCGACCTGCTGTTACTCGTTGTGCTGTCCTTGTCGCCCAGACCAGCCTCCGGGTCCATGCACCCACGACGATGCCTTCCCGGAAGTTTGGACTCATTCCTCAGGTCCTTCAGGGAGGTGGTCATTGAAGTCCTGTGCCCGCACAGCAGGGGATCGTGGTGACAGATTCGATGTTTGTGCTTCTTGTTGTGATAGTGGTGATGTCTCAGGTGTTCCACCTCACTGAAGCTGATCCTTGGGGGTTCCAGGGAACAGTCGTCGTAAAGGAGTTCCGCGGACGCCCAATGTGGCTTGTTGAGCGAGCCTTTCTGATTGTGTAGCGCTAGAAGGTCCCGATTCCTTGAGCAAGCTAAGCTGCTGACCTCG------------------------------------------------------------------------------------------------------------------------------------------------------
Ntempletoni_ClarksCreek_N945 --------------TTAAGTGTTATTAACACTATTTCTACAAATATTGTAGATTATTTAGAGTTTTTAACCGTTCAGAATTTAAAATTTCATTTTCTTTTGGTTTCTGTTTGGAGATTGTTTTATAATTAGACTCTTTCAATTATACATATAAATTCAAATATTTAGTTTTTATCTCAAATACATTTTACTTTGAATCTCTTCCATCACCTGTTCAAATGCAATATATTAAATTGAAAATGAACAATCAAATCGTAGAATAACAAATTCTTATTATTGTTGCATGCAATCTCTATTTCATGTTTTGATATGGAGTTTGTAAATTTTCGGTATAATTAAGATTGTTCCGACATGGACTCCTCAACTGGGATTGTAATCTAAGCATCAAAGATGTGTCTTGTCAATGAATGAATTGATGAAGAGGAAGTACTTACCAAGTTCGTCGATGGCAGGCGTCAGCCTTAAAGTCACAGCCACCAGGGCGACGCACATCATCAAGATGAAGGATGCCACAGAAGCAACGATGAAACTCACAATCTTTCGCGACCGGCTGTTACTCGTTGTGCTGTCCTTGTCGCCCAGACCAGCCTCCGGGTCCATGCACCCACGACGATGCCTTCCCGGAAGTTTGGACTCATTCCTCAGGTCCTTCAGGGAGGTGGTCATTGAAGTCCTGTGCCCGCACAGCAGGGGATCGTGGTGACAGATTCGATGTTTGTGCTTCTTGTTGTGGTAGTGGTGATGTCTCAGGTGTTCCACCTCACTGAAGCTGATCCTTGGGGGTTCCAGGGAACAGTCGTCGTAAAGGAGTTCCGCGGACGCCCAATGTGGCTTGTTGAGCGAGCCTTTCTGATTG---------------------------------------------------------------------------------------------------------------------------------------------------------------------------------------------------------
Ntempletoni_ScronceCreekRd_N1223 -------------------------------------------------------------------------------------------------------------------------------------------------------------ATTTAGTTTTTTTTTATCTCAAATACATTTTACTGTTAATCTCTTCCATCACCTGTTCAAAAGTAATATATTAAATTGAAAATGAACAATCAAACCGTAGAATAACAAATTCTTATTATTGTTGCATGCAATCTCTATTTCATGCTTTGATATGGAGTTTGTAAATTTTCGGTATAATTAAGATTGTTCCGACATGGACTCCTCAACTGGGATTGTAATCTAAGCATCAAAGATGCGTCTTGTCAATTAATGAATTGATGAAGAGGAAGTACTTACCAAGTTCGTCGATGGCAGGCGTCAGCCTTAAAGTCACAGCCACCAGGGCGACGCACATCATCAAGATGAAGGATGCCACAGAAGCAACGATGAAACTCACAATCTTTCGCGACCTGCTGTTACTCGTTGTGCTGTCCTTGTCGCCCAGACCAGCCTCCGGGTCCATGCACCCACGACGATGCCTTCCGGGAAGTTTGGACTCATTCCTCAGGTCCTTCAGGGAGGTGGTCATTGAAGTCCTGTGCCCGCACAGCAGGGGATCGTGGTGACAGATTCGATGTTTGTGCTTCTTGTTGTGATAGTGGTGATGTCTCAGGTGTTCCACCTCACTGAAGCTGATCCTTGGGGGTTCCAGGGAACAGTCGTCGTAAAGGAGTTCCGCGGACGCCCAATGTGGCTTGTTGAGCGAGCCTTTCTGATTGTGTAGCGCTAGAAGGTCCCGATTCCTTGAGCAAGCTAAGCTGCTGACCTCGCTACCACTGGTCGTGGTAGCGGTCACCAACCTTGTACGGCTGTTCATTCCACGGCTGATGA-----------------------------------------------------------------------------------------
Ntennessensis_IndianCave_N052 ----------------------------------------------------------------------------------------------------------------------------------------------------------------------------------AATACATTTTACTTGTAATCTCTGCCATCATCTGTCCAAAAGTAATATATTAAATTGAAAATGAACATTCAAATCATAGAATAGCAAATGCTTATTATTGTTGCATGTAATCTCTATTTCATGTTTTGATATGTATTTTGTAAATTTTCGGTATAATTTAGATTGTTTCGACATTGACTCTGCAACTTGGATTGTAATCTAAGCATCATAGATGTGTCTTGTCAATTAATGAATTGATGAAGAGGAAGTACTTACCAAGTTCGTCGATGGCAGGCGTCAGCCTTAAAGTTACAGCCACCAGGGCGACGCACATCATTAAGATGAAGGAAGCCACAGAAGCAACGATGAAACTCACAATCTTTCGCGACCTGCTGTTACTCGATGTGCTATCCTTGTCGCCCAGCCCAGCTTCCGGGTCCATGCACCTACGACGATGCCTCCCGGGAAGTTTGGACTCATTCCTTAGGTCCCTCAGGGAGGTGGTCATTGAAGTCCTGTGCCCGCACAGCAGGGGATCGTGGTGACAGATTCGATGTTTGTGCTTCTTGTTGTGATAGTGGTGATGTCTCAGGTGTTCCACCTCACTGAAGCTGATCCTTGGGGGTTCCAGGGAACAGTCGTCGTAAAGGAGTTCCGCGGACGCCCAATGTGGCTTGTTGAGCGAGCCTTTCTGATTGTGTAGCGCTAGAAGGTCCCGATTCCT-------------------------------------------------------------------------------------------------------------------------------------------------------------------------------
Ntennessensis_LittleStony_N645 TAGTTGATTAGAGCTTAAGCGTTATTAACACTATTTCTACAAATATTGTAGATTATTTTGAGTTTTTAACCGATCAGGATTTAAAATTTCATTCTTTTTTGGTTTCTGTTTTGAGATTGTTTTAAAATTAGACTCTTTCAATTATACATATAAATTCAAATATTTAATTTTTACCTCAAATATATTTTACTTGTAATCTCTGCCATCATCTGTCCAAAAGTAATATATTAAATTGAAAATGAACAATCAAATCATAGAATAGCAAATGCTTATTATTGTTGCATGTAATCTCTATTTCATGTTTTGATATGTATTTTGTAAATTTTCGGTATAAATTTGATTGTTTCGACATTGACTCTGCAACTGGGATTGTAATCTAAGCATCATAGATGTGTCTTGTCAATTAATGAATTGATGAAGAGGAAGTACTTACCAAGTTCGTCGATGGCAGGCGTCAGCCTTAAAGTTACAGCCACCAGGGCGACGCACATCATCAAGATGAAGGAAGCCACAGAAGCAACGATGAAACTCACAATCTTTCGCGACCTGCTGTTACTCGATGTGCTATCCTTGTCGCCCAGCCCAGCTTCCGGGTCCATGCACCTACGACGATGCCTCCCGGGAAGTTTGGACTCATTCCTTAGGTCCCTCAGGGAGGTGGTCATTGAAGTCCTGTGCCCGCACAGCAGGGGATCATGGTGACAGATTCGATGTTTGTGCTTCTTGTTGTGATAGTGGTGATGTCTCAGGTGTTCCACCTCACTGAAGCTGATCCTTGGGGGTTCCAGGGAACAGTCGTCGTAAAGGAGTTCCGCGGACGCCCAATGTGGCTTGTTGAGCGAGCCTTTCTGATTGTGTAGCGCTAGAAGGTCCCGATTCCTTGAGCAAGCTAAGCTGCTGACCTCGCTACCACTGGTCGTGGTAGTGGTCACCAACCTCGTACGGCTAT-----------------------------------------------------------------------------------------------------------
Ntennessensis_Watauga_N1046 ------------------------------------------------------------------TAACCGTTCAGAATTTAAAATTTCATTTTTATTTGGTTTCTGTTTTGAGATTGTTTTAAAATTAGACTCTTTCAATTATACATATAAATTCAAATATTTAGTTTTTAGCTCAAATACATTTTACTTGTAATCTCTGCCATCATCTGTCCAAAAGTAATATATTAAATTGAAAATGAACAATCAAATCATAGAATAGCAAATGCTTATTATTGTTGCATGTAATCTCTATTTCATGTTTTGATATGTATTTTGTAAATTTTCGGTATAATTTAGATTGTTTCGACATTGACTCTGCAACTTGGATTGTAATCTAAGCATCATAGATGTGTCTTGTCAATTAATGAATTGATGAAGAGGAAGTACTTACCAAGTTCGTCGATGGCAGGCGTCAGCCTTAAAGTTACAGCCACCAGGGCGACGCACATCATCAAGATGAAGGAAGCCACAGAAGCAACGATGAAACTCACAATCTTTCGCGACCTGCTGTTACTCGATGTGCTATCCTTGTCGCCCAGCCCAGCTTCCGGGTCCATGCACCTACGACGATGCCTCCCGGGAAGTTTGGACTCATTCCTTAGGTCCCTCAGGGAGGTGGTCATTGAAGTCCTGTGCCCGCACAGCAGGGGATCGTGGTGACAGATTCGATGTTTGTGCTTCTTGTTGTGATAGTGGTGATGTCTCAGGTGTTCCACCTCACTGAAGCTGATCCTTGGGGGTTCCAGGGAACAGTCGTCGTAAAGGAGTTCCGCGGACGCCCAATGTGGCTTGTTGAGCGAGCCTTTCTGATTGTGTAGCGCTAGAAGGTCCCGATTCCTTGAGCAAGCTAAGCTGCTGACCTCGCTACCACTGGTCGTAGTAGTGGTCACCAACCTCGTACGGCTGTTCATTCCACGGCTGATGAATGGCTTGCGTTTTTCAATGCCCACTGGGTGCAGTCTCTTCCTGCAGTGCTTACGATGTCTTCTCCTACCTTTGTTCAAATGAATGGAT
