# Supplementary material for: ﻿New species in old mountains: integrative taxonomy reveals ten new species and extensive short-range endemism in Nesticus spiders (Araneae, Nesticidae) from the southern Appalachian Mountains
Source: Zookeys. 2023 Feb 3;1145:1–130. doi: 10.3897/zookeys.1145.96724 (PMC10208238; doi:10.3897/zookeys.1145.96724)
Supplement: Supplementary material 4 — Input alignments, analysis log files, and output tree files [file zookeys-1145-001_article-96724__-s004.zip › uce-2002054 (modified).phy]

 92 895
Nesticus_Japan_G2153 CCTGATATATATTCAGT---------------CAGTGCTGTAGGGCGTTCCCAGAAATATTATTCCCAAAAATATTTCTTACTGTAAAACTTACCTCGTTCCCAGAAATATTTCCCAGAATAAACACTGATTTTGTTCCAACTACACACTGTGGTGAGTTATGTATAGGTAAGTGTGTTGCTATAATATATTCTATTAATAACA------------------------ATTTTAATTA--------------------TCTATGATTAAAAGCATATAAAGATAAAAATGATAATGG-TTCAATATATTTAGCTATGTGCTTACCTAAATTCTCACTGACACAAGTACCTCCATTAAGACATCTATTTGGGCGACATGCATCAGCAGTTTGTTCGCAGACCAATCCTTTAAATCCTGGTCTGCACAGGCAGAAAAAGCCTCCATTTGGCGCTTCTTGACAAGTTCCACCATTCTTGCAGAGTGTAGTAGTACAAGATTCTTTACGAGGGATATCACATCTCTCTCCTTGATATTGTGGTGAACAAATACAACGGAATGAGACACCATCTTCGTGGCAGGAGCTACCATTGAAACATGGATTCGGCAAGCATGGGTCTTGTTGATTTTGGCAAGTTGGTCCAGAAAATCCGGGAGGACAGTGACAAGAAAATTGACGTGCCACATATGGGGATGTAAATATGAGTGAAAATGAGTCAACAATGGATAAATAATCTTTCATTTCCAGAAAACTGCTGCATGTTCCTTTGTTTTCACAAGGGGATATTTCGCAAGGGTTGTAACCGATAACTATTTCCTTGTCTTGGATACTGTCTTTAATTAGAGATAACTTGTCATTTAATAAGGAAATAATGTCCTGTGGTGTCACATATATATT
Nesticus_nahaunus_Mexico_G2881 TCTAAATTTTGTCTTCGGACTTGGGTGTCCGTAACTTTCTTTGGTCCGCCCCAAACAGGCGGTTTATAAAACTATTTCCTCACAAAGAATTTATTAATATAT------TATCATGAATGATAAACTCTGTTTAATTGGCAATTTTACATAATGGAAAATTATCTAAAAATGCGTATGTTACTTTAATCTGC-TCCA--------TCTTTTAC----------------ATACATATTAGTGGAATTTATTAAAGATAATTTTATAATAAAGAAGGGTAA-TGTAAAATATTTAATGGTTTTAACATATTTAAATGGTTGCTTACCTAAATTCTCATTCACACAAGTACCTCCATTAAGACAGCGATTTGGGCGACATGCATCCGCAGTTTGCTCACAAACCAATCCTTTAAACCCTGGTCTGCACAAACAAAAGAATCCACCATTTGGTGCTTCTTGACAAGTTCCTCCATTCTTGCAAAGGGTACTAGTACAAGATTCTTTACGAGGGATATCACACCTTTCTCCTTGATATTGTGGTGCACAAACACAGCGGAAAGAAATACCATCTTCATGACAAGAGCTACCAGTAAAACATGGATTTGGCAAGCATGGATCTTGTTGATTTTGGCACATTGATCCAGAAAATCCTGGAGGACATTGGCAAGAAAATTGGCGGGCTACATACGGGGATGTGAATATCAGTGAAGAGGAATCAACAATAGATAAATAATCTTTCATTTCTAGAAAACTGCTGCATGATCCTTTATTTTGGCAAGGAGATATTTCACAAGGATTGTAACCAATAACAATATCCTTTTCTTGGATTACATCCTTAATCAACGATAACTTGTCATTCAATAAAGAAAGCATCTCCTGTGGTGTCACATATGAATT
Nsilvestrii_Hellgate_N1108 TTGCATGTCTATGCAGCTGTGGTAAAAGCATTCATTTTTTT-------TTTTGGAATTGTATTTTTTCAGTCTTTTCCCTTTCAAAACATTAACTAATACACTA-AAATGCAAACAATGCTAAACTTTATTTATTTACCAATTCATTATAATTGAAAATCATCTCAAAATGTGTTTTTCC--------TGTAATAAGAACACAATGTCTCAC----------------ATTTCTGTTAATATGGTTATTCAAAAATAGGTTAAAAAAACATAATGAAAGAGATGTAAGGGAAAATGGTTTTAACA-GTGTAAATAACTGCTTACCTAAATTCTCACTCACACAAGTACCACCATTTAGACAGCGGTTTGGTCGACATGCATCAGCAGTTTGCTCACACACCAATCCTTTAAATCCCGGTCTGCACAAACAGAAAAAGCCACCATTGGGTGCTTCTTGACAAGTTCCTCCATTTTTGCAAAGGGTACTAGTACAAGATTCTTTACGAGGAATATCACATCTCTCTCCTTGATATTGCGGTGCACAAACACAACGGAAAGAAATACCATCTTCATGACAGGAGCTACCGGCGAAACATGGATTTGGCAAACATGGATCTTGTTGATTTTGGCACATTGATCCAGAAAATCCTGGAGGACATTGACATGAAAATTGGCGGGCTACATATGGGGATGTAAATATGAGTGAGGGTGAATCAACAATTGACAAATAATCCTTCATTTCCAGAAAACTACTGCATGATCCTTTGTTTTGGCAAGGAGATATTTCACAAGGGTTGTAACCAATAATAACATCTTTTTCTTGAATAGTTTCTTTAATGAAAGATAACTTGTGATTCAATACAGAAAGAATCTCCTGTGGTGGCACATATGTGTT
Narcheri_Cheaha_N023 ---------------------------------------------------------------------------------------------------TATTAGAAATGTCATGAATGATAAACTCTGTTCAATTGGCACTATCTAAAAATAGAAAATTATCTAAAAATGTGTATGTTACTGTAATCTGCAATAAGAACTCAATCTTTTACAGTGGATAATTATTAAATACGTATTAGTGAAATTTACTAAAAATAATTTCATAATAAAGAAGGAAAAATGTTAAATGTTTAATGGTTTTAACATATTTATATGATTGCTTACCTAAATTCTCACTCACACAAGTACCTCCATTAAGACAGCGATTTGGGCGACATGCATCAGCAGTTTGCTCACAAACCAATCCTTTAAATCCTGGTCTGCACAAACAAAAAAATCCACCATTTGGTGCTTCTTGACAAGTTCCTCCATTCTTGCAAAGGGTACTAGTACAAGATTCTTTACGAGGGATATCACATCTTTCTCCTTGATATTGTGATGGACAAACACAACGGAAAGAAATACCATCTTCATGGCAGGAGCTACCAGTAAAACAAGGATTTGGCAAGCATGGATCTTGTTGATTTTGGCACATTAATCCAGAGAATCCTGGAGGACATTGGCAAGAAAATTGGCGGCCAACATATGGGGATGTGAATATCAGTGAAGAGGAATCAACAATAGACAAATAATCCTTCATTTCTAGGAAACTGCTGCATGATCCTTTATTTTGGCAAGGAGATATTTCACAAGGGTTGTAACCAATAACAATATCTTTTTCTTGGATTACATCCTTAATCAAAGATAATTTGTCATTCAATAAAGAAAGCATCTCCTGTGGTGTCACATATGAATT
Nbarri_Bishop_N1072 ----ATGTTTATTCAGCTAATAAAAACACAATAAATATTCTGGAAAACTTTTAAAAAGGTAGTTTATAAAATTATTTTCCCACAAAGAATTTATCAATATATTAGAAATATCATGAATGATAAACTTTGTTCAATTGGCAGTTTTACATAATGGAAAATTATCTAAAAATGTGTATGTTACTGAAATCTGCAGTAATAACTCAATCTTTTACTGTGGATAATTATTAAATATATATTATTGGAATTTACTAAAGATAATTTTATAATAAAGAAGGGTAAATATAAAATGTGTAATGGTTTTAACATATTTAAATGGTTGCTTACCTAAATTCTCACTCACACAAGTACCTCCATTAAGGCAGCGATTTGGGCGACATGCATCAGCAGTTTGCTCACAAACCAATCCTTTAAATCCTGGTCTGCACAAACAAAAAAATCCACCATTTGGTGCTTCTTGACAAGTTCCTCCATTCTTGCAAAGGGTACTAGTGCAAGATTCTTTTCGAGGGATATCACATCTATCTCCTTGATATTGCGGTGGACAAACACAACGGAAAGAAATACC------------------------------------------------------------------------------------------------------------------------------------------------------------------------------------------------------------------------------------------------------------------------------------------------------------------------------------------
Nbarri_LostCoveCave_N0065 ----ATGTTTATTCAGCTAATAAAAACACAATAAATATTCTGGAAAACTTTTAAAAAGGTAGTTTATAAAACTATTTTCTCACAAAGAATTTATCAATATATTAGAAATATCATGAATGATAAACTTTGTTCAATTGGCAGTTTTACATAATGGAAAATTATCTAAAAATGTGTATGTTACTGAAATCTGCAGTAATAACTCAATCTTTTACAGTGGATAATTATTAAATATATATTATTGGAATTTACTAAAGATAATTTTATAATAAAGAAGGGTAAATATAAAATGTGTAATGGTTTTAACATATTTAAATGGTTGCTTACCTAAATTCTCACTCACACAAGTACCTCCATTAAGGCAGCGATTTGGGCGACATGCATCAGCAGTTTGCTCACAAACCAATCCTTTAAATCCTGGTCTGCACAAACAAAAAAATCCACCATTTGGTGCTTCTTGACAAGTTCCTCCATTCTTGCAAAGGGTACTAGTGCAAGATTCTTTACGAGGGATATCACATCTATCTCCTTGATATTGCGGTGGACAAACACAACGGAAAGAAATACCATCTTCATGGCAGGAGCTACCAGTAAAACATGGATTTGGCAAGCATGGATCTTGTTGATTTTGGCACATTGATCCAGAAAATCCTGGAGGACATTGGCAAGAAAATTGGCGGGCTACATACGGGGATGTGAATATCAGTGAAGAGGAATCAACAATAGACAAATAATCTTTCATTTCTAGAAAACTTCTGCATGATCCTTTATTTTGGCAAGGAGATATTTCACAAGGGTTGTAACCAATAACAATATC---------------------------------------------------------------------------------
Nbarri_eyed_ClayCave_G2082 ----ATGTTTATTCAGCTAATAGAAACACCATAAATATTCTGGAAAACTTTTAAAAAGGTAGTTTATAAAACTATTTTCTCACAAAGAATTTATCAATATATTAGAAATATCATGAATAATAAACTCTGTTCAATTGGCAGTTTTACATAATGGAAAATTATCTAAAAATGTGTGTGTTACTGTAATCTGCAATAACAACTCAATCTTTTACAGTGGATAATTATTAAATATATATTAGTGGAATATACTAAAGATAATTTTATAATAAAGAAGGATAAATATAAAATGTTTAATGGTTTTAACATATTTAAATGGTTGCTTACCTAAATTCTCACTCACACAAGTACCTCCATTAAGGCAGCGATTTGGGCGACATGCATCAGCAGTTTGCTCACAAACCAATCCTTTAAACCCTGGTCTGCACAAACAAAAAAATCCACCATTTGGTGCTTCTTGACAAGTTCCTCCATTCTTGCAAAGGGTACTAGTGCAAGATTCTTTACGAGGGATATCACATCTTTCTCCTTGATATTGTGGTGGACACACACAACGGAAAGAAATACCATCTTCATGGCAGGAGCTACCAGTAAAACATGGATTTGGCAAGCATGGATCTTGTTGATTTTGGCACATTGATCCAGAAAATCCAGGAGGACATTGGCAAGAAAATTGGCAAGCTACATACGGGGATGTGAATATCAGTGAAGAGGAATCAACAATAGACAAATAATCTTTCATTTCTAGAAAACTTCTGCATGATCCTTTATTTTGGCAAGGAGATATTTCACAAGGGTTGTAACCAATAACAATATCTTTTTCTTGGATTACATCCTTAATCAAAGATAGCTTGTCATTCAATAAAGAAAGTATCTCCTGTGGTGTCACGTATGAATT
Nbarrowsi_Gregorys_N270 ----------------------------------------TGGAAAACTTTTAAAAAGTTGGTTTTTAAAACTATTTCCTCACAAAGAATTTATCAATATATTAGAAATATCATGAATGATAAACTTTGTTCAATTGGCAGTTTTACACAATGGAAAATTATCTAAAAATGTGTATGTTACTGTAATCTGCAATAATAACTCAATCTTTTACAGTGGATTATTATTAAATATATATTAGTGGAATTTACTAAAGATAATTTTATAATAAATAAGGGTAAATATAAAATGTGTAATGGTTTTAACATATTTAAATGGTTGCTTACCTAAATTCTCACTCACACAAGTACCTCCATTAAGGCAGCGATTTGGGCGACATGCATCAGCAGTTTGCTCACAAACCAATCCTTTGAACCCTGGTCTGCACAAACAAAAAAATCCACCATTTGGTGCTTCTTGACAAGTTCCTCCATTCTTGCAAAGGGTACTAGTGCAAGATTCTTTACGAGGGATATCACATCTTTCTCCTTGATATTGTGGTGGACAAACACAACGGAAAGAAATACCATCTTCATGGCAGGAGCTACCAGTAAAACATGGATTTGGCAAGCATGGATCTTGTTGATTTTGGCACATTGATCCAGAAAATCCTGGAGGACATTGGCAAGAAAATTGGCGGGCTACATACGGGGATGTGAATATCAGTGAAGAGGAATCAACAATAGACAAATAATCTTTCATTTCTAGAAAACTTCTGCATGATCCTTTATTTTGGCAAGGAGATATTTCACAAGGGTTGTAACCAATAACAATATCTTTTTCTTGGATTACATCCTTAATCAAAGATAGCTTGTCATTCAATAAAGAAAGCATCTCCTGTGGTGTCACATATGAATT
Nbarrowsi_Tuckaleechee_N360 TTTGATGTTTATTCAGCTAATAAAAACACAATAAATATTCTGGAAAACTTTTAAAAAGTTAGTTTTTAAAACTATTTCCTCACAAAGAATTTATCAATATATCAGAAATATCATGAATGATAAACTTTGTTCAATTGGAAGTTTTACACAATGGAAAATTATCTAAAAATGTATATGTTACTGTAATCTGCAATAATAACTCAATCTTTTACAGTGGATTATTATTAAATATATATTAGTGGAATTTACTAAAGATAATTTTATAATAAAGAAGGGTAAATATAAAATGTGTAATGGTTTTAACATATTTAAATGGTTGCTTACCTAAATTCTCACTCACACAAGTACCTCCATTAAGGCAGCGATTTGGGCGACATGCATCAGCAGTTTGCTCACAAACCAATCCTTTGAACCCTGGTCTGCACAAACAAAAAAATCCACCATTTGGTGCTTCTTGACAAGTTCCTCCATTCTTGCAAAGGGTACTAGTGCAAGATTCTTTACGAGGGATATCACATCTTTCTCCTTGATATTGTGGTGGACAAACACAACGGAAAGAAATACCATCTTCATGGCAGGAGCTACCAGTAAAACATGGATTTGGCAAGCATGGATCTTGTTGATTTTGGCACATTGATCCAGAAAATCCTGGAGGGCATTGGCAAGAAAATTGGCGGGCTACATACGGGGATGTGAATATCAGTGAAGAGGAATCAACAATAGACAAATAATCTTTCATTTCTAGAAAACTTCTGCATGATCCTTTATTTTGGCAAGGAGATATTTCACAAGG------------------------------------------------------------------------------------------------------
Nbishopi_DryFalls_N150 TTTGATGTTTATTCAGCTAATAAAAACACAATAAATATTCTGGAAAACTTTTAAAAAGGTAGTTTATAAAACTATTTTCTCACAAAGAATTTATCAATATATTAGAAATATTATGAATGATAAATTTTGTTCAATTGGCAGTTTTAGATAATGGAAAATTATCTAAAAATGTGTATGTTACTGTAATCTGC---AATAACTCAATCTTTTACAGTGGATAATTATTAAATATATATTAGTGGAATTTACTAAAGATAATTTTATAATAAAGAAGGGTAAATATAAAATGTATAATGGTTTTAACATATTTAAATGGTTGCTTACCTAAATTCTCACTCACACAAGTACCTCCATTAAGGCAGCGATTTGGGCGACATGCATCAGCAGTTTGCTCACAAACCAATCCTTTAAACCCTGGTCTGCACAAACAAAAAAATCCACCATTTGGTGCTTCCTGACAAGTTCCTCCATTCTTGCAAAGGGTACTAGTGCAAGATTCTTTGCGAGGGATATCACATCTTTCTCCTTGATATTGTGGTGGACAAACACAACGGAAAGAAATACCATCTTCATGGCAGGAGCTACCAGTAAAACATGGATTTGGCAAGCATGGATCTTGTTGATTTTGGCACATTGATCCAGAAAATCCTGGAGGACATTGGCAAGAAAATTGGCGGGCTACATGCGGGGATGTGAATATCAGTGAAGAGGAATCAACAATAGACAAATAATCTTTCATTTCTAGAAAACTTCTGCATGATCCTTTATTTTGGCAAGGAGATATTTCACAAGGGTTGTAACC---------------------------------------------------------------------------------------------
Nbishopi_PoleCr_Chattooga_N885 --------------------------------------------------------------------------------------------------------------------------------------------------------------------------------------GTAATCTGC---AATAACTCAATCTTTTACAGTGGATAATTATTAAATATATATTAGTGGAATTTACTAAAGATAATTTTATAATAAAGAAGGGTAAATATAAAATGTATAATGGTTTTAACATATTTAAATGGTTGCTTACCTAAATTCTCACTCACACAAGTACCTCCATTAAGGCAGCGATTTGGGCGACATGCATCAGCAGTTTGCTCACAAACCAATCCTTTAAACCCTGGTCTGCACAAACAAAAAAATCCACCATTTGGTGCTTCCTGACAAGTTCCTCCATTCTTGCAAAGGGTACTAGTGCAAGATTCTTTGCGAGGGATATCACATCTTTCTCCTTGATATTGTGGTGGACAAACACAACGGAAAGAAATACCATCTTCATGGCAGGAGCTACCAGTAAAACATGGATTTGGCAAGCATGGATCTTGTTGATTTTGGCACATTGATCCAGAAAATCCTGGAGGACATTGGCAAGAAAATTGGCGGGCTACATGCGGGGATGTGAATATCAGTGAAGAGGAATCAACAATAGACAAATAATCTTTCATTTCTAGAAAACTTCTGCATGATCCTTTATTTTGGCAAGGAGATATTTCACAAGGGTTGTAACCAATAACAATATCTTTTTCTTGGATTACATCCTTAATCAAAGATA-------------------------------------------------
Nbishopi_StandingIndian_N131 -----------------------------------------------------------------------------------------------------------------------------------------------------GATGGAAAATTATCTAAAAATGTGTATGTTACTGTAATCTGC---AATAACTCAATCTTTTACAGTGGATAATTATTAAATATATATTAGTGGAATTTACTAAAGATAATTTTATAATAAAGAAGGGTAAATATAAAATGTATAATGGTTTTAACATATTTAAATGGTTGCTTACCTAAATTCTCACTCACACAAGTACCTCCATTAAGGCAGCGATTTGGGCGACATGCATCAGCAGTTTGCTCACAAACCAATCCTTTAAACCCTGGTCTGCACAAACAAAAAAATCCACCATTTGGTGCTTCCTGACAAGTTCCTCCATTCTTGCAAAGGGTACTAGTGCAAGATTCTTTGCGAGGGATATCACATCTTTCTCCTTGATATTGTGGTGGACAAACACAACGGAAAGAAATACCATCTTCATGGCAGGAGCTACCAGTAAAACATGGATTTGGCAAGCATGGATCTTGTTGATTTTGGCACATTGATCCAGAAAATCCTGGAGGACATTGGCAAGAAAATTGGCGGGCTACATGCGGGGATGTGAATATCAGTGAAGAGGAATCAACAATAGACAAATAATCTTTCATTTCTAGAAAACTTCTGCATGATCCTTTATTTTGGCAAGGAGATATTTCACAAGGGTTGTAACCAATAACAATATCTTTTTCTTGGATTACATCCTTAATCAAAGATAGCTTGTCATTCAATAAAGAAAGCATCTCCTGTGGTGTCACATATGAATT
Nbrimleyi_NewberryCr_N984 TTTGATGTTTATTCAGCTAATAAAAACACCATAAATATTCTGGAAAACTTTTAAAAAGGTAGTTTATAAAACTATTTTTTCATAAAGAATTTATCAATATATTAGAAATATCATGAATAATAAACTCTGTTCAATTGGCAGTTTTGCATAATGGAAAATTATCTAAAAATGTGTGTGTTACTGTAATCTGCAATAACAACACAATCTTTTACAGTGGATAATTATTAAATATATATTAGTGGAATTTACTAAAGATAATTTTATAATAAAGAAGGATAAATATAAAATGTTTAATGGTTTTAACATATTTATATGGTTGCTTACCTAAATTCTCACTCACACAAGTGCCTCCATTAAGGCAGCGATTTGGGCGACATGCATCAGCAGTTTGCTCACAAACCAATCCTTTAAACCCTGGCCTGCACAAACAAAAAAATCCACCATTTGGTGCTTCTTGACAAGTTCCTCCATTCTTGCAAAGGGTACTAGTGCAAGATTCTTTACGAGGGATATCACATCTTTCTCCTTGATATTGTGGTGGACACACACAACGGAAAGAAATACCATCTTCATGGCAGGAGCTACCAGTAAAACATGGATTTGGCAAGCATGGATCTTGTTGATTTTGGCACATTGATCCAGAAAATCCTTTAGGACATTGACAAGAAAATTGGCGGGCTACATACGGGGATGTGAATATCAGTGAAGAGGAATCAACAATAGACAAATAATCTTTCATTTCTAGAAAACTTCTGCATGATCCCTTATTTTGGCAAGGAGATATTTCACAAGGGTTGTAACCAATAACAATATCTTTTTCTTGGATTACATCCTTAATCAAAGATAGCTTGTCATTCAATAAAGAAAGCATTTCCTGTGGTGTC-----------
Nbrimleyi_RumblingBald_N241 TTTAATGTTTATTCAGCTAATAAAAACACCATAAATATTCTGGAAAACTTTTAAAAAGGTAGTTTATAAAACTATTTTTTCACAAAGAATTTATCAATATATTAGAAATATCATGAATAATAAACTCTGTTCAATTGGCAGTTTTACATAATGGAAAATTATCTAAAAATGTGTGTGTTACTGTAATCTGCAATAACAACACAATCTTTTACAGTGGATAATTATTAAATATATATTAGTGGAATTTACTAAAGATAATTTTATAATAAAGAAGGATAAATATAAAATGTTTAATGGTTTTAACATATTTAAATGGTTGCTTACCTAAATTCTCACTCACACAAGTGCCTCCATTAAGGCAGCGATTTGGGCGACATGCATCAGCAGTTTGCTCACAAACCAATCCTTTAAACCCTGGCCTGCACAAACAAAAAAATCCACCATTTGGTGCTTCTTGACAAGTTCCTCCATTGTTGCAAAGGGTACTAGTGCAAGATTCTTTACGAGGGATATCACATCTTTCTCCTTGATATTGTGGTGGACACACACAACGGAAAGAAATACCATCTTCATGGCAGGAGCTACCAGTAAAACATGGATTTGGCAAGCATGGATCTTGTTGATTTTGGCACATTGATCCAGAAAATCCTGGAGGACATTGACAAGAAAATTGGCGGGCTACATACGGGGATGTGAATATCAGTGAAGAGGAATCAACAATAGACAAATAATCTTTCATTTCTAGAAAACTTCTGCATGATCCCTTATTTTGGCAAGGAGATATTTCACAAGGGTTGTAACCAATAACAATATCTTTTTCTTGGATTACATCCTTAATCAAAGATAGCTTGTCATTCAATAAAGAAAGCATTTCCTGTGGTGTCACGTATGAATT
Ncanei_Egypt_N958 ------------------------------------------------------AAAGGTAGTTTATAAAACTATTTTCTCACAAAGAATTTATCAATATATTAGAAATATCATGAATGATAAACTCTGTTCAATTGGCAGTTTTACATAATGGAAAATTATCTAAAAATGTGTGTGTTACTGTAATCTGCAATAACAACTCAATTTTTTAAAGTGGATAATTATTAAATATATATTAGTGGAATTTACTAAAGATAATTTTATAATAAAAAAGGATAAATATAAAATGTTTAATGGTTTTAACATATTTAAATGGTTGCTTACCTAAATTCTCACTCACACAAGTACCACCATTAAGGCAGCGATTTGGGCGACATGCATCAGCAGTTTGCTCACAAACCAATCCTTTAAACCCTGGTCTACACAAACAAAAAAATCCACCATTTGGTGCTTCTTGACAAGTTCCTCCATTCTTGCAAAGGGTACTAGTGCAAGATTCTTTACGAGGGATATCACATCTTTCTCCTTGATATTGTGGTGGACACACACAACGGAAAGAAATACCATCTTCATGGCAGGAGCTACCAGTAAAACATGGATTTGGCAAGCATGGATCTTGTTG---------------------------------------------------------------------------------------------------------------------------------------------------------------------------------------------------------------------------------------------------------------------------------
Ncarolinensis_Grandfather_N218 -----------------------------------------------------------------ATAAAACTATTTTCTCACAAAGAATTTATCAATATATTAGAAATATCATGAATGATAAACTCTGTTCAATTGGCAGTTTTACATAATGGAAAATTATCTAAAAATGTGTGTGTTACTGAAATCTGCAATAACAACTCAATCTTTGACAGTGGATAATTATTAAATATATATTAGTGGAATTTACTAAAGATAATTTTATAATAAAGAAGGATAAATATAAAATGTTTAATGGTTTTAACATATTTAAATGGTTGCTTACCTAAATTCTCACTCACACAAGTACCTCCATTAAGGCAGCGATTTGGGCGACATGCATCAGCAGTTTGCTCACAAACCAATCCTTTAAACCCTGGTCTGCACAAACAAAAAAATCCACCATTTGGTGCTTCTTGACAAGTTCCTCCATTCTTGCAAAGGGTACTAGTGCAAGATTCTTTACGAGGGATATCACATCTTTCTCCTTGATATTGTGGTGGACACACACAACGGAAAGAAATACCATCTTCATGGCAGGAGCTACCAGTAAAACATGGATTTGGCAAGCATGGATCTTGTTGATTTTGGCACATTGATCCAGAAAATCCTGGAGGACATTGGCAAGAAAATTGGCGAGCTACATACGGGGATGTGAATATCAGTGAAGAGGAATCAACAATAGACAAATAATCTTTCATTTCTAGAAAACTTCTGCATGATCCTTTATTTTGGCAAGGAGATATTTCACAAGGGTTGTAACCAATAACAATATCTTTTTCTTGGATTACATCCTTAATCAAAGATAGCTTGTCATTCAATAAAGAAAGTATCTCCTGTGGTGTCACGTATGAATT
Ncarteri_English_N031 TTTGATGTTTATTCAGCTAATAAAAATACAATAAATATTCTGGAAAACTTTTAAAAAGGTAGTTCATAAAACTATTTTCTTACAAAGAATTTATCAATATATTAGAAATATCATGAATGATAAAATTTGTTCAATTGACAGTTTTACATAATGGAAAATTATCTAAAAATGTGTATGTTATTGTAATCTGCAATAACAACTTAATCTTTTACAGTGGATAATTATTAAATATATATTAGTGGAATTTACTAAAGATAATTTTATAATAAAGAAGAGTAAATATAAAATGTGTAATGGTTTTAACATATTTAAATGGTTGCTTACCTAAATTCTCACTCACACAAGTACCTCCATTAAGGCAGCGATTTGGGCGACATGCATCAGCAGTTTGCTCACAAACCAATCCTTTAAACCCTGGTCTGCACAAACAAAAAAATCCACCATTTGGTGCTTCTTGACAAGTTCCTCCATTCTTGCAAAGGGTACTAGTGCAAGATTCTTTACGAGGGATATCACATCTTTCTCCTTGATATTGTGGTGGACAAACACAACGGAAAGAAATACCATCTTCATGGCAGGAGCTACCAGTAAAACATGGATTTGGCAAGCATGGATCTTGTTGATTTTGGCACATTGATCCAGAAAATCCTGGAGGACATTGGCAAGAAAATTGGCGGGCTACATATGGGGATGTGAATATCAGAGAAGAGGAATCTACAATAGACAAATAATCTTTCATTTCTAGAAAACTTCTGCATGATCCTTTATTTTGGCAAGGAGATATTTCACAAGGGTTGTAACCAATAACAATATCTTTTTCTTGGATTACATCCTTAATCAAAGATAGCTTGTCATTCAATAAAGAAAGCATCTCCTGTGGTGTCACATACGAATT
Ncarteri_LaurelCave_nearTYPE_N0296 TTTGATGTTTATTCAGCTAATAAAAATACAATAAATATTCTGGAAAACTTTTAAAAAGGTAGTTCATCAAACTATTTTCTTACAAAGAATTTATCAATATATTAGAAATATCATGAATGATAAACTTTGTTCAATTGACAGTTTTACATAATGGAAAATTATCTAAAAATGTGTATGTTATTGTAATCTGCAATAACAACTTAATCTTTTACAGTGGATAATTATTAAATATATATTAGTGGAATTTACTAAAGATAATTTTATAATAAAGAAGAGTAAATATAAAATGTGTAATGGTTTTAACATATTTAAATGGTTGCTTACCTAAATTCTCACTCACACAAGTACCTCCATTAAGGCAGCGATTTGGGCGACATGCATCAGCAGTTTGCTCACAAACCAATCCTTTAAACCCTGGTCTGCACAAACAAAAAAATCCACCATTTGGTGCTTCTTGACAAGTTCCTCCATTCTTGCAAAGGGTACTGGTGCAAGATTCTTTACGAGGGATATCACATCTTTCTCCTTGATATTGTGGTGGACAAACACAACGGAAAGAAATACCATCTTCATGGCAGGAGCTACCAGTAAAACATGGATTTGGCAAGCATGGATCTTGTTGATTTTGGCACATTGATCCAGAAAATCCTGGAGGACATTGGCAAGAAAATTGGCGGGCTACATATGGGGATGTGAATATCAGAGAAGAGGAATCAACAATAGACAAATAATCTTTCATTTCTAGAAAACTTCTGCATGCTCCTTTATTTTGGCAAGGAGATATTTCACAAGGGTTGTAACCAATAACAATATCTTTTTCTTGAATTACATCCTTAATCAAAGATAGCTTGTCATTCAATAAAGAAAGCATCTCCTGTGGTGTCACATATGAATT
Ncarteri_PilotMtn_G2185 -------------------------------------------------------------------------------------------------------------------------------------------------------------------------------------------------------------------------------------------------GAATTTACTAAAGATAATTTTATAATAAAGAAGAGTAAATATAAAATGTGTAATGGTTTTAACATATTTAAATGGTTGCTTACCTAAATTCTCACTCACACAAGTACCTCCATTAAGGCAGCGATTTGGGCGACATGCATCAGCAGTTTGCTCACAAACCAATCCTTTAAACCCTGGTCTGCACAAACAAAAAAATCCACCATTTGGTGCTTCTTGACAAGTTCCTCCATTCTTGCAAAGGGTACTGGTGCAAGATTCTTTACGAGGGATATCACATCTTTCTCCTTGATATTGTGGTGGACAAACACAACGGAAAGAAATACCATCTTCATGGCAGGAGCTACCAGTAAAACATGGATTTGGCAAGCATGGATCTTGTTGATTTTGGCACATTGATCCAGAAAATCCTGGAGGACATTGGCAAGAAAATTGGCGGGCTACATATGGGGATGTGAATATCAGGGAAGAGGAATCTACAATAGACAAATAATCTTTCATTTCTAGAAAACTTCTGCATGATCCTTTATTTTGGCAAGGAGATATTTCACAAGGGTTGTAACCAATAACAATATCTTTTTCTTGGATTACATCCTTAATCAAAGATAGCTTGTCATTCAATAAAGAAAGCATCTCCTGTGGTGTCACATATGAATT
Ncarteri_Pitchfork_N363 TTTGATGTTTATTCAGCTAATAAAAATACAATAAATATTCTGGAAAACTTTTAAAAAGGTATTTTATAAAACTATTTTCTTACAAAGAATTTATCAATATATTAGAAATATCATGAATGATAAACTTTGTTCAATTGACAGTTTTACATCATGGAAAATTATCTAAAAATGTGTATGTTATTGTAATCTGCAATAACAACTCAATCTTTTACAGTGGATAATTATTAAATATATAATAGTGGAATTTACTAAAGATAATTTTATAATAAAGAAGAGTAAATATAAAATGTGTAATAGTTTTAACATACTTAAATGGTTGCTTACCTAAATTCTCACTCACACAAGTACCTCCATTAAGGCAGCGATTTGGGCGACATGCATCAGCAGTTTGCTCACAAACCAATCCTTTAAACCCTGGTCTGCACAAACAAAAAAATCCACCATTTGGTGCTTCTTGACAAGTTCCTCCATTCTTGCAAAGGGTACTGGTGCAAGATTCTTTACGAGGGATATCACATCTTTCTCCTTGATATTGTGGTGGACAAACACAACGGAAAGAAATACCATCTTCATGGCAGGAGCTACCAGTAAAACATGGATTTGGCAAGCATGGATCTTGTTGATTTTGGCACATTGATCCAGAAAATCCTGGAGGACATTGGCAAGAAAATTGGCGGGCTACATATGGGGATGTGAATATCAGAGAAGAGGAATCTACAATAGACAAATAATCTTTCATTTCTAGAAAACTTCTGCATGATCCTTTATTTTGGCAAGGAGATATTTCACAAGGGTTGTAACCAATAACAATATCTTTTTCTTGGATTACATCCTTAATCAAAGATAGCTTGTCATTCAATAATG-------------------------------
Ncarteri_WeberCty_N1044 TTTGATGTTTATTCAGCTAATAAAAATACAATAAATATTCTGGAAAACTTTTAAAAAGGTAGTTCATAAAACTATTTTCTTACAAAGAATTTATCAATATATTAGAAATATCATGAATGATAAACTTTGTTCAATTGACAGTTTTACATAATGGAAAATTATCTAAAAATGTGTATGTTATTGCAATCTGCAATAACAACTTAATCTATTACAGTGGATAATTATTAAATATATATTAGTGGAATTTACTAAAGATAATTTTATAATAAAGAAGAGTAAATATAAAATGTGTAATGGTTTTAACATATTTAAATGGTTGCTTACCTAAATTTTCACTCACACAAGTACCTCCATTAAGGCAGCGATTTGGGCGACATGCATCAGCAGTTTGCTCACAAACTAATCCTTTAAACCCTGGTCTGCACAAACAAAAAAATCCACCATTTGGTGCTTCTTGACAAGTTCCTCCATTCTTGCAAAGGGTACTGGTGCAAGATTCTTTACGAGGGATATCACATCTTTCTCCTTGATATTGTGGTGGACAAACACAACGGAAAGAAATACCATCTTCATGGCAGGAGCTACCAGTAAAACATGGATTTGGCAAGCATGGATCTTGTTGATTTTGGCACATTGATCCAGAAAATCCTGGAGGACATTGGCAAGAAAATTGGCGGGCTACATATGGGGATGTGAATATCAGAGAAGAGGAATCTACAATAAACAAATAATCTTTCATTTCTAGAAAACTTCTGCATGATCCTTTATTTTGGCAAGGAGATATTTCACAAGGGTTGTAACCAATAACAATATCTTTTTCTTGGATTACATCCTTAATCAAAGATAGCTTGTCATTCAATAAAGAAAGCATCTCCTGTGGTGTCACATATGAATT
Ncarteri_div__RainbowCave_G2089 ------------------------------------------------------------------------------------------------------------TGTCATGAATGATAAACTCTGTTCAATTGGCACTTTTACATAATAGAAAATTATCTAAAAATG----TGTTACTGTAATCTGCAATAAGATTTTAATTTTT---AGTGTATAATTATTAAATATGTATTAGTGGAATTTACTAAAGATAATTTTATAATAAAGAAGGATAAGTGTAAATTGTTTAATGGTTTTAACATATTTAAATGGTTGCTTACCTAAATTTTCACTCACACAAGTACCTCCATTAAGACAGCGATTTGGGCGACATGCATCCGCAGTTTGCTCACAAACCAATCCTTTAAATCCTGGTCTGCATAAACAAAAAAATCCCCCATTTGGTGCTTCTTGACAAGTTCCTCCATTCTTGCAAAGGGTACTAGTACAAGATTCTTTACGAGGGATATCACATCTTTCTCCTTGATATTGTGATGGACAAACACAACGGAAAGAAATACCATCTTCATGGCAGGAGCTACCAGTAAAACATGGATTTGGCAGGCATGGATCTTGTTGATTTTGGCACATTAATCCAGAAAATCCTGGAGGACATTGGCAAGAAAATTGGCGGGCTACATATGGGGATGTGAATATCAGTGAAGAGGAATCAACAATAGACAAATAATCTTTCATTTCTAGAAAACTGCTGCATGATCCTTTATTTTGGCAAGGAGATATTTCACAAGGGTTGTAACCAATAACAATATCTTTTTCTTGGATTATATCCTTAATCAAAGATAACTTGTCATTCAA------------------------------------
Ncherokee_BallhootScar_N193 ----------ATTCAGCTAATAAAAACACCATAAATATTCTGGAAAACTTTTAAAAAGGTAGTTTATAAAACTATTTTATCACAAAGAATTTATCAATATATTAGAAATATCATGAATAATAAAGTCTGTTCAATTGGCAGTTTTACATAATGGAAAATTATCTAAAAATGTGTGTGTTACTGTAATCTGCAATAACAACTCAATCTTTTACAGTGGATAATTATTAAATATATATTAGTGGAATTTACTAAAGATAATTTTATAATAAAGAAGGATAAATATAAAATGTTTAATGGTTTTAACAAATTTAAATGGTTGCTTACCTAAATTCTCACTCACACAAGTACCTCCATTAAGGCAGCGATTTGGGCGACATGCATCAGCAGTTTGCTCACAAACCAATCCTTTAAACCCTGGTCTGCACAAACAAAAAAATCCACCATTTGGTGCTTCTTGACAAGTTCCTCCATTCTTGCAAAGGGTACTAGTGCAAGATTCTTTACGAGGGATATCACATCTTTCTCCTTGATATTGTGGTGGACACACACAACGGAAAGAAATACCATCTTCATGGCAGGAGCTACCAGTAAAACATGGATTTGGCAAGCATGGATCTTGTTGATTTTGGCACATTGATCCAGAAAATCCTGGAGGACATTGGCAAGAAAATTGGCGAGCTACATACGGGGATGTGAATATCAGTGAAGAGGAATCAACAATAGACAAATAATCTTTCATTTCTAGAAAACTTCTGCATGATCCTTTATTTTGGCAAGGAGATATTTCACAAGGGTTGTAACCAATAACAATATCTTTTTCTTGGATTACATCCTTAATCAAAGATAGCTTGTCATTCAATAAAGAAAGTATCTCCTGTGGTGTCACGTAT-----
Ncherokee_SIndianCrk_N681 ----------------------------------------------------------------------------------------------------------------------------------------------------------------------------------------------------CAACTCAATCTTTTACAGTGGATAATTATTAAATATATATTAGTGGAATTTACTAAAGATAATTTTATAATAAAGAAGGATAAATATAAAATGTTTAATGGTTTTAACATATTTAAATGGTTGCTTACCTAAATTCTCACTCACACAAGTACCTCCATTAAGGCAGCGATTTGGGCGACATGCATCAGCAGTTTGCTCACAAACCAATCCTTTAAACCCTGGTCTGCACAAACAAAAAAATCCACCATTTGGTGCTTCTTGACAAGTTCCTCCATTCTTGCAAAGAGTACTAGTGCAAGATTCTTTACGAGGGATATCACATCTTTCTCCTTGATATTGTGGTGGACACACACAACGGAAAGAAATACCATCTTCATGGCAGGAGCTACCAGTAAAACATGGATTTGGCAAGCATGGATCTTG------------------------------------------------------------------------------------------------------------------------------------------------------------------------------------------------------------------------------------------------------------------------------------
Ncooperi_BeaverCrk_N1002 TTCG-GGTTTATTTTGGAAGGAGAATCCAAATAAATTTTCGCGAACGTTTTTGGT-------TTTCGAGATATGGCCATTCCCAGAAAAAACTTCACCCCCTCCGGAATGGAATTTCGAAAAATCCTTCCTTAGTGTGCGGTTACGCACAGTAGAATACACCTTCCAAGTCCCTGCGTTGCTGGGCTGTGCGTTGATGAGTCAG----TCAGTCAGGACACTTCTTTTAGATATATTAGTGGAATTTACTAAATATAATTTTATAATAAAGAAGGGTAAATATAAAATGTGTAATGGTTTTAACATATTTAAATGGTTGCTTACCTAAATTCTCACTCACACAAGTACCTCCATTAAGGCAGCGATTTGGGCGACATGCATCAGCAGTTTGCTCACAAATCAATCCTTTAAACCCTGGTCTGCACAAACAAAAAAATCCACCATTTGGTGCTTCCTGACAAGTTCCTCCATTCTTGCAAAGGGTACTAGTGCAAGATTCTTTACGAGGGATATCACATCTTTCTCCTTGATATTGTGGTGGACAAACACAACGGAAAG-------------------------------------------------------------------------------------------------------------------------------------------------------------------------------------------------------------------------------------------------------------------------------------------------------------------------------------------------
Ncooperi_BrasstBald_N824 ---------------------------------------------------------------------------------------------------------------------------------------GTGCGGTTACGCACAGTAGAATACATCTTCCAAGTCCCTGCGTTGCTGGGCTGTGCGTTGATGAGTCAG----TCAGTCAGGACACTTCTTTTAGATATATTAGTGGAATTTACAAAATATAATTTTATAATAAAGAAGGGTAAATATAAAATGTGTAATGGTTTTAACATATTTAAATGGTTGCTTACCTAAATTCTCACTCACACAAGTACCTCCATTAAGGCAGCGATTTGGGCGACATGCATCAGCAGTTTGCTCACAAATCAATCCTTTAAACCCTGGTCTGCACAAACAAAAAAATCCACCATTTGGTGCTTCCTGACAAGTTCCTCCATTCTTGCAAAGGGTACTAGTGCAAGATTCTTTACGAGGGATATCACATCTTTCTCCTTGATATTGTGGTGGACAAA-------------------------------------------------------------------------------------------------------------------------------------------------------------------------------------------------------------------------------------------------------------------------------------------------------------------------------------------------------------
Ncooperi_CheoahDam_N1122 TTCG-GGTTTATTTTGGAAGGAGAATCCAAATAAATTTTCGCGAACGTTTTTGGT-------TTTCGAGATATGGCCATTCCCAGAAAAAACTTCACCCCCTCCGGAATGGAATTTCGAAAAATCCTTCCTTAGTGTGCGGTTACGCACAGTAGAATGCACCTTCCAAGTCCCTGCGTTGCTGGGCTGTGCGTTGATGAGTCAG----TCAGTCAGGACACTTCTTTTAGATATATTAGTGGAATTTACTAAATATAATTTTATAATAAAGAAGGGTAAATATAAAATGTGTAATGGTTTTAACATATTTAAATGGTTGCTTACCTAAATTCTCACTCACACAAGTACCTCCATTAAGGCAGCGATTTGGGCGACATGCATCAGCAGTTTGCTCACAAACCAATCCTTTAAACCCTGGTCTGCACAAACAAAAAAATCCACCATTTGGTGCTTCCTGACAAGTTCCTCCATTCTTGCAAAGGGTACTAGTGCAAGATTCTTTACGAGGGATATCACATCTTTCTCCTTGATATTGTGGTGGACAAACACAACGGAAAGAAATACCATCTTCATGGCAGGAGCTACCAGTAAAACATGGATTTGGCAAGCATGGATCTTGTTGATTTTGGCACATTGATCCAGAAAATCCTGGAGGACATTGGCAAGAAAATTGGCGGGCTACATACGGGGATGTGAATATCAGTGAAGAGGAATCAACAATAGACAAATAATCTTTCATTTCTAGAAAACTTCTGCATGATCCTTTATTTTGGCAAGGAGATATTTCACAAGGGTTGTAACCAATAACAATATCTTTTTCTTGGATTACATCCTTAATCAAAGATAGCTTGTCATTCAATAAAGAAAGCATCTCC--------------------
Ncooperi_NantRiverGorge_N682 ------------------------------------------------------------------------------------------------CCCCCTCTGGAATGGAATTTCGAAAAATCCTTCCTTAGTGTGCGGTTACGCACAGTAGAATACATCTTCCAAGTCCCTGCGTTGCTGGGCTGTGCGTTGATGAGTCAG----TCAGTCAGGACACTTCTTTTAGATATATTAGTGGAATTTACTAAATATAATTTTATAATAAAGAAGGGTAAATATAAAATGTGTAATGGTTTTAACATATTTAAATGGTTGCTTACCTAAATTCTCACTCACACAAGTACCTCCATTAAGGCAGCGATTTGGGCGACATGCATCAGCAGTTTGCTCACAAACCAATCCTTTAAACCCTGGTCTGCACAAACAAAAAAATCCACCATTTGGTGCTTCCTGACAAGTTCCTCCATTCTTGCAAAGGGTACTAGTGCAAGATTCTTTACGAGGGATATCACATCTTTCTCCTTGATATTGTGGTGGACAAACACAACGGAAAGAAATACCATCTTCATGGCAGGAGCTACCAGTAAAACATGGATTTGGCAAGCATGGATCTTGTTGATTTTGGCACATTGATCCAGAAAATCCTGGAGGACATTGGCAAGAAAATTGGCGGGCTACATACGGGGATGTGAATATCAGTGAAGAGGAATCAACAATAGACAAATAATCTTTCATTTCTAGAAAACTTCTGCATGATCCTTTATTTTGGCAAGGAGATATTTCACAAGGGTTGTAACCAATAACAATATCT--------------------------------------------------------------------------------
Ncooperi_RockCrRoad_N1160 TTCG-GGTTTATTTTGGAAGGAGAATCCAAATAAATTTTTGCGAACGTTTTTGGT-------TTTTAAGATATGGTCATTCCCAGAAAAAACTTCACCCCCTCTGGAATGGAATTTCAAAAAATCCTTCCTTAGTGTGCGGTTACGCACAGTAGAATACATCTTCCAAGTCCCTGCGTTGCTGGGCTGTGCGTTGATGAGTCAGTCAGTCAGTCAGGACACTTCTTTTAGATATATTAGTGGAATTTACTAAATATAATTTTATAATAAAGAAGGGTAAATATAAAATGTGTAATGGTTTTAACATATTTAAATGGTTGCTTACCTAAATTCTCACTCACACAAGTACCTCCATTAAGGCAGCGATTTGGGCGACATGCATCAGCAGTTTGCTCACAAACCAATCCTTTAAACCCTGGTCTGCACAAACAAAAAAATCCACCATTTGGTGCTTCCTGACAAGTTCCTCCATTCTTGCAAAGGGTACTAGTGCAAGATTCTTTACGAGGGATATCACATCTTTCTCCTTGATATTGTGGTGGACAAACACAACGGAAAGAAATACCATCTTCATGGCAGGAGCTACCAGTAAAACATGGATTTGGCAAGCATGGATCTTGTTGATTTTGGCACATTGATCCAGAAAATCCTGGAGGACATTGGCAAGAAAATTGGCGGGCTACATACGGGGATGTGAATATCAGTGAAGAGGAATCAACAATAGACAAATAATCTTTCATTTCTAGAAAACTTCTGCATGATCCTTTATTTTGGCAAGGAGATATTTCACAAGGGTTGTAACCAATAACAATATCTTTTTCTTGGATTACATCCTTAATCAAAGATAGCTTGTCATTCAATAAAGAAAGCATCTCCTGTGGTGTCACATATGAATT
Ncoylei_Apalachia_N1195 -------------------------------------------------------------------------ATTTTCTCACAAAGAATTTATCAATATATTAGAAATATCATGAATGATAAACTTTGTTCAATTGGCAGTTTTACACAATGGAAAATTATCTAAAAATGTGTATGTTACTGTAACATGCAATAATAACTCAATCTTTTACAGTGGATAATTATTAAATATATATTAGTGGAATTTACTAAAGATAATTTTATAATAAAGAAGGGTAAATATAAAATTTGTAATGGTTTTAACATATTTAAATGGTTGCTTACCTAAATTCTCACTCACACAAGTACCTCCATTAAGGCAGCGATTTGGGCGACATGCATCAGCAGTTTGCTCACAAACCAATCCTTTAAACCCTGGTCTGCACAAACAAAAAAATCCACCATTTGGTGCTTCTTGACAAGTTCCCCCATTCTTGCAAAGGGTACTAGTGCAAGATTCTTTACGAGGGATATCACATCTTTCTCCTTGATATTGTGGTGGACAAACACAACGGAAAGAAATACCATCTTCATGGCAGGAGCTACCAGTAAAACATGGATTTGGCAAGCATGGATCTTGTTGATTTTGGCACATTGATCCAGAAAATCCTGGAGGACATTGGCAAGAAAATTGGCGGGCTACATACGGGGATGTGAATATCAGTGAAGAGGAATCAACAATAGACAAATAATCTTTCATCTCTAGAAAACTTCTGCATGATCCTTTATTTTGGCAAGGAGATATTTCACAAGGGTTGTAACCAATAACAATGTCTTTTTCTTGGATTACATCCTTAATC--------------------------------------------------------
Ncoylei_DinkinCove_N1118 TTTGATATTTATTCAGCTAATAAAAACACAATAAATATTCTGGAAAACTTTTAAAAAGGTAGTTTATAAAACTATTTTCTGACAAAGAATTTATCAATATATTAGAAATATCATGAATGATAAACTTTGTTCAATTGGCAGTTTTACACAATGGAAAATTATCTAAAAATGTGTATGTTACTGTAACATGCAATAATAACTCAATCTTTTACAGTGGATAATTATTAAATATATATTAGTGGAATTTACTAAAGATAATTTTATAATAAAGAAGGGTAAATATAAAATTTGTAATGGTTTTAACATATTTAAATGGTTGCTTACCTAAATTCTCACTCACACAAGTACCTCCATTAAGGCAGCGATTTGGGCGACATGCATCAGCAGTTTGCTCACAAACCAATCCTTTAAACCCTGGTCTGCACAAACAAAAAAATCCACCATTTGGTGCTTCTTGACAAGTTCCCCCATTCTTGCAAAGGGTACTAGTGCAAGATTCTTTACGAGGGATATCACATCTTTCTCCTTGATATTGTGGTGGACAAACACAACGGAAAGAAATACCATCTTCATGGCAGGAGCTACCAGTAAAACATGGATTTGGCAAGCATGGATCTTGTTGATTTTGGCACATTGATCCAGAAAATCCTGGAGGACATTGGCAAGAAAATTGGCGGGCTACATACGGGGATGTGAATATCAGTGAAGAGGAATCAACAATAGACAAATAATCTTTCATCTCTAGAAAACTTCTGCATGATCCTTTATTTTGGCAAGGAGATATTTCACAAGGGTTGTAACCAATAACAATGTCTTTTTCTTGGATTACATCCTTAATCAAAGATAGCTTGTCAT----------------------------------------
Ncoylei_TiptonCreek_N837 TTTGATGTTTATTCAGCTAATAAAAACACAATAAATATTCTGGAAAACTTTTAAAAAGGTAGTTTATAAAACTATTTTCTCACAAAGAATTTATCAATATATTAGAAATATCATGAATGATAA----TGTTCAATTGGCAGTTTTACACAATGGAAAATTATCTAAAAATGTGTATGTTACTGTAACATGCAATAATAACTCAATCTTTTACAGTGGATAATTATTGAATATATATTAGTGGAATTTACTAAAGATAATTTTATAATAAAGAAGGGTAAATATAAAATTTGTAATGGTTTTAACATATTTAAATGGTTGCTTACCTAAATTCTCACTCACACAAGTACCTCCATTAAGGCAGCGATTTGGGCGACATGCATCAGCAGTTTGCTCACAAACCAATCCTTTAAACCCTGGTCTGCACAAACAAAAAAATCCACCATTTGGTGCTTCTTGACAAGTTCCCCCATTCTTGCAAAGGGTACTAGTGCAAGATTCTTTACGAGGGATATCACATCTTTCTCCTTGATATTGTGGTGGACAAACACAACGGAAAGAAATACCATCTTCATGGCAGGAGCTACCAGTAAAACATGGATTTGGCAAGCATGGATCTTGTTGATTTTGGCACATTGATCCAGAAAATCCTGGAGGACATTGGCAAGAAAATTGGCGGGCTACATACGGGGATGTGAATATCAGTGAAGAGGAATCAACAATAGACAAATAATCTTTCATCTCTAGAAAACTTCTGCATGATCCTTTATTTTGGCAAGGAGATATTTCACAAGGGTTGTAACCAATAACAATGTCTTTTTCTTGGATTACAT----------------------------------------------------------------
Ncressleri_AndersonSpringCave_G2075 ----------------------------------------------GATTCCAGATAAGCGGATTGT----------------------------ACTGTATTAAAAATGTCATGAATGATAAACTCTGTTCAATTGGCACTTTTACATAATAGAAAATTATCTAAAAATATGTATGTTACTGTAATCTGCAATAAGAACTCAATCTTTTACAGTGGATAATTATTAAATACGTATTAGTGGAATTTACTAAAGATAATTTTATAATAAAGAAGGATAAATGTAAAATGTTTAATGACTTTAACATATTTAAATGGTTGCTTACCTAAATTCTCACTCACACAAGTACCTCCATTAAGACAGCGATTTGGGCGACATGCATCAGCAGTTTGCTCACAAACCAATCCTTTAAATCCTGGTCTGCACAAACAAAAAAATCCACCATTTGGTGCTTCTTGACAAGTTCCTCCATTCTTGCAAAGGGTGCTAGTACAAGATTCTTTACGAGGGATATCACATCTTTCTCCTTGATATTGTGATGGACAAACACAACGGAAAGAAATACCATCTTCATGGCAGGAGCTACCAGTAAAACATGGATTTGGCAAGCATGGATCTTGTTGATTTTGGCACATTAATCCAGAAAATCCTGGAGGACATTGGCAAGAAAATTGGCGGGCTACATATGGGGATGTGAATATCAGTGAAGAGGAATCAACAATAGACAAATAATCCTTCATTTCTAGAAAACTGCTGCATGATCCTTTATTTTGGCAAGGAGATATTTCACAAGGATTGTAACCAATAACTATATCTTTTTCTTGGATTACATCCTTAATCAAAGATAACTTGTCATTCAATAAAGAAAGCATCTCCTGTGGTGTCACATATGAATT
Ncressleri_PigeonCave_G2077 TCTGAATTTTATCCAGC-------------ATCAAGGTCCCGA--CGATTCCAGATAAGCGGATTGT----------------------------ACTGTATTAAAAATGTCATGAATGATAAACTCTGTTCAATTGGCACTTTTACATAATAGAAAATTATCTAAAAATATGTATGTTACTGTAATCTGCAATAAGAACTCAATCTTTTACAGTGGATAATTATTAAATACGTATTAGTGGAATTTACTAAAGATAATTTTATAATAAAGAAGGATAAATGTAAAATGTTTAATGACTTTAACATATTTAAATGGTTGCTTACCTAAATTCTCACTCACACAAGTACCTCCATTAAGACAGCGATTTGGGCGACATGCATCAGCAGTTTGCTCACAAACCAATCCTTTAAATCCTGGTCTGCACAAACAAAAAAATCCACCATTTGGTGCTTCTTGACAAGTTCCTCCATTCTTGCAAAGGGTGCTAGTACAAGATTCTTTACGAGGGATATCACATCTTTCTCCTTGATATTGTGATGGACAAACACAACGGAAAGAAATACCATCTTCATGGCAGGAGCTACCAGTAAAACATGGATTTGGCAAGCATGGATCTTGTTGATTTTGGCACATTAATCCAGAAAATCCTGGAGGACATTGGCAAGAAAATTGGCGGGCTACATATGGGGATGTGAATATCAGTGAAGAGGAATCAACAATAGACAAATAATCCTTCATTTCTAGAAAACTGCTGCATGATCCTTTATTTTGGCAAGGAGATATTTCACAAGGATTGTAACCAATAACTATATCTTTTTCTTGGATTACATCCTTAATCAAAGATAACTTGTCATTCAATAAAGAAAGCATCTCCTGTGGTGTCACATATGAATT
Ncrosbyi_MtMitchell_N210 TTTGATGTTTATTCAGCTAATAAAAACACCATAAATATTCTAGAAAACTTTTAAAAAGGTAGTTTATAAAACTATTTTTTCACAAAGAATTTATCAATATATTAGAAATATCATGAATAATAAACTCTGTTCAATTGGCAGTTTTACATAATGAAAAATTATCTAAAAATGTGTGTGTTACTGTAATCTGCAATAACAACACAATCTTTTACAGTGGATAATTATTAAATATATATTAGTGGAATTTACTAAAGATAATTTTAAAATAAAGAAGGATAAATATAAAATGGTTAATGGTTTTAACATATTTAAATGGTTGCTTACCTAAATTCTCACTCACACAAGTACCTCCATTAAGGCAGCGATTTGGGCGACATGCATCAGCAGTTTGCTCACAAACCAATCCTTTAAACCCTGGCCTGCACAAACAAAAAAATCCACCATTTGGTGCTTCTTGACAAGTTCCTCCATTCTTGCAAAGGGTACTAGTGCAAGATTCTTTACGAGGGATATCACATCTTTCTCCTTGATATTGTGGTGGACACACACAACGGAAAGAAATACCATCTTCATGGCAGGAGCTACCAGTAAAACATGGATTTGGCAAGCATGGATCTTGTTGATTTTGGCACATTGATCCAGAAAATCCTGGAGGACATTGACAAGAAAATTGGCGGGCTACATACGGGGATGTGAATATCAGTGAAGAGGAATCAACAATAGACAAATAATCTTTCATTTCTAGAAAACTTCTGCATGATCCCTTATTTTGGCAAGGAGATATTTCACAAGGGTTGTAACCAATAACAATATCTTTTTCTTGGATTACATCCTTAATCAAAGATAGCTTGTCATTCAATAAAGAAAGCATTTCCTGTGGTGTCACATATGAATT
Ncrosbyi_PricesCrk_N1143 TTTGATGTTTATTCAGCTAATAAAAACACCATAAATATTCTGGAAAACTTTTAAAAAGGTAGTTTATAAAACTATTTTTTCACAAAGAATTTATCAATATATTAGAAATATCATGAATAATAAACTCTGTTCAATTGGCAGTTTTACATAATGGAAAATTATCTAAAAATGTGTGTGTTACTGTAATCTGCAATAACAACACAATCTTTTACAGTGGATAATTATTAAATATATATTAGTGGAATTTACTAAAGATAATTTTAAAATAAAGAAGGATAAATATAAAATGTTTAATGGTTTTAACATATTTAAATGGTTGCTTACCTAAATTCTCACTCACACAAGTACCTCCATTAAGGCAGCGATTTGGGCGACATGCATCAGCAGTTTGCTCACAAACCAATCCTTTAAACCCTGGCCTGCACAAACAAAAAAATCCACCATTTGGTGCTTCTTGACAAGTTCCTCCATTCTTGCAAAGGGTACTAGTGCAAGATTCTTTACGAGGGATATCACATCTTTCTCCTTGATATTGTGGTGGACACACACAACGGAAAGAAATACCATCTTCATGGCAGGAGCTACCAGTAAAACATGGATTTGGCAAGCATGGATCTTGTTGATTTTGGCACATTGATCCAGAAAATCCTGGAGGACATTGACAAGAAAATTGGCGGGCTACATACGGGGATGTGAATATCAGTGAAGAGGAATCAACAATAGACAAATAATCTTTCATTTCTAGAAAACTTCTGCATGATCCCTTATTTTGGCAAGGAGATATTTCACAAGGGTTGTAACCAATAACAATATCTTTTTCTTGGATTACATCCTTAATCAAAGATAGCTTGTCAT----------------------------------------
Ncrosbyi_ShufordCrk_N1148 TTTGATGTTTATTCAGCTAATAAAAACACCATAAATATTCTGGAAAACTTTTAAAAAGGTAGTTTATAAAACTATTTTTTCACAAAGAATTTATCAATATATTAGAAATATCATGAATAATAAACTCTGTTCAATTGGCAGTTTTACATAATGGAAAATTATCTAAAAATGTGTGTGTTACTGTAATCTGCAATAACAACACAATCTTTTACAGTGGATAATTATTAAATATATATTAGTGGAATTTACTAAAGATAATTTTAAAATAAAGAAGGATAAATATAAAATGTTTAATGGTTTTAACATATTTAAATGGTTGCTTACCTAAATTTTCACTCACACAAGTACCTCCATTAAGGCAGCGATTTGGGCGACATGCATCAGCAGTTTGCTCACAAACCAATCCTTTAAACCCTGGCCTGCACAAACAAAAAAATCCACCATTTGGTGCTTCTTGACAAGTTCCTCCATTCTTGCAAAGGGTACTAGTGCAAGATTCTTTATGAGGGATATCACATCTTTCTCCTTGATATTGTGGTGGACACACACAACGGAAAGAAATACCATCTTCATGGCAGGAGCTACCAGTAAAACATGGATTTGGCAAGCATGGATCTTGTTGATTTTGGCACATTGATCCAGAAAATCCTGGAGGACATTGACAAGAAAATTGGCGGGCTACATACGGGGATGTGAATATCAGTGAAGAGGAATCAACAATAGACAAATAATCTTTCATTTCTAGAAAACTTCTGCATGATCCCTTATTTTGGCAAGGAGATATTTCACAAGGGTTGTAACCAATA-----------------------------------------------------------------------------------------
Ndellingeri_BullpenBridge_N109 TTTGATGTTTATTCAGCTAATAAAAACACAATAAATATTCTGGAAAACTTTTAAAAAGGAAGTTTATAAAACTATTTTCTTACAAAGAATTTATCAATATATTAGAAATATCATGAATGATAAACTTTGTTCATTTGGCAGTTTTACATGATGGAAAATTATCTAAAAATGTGTATGTTACTGTAATCTGCAATAACAACTCAATCTTTTACAGTGGATAATTATTAAATATATATTAGTGGAATTTACTAAAGATAATTTTATAATAAAGAAGGGTAAATATAAAATGTGTAATGGTTTTAACATATTTAAATGGTTGCTTACCTAAATTCTCACTCACACAAGTACCTCCATTAAGGCAGCGATTTGGGCGACATGCATCAGCAGTTTGCTCACAAACCAATCCTTTAAACCCTGGTCTGCACAAACAAAAAAATCCACCATTTGGTGCTTCTTGACAAGTTCCTCCATTCTTGCAAAGGGTACTAGTGCAAGATTCTTTACGAGGGATATCACATCTTTCTCCTTGATATTGTGGTGGACAAACACAACGGAAAGAAATACCATCTTCATGGCAGGAGCTACCAGTAAAACATGGATTTGGCAAGCATGGATCTTGTTGATTTTGGTACATTGATCCAGAAAATCCTGGAGGACATTGGCAAGAAAATTGGCGGGCAACATATGGGGATGTGAATATCAGTGAAGAGGAATCTACAATAGACAAATAATCTTTCATTTCTAGAAAACTTCTGCATGATCCTTTATTTTGGCAAGGAGATATTTCACAAGGGTTGTAACCAATAACGATATCTTTTTCTTGGATTATATCATTAATCAAAGATAGCTTGTCATTCAATAAAGAAAGCATCTCCTGTGGTGTCACATATGAATT
Ndellingeri_WhitewFalls_N887 ----------------------------------------------------------------------------------------------------------------ATGAATGATAAACTTTGTTCATTTGGCAGTTTTATATGATGGAAAATTATCTAAAAATGTGTATGTTACTGTAATCTGCAATAACAACTCAATCTTTTACAGTGGATAATTATTAAATATATATTAGAGGAATTTACTAAAGATAATTTTATAATAAAGAAGGGTAAATATAAAATGTGTAATGGTTTTAACATATTTAAATGGTTGCTTACCTAAATTCTCACTCACACAAGTACCTCCATTAAGGCAGCGATTTGGGCGACATGCATCAGCAGTTTGCTCACAAACCAATCCTTTAAACCCTGGTCTGCACAAACAAAAAAATCCACCATTTGGTGCTTCTTGACAAGTTCCTCCATTCTTGCAAAGGGTACTAGTGCAAGATTCTTTACGAGGGATATCACATCTTTCTCCTTGATATTGTGGTGGACAAACACAACGGAAAGAAATACCATCTTCATGGCAGGAGCTACCAGTAAAACATGGATTTGGCAAGCATGGATCTTGTTGATTTTGGCACATTGATCCAGAAAATCCTGGAGGACATTGGCAAGAAAATTGGCGGGCAACATATGGGGATGTGAATATCAGTGAAGAGGAATCTACAATAGACAAATAATCTTTCATTTCTAGAAAACTTCTGCATGATCCTTTATTTTGGCAAGGAGATATTTCACAAGGGTTGTAACCAATAACGATATCTTTTTCTTGGATTATATCCTTAATCAAAGATAGCTTG--------------------------------------------
Ndilutus_GrassyCreek_N670 -----------------------------------------------------------------------------------------------------------------------------------------------------------------------------------------------------------------------------------------TATTATTGGAATTTACTAAAGATAATTCTATGATAAAAAAGGATAAATATAAAATGTTTAATGGTGTTAACATATTTAAATGGTTGCTTACCTAAATTCTCACTCACACAAGTACCTCCATTAAGGCAGCGATTTGGGCGACATGCATCAGCAGTTTGCTCACAAACCAATCCTTTAAACCCTGGTCTGCACAAACAAAAAAATCCACCATTTGGTGCTTCTTGACAAGTTCCTCCATTCTTGCAAAGGGTACTAGTGCAAGATTCTTTACGAGGGATATCACATCTTTCTCCTTGATATTGTGGTGGACACACACAACGGAAAGAAATACCATCTTCATGGCAGGAGCTACCAGTAAAACATGGATTTGGCAAGCATGGATCTTGTTGAT-------------------------------------------------------------------------------------------------------------------------------------------------------------------------------------------------------------------------------------------------------------------------------
Ndilutus_StarveRockCave_G3174 -----------TTCAGCTAATAAAAACACCATAAATATTCTGGAAAACTTTTAAAAAGGTAGTTTATAAAACTATTTTCTCACAAAGAATTTATCAATATATTAGAAATATCATGAATGATAAACTCTGTTCAATTGGCAGTTTTACATAATGGAAAATTATCTAAAAATGTGTGTGTTACTGTAATCTGCAATAACAACTCAATCTTTTACAGTGGATAATTATTAAATATATATTATTGGAATTTACTAAAGATAATTCTATGATAAAAAAGGATAAATATAAAATGTTTAATGGTGTTAACATATTTAAATGGTTGCTTACCTAAATTCTCACTCACACAAGTACCTCCATTAAGGCAGCGATTTGGGCGACATGCATCAGCAGTTTGCTCACAAACCAATCCTTTAAACCCTGGTCTGCACAAACAAAAAAATCCACCATTTGGTGCTTCTTGACAAGTTCCTCCATTCTTGCAAAGGGTACTAGTGCAAGATTCTTTACGAGGGATATCACATCTTTCTCCTTGATATTGTGGTGGACACACACAACGGAAAGAAATACCATCTTCATGGCAGGAGCTACCAGTAAAACATGGATTTGGCAAGCATGGATCTTGTTGATTTTGGCACATTGATCCAGAAAATCCTGGAGGACATTGGCAAGAAAATTGGCGAGCTACATACGGGGATGTGAATATCAGTGAAGAGGAATCAACAATAGACAAATAATCTTTCATTTCTAGAAAACTTCTGCATGATCCTTTATTTTGGCAAGGAGATATTTCGC----------------------------------------------------------------------------------------------------------
Nfridelli_LittlePigeon_N262 TTTGATGTTTATTCAGCTAATAAAAACACAATAAATATTCTGGAAAACTTTTAAAAAGGAAGTTTATAAAACTATTTTCTTACAAAGAATTTATCAATATATTAGAAATATCATGAATGATAAACTTTGTTCAATTGGCAGTTTTACATGATGGAAAATTATCTAAAAATGTGTAGGTTACTGTAATCTGCAATAACAACTCAATATTTTACAGTGGATAATTATTAAATATATATTAGTGGAATTTACTAAAGATAATTTTATAATAAAGAAGGGTAAATATAAAATGTGTAATGGTTTTAACATATTTAAATGGTTGCTTACCTAAATTCTCACTCACGCAAGTACCTCCATTAAGGCAGCGATTTGGGCGACATGCATCAGCAGTTTGCTCACAAACCAATCCTTTAAACCCTGGTCTGCACAAACAAAAAAATCCACCATTTGGTGCTTCTTGACAAGTTCCTCCATTCTTGCAAAGGGTACTAGTGCAAGATTCTTTACGAGGGATATCACATCTTTCTCCTTGATATTGTGGTGGACAAACACAACGGAAAGAAATACCATCTTCATGGCAGGAGCTACCAGTAAAACATGGATTTGGCAAGCATGGATCTTGTTGATTTTGGCACATTGATCCAGAAAATCCTGGAGGACATTGGCAAGAAAATTGGCGGGCAACATATGGGGATGTGAATATCAGTGAAGAGGAATCTACAATAGACAAATAATCTTTCATTTCTAGAAAACTTCTGCATGATCCTTTATTTTGGCAAGGAGATATTTCACAAGGGTTGTAA-----------------------------------------------------------------------------------------------
Nfurtivus_HugdenBranch_G3175 TTTGATGTTTATTCAGCTAATAAAAACACAATAAATATTCTAGAAAACTTTTTAAAAGGTAGTTAATAAAACTATTTTCTTACAAAGAATTTATCAATATATTAGAAATAACATGAATGATAAACTTTGTTCAATTGGCAGTTTTACATAATGGAAAATTATCTAAAAATGTGTATGTTACTTTAATCTGCAATAATAACTCAATCTTTTACAGTGGATAATTATTAAATATGTATTAGTGGAATTTACTAAAGATAATTTTATAATAAAGAAGGGTAAATATAAAATGTGTAATGGTTTTAACATATTTAAATGGTTGCTTACCTAAATTCTCACTCACACAAGTACCTCCATTAAGGCAGCGATTTGGGCGACATGCATCAGCAGTTTGCTCACAAACCAATCCTTTAAACCCTGGTCTGCACAAACAAAAAAATCCACCATTTGGTGCTTCTTGACAAGTTCCTCCATTCTTGCAAAGGGTACTAGTGCAAGATTCTTTACGAGGGATATCACATCTTTCTCCTTGATATTGTGGTGGACAAACACAACGGAAAGAAATACCATCTTCATGGCAGGAGCTACCAGTAAAACATGGATTTGGCAAGCATGGATCTTGTTGATTTTGGCACATTGATCCAGAAAATCCTGGAGGACATTGGCAAGAAAATTGGCGGGCTACATATGGGGATGTGAATATCAGTGAAGAGGAATCTACAATAGACAAATAATCTTTCATTTCTAGAAAACTTCTGCATGATCCTTTATTTTGGCAAGGAGATATTTCACAAGGGTTGTAACCAATAACCATATCTTTTTCTTGGATTACATCCTTAATCAAAGATAGCTTGTCATTCAATAAAGAAAGCATCTCCTGTGGTGTCACATATGAATT
Nfurtivus_RaccoonMtn_N1026 -------------------------------------------------------------------------------TTACAAAGAATTTATCAATATATTAGAAATAACATGAATGATAAACTTTGTTCAATTGGCAGTTTTACATAATGGAAAATTATCTAAAAATGTGTATGTTACTTTAATCTGCAATAATAACTCAATCTTTTACAGTGGATAATTATTAAATATGTATTAGTGGAATTTACTAAAGATAATTTTATAATAAAGAAGGGTAAATATAAAATGTGTAATGGTTTTAACATATTTAAATGGTTGCTTACCTAAATTCTCACTCACACAAGTACCTCCATTAAGGCAGCGATTTGGGCGACATGCATCAGCAGTTTGCTCACAAACCAATCCTTTAAACCCTGGTCTGCACAAACAAAAAAATCCACCATTTGGTGCTTCTTGACAAGTTCCTCCATTCTTGCAAAGGGTACTAGTGCAAGATTCTTTACGAGGGATATCACATCTTTCTCCTTGATATTGTGGTGGACAAACACAACGGAAAGAAATACCATCTTCATGGCAGGAGCTACCAGTAAAACATGGATTTGGCAAGCATGGATCTTGTTGATTTTGGCACATTGATCCAGAAAATCCTGGAGGACATTGGCAAGAAAATTGGCGGGCTACATATGGGGATGTGAATATCAGTGAAGAGGAATCTACAATAGACAAATAATCTTTCATTTCTAGAAAACTTCTGCATGATCCTTTATTTTGGCAAGGAGATATTTCACAAGGGTTGTAACCAATAACCATATCTTTTTCTTGGATTACATCCTTAATCAAAGATAGCTTGTCATTCAATAAAGAAAGCATCTCCTGTGGTGTCACATATGAATT
Ngeorgia_Sittons_N073 TTTGATGTTTATTCAGCTAATAAAAACACAATAAATATTCTGGAAAACTTTTAAAAAGGTAGTTTATAAAACTATTTTCTCACAAAGAATTTATCAATATATTAAAAATATCATGAATGATAAACTTTGTTGAATTGGCAGTTTTACATAATGGAAAATTATCTAAAAATGTGTATTTTACTGTAATCTGCAATAATAACTCAATCTTTTACAGTGGATAATTATTAAATATATATTATTGGAATTTACTAAAGATAATTTTATAATAAAGAAGGGTAAATATAAAATGTGTAATGATTTTAACATATTTAAATGGTTGCTTACCTAAATTCTCACTCACACAAGTACCTCCATTAAGGCAGCGATTTGGGCGACATGCATCAGCAGTTTGCTCACAAACCAATCCTTTAAACCCTGGTCTGCACAAACAAAAAAATCCACCATTTGGTGCTTCTTGACAAGTTCCTCCATTCTTGCAAAGGGTACTAGTGCAAGATTCTTTACGAGGGATATCACATCTTTCTCCTTGATATTGTGGTGGACAAACACAACGGAAAGAAATACCATCTTCATGGCAGGAGCTACCAGTAAAACATGGATTTGGCAAGCATGGATCTTGTTGATTTTGGCACACTGATCCAGAAAATCCTGGAGGACATTGGCAAGAAAATTGGCGGGCTACATACGGGGATGTGAATATCAGTGAAGAGGAATCAACAATAGACAAATAATCTTTCATTTCTAGAAAACTTCTGCATGATCCTTTATTTTGGCAAGGAGATATTTCACAAGGGTTGTAACCAATAACAATATCTTTTTCTTGGATTACATCCTTAATCAAAGATAGCTT---------------------------------------------
Ngertschi_CedarCreek_N351 ----------------------------------------------ACTTTTAAAAAGGTAGTTTATAAAACTATTTTCTCACAAAGAATTTATCAATATATTAGAAATATCATGAATGATAAACTCTGTTCAATTGGCAGTTTTACATAATGGAAAATTATCTAAAAATGTGTGTGTTACTGTAATCTGCAATAACAACTCAATCTTTTAAAGTGGATAATTATTAAATATATATTAGTGGAATTTACTAAACATAATTTTATAATAAAAAAGGATAAATATAAAATGTTTAATGGTTTTAACATATTTAAATGGTTGCTTACCTAAATTCTCACTCACACAAGTACCTCCATTAAGGCAGCGATTTGGGCGACATGCATCAGCAGTTTGCTCACAAACCAATCCTTTAAACCCTGGTCTGCACAAACAAAAAAATCCACCATTTGGTGCTTCTTGACAAGTTCCTCCATTCTTGCAAAGGGTACTAGTGCAAGATTCTTTACGAGGGATATCACATCTTTCTCCTTGATATTGTGGTGGACACACACAACGGAAAGAAATACCATCTTCATGGCAGGAGCTACCAGTAAAACATGGATTTGGCAAGCATGGATCTTGTTGATTTTGGCACATTGATCCAGAAAATCCTGGAGGACATTGGCAAGAAAATTGGCGGGCTACATACGGGGATGTGAATATCAGTGAAGAGGAATCAACAATAGACAAATAATCTTTCATTTCTAGAAAACTTCTGCATGATCCTTTATTTTGGCAAGGAGATATTTCACAAGGGTTGTAACCAATAACAATATCTTTTTCTTGGATTACATCCTTAATCAAAGATAGCTTGTCATTCAATAAAGAAAGCATTTCCTGTGGTGTCACGTATGAATT
Ngertschi_FrenchBroad_N968 ----------------------------------------------ACTTTTAAAAAGGTAGTTTATAAAACTATTTTCTCACAAAGAATTTATCAATATATTAGAAATATCATGAATGATAAACTCTGTTCAATTGGCAGTTTTACATAATGGAAAATTATCTAAAAATGTGTGTGTTACTGTAATCTGCAATAACAACTCAATCTTTTAAAGTGGATAATTATTAAATATATATTAGTGGAATTTACTAAACATAATTTTATAATAAAAAAGGATAAATATAAAATGTTTAATGGTTTTAACATATTTAAATGGTTGCTTACCTAAATTCTCACTCACACAAGTACCTCCATTAAGGCAGCGATTTGGGCGACATGCATCAGCAGTTTGCTCACAAACCAATCCTTTAAACCCTGGTCTGCACAAACAAAAAAATCCACCATTTGGTGCTTCTTGACAAGTTCCTCCATTCTTGCAAAGGGTACTAGTGCAAGATTCTTTACGAGGGATATCACATCTTTCTCCTTGATATTGTGGTGGACACACACAACGGAAAGAAATACCATCTTCATGGCAGGAGCTACCAGTAAAACATGGATTTGGCAAGCATGGATCTTGTTGATTTTGGCACATTGATCCAGAAAATCCTGGAGGACATTGGCAAGAAAATTGGCGGGCTACATACGGGGATGTGAATATCAGTGAAGAGGAATCAACAATAGACAAATAATCTTTCATTTCTAGAAAACTTCTGCATGATCCTTTATTTTGGCAAGGAGATATTTCACAAGGGTTGTAACCAATAACAATATCTTTTTCTTGGATTACATCCTTAATCAAAGATAGCTTGTCATTCAATAAAGAAAGCATTTCCTGTGGTGTCACGTATGAATT
Ngertschi_HickoryNutGap_N810 ------------------------------------------------------------------------------------------------------------------------------------------------------------------------------------------------------------TCTTTTAAAGTGGATAATTATTAAATATATATTAGTGGAATTTACTAAAGATAATTTTATAATAAAAAAGGATAAATATAAAATGTTTAATGGTTTTAACATATTTAAATGGTTGCTTACCTAAATTCTCACTCACACAAGTACCTCCATTAAGGCAGCGATTTGGGCGACATGCATCAGCAGTTTGCTCACAAACCAATCCTTTAAACCCTGGTCTGCACAAACAAAAAAATCCACCATTTGGTGCTTCTTGACAAGTTCCTCCATTCTTGCAAAGGGTACTAGTGCAAGATTCTTTACGAGGGATATCACATCTTTCTCCTTGATATTGTGGTGGACACACACAACGGAAAGAAATACCATCTTCATGGCAGGAGCTACCAGTAAAACATGGATTTGGCAAGCATGGATCTTGTTGATTTTGGCACATTGATCCAGAAAATCCTGGAGGACATTGGCAAGAAAATTGGCGGGCTACATACGGGGATGTGAATATCAGTGAAGAGGAATCAACAATAGACAAATAATCTTTCATTTCTAGAAAACTTCTGCATGATCCTTTATTTTGGCAAGGAGATATTTCACAAGGGTTGTAACCAATAACAATATCTTTTTCTTGGAT---------------------------------------------------------------------
Nholsingeri_BrumleyCrk_N916 TTTGATGTTTATTCAGCTAATAAAAACACCATAAATATTCTGGAAAACTTTTAAAAAGGTAGTTTATAAAACTATTTTCTCACAAAGAATTTATCAATATATTAGAAATATCATGAATGATAAACTCTGTTCAATTGGCAGTTTTACATAATGGAAAATTATCTAAAAATGTGTGTGTTACTGTAATCTGCAATAACAACTCAATCTTTTACAGTGGATAATTATTAAATATATATTAGTGGAATTTACTAAAGATAATTTTATAATGAAGAAGGATAAATATAAAATGTTTAATGGTTTTAACATATTTAAATGGTTGCTTACCTAAATTCTCACTCACACAAGTACCTCCATTAAGGCAGCGATTTGGGCGACATGCATCAGCAGTTTGCTCACAAACCAATCCTTTAAACCCTGGTCTGCACAAACAAAAAAATCCACCATTTGGTGCTTCTTGACAAGTTCCTCCATTCTTGCAAAGGGTACTAGTGCAAGATTCTTTACGAGGGATATCACATCTTTCTCCTTGATATTGTGGTGGACACACACAACGGAAAGAAATACCATCTTCATGGCAGGAGCTACCAGTAAAACATGGATTTGGCAAGCATGGATCTTGTTGATTTTGGCACATTGATCCAGAAAATCCTGGAGGACATTGGCAAGAAAATTGGCGAGCTACATACGGGGATGTGAATATCAGTGAAGAGGAATCAACAATAGACAAATAATCTTTCATTTCTAGAAAACTTCTGCATGATCCTTTATTTTGGCAAGGAGATATTTCACAAGTGTTGTAACCAATAACAATATATTTTTCTTGGATTACATCCTTAATCAAAGATAGCTTGTCATTCAATAAAGAAAGTATCTCCTGTGGTGTCACGTATGAATT
Nholsingeri_PondCave_N541 TTTGATGTTTATTCAGCTAATAAAAACACCATAAATATTCTGGAACACTTTTAAAAAGGTAGTTTATAAAACTATTTTCTCACAAAGAATTTATCAATATATTAGAAATATCATGAATGATAAACTCTGTTCAATTGGCAGTTTTACATAATGGAAAATTATCTAAAAATGTGTGTGTTACTGCAATCTGCAATAACAGCTCAATCTTTCACAGTGGATAATTATTAAATATATATTAGTGGAATTTACTAAAGATAATTTTATAATAAAGAAGGATAAATATAAAATGTTTAATGGTTTTAACATATTTAAATGGTTGCTTACCTAAATTCTCACTCACACAAGTACCTCCATTAAGGCAGCGATTTGGGCGACATGCATCAGCAGTTTGCTCACAAACCAATCCTTTAAACCCTGGTCTGCACAAACAAAAAAATCCACCATTTGGTGCTTCTTGACAAGTTCCTCCATTCTTGCAAAGGGTACTAGTGCAAGATTCTTTACGAGGGATATCACATCTTTCTCCTTGATATTGTGGTGGACACACACAACGGAAAGAAATACCATCTTCATGGCAGGAGCTACCAGTAAAACATGGATTTGGCAAGCATGGATCTTGTTGATTTTGGCACATTGATCCAGAAAATCCTGGAGGACATTGGCAAGAAAATTGGCGAGCTACATACGGGGATGTGAATATCAGTGAAGAGGAATCAACAATAGACAAATAATCTTTCATTTCTAGAAAACTTCTGCATGATCCTTTATTTTGGCAAGGAGATATTTCACAAGGGTTGTAACCAATAACAATATCTTTTTCTTGGATTACATCCTTAATCAAAGATAGCTTGTCATTCAATAAAGAAAGTATCTCCTGTGGTGTCACGTATGAATT
Njonesi_CaveSpringCave_N390 ------------------------------------------------------------------------------------------------ATATATTAGAAATATCATGAATAATAAACTTTGTTCAATTGGCAGTTTTACATGATGGAAAATTATCTAAAAATGTGTATGTTACTGTAATCTGCAATAACAACTCAATCTTTTACAGTGGATAATTATTAAATATATATTAGTGGAATTTACTAAAGATAATTTTATAATAAAGAAGGGTAAATATAAAATGTGTAATGGTTTTAACATATTTAAATGGTTGCTTACCTAAATTCTCACTCACGCAAGTACCTCCATTAAGGCAGCGATTTGGGCGACATGCATCAGCAGTTTGCTCACAAACCAATCCTTTAAACCCTGGTCTGCACAAACAAAAAAATCCACCATTTGGTGCTTCTTGACAAGTTCCTCCATTCTTGCAAAGGGTACTAGTGCAAGATTCTTTACGAGGGATATCACATCTTTCTCCTTGATATTGTGGTGGACAAACACAACGGAAAGAAATACCATCTTCATGGCAGGAGCTACCAGTAAAACATGGATTTGGCAAGCATGGATCTTGTTGATTTTGGCACATTGATCCAGAAAATCCTGGAGGACATTGGCAAGAAAATTGGCGGGCAACATATGGGGATGTGAATATCAGTGAAGAGGAATCTACAGTAGACAAATAATCTTTCATTTCTAGAAAACTTCTGCATGATCCTTTATTTTGGCAAGGAGATATTTCACAAGGGTTGTAACCAATAACAATATCTTTTTCTTGGATTACATCCTTAATCAAAGATAGCTTGTCATTCAATAAAGAAAGCATCTCCTGTGGTGTCACATATGAATT
Nlowderi_ChestnutBranch_N731 TTTGATGTTTATTCAGCTAATAAAAACACAATAAATAATCTGGAAAACTTTTAAAAAGGTAGTTTATAAAACTATTTTCTCACAAAGAATTTATCAATATATTAGAAATATCATGAATGATAAACTTTGTTCAATTGGCAGTTTTACCCAATGGAAAATTATCTAAAAATGTGTATGTTACTGTAATCTGC---------------------AGTGGATAATTATTAAATATATATTAGTGGAATTTACTAAAGATAATTTTATAATAAAGAAGGGTAAATATAAAATGTGTAATGGTTTTAACATATTTAAATGGTTGCTTACCTAAATTCTCACTCACACAAGTACCTCCATTAAGGCAGCGATTTGGGCGACATGCATCAGCAGTTTGCTCACAAACCAATCCTTTAAACCCTGGTCTGCACAAACAAAAAAATCCACCATTTGGTGCTTCTTGACAAGTTCCTCCATTCTTGCAAAGGGTACTAGTGCAAGATTCTTTACGAGGGATATCACATCTTTCTCCTTGATATTGTGGTGGACAAACACAACGGAAAGAAATACCATCTTCATGGCAGGAGCTACCAGTAAAACATGGATTTGGCAAGCATGGATCTTGTTGATTTTGGCACATTGATCCAGAAAATCCTGGAGGACATTGGCAAGAAAATTGGCGGGCTACATACGGGGATGTGAATATCAGTGAAGAGGAATCAACAATAGACAAATAATCTTTCATTTCTAGAAAACTTCTACATGATCCTTTATTTTGGCAAGGAGATATTTCACAAGGGTTGTAACCAATAACAATATCTTTTTCTTGGATTACATCCTTAATCAAAGATAGCTTGTCATTCAATAAAGAAAGCATCTCCTGTGGTGTCACGTATGAATT
Nlowderi_upperFiresCreek_N820 TTTGATGTTTATTCAGCTAATAAAAACACAATAAATATTCTGGAAAACTTTTAAAAAGGTAGTTTATAAAACTATTTTCTCACAAAGAATTTATCAATATATTAGAAATATCATGAATGATAAACTTTGTTCAATTGGCAGTTTTACACAATGGAAAATTATCTAAAAATGTGTATGTTACTGTAATCTGC---------------------AGTGGATAATTATTAAATATATATTAGTGGAATTTACTAAAGATAATTTTATAATAAAGAAGGGTAAATATAAAATGTGTAATGGTTTTAACATATTTAAATGGTTGCTTACCTAAATTCTCACTCACACAAGTACCTCCATTAAGGCAGCGATTTGGGCGACATGCATCAGCAGTTTGCTCACAAACCAATCCTTTAAACCCTGGTCTGCACAAACAAAAAAATCCACCATTTGGTGCTTCTTGACAAGTTCCTCCATTCTTGCAAAGGGTACTAGTGCAAGATTCTTTACGAGGGATATCACATCTTTCTCCTTGATATTGTGGTGGACAAACACAACGGAAAGAAATACCATCTTCATGGCAGGAGCTACCAGTAAAACATGGATTTGGCAAGCATGGATCTTGTTGATTTTGGCACATTGATCCAGAAAATCCTGGAGGACATTGGCAAGAAAATTGGCGGGCTACATACGGGGATGTGAATATCAGTGAAGAGGAATCAACAATAGACAAATAATCTTTCATTTCTAGAAAACTTCTACATGATCCTTTATTTTGGCAAGGAGATATTTCACAAGGGTTGTAACCAATAACAATATCTTTTTCTTGGATTACATCCTTAATCAAAGATAGCTTGTCATTCAATAAAGAAAGCATCTCCTGTGGTGTCACGTATGAATT
Nlula_BeeRockCave_G2091 ----ATGTTTATTCAGCTAATAAAAACACAATAAATATTCTGGAAAACTTTTAAAAAGGTAGTTTATAAAACTATTTTCTTACAAAGAATTTATCAATATATTAAAAATATCATGAATGATAAACTTTGTTCAATTGGCAGTTTTACATAATGGAAAATTATCTAAAAATGTGTATGTTACTGTAATCTGCAATAATAACTCAATCTTTTACAGTGGATAATTATTAAATATATATTATTGGAATCTACTAAAGATAATTTTATAATAAAGAAAGGTAAATATAAAATGTGTAATGGTTTTGACATATTTAAATGGTTGCTTACCTAAATTCTCACTCACACAAGTACCTCCATTAAGGCAGCGATTTGGGCGACATGCATCAGCAGTTTGCTCACAAACCAATCCTTTAAACCCTGGTCTGCACAAACAAAAAAATCCACCATTTGGTGCTTCTTGACAGGTTCCTCCATTATTGCAAAGGGTACTAGTGCAAGATTCTTTACGAGGGATATCACATCTTTCTCCTTGATATTGTGGTGGACAAACACAACGGAAAGAAATACCATCTTCATGGCAGGAGCTACCAGTAAAACATGGATTTGGCAAGCATGGATCTTGTTGATTTTGGCACATTGATCCAGAAAATCCTGGAGGACATTGGCAAGAAAATTGGCGGGCTACATACGGGGATGTGAATATCAGTGAAGAGGAATCAACAATAGACAAATAATCTTTCATTTCTAGAAAACTTCTGCATGATCCTTTATTTTGGCAAGGAGATATTTCACAAGGGTTGTAACCAATAACAATATCTTTTTCTTGGATTACATCCTTAATCAAAGATAGCTTGTCATTCAATAAAGAAAGCATCTCCTGTGGTGTCACATGTGAATT
Nlula_LulaFallsCave_G2084 ----------------------------------------------------------------------------TTCTCACAAAGAATTTATCAATATATTAAAAATATCATGAATGATAAACTTGCTTCAATTGGCAGTTTTACATAATGGAAAATTATCTAAAAATGTGTATGTTACTGTAATCTGCAATAATAACTCAATCTTTTACAGTGGATAATTATTAAATATATATTATTGGAATCTACTAAAGATAATTTTATAATAAAGAAAGGTAAATATAAAATGTGTAATGGTTTTAACATATTTAAATGGTTGCTTACCTAAATTCTCACTCACACAAGTACCTCCATTAAGGCAGCGATTTGGGCGACATGCATCAGCAGTTTGCTCACAAACCAATCCTTTAAACCCTGGTCTGCACAAACAAAAAAATCCACCATTTGGTGCTTCTTGACAGGTTCCTCCATTATTGCAAAGGGTACTAGTGCAAGATTCTTTACGAGGGATATCACATCTTTCTCCTTGATATTGTGGTGGACAAACACAACGGAAAGAAATACCATCTTCATGGCAGGAGCTACCAGTAAAACATGGATTTGGCAAGCATGGATCTTGTTGATTTTGGCACATTGATCCAGAAAATCCTGGAGGACATTGGCAAGAAAATTGGCGGGCTACATACGGGGATGTGAATATCAGTGAAGAGGAATCAACAATAGACAAATAATCTTTCATTTCTAGAAAACTTCTGCATGATCCTTTATTTTGGCAAGGAGATATTTCACAAGGGTTGTAACCAATAACAATATCTTTTTCTTGGATTACATCCTTAATCAAAGATAGCTTGTCATTCAATAAAGAAAGCATCTCCTGTGGTGTCACATATGAATT
Nmimus_NealsSink_N329 TTTGATGTTTATTCAGCTAATAAAAACACCATAAATATTCTGGAAAACTTTTAAAAAGGTAGTTTATAAAACTATTT-CTCACAAAGAATTTATCAATATATTAGAAATATCATGAATGATAAACTCTGTTCAATTGGCAGTTTTACATAATGGAAAATTATCTAAAAATGTGTGCATTACTGTAATCTGCAATAACAACTCAATCTTTTACAGTGGATAATTATTAAATATATATTAGTGGAATTTACTAAAGATAATTTTATAATAAAGAAGGATAAATATAAAATGTTTAATGGTTTTAAACTATTTAAACAGTTACTTACCTAAATTCTCACTCACACAAGTACCTCCATTAAGGCAGCGATTTGGGCGACATGCATCAGCAGTTTGCTCACAAACCAATCCTTTAAACCCTGGTCTGCACAAACAAAAAAATCCACCATTTGGTGCTTCTTGACAAGTTCCTCCATTCTTGCAAAGGGTACTAGTGCAAGATTCTTTACGAGGGATATCACATCTTTCTCCTTGATATTGTGGTGGACACACACAACGGAAAGAAATACCATCTTCATGGCAGGAGCTACCAGTAAAACATGGATTTGGCAAGCATGGATCTTGTTGATTTTGGCACATTGATCCAGAAAATCCTGGAGGACATTGGCAAGAAAATTGGCGAGCTACATACGGGGATGTGAATATCTGTGAAGAGGAATCAACAATAGACAAATAATCTTTCATTTCTAGAAAACTTCTGCATGATCCTTTATTTTGGCAAGGAGATATTTCACAAGGGTTGTAACCAATAACAATATCTTTTTCTTGGATTACATCCTTAATCAAAGATAGCTTGTCATTCAATAAAGAAAGTATCTCCTGTGGTGTCACGTATGAATT
Nmimus_Straleys_N625 -------------------------------------------------------AAGGTAGTTTATAAAACTATTT-CTCACAAAGAATTTATCGATATATTAGAAATACCATGAATGATAAACTCTGTTCAATTGGCAGTTTTACATAATGGAAAATTACCTAAAACTGTGTGCATTACTGTAATCTGCAATAACAACTCAATCTTTTACAGTGGATAATTATTAAATATATATTAGTGGAATTTACTAAAGATAATTTTATAATAAAGAAGGATAAATATAAAATGTTTAATGGTTTTAACCTATTTAAACAGTTGCTTACCTAAATTCTCACTCACACAAGTACCTCCATTAAGGCAGCGATTTGGGCGACATGCATCAGCAGTTTGCTCACAAACCAATCCTTTAAACCCTGGTCTGCACAAACAAAAAAATCCACCATTTGGTGCTTCTTGACAAGTTCCTCCATTCTTGCAAAGGGTACTAGTGCAAGATTCTTTACGAGGGATATCACATCTTTCTCCTTGATATTGTGGTGGACACACACAACGGAAAGAAATACCATCTTCATGGCAGGAGCTACCAGTAAAACATGGATTTGGCAAGCATGGATCTTGTTGATTTTGGCACATTGATCCAGAAAATCCTGGAGGACATTGGCAAGAAAATTGGCGAGCTACATACGGGGATGTGAATATCTGTGAAGAGGAATCAACAATAGACAAATAATCTTTCATTTCTAGAAAACTTCTGCATGATCCTTTATTTTGGCAAGGAGATATTTCACAAGGGTTGTAACCAATAACAATATCTTTTTCTTGGATTACATCCTTAATCAAAGATAGCTTGTCATTCAATAAAGAAAGTATCTCCTGTGGTGTCACGTATGA---
Nnasicus_CaneyFork_N171 TTTGATGTTTATTCAGCTAATAAAAACACCATAAATATTCTGGAAAAGTTTTAAAAAGGTAGTTTATAAAACTATTTTCTCACAAAGAATTTATCAATATATTAGAAATATCATGAATGATAAACTCTGTTCAATTGGCAGTTTTACATAATGGAAAATTATCTAAAAATGTGTGTATTACTGTAATCTGCAATAACAACTCAATCTTTTACAGTGGATAATTATTAAATATATATTAGTGGAATTTACTAAAGATAATTTTATAATAAAGAAGGATAAATATAAAATGTTTAATGG----------------T---TGCTTACCTAAATTCTCACTCACACAAGTACCTCCATTAAGGCAGCGATTTGGGCGACATGCATCAGCAGTTTGCTCACAAACCAATCCTTTAAACCCTGGTCTGCACAAACAAAAAAATCCACCATTTGGTGCTTCTTGACAAGTTCCTCCATTCTTGCAAAGGGTACTAGTGCAAGATTCTTTATGAGGGATATCACATCTTTCTCCTTGATATTGTGGTGGACACACACAACGGAAAGAAATACCATCTTCATGGCAGGAGCTACCAGTAAAACATGGATTTGGCAAGCATGGATCTTGTTGATTTTGGCACATTGATCCAGAAAATCCTGGAGGACATTGGCAAGAAAATTGGCGGGCTACATACGGGGATGTGAATATCAGTGAAGAGGAATCAACAATAGACAAATAATCTTTCATTTCTAGAAAACTTCTGCATGATCCTTTATTTTGGCAAGGAGATATTTCACAAGGGTTGTAACCAATAACAATATCTTTT-----------------------------------------------------------------------------
Nnasicus_ConnosteeFalls_N696 ----------------------------------------------------------------------------------------------------ATTAGAAATATCATGAATGATAAACTCTGTTCAATTGGCAGTTTTACATAATGGAAAATTATCTAAAAATGTGTGTGTTACTGTAATCTGCAATAACAACTTAATCTTTTACAGTGGATAATTATTAAATATATATTAGTGGAATTGACTAAAGATAATTTTATAATAAAGAAGGATAAATATAAAATGTTTAATGGTTTTAACATATTTAAATGGTTGCTTACCTAAATTCTCACTCAAACAAGTACCTCCATTAAGGCAGCGATTTGGGCGACATGCATCAGCAGTTTGCTCACAAACCAATCCTTTAAACCCTGGTCTGCACAAACAAAAAAATCCACCATTTGGTGCTTCTTGACAAGTTCCTCCATTCTTGCAAAGGGTACTAGTGCAAGATTCTTTATGAGGGATATCACATCTTTCTCCTTGATATTGTGGTGGACACACACAACGGAAAGAAATACCATCTTCATGGCAGGAGCTACCAGTAAAACATGGATTTGGCAAGCATGGATC---------------------------------------------------------------------------------------------------------------------------------------------------------------------------------------------------------------------------------------------------------------------------------------
Nnasicus_CoweeTrain_N189 TTTGATGTTTATTCAGCTAATAAAAACACCATAAATATTCTGGAAAAGTTTTAAAAAGGTAGTTTATAAAACTATTTTCTCACAAAGAATTTATCAATATATTAGAAATATCATGAATAATAAACTCTGTTCAATTGGCAGTTTTACATAATAGAAAATTATCTAAAAATGTGTGTGTTACTGTAATCTGCAATAACAACTCAATCTTTTACAGTGGATAATTATTAAATATATATTAGTGGAATTTACTAAAGATAATTTTATAATAAAGAAGGATAAATATAAAATGTTTAATGGTTTTAACATATTTAAATGGTTGCTTACCTAAATTCTCACTCACACAAGTACCTCCATTAAGGCAGCGATTTGGGCGACATGCATCAGCAGTTTGCTCACAAACCAATCCTTTAAACCCTGGTCTGCACAAACAAAAAAATCCACCATTTGGTGCTTCTTGACAAGTTCCTCCATTCTTGCAAAGGGTACTAGTGCAAGATTCTTTATGAGGGATATCACATCTTTCTCCTTGATATTGAGGTGGACACACACAACGAAATGAAATACCATCTTCATGGCAAGAGCTACCAGTAAAACATGGATTTGGCAAGCATGGATCTTGTTGATTTTGGCACATTGATCCAGAAAACCCTGGAGGACATTGGCAAGAAAATTGGCGGGCTACATACGGGGATGTGAATATCAGTGAAGAGGAATCAACAATAGACAAATAATCTTTCATTTCTAGAAAACTTCTGCATGATCCTTTATTTTGGCAAGGAGATATTTCACAAGGGTTGTAACCAA-------------------------------------------------------------------------------------------
Npaynei_Grindstaff_N646 ----------------CTAATAGAAACACCATAAATATTCTGGAAAACTTTTAAAAAGGTAGTTTATAAAACTATTTTCTCACAAAGAATTTATCAATATATTAGAAATATCATGAATAATAAACTCTGTTCAATTGGCAGTTTTACATAATGGAAAATTATCTAAAAATGTGTGTGTTACTGTAATCTGCAATAACAACTCAATCTTTTACAGTGGATAATTATTAAATATATATTAGTGGAATTTACTAAAGATAATTTTATAATAAAGAAGGATAAATATAAAATGTTTAATGGTTTTAACATATTTAAATGGTTGCTTACCTAAATTCTCACTCACACAAGTACCTCCATTAAGGCAGCGATTTGGGCGACATGCATCAGCAGTTTGCTCACAAACCAATCCTTTAAACCCTGGTCTGCACAAACAAAAAAATCCACCATTTGGTGCTTCTTGACAAGTTCCTCCATTCTTGCAAAGGGTACTAGTGCAAGATTCTTTACGAGGGATATCACATCTTTCTCCTTGATATTGTGGTGGACACACACAACGGAAAGAAATACCATCTTCATGGCAGGAGCTACCAGTAAAACATGGATTTGGCAAGCATGGATCTTGTTGATTTTGGCACATTGATCCAGAAAATCCAGGAGGACATTGGCAAGAAAATTGGCGAGCTACATACGGGGATGTGAATATCAGTGAAGAGGAATCAACAATAGACAAATAATCTTTCATTTCTAGAAAACTTCTGCATGATCCTTTATTTTGGCAAGGAGATATTTCACAAGGGTTGTAACCAATAACAATATCTTTTTCTTGGATTACATCCTTAATCAAAGATAGCTTGTCATTCAATAAAGAAAGTATC-----------------------
Npaynei_NorrisDamCave_N348 -----------------------------------------------------AAAAGGTAGTTTATAAAACTATTTTCTCACAAAGAATTTATCAATATATTAGAAATATCATGAATAATAAACTCTGTTCAATTGGCAGTTTTACATAATGGAAAATTATCTAAAAATGTGTGTGTTACTGTAATCTGCAATAACAACTCAATCTTTTACAGTGGATAATTATTAAATATATATTAGTGGAATATACTAAAGATAATTTTATAATAAAGAAGGATAAATATAAAATGTTTAATGGTTTTAACATATTTAAATGGTTGCTTACCTAAATTCTCACTCACACAAGTACCTCCATTAAGGCAGCGATTTGGGCGACATGCATCAGCAGTTTGCTCACAAACCAATCCTTTAAACCCTGGTCTGCACAAACAAAAAAATCCACCATTTGGTGCTTCTTGACAAGTTCCTCCATTCTTGCAAAGGGTACTAGTGCAAGATTCTTTACGAGGGATATCACATCTTTCTCCTTGATATTGTGGTGGACACACACAACGGAAAGAAATACCATCTTCATGGCAGGAGCTACCAGTAAAACATGGATTTGGCAAGCATGGATCTTGTTGATTTTGGCACATTGATCCAGAAAATCCAGGAGGACATTGGCAAGAAAATTGGCGAGCTACATACGGGGATGTGAATATCAGTGAAGAGGAATCAACAATAGACAAATAATCTTTCATTTCTAGAAAACTTCTGCATGATCCTTTATTTTGGCAAGGAGATATTTCACAAGGGTTGTAACCAATAACAATATCTTTTTCTTGGATTACATCCTTAATCAAAGATAGCT----------------------------------------------
Npaynei_UnakaMtns_N943 ---------------------------------------------AACTTTTAAAAAGGTAGTTTATAAAACTATTTTCTCACAAAGAATTTATCAATATATTAGAAATATCATGAATGATAAACTCTGTTCAATTGGCAGTTTTACATAATGGAAAATTATCTAAAAATGTGTGTGTTACTGTAATCTGCAATAACAACTCAATCTTTTACAGTGGATAATTATTAAATATATATTAGTGGAATTTACTAAAGATAATTTTATAATAAAGAAGGATAAATATAAAATGTTTAATGGTTT------ATTTAAATGGTTGCTTACCTAAATTCTCACTCACACAAGTACCTCCATTAAGGCAGCGATTTGGGCGACATGCATCAGCAGTTTGCTCACAAACCAATCCTTTAAACCCTGGTCTGCACAAACAAAAAAATCCACCATTTGGTGCTTCTTGACAAGTTCCTCCATTCTTGCAAAGGGTACTAGTGCAAGATTCTTTACGAGGGATATCACATCTTTCTCCTTGATATTGTGGTGGACATACACAACGGAAAGAAATACCATCTTCATGGCAGGAGCTACCAGTAAAACATGGATTTGGCAAGCATGGATCTTGTTGATTTTGGCACATTAATCCAGAAAATCCAGGAGGACATTGGCAAGAAAATTGGCGAGCTACATACGGGGATGTGAATATCAGTGAAGAGGAATCAACAATAGACAAATAATCTTTCATTTCTAGAAAACTTCTGCATGATCCTTTATTTTGGCAAGGAGATATTTCACAAGGGTTGTAACCAATAACAATATCTTTTTCTTGGATTA-------------------------------------------------------------------
Npecki_HaskellSims_G3697 -----ATTTTATCCGGC-------------ATCAGGGCCCCAA--CAATTCCAAATAAGCGGGTTAT----------------------------ACTGTATTAGAAATGTCATGAATGATAAACTTTGTTCAATTGGCACTTTTACATAATAGAAAATTATCTAAAAATGTGAATGTTACTGTAATCTGCAATAAGAACTCAATCTTTTACAGTGGAGAATTATTAAATATGTATTGGTGGAATTTACTAAAGATAATTTTATAATAAAAAAGGAAAACTGTAAAATGTTTAATGGTTTTAACATATTTAAATAATTGCTTACCTAAATTCTCACTCACACAAGTACCTCCATTAAGACAGCGATTTGGGCGACATGCATCAGCAGTTTGCTCACAAACCAATCCTTTAAATCCTGGTCTGCATAAACAAAAAAATCCACCATTTGGTGCTTCTTGACAAGTTCCTCCATTCTTGCAAAGAGTACTAGTACAAGATTCTTTACGGGGGATATCACATCTCTCTCCTTGATATTGTGATGGACAAACACAACGGAAAGAAATACCATCTTCATGGCAGGAGCTACCAGTAAAACATGGATTTGGCAAGCATGGATCTTGTTGATTTTGGCACATTAATCCAGAAAATCCTGGAGGACATTGGCAAGAAAATTGGCGGGCTACATATGGGGATGTGAATATCAGTGAAGAGGAATCAACAATAGACAAATAATCCTTCATTTCCAGAAAACTGCTGCATGATCCTTTATTTTGGCAAGGAGATATTTCACAAGGGTTGTAACCAATCACAATATCTTTTTCTTGGATTACATCCTTAATCAAAGATAACTTGTCATTCAATAAAGAAAGCATCTCCTGTGGTGTCACATATGAATT
Npecki_HurricaneMazeCave_G2100 TCTG-ATTTTTTCCGGC-------------ATCAGGGCCCCAA--CAATTCCAAATAAGCGGGTTAT----------------------------ACTGTATTAGAAATGTCATGAATGATAAACTTTGTTCAATTGGCACTTTTACATATTAGAAAATTATCTAAAAATGTGAATGTTACTGTAATCTGCAATAAAAACTCAATCTTTTACAGTGGAGAATTATTAAATATGTATTGGTAGAATTTACTAAAAATAATTTTATAATAAAAAAGGAAAACTGTAAAATGTTTAATGGTTTTAACACATTTAAATAATTGCTTACCTAAATTCTCACTCACACAAGTACCTCCATTAAGACAGCGATTTGGACGACATGCATCAGCAGTTTGCTCACAAACCAATCCTTTAAATCCTGGTCTGCATAAACAAAAAAATCCACCATTTGGTGCTTCTTGACAAGTTCCTCCATTCTTGCAAAGAGTACTAGTACAAGATTCTTTACGGGGGATATCACATCTCTCTCCTTGATATTGTGATGGACAAACACAACGGAAAGAAATACCATCTTCATGGCAGGAGCTACCAGTAAAACATGGATTTGGCAAGCATGGATCTTGTTGATTTTGGCACATTAATCCAGAAAATCCTGGAGGACATTGGCAAGAAAATTGGCGGGCTACATATGGGGATGTGAATATCAGTGAAGAGGAATCAACAATAGACAAATAATCCTTCATTTCCAGAAAACTGCTGCATGATCCTTTATTTTGGCAAGGAGATATTTCACAAGGGTTGTAACCAATCACAATATCTTTTTCTTGGATTACATCCTTAATCAAAGTTAACTTGTCATTCAATAAAGAAAGCATCTCCTGTGGTGTCACATATGAATT
Npecki_Monteagle_N062 TCTGAATTTTATCCGGC-------------ATCAGGGCCCCAA--CAATTCCAAATAAGTGGGTTAT----------------------------ACTGTATTATAAATGTCATGAATGATAAACTTTGTTCAATTGGCATTTTTACATAATAGAAAATTATCTAAAAATGTGAATGTTACTGTAATCTGCAATAAGAACTTAATCTTTTACAGTGGAGAATTATTAAATATGTATTGGTAGAATTTACTAAAGATAATTTTATAACAAAAAAGGAAAACTGTAAAATGTTTAATGGTTTTAACATATTTAAATAATTGCTTACCTAAATTCTCACTCACACAAGTACCTCCATTAAGACAGCGATTTGGGCGACATGCATCAGCAGTTTGCTCACAAACCAATCCTTTAAATCCTGGTCTGCATAAACAAAAAAATCCACCATTTGGTGCTTCTTGACAAGTTCCTCCATTCTTGCAAAGAGTACTAGTACAAGATTCTTTACGGGGGATATCACATCTCTCTCCTTGATATTGTGATGGACAAACACAACGGAAAGAAATACCATCTTCATGGCAGGAGCTACCAGTAAAACATGGATTTGGCAAGCATGGATCTTGTTGATTTTGGCACATTAATCCAGAAAATCCTGGAGGACATTGGCAAGAAAATTGGCGGGCTACATATGGGGATGTGAATATCAGTGAAGAGGAATCAACAATAGACAAATAATCCTTCATTTCCAGAAAACTGCTGCATGATCCTTTATTTTGGCAAGGAGATATTTCACAAGGGTTGTAACCAATCACAATATCTTTTTCTTGGATTACATCCTTAATCAAAGATAACTTGTCATTCAATAAAGAAAGCATCTCCTGTGGTGTCACATATGAATT
Nperlakyi_SChimneys_N1079 TTTGATGTTTATTCAGCTAATAAAAACACAATAAATATTCTGGAAAACTTTTAAAAAGGTAGTTTATAAAACTATTTTCTCACAAAGAATTTATCAATATATTAGAAATATCATGAATGATAAACTTTGTTCAATTGGCAGTTTTACATAATGGAAAATTATCTAAAAATGTGTATGTCACTGTAATCTGCAATAATAACTCAATCTTTTACAATGGATAATTATTAAATATATATTAGTGGAATTTACTAAAGATAATTTTATAAATAAGAAGAGTAAATATAAAATGTGTAATGGTTTTAACATATTTAAATGGTTGCTTACCTAAATTCTCACTCACACAAGTACCTCCATTAAGGCAGCGATTTGGGCGACATGCATCAGCAGTTTGCTCACAAACCAATCCTTTAAACCCTGGTCTGCACAAACAAAAAAATCCACCATTTGGTGCTTCTTGACAAGTTCCTCCATTCTTGCAAAGCGTACTAGTGCAAGATTCTTTACGAGGGATATCACATCTTTCTCCTTGATATTGTGGTGGACAAACACAACGGAAAGAAATACCATCTTCATGGCAGGAGCTACCAGTAAAACATGGATTTGGCAAGCATGGATCTTGTTGATTTTGGCACATTGATCCAGAAAATCCTGGAGGACATTGGCAAGAAAATTGGCGGGCTACATACGGGGATGTGAATATCAGTGAAGAGGAATCAACAATAGACAAATAATCTTTCATTTCTAGAAAACTTCTGCATGATCCTTTATTTTGGCAAGGAGATATTTCACAAGGGTTGTAACCAATAACAATATCTTTTTCTTGGATTACATCCTTAATCAAAGATAGCTTGTCATTCAATAAAGAAAGCATCTCCTGTGGTGTCACATATGAATT
Nperlakyi_SChimneys_N1080 TTTGATGTTTATTCAGCTAATAAAAACACAATAAATATTCTGGAAAACTTTTAAAAAGGTAGTTTATAAAACTATTTTCTCACAAAGAATTTATCAATATATTAGAAATATCATGAATGATAAACTTTGTTCAATTGGCAGTTTTACATAATGGAAAATTATCTAAAAATGTGTATGTCACTGTAATCTGCAATAATAACTCAATCTTTTACAATGGATAATTATTAAATATATATTAGTGGAATTTACTAAAGATAATTTTATAAATAAGAAGAGTAAATATAAAATGTGTAATGGTTTTAACATATTTAAATGGTTGCTTACCTAAATTCTCACTCACACAAGTACCTCCATTAAGGCAGCGATTTGGGCGACATGCATCAGCAGTTTGCTCACAAACCAATCCTTTAAACCCTGGTCTGCACAAACAAAAAAATCCACCATTTGGTGCTTCTTGACAAGTTCCTCCATTCTTGCAAAGCGTACTAGTGCAAGATTCTTTACGAGGGATATCACATCTTTCTCCTTGATATTGTGGTGGACAAACACAACGGAAAGAAATACCATCTTCATGGCAGGAGCTACCAGTAAAACATGGATTTGGCAAGCATGGATCTTGTTGATTTTGGCACATTGATCCAGAAAATCCTGGAGGACATTGGCAAGAAAATTGGCGGGCTACATACGGGGATGTGAATATCAGTGAAGAGGAATCAACAATAGACAAATAATCTTTCATTTCTAGAAAACTTCTGCATGATCCTTTATTTTGGCAAGGAGATATTTCACAAGGGTTGTAACCAATAAC---------------------------------------------------------------------------------------
Nreclusus_Clingmans_N252 TTCG-GGTTTATTTTGGAAGGAGAATCCAAATAAATTTTAGCGAACGTTTTTGGC-------TTTCGAGATATGGTCATTCCCAAAAAAAACTTCAGCCCCCTCGGAATGGAATTTCGAAAAATCCTTCCTTAGTGTGCGGTTACGCACAGTAGAATACATCTTCGAAGTCCCTGCGTTGCTGGGCTGTGCGTTGATGAGTCAG----TCAGTCAGGACACTTCTTTTAGATATATTAGTGGAATTTACTAAATATAATTTTATAATAAAGAAGGGTAAATATAAAATGTGTAATGGTTTTAACATATTTAAATGGTTGCTTACCTAAATTCTCACTCACACAAGTACCTCCATTAAGGCAGCGATTTGGGCGACATGCATCAGCAGTTTGCTCACAAACCAATCCTTTAAACCCTGGTCTGCACAAACAAAAAAATCCACCATTTGGTGCTTCCTGACAAGTTCCTCCATTCTTGCAAAGGGTACTAGTGCAAGATTCTTTACGAGGGATATCACATCTTTCTCCTTGATATTGTGGTGGACAAACACAACGGAAAGAAATACCATCTTCATGGCAGGAGCTACCAGTAAAACATGGATTTGGCAAGCATGGATCTTGTTGATTTTGGCACATTGATCCAGAAAATCCTGGAGGACATTGGCAAGAAAATTGGCGGGCTACATACGGGGATGTGAATATCAGTGAAGAGGAATCAACAATAGACAAATAATCTTTCATTTCTAGAAAACTTCTGCATGATCCTTTATTTTGGCAAGGAGATATTTCACAAGGGTTGTAACCAATAACAATATCTTTTTCTTGGATTACATCCTTAATCAAAGATAGCTTGTCATTCAATAAAGAAAGCATCTCC--------------------
Nreclusus_Newfound_N259 -TCG-GGTTTATTTTGGAAGGAGAATCTGAATAAATTTTCACGAACGTTTTTGGT-------TTTCGAGATATGGCCATTCCCAGAAAAAAATTCACCCCCTCTGGAATGGAATTTCGAAAAATCCTTCCTTAGTGTGCGGTTACGCACAGTAGAATACACCTTCCAAGTCCCTGCGTTGCTGGGCTGTGCGTTGATGAGTCAGTCACTCACTCAGGACACTTCTTATAGATATATTAGTGGAATTTACTAAATATAATTTTATAATAAAGAAGGGTAAATATAAAATGTGTAATGGTTTTAACATATTTAAATGGTTGCTTACCTAAATTCTCACTCACACAAGTACCTCCATTAAGGCAGCGATTTGGGCGACATGCATCAGCAGTTTGCTCACAAACCAATCCTTTAAACCCTGGTCTGCACAAACAAAAAAATCCACCATTTGGTGCTTCCTGACAAGTTCCTCCATTCTTGCAAAGGGTACTAGTGCAAGATTCTTTACGAGGGATATCACATCTTTCTCCTTGATATTGTGGTGGACAAACACAACGGAAAGAAATACCATCTTCATGGCAGGAGCTACCAGTAAAACATGGATTTGGCAAGCATGGATCTTGTTGATTTTGGCACATTGATCCAGAAAATCCTGGAGGACATTGGCAAGAAAATTGGCGGGCTACATACGGGGATGTGAATATCAGTGAAGAGGAATCAACAATAGACAAATAATCTTTCATTTCTAGAAAACTTCTGCATGATCCTTTATT------------------------------------------------------------------------------------------------------------------------------
Nreclusus_Noland_N1051 -------------------------------------------------------------------------------------------------------------------------------TCCTTAGTGTGCGGTTACGCACAGTACAATACATCTTCCAAGTCCCTGCATTGCTGGGCTGTGCGTTGATGAGTCAGTCAGTCAATCAGGACACTTCTTTTAGATATATTAGTGGAATTTACTAAATATAATTTTATAATAAATAAGGGTAAATATAAAATGTGTAATGGTTTTAACATATTTAAATGGTTGCTTACCTAAATTCTCACTCACACAAGTACCTCCATTAAGGCAGCGATTTGGGCGACATGCATCAGCAGTTTGCTCACAAACCAATCCTTTAAACCCTGGTCTGCACAAACAAAAAAATCCACCATTTGGTGCTTCCTGACAAGTTCCTCCATTCTTGCAAAGGGTACTAGTGCAAGATTCTTTACGAGGGATATCACATCTTTCTCCTTGATATTGTGGTGGACAAACACAACGGAAAGAAATACCATCTTCATGGCAGGAGCTACCAGTAAAACATGGATTTGGCAAGCATGGATCTTGTTGATTTTGGCACATTGATCCAGAAAATCCTGGAGGACATTGGCAAGAAAATTGGCGGGCTACATACGGGGATGTGAATATCAGTGAAGAGGAATCAACAATAGACAAATAATCTTTCATTTCTAGAAAACTTCTGCATGATCCTTTATTTTGGCAAGGAGATATTTCACAAGGGTTGTAACCAATAACAATATCTTTTTCTTGGATTACATCCTTAATCAAAGATAGCTTGTCATTCAATAAAGAAAGCATCTCCTGTGGTGTCACATATGAATT
Nreclusus_Smokemont_N1020 TTCG-GGTTTATTTTGGAAGGAGAATCCAAATAAATTTTCGCGAACGTTTTTGGT-------TTTCGAGATATGGCCATTCCGAGAAAAAACTTCACCCTCTCTGAAATGGAATTTCGAAAAATCCTTCCTTAGTGTGCGGTTACGCACAGGAGAATACACCTTCCAAATCCCTGCATTGCTGGGCTGTGCGTTGATGAGTCAGTCAGTCACTCAGGACACTTCTTTTAGATATATTAGTGGAATTTACTAAATATAATTTTATAATAAAGAAGGGTAAATATAAAATGTGTAATGGTTTTAACATATTTAAATGGTTGCTTACCTAAATTCTCACTCACACAAGTACCTCCATTAAGGCAGCGATTTGGGCGACATGCATCAGCAGTTTGCTCACAAACCAATCCTTTAAACCCTGGTCTGCACAAACAAAAAAATCCACCATTTGGTGCTTCCTGACAAGTTCCTCCATTCTTGCAAAGGGTACTAGTGCAAGATTCTTTACGAGGGATATCACATCTTTCTCCTTGATATTGTGGTGGACAAACACAACGGAAAGAAATACCATCTTCATGGCAGGAGCTACCAGTAAAACATGGATTTGGCAAGCATGGATCTTGTTGATTTTGGCACATTGATCCAGAAAATCCTGGAGGACATTGGCAAGAAAATTGGCGGGCTACATACGGGGATGTGAATATCAGTGAAGAGGAATCAACAATAGACAAATAATCTTTCATTTCTAGAAAACTTCTGCATGATCCTTTATTTTGGCAAGGAGATATTTCACAAGGGTTGTAACCAATAACAATATCTTTTTCTTGGATTACATCCTTAATCAAAGATAGCTTGTCATTCAATAAAGAAAGCATCTCCTGTGGTGTCACATATGAATT
Nroanensis_IngramBranch_N926 TTTGATGTTTATTCAGCTAATAGAAACACCATAAATATTCTGGAAAACTTTTAAAAAGGTAGTTTATAAAACTATTTTCTCACAAAGAATTTATCAATATATTAGAAATATCATGAATAATAAACTCTGTTCAATTGGCAGTTTTACATAATGGAAAATTATCTAAAAATGTGTGTGTTACTGTAATCTGCAATAACAACTCAATCTTTTACAGTGGATAATTATTAAATATATATTAGTGGAATATACTAAACATAATTTTATAATAAAGAAGGATAAATATAAAATGTTTAATGGTTTTAACATATTTAAATGGTTGCTTACCTAAATTCTCACTCACACAAGTACCTCCATTAAGGCAGCGATTTGGGCGACATGCATCAGCAGTTTGCTCACAAACCAATCCTTTAAACCCTGGTCTGCACAAACAAAAAAATCCACCATTTGGTGCTTCTTGACAAGTTCCTCCATTCTTGCAAAGGGTACTAGTGCAAGATTCTTTACGAGGGATATCACATCTTTCTCCTTGATATTGTGGTGGACACACACAACGGAAAGAAATACCATCTTCATGGCAGGAGCTACCAGTAAAACATGGATTTGGCAAGCATGGATCTTGTTGATTTTGGCACATTGATCCAGAAAATCCAGGAGGACATTGGCAAGAAAATTGGCGAGCTACATACGGGGATGTGAATATCAGTGAAGAGGAATCAACAATAGACAAATAATCTTTCATTTCTAGAAAACTTCTGCATGATCCTTTATTTTGGCAAGGAGATATTTCACAAGGGTTGT-------------------------------------------------------------------------------------------------
Nroanensis_N_CarversGap_N928 -----------------------------------------------------------------------------------AAAGAGTTTATCAATATATTAGAAATATCATGAATGATAAACACTGTTCAATTGGCAGTTTTACATAATGGAAAATTATCTAAAAATGTGTGTGTTACTGTAATCTGCAATAACAACTCAATCTTTTACAGTGGATAATTATTAAATATATATTAGTGGAATTTACTAAAGATAATTTTATAATAAAGAAGGATAAATATAAAATGTTTAATGGTTTTAACATATTTAAATGGTTGCTTACCTAAATTCTCACTCACACAAGTACCTCCATTAAGGCAGCGATTTGGGCGACATGCATCAGCAGTTTGCTCACAAACCAATCCTTTAAACCCTGGTCTGCACAAACAAAAAAATCCACCATTTGGTGCTTCTTGACAAGTTCCTCCATTCTTGCAAAGGGTACTAGTGCAAGATTCTTTACGAGGGATATCACATCTTTCTCCTTGATATTGTGGTGGACACACACAACGGAAAGAAATACCATCTTCATGGCAGGAGCTACCAGTAAAACATGGATTTGGCAAGCATGGATCTTGTTGATTTTGGCACATTGATCCAGAAAATCCTGGAGGACATTGGCAAGAAAATTGGCGAGCTACATACGGGGATGTGAATATCAGTGAAGAGGAGTCAACAATAGACAAATAATCTTTCATTTCTAGAAAACTTCTGCATGATCCTTTATTTTGGCAAGGAGATATTTCACAAGGGTTGTAACCAATAACAATATCTTTTTCTTGGATTACATCCTTAATCAAAGATAGCTTGTCATTCAATACAGAAAGTATCTCCTGTGGTGTCACGTATGAATT
Nroanensis_RoanHighBluff_N762 TTTGATGTTTATTCAGCTAATAGAAACACCATAAATATTCTGGAAAACTTTTAAAAAGGTAGTTTATAAAACTATTTTCTCACAAAGAATTTATCAATATATTAGAAATATCATGAATAATAAACTCTGTTCAATTGGCAGTTTTACATAATGGAAAATTATCTAAAAATGTGTGTGTTACTGTAATCTGCAATAACAACTCAATCTTTTACAGTGGATAATTATTAAATATATATTAGTGAAATTTACTAAAGATAATTTTATAATAAAGAAGGATAAATATAAAATGTTTAATGGTTTTAACATATTTAAATGGTTGCTTACCTAAATTCTCACTCACACAAGTACCTCCATTAAGGCAGCGATTTGGGCGACATGCATCAGCAGTTTGCTCACAAACCAATCCTTTAAACCCTGGTCTGCACAAACAAAAAAATCCACCATTTGGTGCTTCTTGACAAGTTCCTCCATTCTTGCAAAGGGTACTAGTGCAAGATTCTTTACGAGGGATATCACATCTTTCTCCTTGATATTGTGGTGGACACACACAACGGAAAGAAATACCATCTTCATGGCAGGAGCTACCAGTAAAACATGGATTTGGCAAGCATGGATCTTGTTGATTTTGGCACATTGATCCAGAAAATCCAGGAGGACATTGGCAAGAAAATTGGCGAGCTACATACGGGGATGTGAATATCAGTGAAGAGGAATCAACAAT------------------------------------------------------------------------------------------------------------------------------------------------------------------------------
Nsheari_BaldRiver_N1168 TTTGATGTTTATTCAGCTAATAAAAACACAATAAATATTCTGGAAAACTTTTAAAAAGGTAGTTCATAAAACTATTTTCTCACAAAGAATTTATCAATATATTAGAAATATCATGAATGATAAATTTTGTTCAATTGGCAGTTTTACATAATGGAAAATTATCTAAAAATGTGTATGTTACTGTAATCTGC---AATAACTCAATCTTTTACAGTGGATAATTATTAAATATATATTAGTAGAATTTACTAAAGATAATTTTATAATAAAGAAGGGTAAATATAAAATGTATAATGGTTTTAACATATTTAAATGGTTGCTTACCTAAATTCTCACTCACACAAGTACCTCCATTAAGGCAGCGATTTGGGCGACATGCATCAGCAGTTTGCTCACAAACCAATCCTTTAAACCCTGGTCTGCACAAACAAAAAAATCCACCATTTGGTGCTTCCTGACAAGTTCCTCCATTCTTGCAAAGGGTACTAGTGCAAGATTCTTTACGAGGGATATCACATCTTTCTCCTTGATATTGTGGTGGACAAACACAACGGAAAGAAATACCATCTTCATGGCAGGAACTACCAGTAAAACATGGATTTGGCAAGCATGGATCTTGTTGATTTTGGCACATTGATCCAGAAAATCCTGGAGGACATTGGCAAGAAAATTGGCGGGCTACATGCGGGGATGTGAATATCAGTGAAGAGGAATCAACAATAGACAAATAATCTTTCATTTCTAGAAAACTTCTGCATGATCCTTTATTTTGGCAAGGAGATATTTCACAAGGGTTGTAACCAATAACAATATCTTTTTCTTGGATTACATCCTTAATCAAAGATAGCTTGTCATTCAATAAAGAAAGCATCTCCTGTGGTGTCACATATGAATT
Nsheari_Cohutta_N826 -------------------------------------------------------------------------------------------------------------------------------------------------------------------------------------------------------------------CAGTGGATAATTATTAAATATATATTATTGGAATTTACTAAAGATAATTTTATAATAAAGAAGGGTAAATATAAAATGTATAATGGTTTTAACATATTTAAATGGTTGCTTACCTAAATTCTCACTCACACAAGTACCTCCATTAAGGCAGCGATTTGGGCGACATGCATCAGCAGTTTGCTCACAAACCAATCCTTTAAATCCTGGTCTGCACAAACAAAAAAATCCACCATTTGGTGCTTCCTGACAAGTTCCTCCATTCTTGCAAAGGGTACTAGTGCAAGATTCTTTACGAGGGATATCACATCTTTCTCCTTGATATTGTGGTGGACAAACACAACGGAAAGAAATACCATCTTCATGGCAGGAGCTACCAGTAAAACATGGATTTGGCAAGCATGGATCTTGTTGATTTTGGCACATTGATCCAGAAAATCCTGGAGGACATTGGCAAGAAAATTGGCGGGCTACATGCGGGGATGTGAATATCAGTGAAGAGGAATCAACAATAGACAAATAATCTTTCA-------------------------------------------------------------------------------------------------------------------------------------------------------------
Nsheari_JoyceKilmer_N092 -----------------------------------------------------------------------------------------------------------------------------------CAATTGGCAGTTTTACATAATGGAAAATTATCTAAAAATGTGTATGTTACTGTAATCTGC---AATAACTCAATCTTTTACAGTGGATAATTATTAAATATATATTATTGGAATTTACTAAAGATAATTTTATAATAAAGAAGGGTAAATATAAAATGTATAATGGTTTTAACATATTTAAATGGTTGCTTACCTAAATTCTCACTCACACAAGTACCTCCATTAAGGCAGCGATTTGGGCGACATGCATCAGCAGTTTGCTCACAAACCAATCCTTTAAACCCTGGTCTGCACAAACAAAAAAATCCACCATTTGGTGCTTCCTGACAAGTTCCTCCATTCTTGCAAAGGGTACTAGTGCAAGATTCTTTACGAGGGATATCACATCTTTCTCCTTGATATTGTGGTGGACAAACACAACGGAAAGAAATACCATCTTCATGGCAGGAGCTACCAGTAAAACATGGATTTGGCAAGCATGGATCTTGTTGATTTTGGCACATTGATCCAGAAAATCCTGGAGGACATTGGCAAGAAAATTGGCGGGCTACATGCGGGGATGTGAATATCAGTGAAGAGGAATCAACAATAGACAAATAATCTTTCATTTCTAGAAAACTTCTGCATGATCCTTTATTTTGGCAAGGAGATATTTCACAAGGGTTGTAACCAATAACAATATCTTTTTCTTGGATTACATCCTTAATCAAAGATAGCTTGTCATTCAAT-----------------------------------
Nsilvanus_Elijay_N395 ------------------------------------------------------------------------------CTCACAAAGAATTTATCAATATATTAGAAATATCATGAACGATAAACTCTGTTCAATTGGCAGTTTTAGATAATGGAAAATTATCTAAAAATGTGTGTGTTACTGTAATCTGCAATAACAACTCAATCTTTTACAGTGGATAATTATTAAATATATATTAGTGGAATTTACTAAAGATAATTTTATAATAAAGAAGGATAAATATAAAATGTTTAATGGTTTTAACATATTTAAATGGTTGCTTACCTAAATTCTCACTCACACAAGTACCTCCATTAAGGCAGCGATTTGGGCGACATGCATCAGCAGTTTGCTCACAAACCAATCCTTTAAACCCTGGTCTGCACAAACAAAAAAATCCACCATTTGGTGCTTCTTGACAAGTTCCTCCATTCTTGCAAAGGGTACTAGTGCAAGATTCTTTACGGGGGATATCACATCTTTCTCCTTGATATTGTGGTGGACACACACAACGGAAAGAAATACCATCTTCATGGCAGGAGCTACCAGTAAAACATGGATTTGGCAAGCATGGATCTTGTTGATTTTGGCACATTGATCCAGAAAATCCTGGAGGACATTGGCAAGAAAATTGGCGAGCTACATATGGGGATGTGAATATCAGTGAAGAGGAATCAACAATAGACAAATAATCTTTCATTTCTAGAAAACTTCTGCATGATCCTTTATTTTGGCAAGGAGATATTTCACAAGGGTTGTAACCAATAACAATATCTTTTTCTTGGATTACATCCTTAATCAAAGATAGCTTGTCATTCAATAAAGAAAGTATCTCCTGTGGTGTCACGTATGAATT
Nsilvanus_GermanyCove_N1017 -------------------------------------------------------------------------------------------TATCAATATATTAGAAATATCATGAACGATAAACTCTGTTCAATTGGCAGTTTTAGATAATGGAAAATTATCTAAAAATGTGTGTGTTACTGTAATCTGCAATAACAACTCAATCTTTTACAGTGGATAATTATTAAATATATATTAGTGGAATTTACTAAAGATAATTTTATAATAAAGAAGGATAAATATAAAATGTTTAATGGTTTCAACATATTTAAATGGTTGCTTACCTAAATTCTCACTCACACAAGTACCTCCATTAAGGCAGCGATTTGGGCGACATGCATCAGCAGTTTGCTCACAAACCAATCCTTTAAACCCTGGTCTGCACAAACAAAAAAATCCACCATTTGGTGCTTCTTGACAAGTTCCTCCATTCTTGCAAAGGGTACTAGTGCAAGATTCTTTACGAGGGATATCACATCTTTCTCCTTGATATTGTGGTGGACACACACAACGGAAAGAAATACCATCTTCATGGCAGGAGCTACCAGTAAAACATGGATTTGGCAAGCATGGATCTTGTTGATTTTGGCACATTGATCCAGAAAATCCTGGAGGACATTGGCAAGAAAATTGGCGAGCTACATATGGGGATGTGAATATCAGTGAAGAGGAATCAACAATAGACAAATAATCTTTCATTTCTAGAAAACTTCTGCATGATCCTTTATTTTGGCAAGGAGATATTTCACAAGGGTTGTAACCAATAACAATATCTTTTTCTTGGATTACATCCTTAATCAAAGATAGCTTGTCATTCAATAAAGAAAGTATCTCCTGTGGTGTCACGTATGAATT
Nsilvanus_HeboMtn_N1029 TTTGATGTTTATTCAGCTAATAAAAACACCATAAATATTCTGGAAAACTTTTAAAAAGGTAGTTTATAAAACTATTTTCTCACAAAGAATTTATCAATATATTAGAAATATCATGAACGATAAACTCTGTTCAATTGGCAGTTTTAGATAATGGAAAATTATCTAAAAATGTGTGTGTTACTGTAATCTGCAATAACAACTCAATCTTTTACAGTGGATAATTATTAAATATATATTAGTGGAATTTACTAAAGATAATTTTATAATAAAGAAGGATAAATATAAAATGTTTAATGGTTTTAACATATTTAAATGGTTGCTTACCTAAATTCTCACTCACACAAGTACCTCCATTAAGGCAGCGATTTGGGCGACATGCATCAGCAGTTTGCTCACAAACCAATCCTTTAAACCCTGGTCTGCACAAACAAAAAAATCCACCATTTGGTGCTTCTTGACAAGTTCCTCCATTCTTGCAAAGGGTACTAGTGCAAGATTCTTTACGAGGGATATCACATCTTTCTCCTTGATATTGTGGTGGACACACACAACGGAAAGAAATACCATCTTCATGGCAGGAGCTACCAGTAAAACATGGATTTGGCAAGCATGGATCTTGTTGATTTTGGCACATTGATCCAGAAAATCCTGGAGGACATTGGCAAGAAAATTGGCGAGCTACATACGGGGATGTGAATATCAGTGAAGAGGAATCAACAATAGACAAATAATCTTTCATTTCTAGAAAACTTCTGCATGATCCTTTATTTTGGCAAGGAGATATTTCACAAGGGTTGTAACCAATAACAATATCTTTTTCTTGGATTACATCCTTAATCAAAGATAGCTTGTCATTCAATAAAGAAAGTATCTCCTGTGGTGTCACGTATGAATT
Nstupkai_BlowholeWOS_N285 TTTGATGTTTATTCAGCTAATAAAAACACAATAAATATTCTGGAAAACTTTTAAAAAGGTAGTTTATAAAACTATTTTCTCACAAAGAATTTATCAATATATTAGAAATGTCATGAATGATAAATTTTGTTCAATTGGCAGTTTTAGATAATGGAAAATTATCTAAAAATGTGTATGTTACTGTAATCTGC---AATAACTCAATCTTTTACAGTGGATAATTATTAAATATATATTAGTGGAATTTACTAAAGATAATTTTATAATAAAGAAGGGTAAATATAAAATGTATAATGGTTTTAACATATTTAAATGGTTGCTTACCTAAATTCTCACTCACACAAGTACCTCCATTAAGGCAGCGATTTGGGCGACATGCATCAGCAGTTTGCTCACAAACCAATCCTTTAAACCCTGGTCTGCACAAACAAAAAAATCCACCATTTGGTGCTTCCTGACAAGTTCCTCCATTCTTGCAAAGGGTACTAGTGCAAGATTCTTTGCGAGGGATATCACATCTTTCTCCTTGATATTGTGGTGGACAAACACAACGGAAAGAAATACCATCTTCATGGCAGGAGCTACCAGTAAAACATGGATTTGGCAAGCATGGATCTTGTTGATTTTGGCACATTGATCCAGAAAATCCTGGAGGACATTGGCAAGAAAATTGGCGGGCTACATGCGGGGATGTGAATATCAGTGAAGAGGAATCAACAATAGACAAATAATCTTTCATTTCTAGAAAACTTCTGCATGATCCTTTATTTTGGCAAGGAGATATTTCACAAGGGTTGTAACCAATAACAATATCTTTTTCTTGGATTACATCCTTAATCAAAGATAGCTTGTCATTCAATAAAGAAAGCATCTCCTGTGGTGTCACATATGAATT
Nstupkai_Blowing_N356 -------------------ATAAAAACACAATAAATATTCTGGAAAACTTTTAAAAAGGTAGTTTATAAAACTATTTTCTCACAAAGAATTTATCAATATATTAGAAATATTATGAATGATAAATTTTGTTCAATTGGCAGTTTTAGATAATGGAAAATTATCTAAAAATGTGTATGTTACTGTAATCTGC---AATAACTCAATCTTTTACAGTGGATAATTATTAAATATATATTAGTGGAATTTACTAAAGATAATTTTATAATAAAGAAGGGTAAATATAAAATGTATAATGGTTTTAACATATTTAAATGGTTGCTTACCTAAATTCTCACTCACACAAGTACCTCCATTAAGGCAGCGATTTGGGCGACATGCATCAGCAGTTTGCTCACAAACCAATCCTTTAAACCCTGGTCTGCACAAACAAAAAAATCCACCATTTGGTGCTTCCTGACAAGTTCCTCCATTCTTGCAAAGGGTACTAGTGCAAGATTCTTTGCGAGGGATATCACATCTTTCTCCTTGATATTGTGGTGGACAAACACAACGGAAAGAAATACCATCTTCATGGCAGGAGCTACCAGTAAAACATGGATTTGGCAAGCATGGATCTTGTTGATTTTGGCACATTGATCCAGAAAATCCTGGAGGACATTGGCAAGAAAATTGGCGGGCTACATGCGGGGATGTGAATATCAGTGAAGAGGAATCAACAATAGACAAATAATCTTTCATTTCTAGAAAACTTCTGCATGATCCTTTATTTTGGCAAGGAGATATTTC------------------------------------------------------------------------------------------------------------
Nstupkai_LittleRiver_N293 TTTGATGTTTATTCAGCTAATAAAAACACAATAAATATTCTGGAAAACTTTTAAAAAGGTAGTTTATAAAACTATTTTCTCACAAAGAATTTATCAATATATTAGAAATGTCATGAATGATAAATTTTGTTCAATTGGCAGTTTTAGATAATGGAAAATTATCTAAAAATGTGTATGTTACTGTAATCTGC---AATAACTCAATCTTTTACAGTGGATAATTATTAAATATATATTAGTGGAATTTACTAAAGATAATTTTATAATAAAGAAGGGTAAATATAAAATGTATAATGGTTTTAACATATTTAAATGGTTGCTTACCTAAATTCTCACTCACACAAGTACCTCCATTAAGGCAGCGATTTGGGCGACATGCATCAGCAGTTTGCTCACAAACCAATCCTTTAAACCCTGGTCTGCACAAACAAAAAAATCCACCATTTGGTGCTTCCTGACAAGTTCCTCCATTCTTGCAAAGGGTACTAGTGCAAGATTCTTTGCGAGGGATATCACATCTTTCTCCTTGATATTGTGGTGGACAAACACAACGGAAAGAAATACCATCTTCATGGCAGGAGCTACCAGTAAAACATGGATTTGGCAAGCATGGATCTTGTTGATTTTGGCACATTGATCCAGAAAATCCTGGAGGACATTGGCAAGAAAATTGGCGGGCTACATGCGGGGATGTGAATATCAGTGAAGAGGAATCAACAATAGACAAATAATCTTTCATTTCTAGAAAACTTCTGCATGATCCTTTATTTTGGCAAGGAGATATTTCACAAGGGTTGTAACCAATAACAATATCTTTTTCTTGGATTACATCCTTAATCAAAGATAGCTTGTCATTCAATAAAGAAAGCATCTCCTGTG----------------
Nstygius_ObeLee_N0656 TCTGAATTTTATCTGGC-------------ATCAAGGTCCCG--------CCAGATAAGTGGGTTGT----------------------------ACTGTATTAAAAATAACATGAATGATAAACTCTGCTCAATTAGCAGTTTTACATAATGGAAAATTATCTAAAAATGTGTCTGTTACTGTAATTTGCAATAAGAACTCAATCTTTTACAATGGATAATTATTAAATATGTATTAGTGGAATTTACTAAAGATAATTTTATAATAAAGAAGGATAAATGTAAAATGTTTAATGATTTTAACATATTTAAATGGTTACTTACCTAAATTCTCACTCATACAAGTACCTCCATTAAGACAGCGATTTGGGCGACATGCATCAGCAGTTTGCTCACAAACCAATCCTTTAAACCCTGGTCTGCACAAACAAAAAAATCCACCATTTGGTGCTTCTTGACAAGTTCCTCCATTCTTGCAAAGGGTACTAGTACAAGATTCTTTACGAGGGATATCACATCTTTCTCCTTGATATTGTGGTGGACAAACACAACGGAAAGAAATACCATCTTCATGGCAGGAGCTACCAGTAAAACATGGATTTGGCAAGCATGGATCTTGTTGATTTTGGCACATTAATCCAGAAAATCCTGGAGGACATTGGCAAGAAAATTGGCGGGCTACATACGGGGATGTGAATATCAGTGAAGAGGAATCAACAATAGACAAATAATCTTTCATTTCTAGAAAACTGCTGCATGATCCTTTATTTTGGCAAGGAGATATTTCACAAGGGTTGTAACCAATAACAATATCTTTTTCTTGGATTACATCCTTAATCAAATATAACTTGTCATTCAATAAAGAAAGCATCTCCTGTGGTGTCACGTATGAATT
Nstygius_RavenB_N1022 TCTGAATTTTATCCGGC-------------ATCAAGGTCCCG--------CCAGATAAGTGGGTTGT----------------------------ACTGTATTAAAAATAGCATGAATGATAAACTCTGCTCAATTAGTAGTTTTACATAATGGAAAATTATCTAAAAATGTGTCTGTTACTGTAATTTGCAATAAGAACTCAATCTTTTACAATGGATAATTATTAAATATGTATTAGTGGAATTTACTAAAGATAATTTTATAATAAAGAAGGATAAATGTAAAATGTTTAATGATTTTAACATATTTAAATGGTTACTTACCTAAATTCTCACTCATACAAGTACCTCCATTAAGACAGCGATTTGGGCGACATGCATCAGCAGTTTGCTCACAAACCAATCCTTTAAACCCTGGTCTGCACAAACAAAAAAATCCACCATTTGGTGCTTCTTGACAAGTTCCTCCATTCTTGCAAAGGGTACTAGTACAAGATTCTTTACGAGGGATATCACATCTTTCTCCTTGATATTGTGGTGGACAAACACAACGGAAAGAAATACCATCTTCATGGCAGGAGCTACCAGTAAAACATGGATTTGGCAAGCATGGATCTTGTTGATTTTGGCACATTAATCCAGAAAATCCTGGAGGACATTGGCAAGAAAATTGGCGGGCTACATACGGGGATGTGAATATCAGTGAAGAGGAATCAACAATAGACAAATAATCTTTCATTTCTAGAAAACTGCTGCATGATCCTTTATTTTGGCAAGGAGATATTTCACAAGGGTTGTAACCAATAACAATATCTTTTTCTTGGATTACATCCTTAATCAAATATAACTTGTCATTCAATAAAGAAAGCATCTCCTGTGGTGTCACGTATGAATT
Ntempletoni_BaldMtns_N950 TTTGATGTTTATTCAGCTAATAAAAACACCATAAATATTCTGGAAAACTTTTAAAAAGGTAGTTTATAAAACTATTTTTTCACAAAGAATTTATCAATATATTAGAAATATCATGAATAATAAACTCTGTTCAATTGGCAGTTTTACATAATGGAAAATTATCTAAAAATGTGTGTGTTACTGTAATCTGCAATAACAACACAATCTTTTACAGTGGATAAATATTAAATATATATTAGTGGAATTTACTAAAGATAATTTTATAATAAAGAAGGATAAATATAAAATGTTTAATGGTTTTAACATATTTAAATGGTTGCTTACCTAAATTCTCACTCACACAAGTGCCTCCATTAAGGCAGCGATTTGGGCGACATGCATCAGCAGTTTGCTCACAAACCAATCCTTTAAACCCTGGCCTGCACAAACAAAAAAATCCACCATTTGGTGCTTCTTGACAAGTTCCTCCATTCTTGCAAAGGGTACTAGTGCAAGATTCTTTACGAGGGATATCACATCTTTCTCCTTGATATTGTGGTGGACACACACAACGGAAAGAAATACCATCTTCATGACAGGAGCTACCAGTAAAACATGGATTTGGCAAGCATGGATCTTGTTGATTTTGGCACATTGATCCAGAAAATCCTGGAGGACATTGACAAGAAAATTGGCGGGCTACATACGGGGATGTGAATATCAGTGAAGAGGAATCAACAATAGACAAATAATCTTTCATTTCTAGAAAACTTCTGCATGATCCCTTATTTTGGCAAGGAGATATCTCACAAGGGTTGTAACCAATAACAATATCTTTTTCTTGGATTACATCCTTAATCAAAGATAGCTTGTCATTCAATAAAGAAAGCATTTCCTGTGGTGTCACATATGAATT
Ntempletoni_ClarksCreek_N945 TTTGATGTTTATTCAGCTAATAAAAACACCATAAATATTCTGGAAAACTTTTAAAAAGGTAGTTTATAAAGCTATTTTTTCGCAAAGAATTTATCAATATATTAGAAATATCATGAATAATAAACTCTGTTCAATTGGCAGTTTTACATAATGGAAAATTATCTAAAAATGTGTGTGTTACTGTAATCTGCAATAACAACACAATCTTTTACAGTGGATAATTATTAAATATATATTAGTGGAATTTACTAAAGATAATTTTATAATAAAGAAGGATAAATATAAAATGTTTAATGGTTTTAACATATTTAAATGCTTGCTTACCTAAATTCTCACTCACACAAGTGCCTCCATTAAGGCAGCGATTTGGGCGACATGCATCAGCAGTTTGCTCACAAACCAATCCTTTAAACCCTGGCCTGCACAAACAAAAAAATCCACCATTTGGTGCTTCTTGACAAGTTCCTCCATTCTTGCAAAGGGTACTAGTGCAAGATTCTTTACGAGGGATATCACATCTTTCTCCTTGATATTGTGGTGGACACACACAACGGAAAGAAATACCATCTTCATGGCAGGAGCTACCAGTAAAACATGGATTTGGCAAGCATGGATCTTGTTGATTTTGGCACATTGATCCAGAAAATCCTGGAGGACATTGACAAGAAAATTGGCGGGCTACATACGGGGATGTGAATATCAGTGAAGAGGAATCAACAATAGACAAATAATCTTTCATTTCTAGAAAACTTCTGCATGATCCCTTATTTTGGCAAGGAGATATTTCACAAGGGTTGTAACCAATAACAATATCTTTTTCTTGGATTACATCCTTAATCAAAGATAGCTTGTCATTCAATAAAGAAAGCATTTCCTGTGGTGTCACGTATGAATT
Ntempletoni_ScronceCreekRd_N1223 TTTGATGTTTATTCAGCTAATAAAAACACCATAAATATTCTGGAAAACTTTTAAAAAGGTAGTTTATAAAACTATTTTTTCACAAAGAATTTATTAATATATTAGAAATATCATGAATAATAAACTCTGTTCAATTGGCAGTTTTACATAATGGAAAATTATCTAAAAATGTGTGTGTTACTGTAATCTGCAATAACAACACAATCTTTTACAGTGGATAATTATTAAATATATATTAGTGGAATTTACTAAAGATAATTTTATAATAAAGAAGGATAAATATAAAATGTTTAATGGTTTTAACATATTTAAATGGTTGCTTACCTAAATTCTCACTCACACAAGTGCCTCCATTAAGGCAGCGATTTGGGCGACATGCATCAGCAGTTTGCTCACAAACCAATCCTTTAAACCCTGGCCTGCACAAACAAAAAAATCCACCATTTGGTGCTTCTTGACAAGTTCCTCCATTCTTGCAAAGGGTACTAGTGCAAGATTCTTTACGAGGGATATCACATCTTTCTCCTTGATATTGTGGTGGACACACACAACGGAAAGAAATACCATCTTCATGGCAGGAGCTACCAGTAAAACATGGATTTGGCAAACATGGATCTTGTTGATTTTGGCACATTGATCCAGAAAATCCTGGAGGACATTGACAAGAAAATTGGCGGGCTACATACGGGGATGTGAATATCAGTGAAGAGGAATCAACAATAGACAAATAATCTTTCATTTCTAGAAAACTTCTGCATGATCCCTTATTTTGGCAAGGAGATATTTCACAAGGGTTGTAACCAATAACAATATCTTTTTCTTGGATTACATCCTTAATCAAAGATAGCTTGTCATTCAATAAAGAAAGCATTTCCTGTGGTGTCACGTATGAA--
Ntennessensis_IndianCave_N052 -------------------ATAAAAACACCATAAATATTCTGGAAAACTTTTAAAAAGGTAGTTTATAAAACTATTTTCTCACAAAGAATTTATCAATATATTAGAAATATCATGAATGATAAACTCTGTTCAATTGGCAGTTTTACATAATGGAAAATTATCTAAAAATGTGTGTGTTACTGTAATCTGCAATAACAACTCAATCTTTTACAGTGGATAATTATTAAATATATATTATTGGAATTTACTAAAGATAATTTTATGATAAAAAAGGATAAATATAAAATGTTTAATGGTTTTAACATATTTAAATGGTTGCTTACCTAAATTCTCACTCACACAAGTACCTCCATTAAGGCAGCGATTTGGGCGACATGCATCAGCAGTTTGCTCACAAACCAATCCTTTAAACCCTGGTCTGCACAAACAAAAAAATCCACCATTTGGTGCTTCTTGACAAGTTCCTCCATTCTTGCAAAGGGTACTAGTGCAAGATTCTTTACGGGGGATATCACATCTTTCTCCTTGATATTGTGGTGGACACACACAACGGAAAGAAATACCATCTTCATGGCAGGAGCTACCAGTAAAACATGGATTTGGCAAGCATGGATCTTGTTGATTTTGGCACATTGATCCAGAAAATCCTGGAGGACATTGGCAAGAAAATTGGCGAGCTACATACGGGGATGTGAATATCAGTGAAGAGGAATCAACAATAGACAAATAATCTTTCATTTCTAGAAAACTTCTGCATGATCCTTTATTTTGGCAAGGAGATATTTCGCAAGGGTTGTAACCAAT------------------------------------------------------------------------------------------
Ntennessensis_LittleStony_N645 ---------------------------------------------------------------------------------------------------TATTAGAAATATCATGAATGATAAACTCTGTTCAATTGGCAGTTTTACATAATGGAAAATTATCTAAAAATGTGTGTGTTACTGTAATCTGCAATAACAACTCAATCTTTTACAGTGGATAATTATTAAATATATATTATTAGAATTTACTAAAGATAATTTTATGATAAAAAAGGATAAATATAAAATGTTTAATGGTTTTAACATATTTAAATGGTTGCTTACCTAAATTCTCACTCACACAAGTACCTCCATTAAGGCAGCGATTTGGGCGACATGCATCAGCAGTTTGCTCACAAACCAATCCTTTAAACCCTGGTCTGCATAAACAAAAAAATCCACCATTTGGTGCTTCTTGACAAGTTCCTCCATTCTTGCAAAGGGTACTAGTGCAAGATTCTTTACGAGGGATATCACATCTTTCTCCTTGATATTGTGGTGGACACACACAACGGAAAGAAATACCATCTTCATGGCAGGAGCTACCAGTAAAACATGGATTTGGCAAGCATGGATCTTGTTGATTTTGGCACATTGATCCAGAAAATCCTGGAGGACATTGGCAAGAAAATTGGCGAGCTACATACGGGGATGTGAATATCAGTGAAGAGGAATCAACAATAGACAAATAATCTTTCATTTCTAGAAAACTTCTGCATGATCCTTTATTTTGGCAAGGAGATATTTCGCAAGGGTTGTAACCAATAACAATATCTTTTTCTTGGATTACATCCTTAATCAAAGATAGCTTGTCATTCAATAAAGAAA----------------------------
Ntennessensis_Watauga_N1046 TTTGATGTTTATTCAGCTAATAAAAACACCATAAATATTCTGGAAAACTTTTAAAAAGGTAGTTTATAAAACTATTTTCTCACAGAGAATTTATCAATATATTAGAAATATCATGAATGATAAACTCTGTTCAATTGGCAGTTTTACATAATGGAAAATTATCTAAAAATGTGTGTGTTACTGTAATCTGCAATAACAACTCAATCTTTTACAGTGGATAATTATTAAATATATATGATTGGAATTTACTAAAGATAATTTTATGATAAAAAAGGATAAATATAAAATGTTTAATGGTTTTAACATATTTAAATGGTTGCTTACCTAAATTCTCACTCACACAAGTACCTCCATTAAGGCAGCGATTTGGGCGACATGCATCAGCAGTTTGCTCACAAACCAATCCTTTAAACCCTGGTCTGCACAAACAAAAAAATCCACCATTTGGTGCTTCTTGACAAGTTCCTCCATTCTTGCAAAGGGTACTAGTGCAAGATTCTTTACGAGGGATATCACATCTTTCTCCTTGATATTGTGGTGGACACACACAACGGAAAGAAATACCATCTTCATGGCAGGAGCTACCAGTAAAACATGGATTTGGCAAGCATGGATCTTGTTGATTTTGGCACATTGATCCAGAAAATCCTGGAGGACATTGGCAAGAAAATTGGCGAGCTACATACGGGGATGTGAATATCAGTGAAGAGGAATCAACAATAGACAAATAATCTTTCATTTCTAGAAAACTTCTGCATGATCCTTTATTTTGGCAAGGAGATATTTCGCAAGGGTTGTAACCAATAACAATATCTTTTTCTTGGATTACATCCTTAATCAAAGATAGCTTGTCATTCAATAAAGAAAGTATCTCCTGTGGTGTCACATATGAATT
