# Supplementary material for: ﻿New species in old mountains: integrative taxonomy reveals ten new species and extensive short-range endemism in Nesticus spiders (Araneae, Nesticidae) from the southern Appalachian Mountains
Source: Zookeys. 2023 Feb 3;1145:1–130. doi: 10.3897/zookeys.1145.96724 (PMC10208238; doi:10.3897/zookeys.1145.96724)
Supplement: Supplementary material 4 — Input alignments, analysis log files, and output tree files [file zookeys-1145-001_article-96724__-s004.zip › uce-2002057 (modified).phy]

 92 1302
Narcheri_MillShoalCreek_N727 ----------------------------------------------------------------------------------------------------------------------------------------------------------------------------------------------------------------------------------------------------------------------------------------------------------------------------------------------------------------------------------------------------------------------------------------GCTTGATCAGTTGCTTTCACCGTGAGTGTATACGAAACTGCTGGCCGTTCTATAGCACGAGATGTAAATAAGTCACCCGACAGTCTGTCCAGGGTGAACAAGGCTGAATCACCACCTTCTAATTCATAAGTTACTTTGCCGTTGTTATTAGCATCTGGATCACTTGCAGATAAGGTCATAATTTTATAACCTTTCTCCATACCTCCAGGCAAGACACCGGCATCCATGGAAACGAATGTCGGCGCATTGTCATTGACATCTTCTACAATTATTGTTACTGATTTCTGGACTGAGAGTCGCTTGGAGGGATCTTTCGCTTGATCAGTAGCAACAACGGTCAATCGAAAAGTGTCACTGTATTCTCGATCAATAACTTGTGTTGTGTACAATACACCAGTCTCGGGTTGCATAGCAAAGTGTTTTCCC--------------------------------------------------------------------------------------------------------------------------------------------------------------------------------------------------------------------------------------------------------------------------------------------------------------------------------------------------------------------------------------------------------------------------------------------------------------------
Nbarri_Bishop_N1072 ----------GTCAAAGTTTACATAAATTAAAATAAATTTAAAAAGCTTACCTTGGCTTTTGAAGTTTTAGGGCTTTGTGCAACTGTGTCTACAGCATAAACATCAAGATGGAACATCGTTGCACCACCTTCCCGGTCCAAAATGGATGCAGTTGAAATGACTCCACTAAACCGATTGATAGCAAATACTCGACTTTGGGATGCACCAGCAACATTTGTCACAGCCGTTAAAAAGTATTCCACCTGTCTTTCGGTTTGTCCATAGGTATATTGTGCACGCACGTTTAGTACACTAGTTCCCACAGGTTTGTTTTCTAGCACGGAACCAGTGTACTCAGTTGATTCAAACACTGGTCCATCGCTGTTTCGTAGAGTACCAATAATAGTCACTTTGTTTCTGGATGATTTACGAACTGATACCACAGCTTGATCAGTTGCTTTTACCGTGAGTGTATACGAAACTGCTGGTCGTTCTATAGCACGAGATGTAAATAAGTCACCCGACAGTCTGTCCAGGGTGTACAAGGCTGAATCACCACCTTCTAATTCATAAGTTACTTTGCCGTTGTTATTAGCATCTGGATCACTTGCGGATAAGGTCATAATTTTATAACCTTTCTCCATACCTCCAGGCAAGACACCGGCATCCATGGAAACGAATGTCGGTGCGTTGTCATTGACATCTTCTACAATTATTGTCACTGATTTCTGGGCTGAGAGTCGTTTGGAGGGATCTTTCGCTTGATCAGTAGCAACAACAGTCAATCGAAAAGTGTCACTGTATTCTCGATCAATAACTTGTGTTGTGTACAATACACCAGTCTCGGGTTGCATAGCAAAGTGTTTTCCAGGAGGATCTTGATGTGATATATTAAAAAGAATTTTACCGTTCACTCCTGAATCACGGTCCTGGGCTGTTAATGTCACAACAGGAGTATTAGGAGGTATGCTTTCTTCTATTTGGCGAACTACTGCTGTACTAGAAAAACGAGGGGCATTGTCATTGACATCAAGAACTTTAACTACAACTTGAATAGTTGTAGCCAATCGGGGAGTGCCACCATCACTTGCAGAAACATTCAAGACATAGTTATTTTTGTCTTCGTAATCTAAGGGTCTAGCAAGATATAATGAACCTGAAGGTC-------------------------------------------------------------------------------------------------------------------------------------------------------------
Nbarri_LostCoveCave_N0065 -------------------------------------------------------------------------------------------------TAAACATCAAGATGGAACATCGTTGCACCACCTTCCCGGTCCAAAATGGATGCAGTTGAAATGACTCCACTAAACCGATTGATAGCAAATACTCGACTTTGGGATGCACCAGCAACATTTGTCACAGCCGTTAAAAAGTATTCCACCTGTCTTTCGGTTTGTCCATAGGTATATTGTGCACGCACGTTTAGTACACTAGTTCCCACAGGTTTGTTTTCTAGCACGGAACCAGTGTACTCAGTTGATTCAAACACTGGTCCATCGCTGTTTCGTAGAGTACCAATAATAGTCACTTTGTTTCTGGATGATTTACGAACTGATACCACAGCTTGATCAGTTGCTTTTACCGTGAGTGTATACGAAACTGCTGGTCGTTCTATAGCACGAGATGTAAATAAGTCACCCGACAGTCTGTCCAGGGTGAACAAGGCTGAATCACCACCTTCTAATTCATAAGTTACTTTGCCGTTGTTATTAGCATCTGGATCACTTGCGGATAAGGTCATAATTTTATAACCTTTCTCCATACCTCCAGGCAAGACACCGGCATCCATGGAAACGAATGTCGGTGCGTTGTCATTGACATCTTCTACAATTATTGTCACTGATTTCTGGGCTGAGAGTCGTTTGGAGGGATCTTTCGCTTGATCAGTAGCAACAACAGTCAATCGAAAAGTGTCACTGTATTCTCGATCAATAACTTGTGTTGTGTACAATACACCAGTCTCGGGTTGCATAGCAAAGTGTTTTCCAGGAGGATCTTGATGTGATATATTAAAAAGAATTTTACCATTCACTCCTGAATCACGGTCCTGGGCTGTTAATGTCACAACAGGAGTATTAGGAGGTATGCTTTCTTCTATTTGGCGAACTACTGCTGTACTAGAAAAACGAGGGGCATTGTCATTGACATCAAGAACTTTAACTACAACTTGAATAGTTGTAGCCAATCGGGGAGTGCCACCATCACTTGCAGAAACATTCAAGACATAGTTATTTTT------------------------------------------------------------------------------------------------------------------------------------------------------------------------------------------------------------
Nbarri_eyed_ClayCave_G2082 AGAAACCAAAGTAAAAGTTTACATAAATTAAAATCAATTTAAAAAGCTTACCTTGGCTTTTGAAGTTTTAGGGCTTTGTGCAACTGTGTCTACAGCATAAACATCAAGATGGAACATCGTTGCACCACCTTCCCGGTCCAAAACGGATGCAGTTGAAATGACTCCACTAAACCGATTGATAGCAAATACTCGACTTTGGGATGCACCAGCAACATTTGTCACAGCCGTTAAAAAGTATTCCACCTGTCTTTCGGTTTGTCCATATGTATATTGTGCACGCACGTTTAGTACACTAGTTCCCACAGGTTTGTTTTCTAGCACGGAACCAGTGTACTCAGCTGATTCAAACACTGGTCCATCGCTGTTTCGTAGAGTACCAATAATAGTCACTTTGTTTCTGGATGATTTACGAACTGATACCACAGCTTGATCAGTTGCTTTCACCGTGAGTGTATACGAAACTGCTGGTCGTTCTATAGCACGAGATGTAAATAAGTCACCCGACAGTCTGTCCAGGATGAACAAAGCTGAATCACCACCTTCTAATTCATAAGTTACTTTGCCGTTGTTATTAGCATCTGGATCACTTGCGGATAAGGTCATAATTTTATAACCTTTCTCCATACCTCCAGGCAAGACACCGGCATCCATGGAAACGAATGTCGGCGCATTGTCATTGACATCTTCTACAATTATTGTCACTGATTTCTGGACTGAGAGTCGTTTGGAGGGATCTTTCGCTTGATCAGTAGCAACAACGGTCAATCGAAAAGTGTCACTGTATTCTCGATCAATAACTTGTGTTGTGTACAATACACCAGTCTCGGGTTGCATAGCAAAGTGTTTTCCAGGAGGATCTTGATGTGATATATTAAAAAGAATTTTACCATTCACTCCTGAATCACGGTCCTGGGCTGTTAATGTCACAACAGGAGTATTAGGAGGTATGCTTTCTTCTATTTGACGAACTACTGCTGTACTAGAAAAACGAGGGGCATTGTCATTGACATCAAGAACTTTAACTACAACTTGAATTGTTGTAGCTAATCGGGGAGTGCCACCATCACTTGCAGAAACATTCAAGACATAGTTATTTTTGTCTTCGTAATCTAAGGGTCTAGCAAGATACAATGAACCCGAAGGTCCATCGATGCGGAATGTTTCTTTAAAATTTCCCGATGCTACTAGAAACGTTATCTCAGCATTCACACCCAAATCACTATCAGTTGCACAAAATACGAAAATCCTAGATCCGACAACTGCATCTTCACTTATATTGATAAGTTTGGTTGTAGCATTGTC
Nbarrowsi_Gregorys_N270 -------------------------------------------------------------------------------------------------------------------------------------------------------GTTGAAATGACTCCACTAAACCGATTGATAGCAAATACTCGACTTTGGGATGCACCAGCAACATTTGTCACAGCCGTTAAAAAGTATTCCACCTGTCTTTCGGTTTGTCCATAGGTATATTGTGCACGCACGTTTAGTACACTAGTTCCCACAGGTTTGTTTTCTAGCACGGAACCAGTGTACTCAGCTGATTCAAACACTGGTCCATCACTGTTTCGTAGAGTACCAATAATAGTCACTTTGTTTCTGGATGATTTACGAACTGATACCACAGCTTGATCAGTTGCTTTCACCGTGAGTGTATACGAAACTGCTGGTCGTTCTATAGCACGAGATGTAAATAAGTCACCCGACAGTCTGTCCAGGGTGAACAAGGCTGAATCACCACCTTCTAATTCATAAGTTACTTTGCCGTTGTTATTAGCATCTGGATCACTTGCGGATAAGGTCATAATTTTATAACCTTTCTCCATACCTCCAGGCAAGACACCGGCATCCATGGAAACGAATGTCGGCGCATTGTCATTGACATCTTCTACAATTATTGTCACTGATTTCTGGACTGAGAGTCGTTTGGAGGGATCTTTCGCTTGATCAGTAGCAACAACGGTCAATCGAAAAGTGTCACTGTATTCTCGATCAATAACTTGTGTTGTGTACAATACACCAGTCTCGGGTTGCATAGCAAAGTGTTTTCCAGGAGGATCTTGATGTGATATATTAAAAAGAATTTTACCATTCACTCCTGAATCGCGGTCCTGGGCTGTTAATGTCACAACAGGAGTATTAGGAGGTATGCTTTCTTCTATTTGGCGAACTACTGCTGTACTAGAAAAACGAGGGGCATTGTCATTGACATCAAGAACTTTAACTACAACTTGAATTGTTGTAGCTAATCGGGGAGTGCCACCATCACTTGCAGAAACATTCAGGACATAGTTATTTTTGTCTTCGTAATCTAAGGGTCTAGCAAGATACAATGAACCTGAAGGTCCATCGATGCGGAATGTTTCTTTAAAATTTCCCGATGCTACGAGAAACGTTATTTCTGCATTCACACCCAAATCACTATCAGTTGCACAAAATACAAAAATCCTAGATCCCACAACTGCATCTTCACTTATATTAATAAGTTTGGTTGT---------
Nbarrowsi_Tuckaleechee_N360 ----------------------------------------------------------------------------------------TCTACAGCATAAACATCAAGATGGAACATCGTCGCACCACCTTCCCGGTCCAAAACGGATGCAGTTGAAATGACTCCACTAAACCGATTGATAGCAAATACTCGACTTTGGGATGCACCAGCAACATTTGTCACAGCCGTTAAAAAGTATTCCACCTGTCTTTCGGTTTGTCCATAGGTATATTGTGCACGCACGTTTAGTACACTAGTTCCCACAGGTTTGTTTTCTAGCACGGAACCAGTGTACTCAGCTGATTCAAACACTGGTCCATCACTGTTTCGTAGAGTACCAATAATAGTCACTTTGTTTCTGGATGATTTACGAACTGATACCACAGCTTGATCAGTTGCTTTCACCGTGAGTGTATACGAAACTGCTGGTCGTTCTATAGCACGAGATGTAAATAAGTCACCCGACAGTCTGTCCAGGGTGAACAAGGCTGAATCACCACCTTCTAATTCATAAGTTACTTTGCCGTTGTTATTAGCATCTGGATCACTTGCGGATAAGGTCATAATTTTATAACCTTTCTCCATACCTCCAGGCAAGACACCGGCATCCATGGAAACGAATGTCGGCGCATTGTCATTGACATCTTCTACAATTATTGTCACTGATTTCTGGACTGAGAGTCGTTTGGAGGGATCTTTCGCTTGATCAGTAGCAACAACGGTCAATCGAAAAGTGTCACTGTATTCTCGATCAATAACTTGTGTTGTGTACAATACACCAGTCTCGGGTTGCATAGCAAAGTGTTTTCCAGGAGGATCTTGATGTGATATATTAAAAAGAATTTTACCATTCACTCCTGAATCGCGGTCCTGGGCTGTTAATGTCACAACAGGAGTATTAGGAGGTATGCTTTCTTCTATTTGGCGAACTACTGCTGTACTAGAAAAACGAGGGGCATTGTCATTGACATCAAGAACTTTAACTACAACTTGAATTGTTGTAGCTAATCGGGGAGTGCCACCATCACTTGCAGAAACATTCAGGACATAGTTATTTTTGTCTTCGTAATCTAAGGGTCTAGCAAGATACAATGAACCTGAAGGTCCATCGATGCGGAATGTTTCTTTAAAATTTCCCGATGCTACGAGAAACGTTATTTCTGCATTCACACCCAAATCACTATCAGTTGCACAAAATACAAAAATCCTAGATCCCACAATTGCATCTTCACTTATATTAATAAGTTTGGTTGTGGCATTGTC
Nbishopi_DryFalls_N150 -----------------------------------------------------------------------------------------------------------------------------CACCTTCCCGGTCCAAAACGGATGCAGTTGAAATGACTCCACTAAATCGATTGATAGCAAATACTCGACTTTGGGATGCACCAGCAACATTTGTCACAGCCGTTAAAAAGTATTCCACCTGTCTTTCGGTTTGTCCATAGGTATATTGTGCACGCACGTTTAGTACACTAGTTCCCACAGGTTTGTTTTCTAGCACGGAACCAGTGTACTCAGCTGATTCAAACACGGGTCCATCACTGTTTCGTAGAGTACCAATAATAGTCACTTTGTTTCTGGATGATTTACGAACTGATACCACAGCTTGATCAGTTGCTTTCACCGTGAGTGTATACGAAACTGCTGGTCGTTCTATAGCACGAGATGTAAATAAGTCACCCGACAGTCTGTCCAGGGTGAACAAGGCTGAATCACCACCTTCTAATTCATAAGTTACTTTGCCGTTGTTATTAGCATCTGGATCACTTGCGGATAAGGTCATAATTTTATAACCTTTCTCCATACCTCCAGGTAAGACACCGGCATCCATGGAAACGAATGTCGGCGCATTGTCATTGACATCTTCTACAATTATTGTCACTGATTTCTGGACTGAGAGTCGTTTAGAGGGATCTTTCGCTTGATCAGTAGCAACAACGGTCAATCGAAAAGTGTCACTGTATTCTCGATCAATAACTTGTGTTGTGTACAATACACCAGTTTCGGGTTGCATAGCAAAGTGTTTTCCAGGAGGATCTTGATGTGATATATTAAAAAGAATTTTACCATTCACTCCTGAATCGCGATCTTGAGCTGTTAATGTCACAACAGGAGTATTAGGAGGTATGCTTTCTTCTATTTGGCGAACTACTGCTGTACTAGAAAAACGAGGGGCATTGTCATTGACATCAAGAACTTTAACTACAACTTGAATTGTTGTAGCTAATCGGGGAGTGCCACCATCACTTGCAGAAACATTCAGGACATAGTTATTTTTGTCTTCGTAATCTAAGGGTCTAGCAAGATACAATGAACCTGAAGGTCCATCGATGCGGAATGTTTCTTTAAAA-----------------------------------------------------------------------------------------------------------------------------------
Nbishopi_PoleCr_Chattooga_N885 AGAAACCAAAGTAAAAGTTTACATAAATTAAAATAAATTTAAAAAGCTTACCTTGGCTTTTGAAGTTTTAGGGCTTTGTGCAACAGTGTCTACAGCATAAACATCAAGATGGAACATCGTCGCACCACCTTCCCGGTCCAAAACGGATGCAGTTGAAATGACTCCACTAAACCGATTGATAGCAAATACTCGACTTTGGGATGCACCAGCAACATTTGTCACAGCCGTTAAAAAGTATTCCACCTGTCTTTCGGTTTGTCCATAGGTATATTGTGCACGCACGTTTAGTACACTAGTTCCCACAGGTTTGTTTTCTAGCACGGAACCAGTGTACTCAGCTGATTCAAACACGGGTCCATCACTGTTTCGTAGAGTACCAATAATAGTCACTTTGTTTCTGGATGATTTACGAACTGATACCACAGCTTGATCAGTTGCTTTCACCGTGAGTGTATACGAAACTGCTGGTCGTTCTATAGCACGAGATGTAAATAAGTCACCCGACAGTCTGTCCAGGGTGAACAAGGCTGAATCACCACCTTCTAATTCATAAGTTACTTTGCCGTTGTTATTAGCATCTGGATCACTTGCGGATAAGGTCATAATTTTATAACCTTTCTCCATACCTCCAGGCAAGACACCGGCATCCATGGAAACGAATGTCGGCGCATTGTCATTGACATCTTCTACAATTATTGTCACTGATTTCTGGACTGAGAGTCGTTTAGAGGGATCTTTCGCTTGATCAGTAGCAACAACGGTCAATCGAAAAGTGTCACTGTATTCTCGATCAATAACTTGTGTTGTGTACAATACACCAGTTTCGGGTTGCATAGCAAAGTGTTTTCCAGGAGGATCTTGATGTGATATATTAAAAAGAATTTTACCATTCACTCCTGAATCGCGATCTTGGGCTGTTAATGTCACAACAGGAGTATTAGGAGGTATGCTTTCTTCTATTTGGCGAACTACTGCTGTACTAGAAAAACGAGGGGCATTGTCATTGACATCAAGAACTTTAACTACAACTTGAATTGTTGTAGCTAATCGGGGAGTGCCACCATCACTTGCAGAAACATTCAGGACATAGTTATTTTTGTCTTCGTAATCTAAGGGTCTAGCAAGATACAATGAACCTGAAGGTCCATCGATGCGGAATGTTTCTTTAAAATTTCCCGATGCTACGAGAAACGTTATTTCTGCATTCACACCCAAATCACTATCAGTTGCACAAAATGCGAAAATCCTAGATCCCACAACTGCATCTTCACTTATATTGATAAGTTTGGTTGTGGCA-----
Nbishopi_StandingIndian_N131 AGAAACCAAAGTAAAAGTTTACATAAATTAAAATAAATTTAAAAAGCTTACCTTGGCTTTTGAAGTTTTAGGGCTTTGTGCAACAGTATCTACAGCATAAACATCAAGATGGAACATCGTCGCACCACCTTCCCGGTCCAAAACGGATGCAGTTGAAATGACTCCACTAAACCGATTGATAGCAAATACTCGACTTTGGGATGCACCAGCAACATTTGTCACAGCCGTTAAAAAGTATTCCACCTGTCTTTCGGTTTGTCCATAGGTATATTGTGCACGCACGTTTAGTACACTAGTTCCCACAGGTTTGTTTTCTAGCACGGAACCAGTGTACTCAGCTGATTCAAACACGGGTCCATCACTGTTTCGTAGAGTACCAATAATAGTCACTTTGTTTCTGGATGATTTACGAACTGATACCACAGCTTGATCAGTTGCTTTCACCGTGAGTGTATACGAAACTGCTGGTCGTTCTATAGCACGAGATGTAAATAAGTCACCCGACAGTCTGTCCAGGGTGAACAAGGCTGAATCACCACCTTCTAATTCATAAGTTACTTTGCCGTTGTTATTAGCATCTGGATCACTTGCGGATAAGGTCATAATTTTATAACCTTTCTCCATACCTCCAGGCAAGACACCGGCATCCATGGAAACGAATGTCGGCGCATTGTCATTGACATCTTCTACAATTATTGTCACTGATTTCTGGACTGAGAGTCGTTTAGAGGGATCTTTCGCTTGATCAGTAGCAACAACGGTCAATCGAAAAGTGTCACTGTATTCTCGATCAATAACTTGTGTTGTGTACAATACACCAGTTTCGGGTTGCATAGCAAAGTGTTTTCCAGGAGGATCTTGATGTGATATATTAAAAAGAATTTTACCATTCACTCCTGAATCGCGATCTTGGGCTGTTAATGTCACAACAGGAGTATTAGGAGGTATGCTTTCTTCTATTTGGCGAACTACTGCTGTACTAGAAAAACGAGGGGCATTGTCATTGACATCAAGAACTTTAACTACAACTTGAATTGTTGTAGCTAATCGGGGAGTGCCACCATCACTTGCAGAAACATTCAGGACATAGTTATTTTTGTCTTCGTAATCTAAGGGTCTAGCAAGATACAATGAACCTGAAGGTCCATCGATGCGGAATGTTTCTTTAAAATTTCCCGATGCTACGAGAAACGTTATTTCTGCATTCACACCCAAATCACTATCAGTTGCACAAAATGCGAAAATCCTAGATCCCACAACTGCATCTTCACTTATATTGATAAGTTTGGTTGTGGCATTGTC
Nbrimleyi_NewberryCr_N984 --------------------------------------------------CCTTGGCTTTTGAAGTTTTAGGGCTTTGTGCAACTGTGTCTACAGCATAAACATCAAGATGGAATATCGTTGCACCACCTTCCCGGTCCAAAACGGATGCAGTTGAAATGACTCCACTAAACCGATTGATAGCAAATACTCGACTTTGGGATGCACCAGCAACATTTGTCACAGCCGTTAAAAAGTATTCCACCTGTCTTTCGGTTTGTCCATAGGTATATTGTGCACGCACGTTTAGTACACTAGTTCCCACAGGTTTGTTTTCTAGCACGGAACCAGTGTACTCAGCTGATTCAAACACTGGTCCATCACTGTTTCGTAGAGTACCAATAATAGTCACTTTGTTTCTGGATGATTTACGAACTGATACCACAGCTTGATCAGTTGCTTTCACCGTGAGTGTATACGAAACTGCTGGTCGTTCTATAGCACGAGATGTAAATAAGTCACCCGACAGTCTGTCCAGGGTGAACAAGGCTGAATCACCACCTTCTAATTCATAAGTTACTTTGCCGTTGTTATTAGCATCTGGATCACTTGCGGATAAGGTCATAATTTTATAACCTTTCTCCATACCTCCAGGCAAGACACCGGCATCCATGGAAACGAATGTCGGTGCATTGTCATTGACATCTTCTACAATTATTGTCACTGATTTCTGGACTGAGAGTCGTTTGGAGGGATCTTTCGCTTGGTCAGTAGCAACAACGGTCAATCGAAAAGTGTCACTGTATTCTCGATCAATAACTTGTGTTGTGTACAATACACCAGTCTCAGGTTGCATAGCAAAGTGTTTTCCAGGAGGATCTTGATGTGATATGTTAAAAAGAATTTTACCATTCACTCCTGAATCACGGTCCTGGGCTGTTAATGTCACAACAGGAGTATTAGGAGGTATGCTTTCTTCTATTTGGCGAACTACTGCTGTACTAGAAAAACGAGGGGCATTGTCATTGACATCAAGAACTTTAACTACAACTTGAATTGTTGTAGCTAATCGGGGAGTGCCACCATCACTTGCAGAAACATTCAAGACATAGTTATTTTTGTCTTCGTAATCTAAGGGTCTAGCAAGATACAATGAACCTGAAGGTCCATCAATGCGGAATGTTTCTTTAAAATTTCCCGATGCTACGAGAAACGTTATTTCAGCATTCAC---------------------------------------------------------------------------------------------
Nbrimleyi_RumblingBald_N241 -----------------------------------------------------TGGCTTTTGAAGTTTTAGGGCTTTGTGCAACTGTGTCTACAGCATAAACATCAAGATGGAATATCGTTGCACCACCTTCCCGGTCCAAAACGGATGCAGTTGAAATGACTCCACTAAACCGATTGATAGCAAATACTCGACTTTGGGATGCACCAGCAACATTTGTCACAGCCGTTAAAAAGTATTCCACCTGTCTTTCGGTTTGTCCATAGGTATATTGTGCACGCACGTTTAGTACACTAGTTCCCACAGGTTTGTTTTCTAGCACGGAACCAGTGTACTCAGCTGATTCAAACACTGGTCCATCGCTGTTTCGTAGAGTACCAATAATAGTCACTTTGTTTCTGGATGATTTACGAACTGATACCACAGCTTGATCAGTTGCTTTCACCGTGAGTGTATACGAAACTGCTGGTCGTTCTATAGCACGAGATGTAAATAAGTCACCCGACAGTCTGTCCAGGGTGAACAAGGCTGAATCACCACCTTCTAATTCATAAGTTACTTTGCCGTTGTTATTAGCATCTGGATCACTTGCGGATAAGGTCATAATTTTATAACCTTTCTCCATACCTCCAGGCAAGACACCGGCATCCATGGAAACGAATGTCGGTGCATTGTCATTGACATCTTCTACAATTATTGTCACTGATTTCTGGACTGAGAGTCGTTTGGAGGGATCTTTCGCTTGGTCAGTAGCAACAACGGTCAATCGAAAAGTGTCACTGTATTCTCGATCAATAACTTGTGTTGTGTACAATACACCAGTCTCAGGTTGCATAGCAAAGTGTTTTCCAGGAGGATCTTGATGTGATATGTTAAAAAGAATTTTACCATTCACTCCTGAATCACGGTCCTGGGCTGTTAATGTCACAACAGGAGTATTAGGAGGTATGCTTTCTTCTATTTGGCGAACTACTGCTGTACTAGAAAAACGAGGGGCATTGTCATTGACATCAAGAACTTTAACTACAACTTGAATTGTTGTAGCTAATCGGGGAGTGCCACCATCACTTGCAGAAACATTCAAGACATAGTTATTTTTGTCTTCGTAATCTAAGGGTCTAGCAAGATACAATGAACCTGAAGGTCCATCAATGCGGAATGTTTCTTTAAAATTTCCCGATGCTACGAGAAACGTTATTTCAGCATTCACACCCAAATCA-----------------------------------------------------------------------------------
Ncanei_Egypt_N958 -----------------------------------------------------------------------------------------------------------GATGGAATATCGTTGCACCACCTTCCCGGTCCAAAACGGATGCAGTTGAAATGACTCCACTAAACCGATTGATAGCAAATACTCGACTTTGGGATGCACCAGCAACATTTGTCACAGCCGTTAAAAAGTATTCCACCTGTCTTTCGGTTTGTCCATAGGTATATTGTGCACGCACGTTTAGTACACTAGTTCCCACAGGTTTGTTTTCTAGCACGGAACCAGTGTACTCAGCTGATTCAAACACTGGTCCATCACTGTTTCGTAGAGTACCAATAATAGTCACTTTGTTTCTGGATGATTTACGAACTGATACCACAGCTTGATCAGTTGCTTTCACCGTGAGTGTATACGAAACTGCTGGTCGTTCTATAGCACGAGATGTAAATAAGTCACCCGACAGTCTGTCCAGGGTGAACAAGGCTGAATCACCACCTTCTAATTCATAAGTTACTTTGCCGTTGTTATTAGCATCTGGATCACTTGCGGATAAGGTCATAATTTTATAACCTTTCTCCATACCTCCAGGCAAGACACCGGCATCCATGGAAACGAATGTCGGTGCATTGTCATTGACATCTTCTACAATTATTGTCACTGATTTCTGGACTGAGAGTCGTTTGGAGGGATCTTTCGCTTGGTCAGTAGCAACAACGGTCAATCGAAAAGTGTCACTGTATTCTCGATCAATAACTTGTGTTGTGTACAATACACCAGTCTCGGGTTGCATAGCAAAGTGTTTTCCAGGAGGATCTTGATGTGATATATTAAAAAGAATTTTACCATTCACTCCTGAATCACGGTCCTGGGCTGTTAATGTCACAACAGGAGTATTAGGAGGTATGCTTTCTTCTATTTGGCGAACTACTGCTGTACTAGAAAAACGAGGGGCATTGTCATTGACATCAAGAACTTTAACTACAACTTGAATTGTTGTAGCTAATCGGGGAGTGCCACCATCACTTGCAGAGACATTCAAGACATAGTTATTTTTGTCTTCGTAATCTAAGGGTCTAGCAAGATACAATGAACCTGAAGGTCCATCAATGCGGAATGTTTCTTTAAAATTTCCCGATGCTACGAGAAACGTTATTTCAGCATTCACGCCCAAATCACTATCTGTTGCACAAAATACGAAAATC--------------------------------------------------------
Ncarolinensis_Grandfather_N218 AGAAACCAAAGTAAAAGTTTACATAAATTAAAATAAATTTAAAAAGCTTACCTTGGCTTTTGAAGTTTTAGGGCTTTGTGCAACTGTGTCTACAGCATAAACATCAAGATGGAACATCGTTGCACCACCTTCCCGGTCCAAAACGGATGCAGTTGAAATGACTCCACTAAACCGATTGATAGCAAATACTCGACTTTGGGATGCACCAGCAACATTTGTCACAGCCGTTAAAAAGTATTCCACCTGTCTTTCGGTTTGTCCATAGGTATATTGTGCACGCACGTTTAGTACACTAGTTCCCACAGGTTTGTTTTCTAGCACGGAACCAGTGTACTCAGCTGATTCAAACACTGGTCCATCGCTGTTTCGTAGAGTACCAATAATAGTCACTTTGTTTCTGGATGATTTACGAACTGATACCACAGCTTGATCAGTTGCTTTCACCGTGAGTGTATACGAAACTGCTGGTCGTTCTATAGCACGAGATGTAAATAAGTCACCCGACAGTCTGTCCAGGGTGAACAAGGCTGAATCACCACCTTCCAATTCATAAGTTACTTTGCCGTTGTTATTAGCATCTGGATCACTTGCGGATAAGGTCATAATTTTATAACCTTTCTCCATACCTCCAGGCAAGACACCGGCATCCATGGAAACGAATGTCGGCGCGTTGTCATTGACATCTTCTACAATTATTGTCACTGATTTCTGGACTGAGAGTCGTTTGGAGGGATCTTTCGCTTGATCAGTAGCAACAACGGTCAATCGAAAAGTGTCACTGTATTCTCGATCAATAACTTGTGTTGTGTACAATACACCAGTCTCGGGTTGCATAGCAAAGTGTTTTCCAGGAGGATCTTGATGTGATATATTAAAAAGAATTTTACCATTCACTCCTGAATCACGGTCCTGGGCTGTTAATGTCACAACAGGAGTATTAGGAGGTATGCTTTCTTCTATTTGACGAACTACTGCTGTACTAGAAAAACGAGGGGCATTGTCATTGACATCAAGAACTTTAACTACAACTTGAATTGTTGTAGCTAATCGGGGAGTGCCACCATCACTTGCAGAAACATTCAAGACATAGTTATTTTTGTCTTCGTAATCTAAGGGTCTAGCAAGATACAATGAACCCGAAGGTCCATCGATGCGGAATGTTTCTTTAAAATTTCCCGATGCTACTAGAAACGTTATTTCAGCATTCACACCCAAATCACTATCAGTTGCACAAAATACGAAAATCCTAGATCCGACAACTGCATCTTCACTTATATTGATAAGTTTGGTTGTCGCATTATC
Ncarolinensis_LinvilleCaverns_N227 --------------------------------------------------------------------------------------------------------------------------------------------------------------------------------------------------------------------------------------------------------------------------------------------------------------------------------------------------------------------------------------------------------------------------------------------------------------------------------------------TAGCACGAGATGTAAATAAGTCACCCGACAGTCTGTCCAGGGTGAACAAGGCTGAATCACCACCTTCCAATTCATAAGTTACTTTGCCGTTGTTATTAGCATCTGGATCACTTGCGGATAAGGTCATAATTTTATAACCTTTCTCCATACCTCCAGGCAAGACACCGGCATCCATGGAAACGAATGTCGGCGCGTTGTCATTGACATCTTCTACAATTATTGTCACTGATTTCTGGACTGAGAGTCGTTTGGAGGGATCTTTCGCTTGATCAGTAGCAACAACGGTCAATCGAAAAGTGTCACTGTATTCTCGATCAATAACTTGTGTTGTGTACAATACACCAGTCTCGGG------------------------------------------------------------------------------------------------------------------------------------------------------------------------------------------------------------------------------------------------------------------------------------------------------------------------------------------------------------------------------------------------------------------------------------------------------------------------------------------
Ncarteri_English_N031 AGAAACCAAAGTAAAAGTTTACATATATTAAAATAAATTTAAAAAGCTTACCTTGGCTTTTGAAGTTTTAGGGCTTTGTGCAACTGTGTCTACAGCATAAACATCAAGATGGAACATCGTCGCACCACCTTCCCGGTCCAAAACGGATGCAGTTGAAATGACTCCACTAAACCGATTGATAGCAAATACTCGACTTTGGGATGCACCAGCAACATTTGTCACAGCCGTTAAAAAGTATTCCACCTGTCTTTCGGTTTGTCCATAGGTATATTGTGCACGCACGTTTAGTACACTAGTTCCCACAGGTTTGTTTTCTAGCACGGAACCAGTGTACTCAGCTGATTCAAACACTGGTCCGTCACTGTTTCGTAGAGTACCAATAATAGTCACTTTGTTTCTGGATGATTTACGAACTGATACCACAGCTTGATCAGTTGCTTTCACCGTGAGTGTATACGAAACTGCTGGTCGTTCTATAGCACGAGATGTAAATAAGTCACCCGACAGTCTGTCCAGGGTGAACAAGGCTGAATCACCACCTTCTAATTCATAAGTTACTTTGCCGTTGTTATTAGCATCTGGATCACTTGCGGATAAGGTCATAATTTTATAACCTTTCTCCATACCTCCAGGCAAGACACCGGCATCCATGGAAACGAATGTCGGCGCATTGTCATTGACATCTTCTACAATTATTGTCACTGATTTTTGGACTGAGAGTCGTTTGAAGGGATCTTTCGCTTGATCAGTAGCAACAACTGTCAATCGAAAAGTGTCACTGTATTCTCGATCAATAACTTGTGTTGTGTACAATACACCAGTCTCGGGTTGCATAGCAAAGTGTTTTCCAGGAGGATCTTGATGTGATATATTAAAAAGAATTTTACCATTCACTCCTGAATCGCGGTCCTGGGCTGTTAATGTCACAACAGGAGTATTAGGAGGTATGCTTTCTTCTATTTGGCGAACTACTGCTGTACTAGAAAAACGAGGGGCATTGTCATTGACATCAAGAACTTTAACTACAACTTGAATTGTTGTAGCTAATCGGGGAGTGCCACCATCACTTGCAGAAACATTCAGGACATAGTTATTTTTGTCTTCGTAATCTAAGGGTCTAGCAAGATACAATGAACCTGAAGGCCCATCGATGCGGAATGTTTCTTTAAAATTTCCCGATGCTACGAGAAACGTTATTTCTGCATTCACACCCAAATCACTATCAGTTGCACAAAATACGAAAATCCTAGATCCCACAACTGCATCTTCACTTATATTGATAAGTTTGGTTGTGGCATTGTC
Ncarteri_LaurelCave_nearTYPE_N0296 ---------------AGTTTACATATATTAAAATAAATTTAAAAAGCTTACCTTGGCTTTTGAAGTTTTAGGGCTTTGTGCAACTGTGTCTACAGCATAAACATCAAGATGGAACATCGTCGCACCACCTTCCCGGTCCAAAACGGATGCAGTTGAAATGACTCCACTAAACCGATTGATAGCAAATACTCGACTTTGGGATGCACCAGCAACATTTGTCACAGCCGTTAAAAAGTATTCCACCTGTCTTTCGGTTTGTCCATAGGTATATTGTGCACGCACGTTTAGTACACTAGTTCCCACAGGTTTGTTTTCTAGCACGGAACCAGTGTACTCAGCTGATTCAAACACTGGTCCGTCACTGTTTCGTAGAGTACCAATAATAGTCACTTTGTTTCTGGATGATTTACGAACTGATACCACAGCTTGATCAGTTGCTTTCACCGTGAGTGTATACGAAACTGCTGGTCGTTCCATAGCACGAGATGTAAATAAGTCACCCGACAGTCTGTCCAGGGTGAACAAGGCTGAATCACCACCTTCTAATTCATAAGTTACTTTGCCGTTGTTATTAGCATCTGGATCACTTGCGGATAAGGTCATAATTTTATAACCTTTCTCCATACCTCCAGGCAAGACACCGGCATCCATGGAAACGAATGTCGGCGCATTGTCATTGACATCTTCTACAATTATTGTCACTGATTTTTGGACTGAGAGTCGTTTGGAGGGATCTTTCGCTTGATCAGTAGCAACAACTGTCAATCGAAAAGTGTCACTGTATTCTCGATCAATAACTTGTGTTGTGTACAATACACCAGTCTCGGGTTGCATAGCAAAGTGTTTTCCAGGAGGATCTTGATGTGATATATTAAAAAGAATTTTACCATTCACTCCTGAATCGCGGTCCTGGGCTGTTAATGTCACAACAGGAGTATTAGGAGGTATGCTTTCTTCTATTTGGCGAACTACTGCTGTACTAGAAAAACGAGGGGCATTGTCATTGACATCAAGAACTTTAACTACAACTTGAATTGTTGTAGCTAATCGGGGAGTGCCACCATCACTTGCAGAAACATTCAGGACATAGTTATTTTTGTCTTCGTAATCTAAGGGTCTAGCAAGATACAATGAACCTGAAGGCCCATCGATGCGGAATGTTTCTTTAAAATTTCCCGATGCTACGAGAAACGTTATTTCTGCATTCACACCCAAATCACTATCAGTTGCACAGAATACGAAAATCCTAGATCCCACAACTGCATCTTCACTTATATTGATAAGTTTGGTTGTGGCATTGTC
Ncarteri_PilotMtn_G2185 AGAAACCAAAGTAAAAGTTTACATATATTAAAAAAAAATTAAAAAGCTTACCTTGGCTTTTGAAGTTTTAGGGCTTTGTGCAACTGTGTCTACAGCATAAACATCAAGATGGAACATCGTCGCACCACCTTCCCGGTCCAAAACGGATGCAGTTGAAATGACTCCACTAAACCGATTGATAGCAAATACTCGACTTTGGGATGCACCAGCAACATTTGTCACAGCCGTTAAAAAGTATTCCACCTGTCTTTCGGTTTGTCCATAGGTATATTGTGCACGCACGTTTAGTACACTAGTTCCCACAGGTTTGTTTTCTAGCACGGAACCAGTGTACTCAGCTGATTCAAACACTGGTCCGTCACTGTTTCGTAGAGTACCAATAATAGTCACTTTGTTTCTGGATGATTTACGAACTGATACCACAGCTTGATCAGTTGCTTTCACCGTGAGTGTATACGAAACTGCTGGTCGTTCCATAGCACGAGATGTAAATAAGTCACCCGACAGTCTGTCCAGGGTGAACAAGGCTGAATCACCACCTTCTAATTCATAAGTTACTTTGCCGTTGTTATTAGCATCTGGATCACTTGCGGATAAGGTCATAATTTTATAACCTTTCTCCATACCTCCAGGCAAGACACCGGCATCCATGGAAACGAATGTCGGCGCATTGTCATTGACATCTTCTACAATTATTGTCACTGATTTTTGGACTGAGAGTCGTTTGGAGGGATCTTTCGCTTGATCAGTAGCAACAACTGTCAATCGAAAAGTGTCACTGTATTCTCGATCAATAACTTGTGTTGTGTACAATACACCAGTCTCGGGTTGCATAGCAAAGTGTTTTCCAGGAGGATCTTGATGTGATATATTAAAAAGAATTTTACCATTCACTCCTGAATCGCGGTCCTGGGCTGTTAATGTCACAACAGGAGTATTAGGAGGTATGCTTTCTTCTATTTGGCGGACTACTGCTGTACTAGAAAAACGAGGGGCATTGTCATTGACATCAAGAACCTTAACTACAACTTGAATTGTTGTAGCTAATCGGGGAGTGCCACCATCACTTGCAGAAACATTCAGGACATAGTTATTTTTGTCTTCGTAATCTAAGGGTCTAGCAAGATACAATGAACCTGAAGGCCCATCGATGCGGAATGTTTCTTTAAAATTTCCCGATGCTACGAGAAACGTTATTTCTGCATTCACACCCAAATCACTATCAGTTGCACAAAATACGAAAATCCTAGATCCCACAACTGCATCTTCACTTATATTGATAAGTTTGGTTGTGGCATTGTC
Ncarteri_Pitchfork_N363 ------------------------------------------------------------------------------------------------------------------------------------------------------------------------------------------------------------------------------------TAGAAAGTATTCCACCTGTCTTTCGGTTTGTCCATAGGTATATTGTGCACGCACGTTTAGTACACTAGTTCCCACAGGTTTGTTTTCTAGCACGGAACCAGTGTACTCAGCTGATTCAAACACTGGTCCGTCACTGTTTCGTAGAGTACCAATAATAGTCACTTTGTTTCTGGATGATTTACGAACTGATACCACAGCTTGATCAGTTGCTTTCACCGTGAGTGTATACGAAACTGCTGGTCGTTCTATAGCACGAGATGTAAATAAGTCACCCGACAGTCTGTCCAGAGTGAACAAGGCTGAATCACCACCTTCTAATTCATAAGTTACTTTGCCGTTGTTATTAGCATCTGGATCACTTGCGGATAAGGTCATAATTTTATAACCTTTCTCCATGCCTCCAGGCAAGACACCGGCATCCATGGAAACGAATGTCGGCGCATTGTCATTGACATCTTCTACAATTATTGTCACTGATTTTTGGACTGAGAGTCGTTTGGAGGGATCTTTCGCTTGATCAGTAGCAACAACTGTCAATCGAAAAGTGTCACTGTATTCTCGATCAATAACTTGTGTTGTGTACAATACACCAGTCTCGGGTTGCATAGCAAAGTGTTTTCCAGGAGGATCTTGATGTGATATATTAAAAAGAATTTTACCATTCACTCCTGAATCGCGGTCCTGGGCTGTTAATGTCACAACAGGAGTATTAGGAGGTATGCTTTCTTCTATTTGGCGAACTACTGCTGTACTAGAAAAACGAGGGGCATTGTCATTGACATCAAGAACTTTAACTACAACTTGAATTGTTGTAGCTAATCGGGGAGTGCCACCATCACTTGCAGAAACATTCAGGACATAGTTATTTTTGTCTTCGTAATCTAAGGGTCTAGCAAGATACAATGAACCTGAAGGTCCATCGATACGGAATGTTTCTTTAAAATTTCCCGATGCTACGAGAAACGTTATTTCTGCATTCACACCCAAATCACTATCAGTTGCACAAAATGCGAAAATC--------------------------------------------------------
Ncarteri_WeberCty_N1044 AGAAACCAAAGTAAAAGTTTACATATATTAAAATAAATTTAAAAAGCTTACCTTGGCTTTTGAAGTTTTAGGGCTTTGTGCAACTGTGTCTACAGCATAAACATCAAGATGGAACATCGTCGCACCACCTTCTCGGTCCAAAACGGATGCAGTTGAAATGACTCCACTAAACCGATTGATAGCAAATACTCGACTTTGGGATGCACCAGCAACATTTGTCACAGCCGTTAAAAAGTATTCCACCTGTCTTTCGGTTTGTCCATAGGTATATTGTGCACGCACGTTTAGTACACTAGTTCCCACAGGTTTGTTTTCTAGCACGGAACCAGTGTACTCAGCTGATTCAAACACTGGTCCGTCACTGTTTCGTAGAGTACCAATAATAGTCACTTTGTTTCTGGATGATTTACGAACTGATACCACAGCTTGATCAGTTGCTTTCACCGTGAGTGTATACGAAACTGCTGGTCGTTCTATAGCACGAGATGTAAATAAGTCACCCGACAGTCTGTCCAGGGTGAACAAGGCTGAATCACCCCCTTCTAATTCATAAGTTACTTTGCCGTTGTTATTAGCATCTGGATCACTTGCGGATAAGGTCATAATTTTATAACCTTTCTCCATACCTCCAGGCAAGACACCGGCATCCATGGAAACGAATGTCGGCGCATTGTCATTGACATCTTCTACAATTATTGTCACTGATTTTTGGACTGAGAGTCGTTTGGAGGGATCTTTCGCTTGATCAGTAGCAACAACTGTCAATCGAAAAGTGTCACTGTATTCTCGATCAATAACTTGTGTTGTGTACAATACACCAGTCTCGGGTTGCATAGCAAAGTGTTTTCCAGGAGGATCTTGATGTGATATATTAAAAAGAATTTTACCATTCACTCCTGAATCGCGGTCCTGGGCTGTTAATGTCACAACAGGAGTATTAGGAGGTATGCTTTCTTCTATTTGGCGAACTACTGCTGTACTAGAAAAACGAGGGGCATTGTCATTGACATCAAGAACTTTAACTACAACTTGAATTGTTGTAGCTAATCGGGGAGTGCCACCATCACTTGCAGAAACATTCAGGACATAGTTATTTTTGTCTTCGTAATCTAAGGGTCTAGCAAGATACAATGAACCTGAAGGCCCATCGATGCGGAATGTTTCTTTAAAATTTCCCGATGCTACGAGAAACGTTATTTCTGCATTCACACCCAAATCACTATCAGTTGCACAAAATACGAAAATCCTAGATCCCACAACTGCATCTTCACTTATATTGATAAGTTTGATTGTGGCATTGTC
Ncarteri_div__RainbowCave_G2089 AGAAATCAAAGTAAAAGTTTACATAAATTAAAATAAATTCAAAAAGCTTACCTTGGCTTTTGAAGTTTTGGGGCTTTGTGCAACTGTGTCCACAGCATAAACATCAAGATGGAATATCGTTGCACCACCTTCCCGGTCCAAAACGGATGCAGTTGAAATGACTCCACTAAACCGATTGATAGCAAATACTCGACTTTGGGATGCACCAGCAACATTTGTCACAGCCGTTAAAAAGTATTCCACCTGTCTTTCGGTTTGTCCATACGTATATTGTGCACGCACGTTTAGTACACTAGTTCCCACAGGTTTGTTTTCTAGCACGGAACCAGTGTACTCTGCTGATTCAAACACTGGTCCATCACTGTTGCGTACACTACCAATAATAGTCACTTTGTTTCTGGATGATTTACGAACTGATACCACAGCTTGGTCAGTTGCCTTCACCGTGAGTGTATACGAAACTGCTGGCCGTTCTATAGCACGAGATGTAAATAAGTCACCCGACAGTCTGTCCAGGGTGAACAAGGCTGAATCACCACCTTCTAATTCATAAGTTACTTTACCGTTGTTATTAGCATCTGGATCACTTGCGGATAAGGTCATAATTTTATAACCTTTCTCCATACCTCCAGGCAAGATACCGGCATCCATGGAAACGAATGTCGGCGCATTGTCATTGACATCTTCTACTATTATTGTCACTGATTTCTGGACAGAGAGTCGTTTTGAGGGATCTTTTGCTTGATCAGTAGCAACAACGGTCAATCGAAAAGTGTCACTGTATTCTCGATCAATAACTTGTGTTGTGTACAGTACACCAGTCTCTGGTTGCATAGCAAAGTGTTTTCCAGGAGGATCTTGATGTGATATATTAAAAAGAATTTTACCATTCACTCCTGAATCACGGTCCTGGGCTGTTAATGTGACAACAGGAGTATTAGGAGGTATGCTTTCTTCTATTTGGCGAACTACGGCTGTACTAGAAAAACGAGGGGCGTTGTCATTGACATCAAGAACTTTAACCACAACTTGAATTGTTGTAGCTAATCGAGGAGTGCCACCATCACTTGCAGAAACATTCAAGACATAGTTATTTTTGTCTTCGTAATCTAAGGGTCTAGCAAGATACAATGAACCTGAAGGTCCATCAATACGGAATGTTTCTTTAAAATTTCCCGATGCTACGAGAAACGTTATTTCAGCATTCACACCCAAATCGCTATCAGTTGCAGAAAATACGAAAATCCTAGACCCGACAACTGCATCTTCACTTATATTGATAAGTTTAGTTGTGGCATTATC
Ncherokee_BallhootScar_N193 AGAAACCAAAGTAAAAGTTTACATAAATTAAAATAAATTTAAAAAGCTTACCTTGGCTTTTGAAGTTTTAGGGCTTTGTGCAACTGTGTCTACAGCATAAACATCAAGATGGAACATCGTTGCACCACCTTCCCGGTCCAAAACGGATGCAGTTGAAATGACTCCACTAAACCGATTGATAGCAAATACTCGACTTTGGGATGCACCAGCAACATTTGTCACAGCCGTTAAAAAGTATTCCACCTGTCTTTCGGTTTGTCCATAGGTATATTGTGCACGCACGTTTAGTACACTAGTTCCCACAGGTTTGTTTTCTAGCACGGAACCAGTGTACTCAGCTGATTCAAACACTGGTCCATCGCTGTTTCGTAGAGTACCAATAATAGTCACTTTGTTTCTAGATGATTTACGAACTGATACCACAGCTTGATCAGTTGCTTTCACCGTGAGTGTATACGAAACTGCTGGTCGCTCTATAGCACGAGATGTAAATAAGTCACCCGACAGTCTGTCCAGGGTGAACAAGGCTGAATCACCACCTTCTAATTCATAAGTTACTTTGCCGTTGTTATTAGCATCTGGATCACTTGCGGATAAGGTCATAATTTTATAACCTTTCTCCATACCTCCAGGCAAAACACCGGCATCCATGGAAACAAATGTCGGCGCGTTGTCATTGACATCTTCTACAATTATTGTCACTGATTTCTGGACTGAGAGTCGTTTGGAGGGATCTTTCGCTTGATCAGTAGCAACAACGGTCAATCGAAAAGTGTCACTGTATTCTCGATCAATAACTTGTGTTGTGTACAATACACCAGTCTCGGGTTGCATAGCAAAGTGTTTTCCAGGAGGATCTTGATGTGATATATTAAAAAGAATTTTACCATTCACTCCTGAATCACGGTCCTGGGCTGTTAATGTCACAACAGGAGTATTAGGAGGTATGCTTTCTTCTATTTGACGAACTACTGCTGTACTAGAAAAACGAGGGGCATTGTCATTGACATCAAGAACTTTAACTACAACTTGAATTGTTGTAGCTAATCGGGGAGTGCCACCATCACTTGCAGAAACATTCAAGACATAGTTATTTTTGTCTTCGTAATCTAAGGGTCTAGCAAGATACAATGAACCTGAAGGTCCATCGATGCGGAATGTTTCTTTAAAATTTCCCGATGCTACGAGAAACGTTATTTCAGCATTCACACCCAAATCACTATCAGTTGCACAAAATACGAAAATCCTAGATCCGACAACTGCATCTTCACTTATATTGATAAGTTTGGTTGTCGCATTGTC
Ncherokee_BalsamMtn_N891 AGAAACCAAAGTAAAAGTTTGCATAAATTAAAATAAATTTAAAAAGCTTACCTTGGCCTTTGAAGTTTTAGGGCTTTGTGCAACTGTGTCTACAGCATAAACATCAAGATGGAACATCGTTGCACCACCTTCCCGGTCCAAAACGGATGCAGTTGAAATGACTCCACTAAACCGATTGATAGCAAATACTCGACTTTGGGATGCACCAGCAACATTTGTCACAGCCGTTAAAAAGTATTCCACCTGTCTTTCGGTTTGTCCATAGGTATATTGTGCACGCACGTTTAGTACACTAGTTCCCACAGGTTTGTTTTCTAGCACGGAACCAGTGTACTCAGCTGATTCAAACACTGGTCCATCGCTGTTTCGTAGAGTACCAATAATAGTCACTTTGTTTCTGGATGATTTACGAACTGATACCACAGCTTGATCAGTTGCTTTCACCGTGAGTGTATACGAAACTGCTGGTCGTTCTATAGCACGAGATGTAAATAAGTCACCCGACAGTCTGTCCAGGGTGAACAAGGCTGAATCACCACCTTCTAATTCATAAGTTACTTTGCCGTTGTTATTAGCATCTGGATCACTTGCGGATAAGGTCATAATTTTATAACCTTTCTCCATACCTCCAGGCAAGACACCGGCATCCATGGAAACGAATGTCGGCGCGTTGTCATTGACATCTTCTACAATTATTGTCACTGATTTCTGGACTGAGAGTCGTTTGGAGGGATCTTTCGCTTGATCAGTAGCAACAACGGTCAATCGAAAAGTGTCACTGTATTCTCGATCAATAGCTTGTGTTGTGTACAATACACCAGTCTCGGGTTGCATAGCAAAGTGTTTTCCAGGAGGATCTTGATGTGATATATTAAAAAGAATTTTACCATTCACTCCTGAATCACGGTCCTGGGCTGTTAATGTCACAACAGGAGTATTAGGAGGTATGCTTTCTTCTATTTGACGAACTACTGCTGTACTAGAAAAACGAGGGGCATTGTCATTGACATCAAGAACTTTAACTACAACTTGAATTGTTGTAGCTAATCGGGGAGTGCCACCATCACTTGCAGAAACATTCAAGACATAGTTATTTTTGTCTTCGTAATCTAAGGGTCTAGCAAGATACAATGAACCTGAAGGTCCATCGATGCGGAATGTTTCTTTAAAATTTCCCGATGCTACGAGAAACGTTATTTCAGCATTCACACCCAAATCACTATCAGTTGCACAAAATACGAAAATCCTAGATCCGACAACTGCATCTTCACTTATATTGATAAGTTTGGTTGTCGCATTGTC
Ncherokee_SIndianCrk_N681 ------------------------------------------------------------------------------------------------------------------------------------------------------------------------------------------------------------------------------------------------------------------TCCATAGGTATATTGTGCACGCACGTTTAGTACACTAGTTCCCACAGGTTTGTTTTCTAGCACGGAACCAGTGTACTCAGCTGATTCAAACACTGGTCCATCGCTGTTTCGTAGAGTACCAATAATAGTCACTTTGTTTCTGGATGATTTACGAACTGATACCACAGCTTGATCAGTTGCTTTCACCGTGAGTGTATACGAAACTGCTGGTCGTTCTATAGCACGAGATGTAAATAAGTCACCCGACAGTCTGTCCAGGGTGAACAAGGCTGAATCACCACCTTCTAATTCATAAGTTACTTTGCCGTTGTTATTAGCATCTGGATCACTTGCGGATAAGGTCATAATTTTATAACCTTTCTCCATACCTCCAGGCAAGACACCGGCATCCATGGAAACGAATGTCGGCGCGTTGTCATTGACATCTTCTACAATTATTGTCACTGATTTCTGGACTGAGAGTCGTTTGGAGGGATCTTTCGCTTGATCAGTAGCAACAACGGTCAATCGAAAAGTGTCACTGTATTCTCGATCAATAACTTGTGTTGTGTACAATACACCAGTCTCGGGTTGCATAGCAAAGTGTTTTCCAGGAGGATCTTGATGTGATATATTAAAAAGAATTTTACCATTCACTCCTGAATCACGGTCCTGGGCTGTTAATGTCACAACAGGAGTATTAGGAGGTATGCTTTCTTCTATTTGACGAACTACTGCTGTACTAGAAAAACGAGGGGCATTGTCATTGACATCAAGAACTTTAACTACAACTTGAATTGTTGTAGCTAATCGGGGAGTGCCACCATCACTTGCAGAAACATTCAAGACATAGTTTTTTTTGTCTTCGTAATC------------------------------------------------------------------------------------------------------------------------------------------------------------------------------------------------
Ncooperi_BeaverCrk_N1002 ----------------------ATAAATTAAGATAAATTTAAAAAGCTTACCTTGGCTTTTGAAGTTTTAGGGCTTTGTGCAACTGTGTCTACAGCATAAACATCAAGATGGAACATCGTCGCACCACCTTCCCGGTCCAAAACGGATGCAGTTGAAATGACTCCACTAAACCGATTGATAGCAAATACTCGACTTTGGGATGCACCAGCAACATTTGTCACAGCCGTTAAAAAGTATTCCACCTGTCTTTCGGTTTGTCCATAGGTATATTGTGCACGCACGTTTAGTACACTAGTTCCCACAGGTTTGTTTTCTAGCACGGAACCAGTGTACTCAGCTGATTCAAACACTGGTCCATCACTGTTTCGTAGAGTACCAATAATAGTCACTTTGTTTCTGGATGATTTACGAACTGATACCACAGCTTGATCAGTTGCTTTCACCGTGAGTGTATACGAAACTGCTGGTCGTTCTATAGCACGAGATGTAAATAAGTCACCCGACAGTCTGTCCAGGATGAACAAGGCTGAATCACCACCTTCTAATTCATAAGTTACTTTGCCGTTGTTATTAGCATCTGGATCACTTGCGGATAAGGTCATAATTTTATAACCTTTCTCCATACCTCCAGGCAAGACACCGGCATCCATGGAAACGAATGTCGGCGCATTGTCATTGACATCTTCTACAATTATCGTCACAGATTTCTGGACAGAGAGTCGTTTAGAGGGATCTTTCGCTTGATCAGTAGCAACAACGGTCAATCGAAAAGTGTCACTGTATTCTCGATCAATAACTTGTGTTGTGTACAATACGCCAGTTTCGGGTTGCATAGCAAAGTGTTTTCCAGGAGGATCTTGATGTGATATATTAAAAAGAATTTTACCATTCACTCCTGAATCGCGGTCTTGGGCTGTTAATGTCACAACAGGAGTATTAGGAGGTATGCTTTCTTCTATTTGGCGAACTACTGCTGTACTAGAAAAACGAGGGGCATTGTCATTGACATCAAGAACTTTAACTACAACTTGAATTGTTGTAGCTAATCGGGGAGTGCCACCATCACTTGCAGAAACATTCAGGACATAGTTATTTTTGTCTTCGTAATCTAAGGGTCTAGCAAGATACAATGAACCTGAAGGTCCATCGATGCGGAATGTTTCTTTAAAATTTCCCGATGCTACGAGAAACGTTATTTCTGCATTCACACCCAAATCACTATCAG----------------------------------------------------------------------------
Ncooperi_BrasstBald_N824 --------------------------------------------------------------------------------------------------------------------------CACCACCTTCCCGGTCCAAAACGGATGCAGTTGAAATGACTCCACTAAACCGATTGATAGCAAATACTCGACTTTGGGATGCACCAGCAACATTTGTCACAGCCGTTAAAAAGTATTCCACCTGTCTTTCGGTTTGTCCATAGGTATATTGTGCACGCACGTTTAGTACACTAGTTCCCACAGGTTTGTTTTCTAGCACGGAACCAGTGTACTCAGCTGATTCAAACACTGGTCCATCACTGTTTCGTAGAGTACCAATAATAGTCACTTTGTTTCTGGATGATTTACGAACTGATACCACAGCTTGATCAGTTGCTTTCACCGTGAGTGTATACGAAACTGCTGGTCGTTCTATAGCACGAGATGTAAATAAGTCACCCGACAGTCTGTCCAGGATGAACAAGGCTGAATCACCACCTTCTAATTCATAAGTTACTTTGCCGTTGTTATTAGCATCTGGATCACTTGCGGATAAGGTCATAATTTTATAACCTTTCTCCATACCTCCAGGCAAGACACCGGCATCCATGGAAACGAATGTCGGCGCATTGTCATTGACATCTTCTACAATTATCGTCACAGATTTCTGGACAGAGAGTCGTTTAGAGGGATCTTTCGCTTGATCAGTAGCAACAACGGTCAATCGAAAAGTGTCACTGTATTCTCGATCAATAACTTGTGTTGTGTACAATACGCCAGTTTCGGGTTGCATAGCAAAGTGTTTTCCAGGAGGATCTTGATGTGATATATTAAAAAGAATTTTACCATTCACTCCTGAATCGCGGTCTTGGGCTGTTAATGTCACAACAGGAGTATTAGGAGGTATGCTTTCTTCTATTTGGCGAACTACTGCTGTACTAGAAAAACGAGGGGCATTGTCATTGACATCAAGAACTTTAACTACAACTTGAATTGTTGTAGCTAATCGGGGAGTGCCACCATCACTTGCAGAAACATTCAGGACATAGTTATTTTTGTCTTCGTAATCTAAGGGTCTAGCAAGATACAATGAACCTGAAGGTCCATCGATGCGGAATGTTTCTTTAAAATTTCCCGATGCTACGAGAAACGTTATTTCTGCATTCACACCCAAATCACTATCAGTTGCACAAAATGCGAAAATCCTCGATCCCACAACTGCATCTTCACTGATATTGATAAGTTTGGTTGTG--------
Ncooperi_CheoahDam_N1122 AGAAACCAAAGTAAAAGTTTACATAAATTAAAATAAATTTAAAAAGCTTACCTTGGCTTTTGAAGTTTTAGGGCTTTGTGCAACTGTGTCTACAGCATAAACATCAAGATGGAACATCGTCGCACCACCTTCCCGGTCCAAAACGGATGCAGTTGAAATGACTCCACTAAACCGATTGATAGCAAATACTCGACTTTGGGATGCACCAGCAACATTTGTCACAGCCGTTAAAAAGTATTCCACCTGTCTTTCGGTTTGTCCATAGGTATATTGTGCACGCACGTTTAGTACACTAGTTCCCACAGGTTTGTTTTCTAGCACGGAACCAGTGTACTCAGCTGATTCAAACACTGGTCCATCACTGTTTCGTAGAGTACCAATAATAGTCACTTTGTTTCTGGATGATTTACGAACTGATACCACAGCTTGATCAGTTGCTTTCACCGTGAGTGTATACGAAACTGCTGGTCGTTCTATAGCACGAGATGTAAATAAGTCACCCGATAGTCTGTCCAGGGTGAACAAGGCTGAATCACCACCTTCTAATTCATAAGTTACTTTGCCGTTGTTATTAGCATCTGGATCACTTGCGGATAAGGTCATAATTTTATAACCTTTATCCATACCTCCAGGCAAGACACCGGCATCCATGGAAACGAATGTCGGCGCATTGTCATTGACATCTTCTACAATTATTGTCACTGATTTCTGGACAGAGAGTCGTTTAGAGGGATCTTTCGCTTGATCAGTAGCAACAACGGTCAATCGAAAAGTGTCACTGTATTCTCGATCAATAACTTGTGTTGTGTACAATACACCAGTTTCGGGTTGCATAGCAAAGTGTTTTCCAGGAGGATCTTGATGTGATATATTAAAAAGAATTTTACCATTCACTCCTGAATCGCGGTCTTGGGCTGTTAATGTCACAACAGGAGTATTAGGAGGTATGCTTTCTTCTATTTGGCGAACTACTGCTGTACTAGAAAAACGAGGGGCATTGTCATTGACATCAAGAACTTTAACTACAACTTGAATTGTTGTAGCTAATCGGGGAGTGCCACCATCACTTGCAGAAACATTCAGAACATAGTTATTTTTGTCTTCGTAATCTAAGGGTCTAGCAAGATACAATGAACCTGAAGGTCCATCGATGCGGAATGTTTCTTTAAAATTTCCCGATGCTACGAGAAACGTTATTTCTGCATTCACACCCAAATCACTATCAGTTGCACAAAAAGCGAAAATCCTAGATCCCACAACTGCATCTTCACTTATATTGATAAGTTTGGTTGTGGCATTGTC
Ncooperi_NantRiverGorge_N682 ----------------------ATAAATTAAGATAAATTTAAAAAGCTTACCTTGGCTTTTGAAGTTTTAGGGCTTTGTGCAACTGTGTCTACAGCATAAACATCAAGATGGAACATCGTCGCACCACCTTCCCGGTCCAAAACGGATGCAGTTGAAATGACTCCACTAAACCGATTGATAGCAAATACTCGACTTTGGGATGCACCAGCAACATTTGTCACAGCCGTTAAAAAGTATTCCACCTGTCTTTCGGTTTGTCCATAGGTATATTGTGCACGCACGTTTAGTACACTAGTTCCCACAGGTTTGTTTTCTAGCACGGAACCAGTGTACTCAGCTGATTCAAACACTGGTCCATCACTGTTTCGTAGAGTACCAATAATAGTCACTTTGTTTCTGGATGATTTACGAACTGATACCACAGCTTGATCAGTTGCTTTCACCGTGAGTGTATACGAAACTGCTGGTCGTTCTATAGCACGAGATGTAAATAAGTCACCCGACAGTCTGTCCAGGATGAACAAGGCTGAATCACCACCTTCTAATTCATAAGTTACTTTGCCGTTGTTATTAGCATCTGGATCACTTGCGGATAAGGTCATAATTTTATAACCTTTCTCCATACCTCCAGGCAAGACACCGGCATCCATGGAAACGAATGTCGGCGCATTGTCATTGACATCTTCTACAATTATCGTCACAGATTTCTGGACAGAGAGTCGTTTAGAGGGATCTTTCGCTTGATCAGTAGCAACAACGGTCAATCGAAAAGTGTCACTGTATTCTCGATCAATAACTTGTGTTGTGTACAATACGCCAGTTTCGGGTTGCATAGCAAAGTGTTTTCCAGGAGGATCTTGATGTGATATATTAAAAAGAATTTTACCATTCACTCCTGAATCGCGGTCTTGGGCTGTTAATGTCACAACAGGAGTATTAGGAGGTATGCTTTCTTCTATTTGGCGAACTACTGCTGTACTAGAAAAACGAGGGGCATTGTCATTGACATCAAGAACTTTAACTACAACTTGAATTGTTGTAGCTAATCGGGGAGTGCCACCATCACTTGCAGAAACATTCAGGACATAGTTATTTTTGTCTTCGTAATCTAAGGGTCTAGCAAGATACAATGAACCTGAAGGTCCATCGATGCGGAATGTTTCTTTAAAATTTCCCGATGCTACGAGAAACGTTATTTCTGCATTCACACCCAAATCACTATCAGTTGCACAAAATGCGAAAATCCTAGATCCCACAACTGCATCTTCACTTATATTGATAAGTTTGGTTGTGGCATTGT-
Ncooperi_RockCrRoad_N1160 ----------------------------------------------------------------GTTTTAGGGCTTTGTGCAACTGTGTCTACAGCATAAACATCAAGATGGAACATCGTCGCACCACCTTCCCGGTCCAAAACGGATGCAGTTGAAATGACTCCACTAAACCGATTGATAGCAAATACTCGACTTTGGGATGCACCAGCAACATTTGTCACAGCCGTTAAAAAGTATTCCACCTGTCTTTCGGTTTGTCCATAGGTATATTGTGCACGCACGTTTAGTACACTAGTTCCCACAGGTTTGTTTTCTAGCACGGAACCAGTGTACTCAGCTGATTCAAACACTGGTCCATCACTGTTTCGTAGAGTACCAATAATAGTCACTTTGTTTCTGGATGATTTACGAACTGATACCACAGCTTGATCAGTTGCTTTCACCGTGAGTGTATACGAAACTGCTGGTCGTTCTATAGCACGAGATGTAAATAAGTCACCCGACAGTCTGTCCAGGGTGAACAAGGCTGAATCACCACCTTCTAATTCATAAGTTACTTTGCCGTTGTTATTAGCATCTGGATCACTTGCGGATAAGGTCATAATTTTGTAACCTTTCTCCATACCTCCAGGCAAGACACCGGCATCCATGGAAACGAATGTCGGCGCATTGTCATTGACATCTTCTACAATTATTGTCACTGATTTCTGGACAGAGAGTCGTTTAGAGGGATCTTTCGCTTGATCAGTAGCAACAACGGTCAATCGAAAAGTGTCACTGTATTCTCGATCAATAACTTGTGTTGTGTACAATACACCAGTTTCGGGTTGCATAGCAAAGTGTTTTCCAGGAGGATCTTGATGTGATATATTAAAAAGAATTTTACCATTCACTCCTGAATCGCGGTCTTGGGCTGTTAATGTCACAACAGGAGTATTAGGAGGTATGCTTTCTTCTATTTGGCGAACTACTGCTGTACTAGAAAAACGAGGGGCATTGTCATTGACATCAAGAACTTTAACTACAACTTGAATTGTTGTAGCTAATCGGGGAGTGCCACCATCACTTGCAGAAACATTCAGGACATAGTTATTTTTGTCTTCGTAATCTAAGGGTCTAGCAAGATACAATGAACCTGAAGGTCCATCGATGCGGAATGTTTCTTTAAAATTTCCCGATGCTACGAGAAACGTTATTTCTGCATTCACACCCAAATCACTATCAGTTGCACAAAATGCGAAAATCCTAGATCCCACAACTGCATCTTCACTTATATTGATAAGTTTGGTTGTGGCATTGTC
Ncoylei_Apalachia_N1195 AGAAACCAAAGTGAAAGTTTACATAAATTAAAATAAATTTAAAAAGCTTACCTTGGCTTTTGAAGTTTTAGGGCTTTGTGCAACTGTGTCTACAGCATAAACATCAAGATGGAACATCGTCGCACCACCTTCCCGGTCCAAAACGGATGCAGTTGAAATGACTCCACTAAACCGATTGATAGCAAATACTCGACTTTGGGATGCACCAGCAACATTTGTCACAGCCGTTAAAAAGTATTCCACCTGTCTTTCGGTTTGTCCATAAGTATATTGTGCACGCACGTTTAGTACACTAGTTCCCACAGGTTTGTTTTCTAGCACGGAGCCAGTGTACTCAGCTGATTCAAACACTGGTCCATCACTGTTTCGTAGAGTACCAATAATAGTCACTTTGTTTCTGGATGATTTACGAACTGATACCACAGCTTGATCAGTTGCTTTCACCGTGAGTGTATACGAAACTGCTGGTCGTTCTATAGCACGAGATGTAAATAAGTCACCCGACAGTCTGTCCAGGGTGAACAAGGCTGAATCACCACCTTCTAATTCATAAGTTACTTTTCCGTTGTTATTAGCATCTGGATCACTTGCGGATAAGGTCATAATTTTATAACCTTTCTCCATACCTCCAGGCAAAACACCGGCATCCATGGAAACGAATGTCGGCGCATTGTCATTGACATCTTCTACAATTATTGTCACTGATTTCTGGACTGAGAGTCGTTTGGAGGGATCTTTCGCTTGATCAGTAGCAACAACGGTCAATCGAAAAGTGTCACTGTATTCTCGATCAATAACTTGTGTTGTGTACAATACACCAGTCTCGGGTTGCATAGCAAAGTGTTTTCCAGGAGGATCTTGATGTGATATATTAAAAAGAATTTTACCATTCACTCCTGAATCGCGGTCCTGGGCTGTTAATGTCACAACAGGAGTATTAGGAGGTATGCTTTCTTCTATTTGGCGAACTACTAATGTACTAGAAAAACGAGGAGCATTGTCATTGACATCAAGAACTTTAACTACAACTTGAATTGTTGTAGCTAATCGGGGAGTGCCACCATCATTTGCAGAAACATTCAGGACATAGTTATTTTTGTCTTCGTAATCTAAGGGTCTAGCAAGATACAATGAACCTGAAGGTCCATCGATGCGGAATGTTTCTTTAAAATTTCCCGATGCTACGAGAAACGTTATTTCTGCATTCACACCCAAATCACTATCAGTTGCAC----------------------------------------------------------------------
Ncoylei_DinkinCove_N1118 ---------------------------TTAAAATAAATTTAAAAAGCTTACCTTGGCTTTTGAAGTTTTAGGGCTTTGTGCAACTGTGTCTACAGCATAAACATCAAGATGGAACATCGTCGCACCACCTTCCCGGTCCAAAACGGATGCAGTTGAAATGACTCCACTAAACCGATTGATAGCAAATACTCGACTTTGGGATGCACCAGCAACATTTGTCACAGCCGTTAAAAAGTATTCCACCTGTCTTTCGGTTTGTCCATAAGTATATTGTGCACGCACGTTTAGTACACTAGTTCCCACAGGTTTGTTTTCTAGCACGGAACCAGTGTACTCAGCTGATTCAAACACTGGTCCATCACTGTTTCGTAGAGTACCAATAATAGTCACTTTGTTTCTGGATGATTTACGAACTGATACCACAGCTTGATCAGTTGCTTTCACCGTGAGTGTATACGAAACTGCTGGTCGTTCTATAGCACGAGATGTAAATAAGTCACCCGACAGTCTGTCCAGGGTGAACAAGGCTGAATCACCACCTTCTAATTCATAAGTTACTTTTCCGTTGTTATTAGCATCTGGATCACTTGCGGATAAGGTCATAATTTTATAACCTTTCTCCATACCTCCAGGCAAGACACCGGCATCCATGGAAACGAATGTCGGCGCATTGTCATTGACATCTTCTACAATTATTGTCACTGATTTCTGAACTGAGAGTCGTTTGGAGGGATCTTTCGCTTGATCAGTAGCAACAACGGTCAATCGAAAAGTGTCACTGTATTCTCGATCAATAACTTGTGTTGTGTACAATACACCAGTCTCGGGTTGCATAGCAAAGTGTTTTCCAGGAGGATCTTGATGTGATATATTAAAAAGAATTTTACCATTCACTCCTGAATCGCGGTCCTGGGCTGTTAATGTCACAACAGGAGTATTAGGAGGTATGCTTTCTTCTATTTGGCGAACTACTGCTGTACTAGAAAAACGAGGGGCATTGTCATTGACATCAAGAACTTTAACTACAACTTGAATTGTTGTAGCTAATCGGGGAGTGCCACCATCATTTGCAGAAACATTCAGGACATAGTTATTTTTGTCTTCGTAATCTAAGGGTCTAGCAAGATACAATGAACCTGAAGGTCCATCGATGCGGAATGTTTCTTTAAAATTTCCCGATGCTACGAGACACGTTATTTCTGCATTCACCCCCAAATCACTCTCAGTTGCACAAAATACGAAAATCCTAGATCCCACAACTGCATCTTCACTTATATTAATAAGTTTGGTTGTGGCATTGTC
Ncoylei_TiptonCreek_N837 AGAAACCAAAGTAAAAGTTTACATAAATTAAAATAAATTTAAAAAGCTTACCTTGGCTTTTGAAGTTTTAGGGCTTTGTGCAACTGTGTCTACAGCATAAACATCAAGATGGAACATCGTCGCACCACCTTCCCGGTCCAAAACGGATGCAGTTGAAATGACTCCACTAAACCGATTGATAGCAAATACTCGACTTTGGGATGCACCAGCAACATTTGTCACAGCCGTTAAAAAGTATTCCACCTGTCTTTCGGTTTGTCCATAAGTATATTGTGCACGCACGTTTAGTACACTAGTTCCCACAGGTTTGTTTTCTAGCACGGAACCAGTGTACTCAGCTGATTCAAACACTGGTCCATCACTGTTTCGTAGAGTACCAATAATAGTCACTTTGTTTCTGGATGATTTACGAACTGATACCACAGCTTGATCAGTTGCTTTCACCGTGAGTGTATACGAAACTGCTGGTCGTTCTATAGCACGAGATGTAAATAAGTCACCCGACAGTCTGTCCAGGGTGAACAAGGCTGAATCACCACCTTCTAATTCATAAGTTACTTTTCCGTTGTTATTAGCATCTGGATCACTTGCGGATAAGGTCATAATTTTATAACCTTTCTCCATACCTCCAGGCAAGACACCGGCATCCATGGAAACGAATGTCGGCGCATTGTCATTGACATCTTCTACAATTATTGTCACTGATTTCTGGACTGAGAGTCGTTTGGAGGGATCTTTCGCTTGATCAGTAGCAACAACGGTCAATCGAAAAGTGTCACTGTATTCTCGATCAATAACTTGTGTTGTGTACAATACACCAGTCTCGGGTTGCATAGCAAAGTGTTTTCCAGGAGGATCTTGATGTGATATATTAAAAAGAATTTTACCATTCACTCCTGAATCGCGGTCCTGGGCTGTTAATGTCACAACAGGAGTATTAGGAGGTATGCTTTCTTCTATTTGGCGAACTACTGCTGTACTAGAAAAACGAGGGGCATTGTCATTGACATCAAGAACTTTAACTACAACTTGAATTGTTGTAGCTAATCGGGGAGTGCCACCATCATTTGCAGAAACATTCAGGACATAGTTATTTTTGTCTTCGTAATCTAAGGGTCTAGCAAGATACAATGAACCTGAAGGTCCATCGATGCGGAATGTTTCTTTAAAATTTCCCGATGCTACGAGAAACGTTATTTCTGCATTCACCC-------------------------------------------------------------------------------------------
Ncressleri_AndersonSpringCave_G2075 AGAAATCAAAGTAAAAGTTCAAAGAAATTAAAATTAAATTAAAAAGTTTACCTTGGCTTTTGAAGTTTTGGGGCTTTGTGCAACTGTGTCTACAGCATAAACATCAAGATGGAATATCGTTGCACCACCTTCCCGGTCCAAAACGGATGCAGTTGAAATGACTCCACTAAACCGATTGATAGCAAATACTCGACTTTGGGATGCACCAGCAACATTTGTCACGGCCGTTAAAAAGTATTCCACCTGTCTTTCGGTTTGGCCATATGTATATTGTGCACGCACGTTTAGTACACTAGTTCCCACAGGTTTGTTTTCTAGCACAGAACCAGTGTACTCAGCTGATTCAAACACTGGTCCATCACTGTTTCGTACAGTACCAATAATAGTCACTTTGTTTCTGGATGATTTACGAACTGATACCACAGCTTGATCAGTTGCTTTCACCGTGAGTGTATACGAAACTGCTGGCCGTTCTATAGCACGAGATGTAAATAAGTCACCCGACAGTCTGTCGAGGGTGAACAAGGCTGAATCACCACCTTCTAATTCATAAGTTACTTTGCCGTTGTTATTAGCATCTGGATCACTTGCAGATAAGGTCATAATTTTATAACCTTTCTCCATACCTCCAGGCAAGACACCGGCATCCATGGAAACGAATGTCGGCGCATTGTCATTGACATCTTCTACAATTATTGTCACTGATTTCTGGACCGAGAGTCGTTTGGAGGGATCTTTCGCTTGATCAGTAGCAACAACGGTCAATCGAAAAGTGTCACTGTATTCTCGATCAATAACTTGTGTTGTGTACAATACACCAGTCTCGGGTTGCATAGCAAAGTGTTTTCCAGGAGGATCTTGATGTGATATATTAAAAAGAATTTTACCATTCACTCCTGAATCACGGTCCTGGGCTGTTAATGTCACAACAGGAGTATTAGGAGGTATGCTTTCTTCTATTTGGCGAACTACGGCTGTACTAGAAAAACGAGGAGCATTGTCATTGACATCAAGAACCTTAACTACAACTTGAATTGTTGTAGATAATCGGGGAGTGCCACCATCACTTGCAGAAACATTCAAGACATAGTTATTTTTGTCTTCGTAATCTAAGGGTCTAGCAAGATACAATGAACCTGAAGGTCCATCAATGCGGAATGTTTCTTTAAAATTTCCCGATGCTACGAGAAACGTTATTTCAGCATTCACACCCAAATCACTATCAGTTGCAGAAAATACGAAAATCCTAGATCCGACAACTGCATCTTCACTTATATTGATAAGTTTGGTTGTGGCATTGTC
Ncressleri_PigeonCave_G2077 AAAAATCAAAGTAAAAAATCAAAGAAATTAAAATTAAATTAAAAAGTTTACCTTGGCTTTTGAAGTTTTGGGGCTTTGTGCAACTGTGTCTACAGCATAAACATCAAGATGGAATATCGTTGCACCACCTTCCCGGTCCAAAACGGATGCAGTTGAAATGACTCCACTAAACCGATTGATAGCAAATACTCGACTTTGGGATGCACCAGCAACATTTGTCACGGCCGTTAAAAAGTATTCCACCTGTCTTTCGGTTTGGCCATATGTATATTGTGCACGCACGTTTAGTACACTAGTTCCCACAGGTTTGTTTTCTAGCACAGAACCAGTGTACTCAGCTGATTCAAACACTGGTCCATCACTGTTTCGTACAGTACCAATAATAGTCACTTTGTTTCTGGATGATTTACGAACTGATACCACAGCTTGATCAGTTGCTTTCACCGTGAGTGTATACGAAACTGCTGGCCGTTCTATAGCACGAGATGTAAATAAGTCACCCGACAGTCTGTCGAGGGTGAACAAGGCTGAATCACCACCTTCTAATTCATAAGTTACTTTGCCGTTGTTATTAGCATCTGGATCACTTGCAGATAAGGTCATAATTTTATAACCTTTCTCCATACCTCCAGGCAAGACACCGGCATCCATGGAAACGAATGTCGGCGCATTGTCATTGACATCTTCTACAATTATTGTCACTGATTTCTGGACCGAGAGTCGTTTGGAGGGATCTTTCGCTTGATCAGTAGCAACAACGGTCAATCGAAAAGTGTCACTGTATTCTCGATCAATAACTTGTGTTGTGTACAATACACCAGTCTCGGGTTGCATAGCAAAGTGTTTTCCAGGAGGATCTTGATGTGATATATTAAAAAGAATTTTACCATTCACTCCTGAATCACGGTCCTGGGCTGTTAATGTCACAACAGGAGTATTAGGAGGTATGCTTTCTTCTATTTGGCGAACTACGGCTGTACTAGAAAAACGAGGAGCATTGTCATTGACATCAAGAACCTTAACTACAACTTGAATTGTTGTAGATAATCGGGGAGTGCCACCATCACTTGCAGAAACATTCAAGACATAGTTATTTTTGTCTTCGTAATCTAAGGGTCTAGCAAGATACAATGAACCTGAAGGTCCATCAATGCGGAATGTTTCTTTAAAATTTCCCGATGCTACGAGAAACGTTATTTCAGCATTCACACCCAAATCACTATCAGTTGCAGAAAATACGAAAATCCTAGATCCGACAACTGCATCTTCACTTATATTGATAAGTTTGGTTGTGGCATTGTC
Ncrosbyi_MtMitchell_N210 AGAAACCAAAGTAAAAGTTTACATAAATTAAAATAAATTTAAAAAGCTTACCTTGGCTTTTGAAGTTTTAGGGCTTTGTGCAACTGTGTCTACAGCATAAACATCAAGATGGAATATCGTTGCACCACCTTCACGGTCCAAAACGGATGCAGTTGAAATGACTCCACTAAACCGATTGATAGCAAATACTCGACTTTGGGATGCACCAGCAACATTTGTCACAGCCGTTAAAAAGTATTCCACCTGTCTTTCGGTTTGTCCATAGGTATATTGTGCACGCACGTTTAGTACACTAGTTCCCACAGGTTTGTTTTCTAGCACGGAACCAGTGTACTCAGCTGATTCAAACACTGGTCCATCACTGTTTCGTAGAGTACCAATAATAGTCACTTTGTTTCTGGATGATTTACGAACTGATACCACAGCTTGATCAGTTGCTTTCACCGTGAGTGTATACGAAACTGCTGGTCGTTCTATAGCACGAGATGTAAATAAGTCACCCGACAGTCTGTCCAGGGTGAACAAGGCTGAATCACCACCTTCTAATTCATAAGTTACTTTGCCGTTGTTATTAGCATCTGGATCACTTGCGGATAAGGTCATAATTTTATAACCTTTCTCCATACCTCCAGGCAAGACACCGGCATCCATGGAAACGAATGTCGGTGCATTGTCATTGACATCTTCTACAATTATTGTCACTGATTTCTGGACTGAGAGTCGTTTGGAGGGATCTTTCGCTTGGTCAGTAGCAACAACGGTCAATCGAAAAGTGTCACTGTATTCGCGATCAATAACTTGTGTTGTGTACAATACACCAGTCTCGGGTTGCATAGCAAAGTGTTTTCCAGGAGGATCTTGATGTGATATATTAAAAAGAATTTTACCATTCACTCCTGAATCACGGTCCTGGGCTGTTAATGTCACAACAGGAGTATTAGGAGGTATGCTTTCTTCTATTTGGCGAACTACTGCTGTACTAGAAAAACGAGGGGCATTGTCATTGACATCAAGAACTTTAACTACAACTTGAATTGTTGTAGCTAATCGGGGAGTGCCACCATCACTTGCAGAAACATTCAAGACATAGTTATTTTTGTCTTCGTAATCTAAGGGTCTAGCAAGATACAATGAACCTGAAGGTCCATCAATGAGGAATGTTTCTTTAAAATTTCCCGATGCTACAAGAAACGTAATTTCAGCATTCACACCCAAATCACTATCAGTTGCACAAAATACGAAAATCCTAGATCCGACAACTGCATCTTCACTTATATTGATAAGTTTGGTTGTGGCATTGTC
Ncrosbyi_PricesCrk_N1143 AGAAACCAAAGTAAAAGTTTACATAAATTAAAATAAATTTAAAAAGCTTACCTTGGCTTTTGAAGTTTTAGGGCTTTGTGCAACTGTGTCTACAGCATAAACATCAAGATGGAATATCGTTGCACCACCTTCACGGTCCAAAACGGATGCAGTTGAAATGACTCCACTAAACCGATTGATAGCAAATACTCGACTTTGGGATGCACCAGCAACATTTGTCACAGCCGTTAAAAAATATTCCACCTGTCTTTCGGTTTGTCCATAGGTATATTGTGCACGCACGTTTAGTACACTAGTTCCCACAGGTTTGTTTTCTAGCACGGAACCAGTGTACTCAGCTGATTCAAACACTGGTCCATCACTGTTTCGTAGAGTACCAATAATAGTCACTTTGTTTCTGGAAGATTTACGAACTGATACCACAGCTTGATCAGTTGCTTTCACCGTGAGTGTATACGAAACTGCTGGTCGTTCTATAGCACGAGATGTAAATAAGTCACCCGACAGTCTGTCCAGGGTGAACAAGGCTGAATCACCACCTTCTAATTCATAAGTTACTTTGCCGTTGTTATTAGCATCTGGATCACTTGCGGATAAGGTCATAATTTTATAACCTTTCTCCATACCTCCAGGCAAGACACCGGCATCCATGGAAACGAATGTCGGTGCATTGTCATTGACATCTTCTACAATTATTGTCACTGATTTCTGGACTGAGAGTCGTTTGGAGGGATCTTTCGCTTGGTCAGTAGCAACAACGGTCAATCGAAAAGTGTCACTGTATTCTCGATCAATAACTTGTGTTGTGTACAATACACCAGTCTCGGGTTGCATTGCAAAGTGTTTTCCAGGAGGATCTTGATGTGATATATTAAAAAGAATTTTACCATTCACTCCTGAATCACGGTCCTGGGCTGTTAATGTCACAACAGGAGTATTAGGAGGTATGCTTTCTTCTATTTGGCGAACTACTGCTGTACTAGAAAAACGAGGGGCATTGTCATTGACATCAAGAACTTTAACTACAACTTGAATTGTTGTAGCTAATCGGGGAGTGCCACCATCACTTGCAGAAACATTCAAGACATAGTTATTTTTGTCTTCGTAATCTAAGGGTCTAGCAAGATACAATGAACCTGAAGGTCCATCAATGCGGAATGTTTCTTTAAAATTTCCCGATGCTACAAGAAACGTAATTTCAGCATTCACACCCAAATCACTATCAGTTGCACAAAATACGAAAATCCTAGATCCGACAACTGCATCTTCACTTATATTGATAAGTTTGGTTGTGGCATTGTC
Ncrosbyi_ShufordCrk_N1148 ---------------------------------------AAAAAAGCTTACCATGGCTTTTGAAGTTTTAGGGCTTTGTGCAACTGTGTCTACAGCATAAACATCAAGATGGAATATCGTTGCACCACCTTCACGGTCCAAAACGGATGCAGTTGAAATGACTCCACTAAACCGATTGATAGCAAATACTCGACTTTGGGATGCACCAGCAACATTTGTCACAGCCGTTAAAAAGTATTCCACCTGTCTTTCGGTTTGTCCATAGGTATATTGTGCACGCACGTTTAGTACACTAGTTCCCACAGGTTTGTTTTCTAGCACGGAACCAGTGTACTCAGCTGATTCAAACACTGGTCCATCACTGTTTTGTAGAGTACCAATAATAGTCACTTTGTTTCTGGATGATTTACGAACTGATACCACAGCTTGATCAGTTGCTTTCACCGTGAGTGTATACGAAACTGCTGGTCGTTCTATAGCACGAGATGTAAATAAGTCACCCGACAGTCTGTCCAGGGTGAACAAGGCTGAATCACCACCTTCTAATTCATAAGTTACTTTGCCGTTGTTATTAGCATCTGGATCACTTGCGGATAAGGTCATAATTTTATAACCTTTCTCCATACCTCCAGGCAAGACACCGGCATCCATGGAAACGAATGTCGGTGCATTGTCATTGACATCTTCTACAATTATTGTCACTGATTTCTGGACTGAGAGTCGTTTGGAGGGATCTTTCGCTTGGTCAGTAGCAACAACGGTCAATCGAAAAGTGTCACTGTATTCTCGATCAATAACTTGTGTTGTGTACAATACACCAGTCTCGGGTTGCATAGCAAAGTGTTTTCCAGGAGGATCTTGATGTGATATATTAAAAAGAATTTTACCATTCACTCCTGAATCACGGTCCTGGGCTGTTAATGTCACAACAGGAGTATTAGGAGGTATGCTTTCTTCTATTTGGCGAACTACTGCTGTACTAGAAAAACGAGGGGCATTGTCATTGACATCAAGAACTTTAACTACAACTTGAATTGTTGTAGCTAATCGAGGAGTGCCACCATCACTTGCAGAAACATTCAAGACATAGTTATTTTTGTCTTCGTAATCTAAGGGTCTAGCAAGATACAATGAACCTGAAGGTCCATCAATGCGGAATGTTTCTTTAAAATTTCCCGATGCTACAAGAAACGTAATTTCAGCATTCACACCCAAATCA-----------------------------------------------------------------------------------
Ndellingeri_BullpenBridge_N109 AGAAACCAAAGTAAAAGTTTACATAAATTAAAATAAATTTAAAAAGCTTACCTTGGCTTTTGAAGTTTTAGGGCTTTGTGCAACTGTGTCTACAGCATAAACATCAAGATGGAACATCGTCGCACCGCCTTCCCGGTCCAAAACGGATGCAGTTGAAATGACTCCACTAAACCGATTGATAGCAAATACTCGACTTTGGGATGCACCAGCAACATTTGTCACAGCCGTTAAAAAGTATTCCACCTGTCTTTCGGTTTGTCCATAGGTATATTGTGCACGCACGTTTAGTACACTAGTTCCCACAGGTTTGTTTTCTAGCACGGAACCAGTGTACTCAGCTGATTCAAACACTGGTCCGTCACTGTTTCGTAGAGTACCAATAATAGTCACTTTGTTTCTGGATGATTTACGAACTGATACCACAGCTTGATCAGTTGCTTTCACCGTGAGTGTATACGAAACTGCTGGTCGCTCTATAGCACGAGATGTAAATAAGTCACCCGACAGTCTGTCCAGGGTGAACAAGGCTGAATCACCACCTTCTAATTCATAAGTTACTTTGCCGTTGTTATTAGCATCTGGATCACTTGCGGATAAGGTCATAATTTTATAACCTTTCTCCATACCTCCAGGCAAGACACCGGCATCCATGGAAACGAATGTCGGCGCATTGTCATTGACATCTTCTACAATTATTGTCACTGATTTCTGGACTGAGAGTCGTTTGGAGGGATCTTTCGCTTGATCAGTAGCAACAACTGTCAATCGAAAAGTGTCACTGTATTCTCGATCAATAACTTGTGTTGTGTACAATACACCAGTCTCGGGTTGCATAGCAAAGTGTTTTCCAGGAGGATCTTGATGTGATATATTAAAAAGAATTTTACCATTCACTCCTGAATCGCGGTCCTGGGCTGTTAATGTCACAACAGGAGTATTAGGAGGTATGCTTTCTTCTATTTGGCGAACTACTGCTGTACTAGAAAAACGAGGGGCATTGTCATTGACATCAAGAACTTTAACTACAACTTGAATTGTTGTTGCTAATCGGGGAGTGCCACCATCACTTGCAGAAACATTCAGGACATAATTATTTTTGTCTTCGTAATCTAAGGGTCTAGCAAGATACAATGAACCTGAAGGTCCATCGATGCGGAATGTTTCTTTAAAATTTCCCGATGCTACGAGAAACGTTATTTCTGCATTCACACCCAAATCACTATCAGTTGCACAAAATACGAAAATCCTAGATCCCACTACTGCATCTTCACTTATATTGATAAGTTTGGTTGTGGCATTGTC
Ndellingeri_WhitewFalls_N887 AGAAACCAAAGTAAAAGTTTACATAAATTAAAATAAATTTAAAAAGCTTACCTTGGCTTTTGAAGTTTTAGGGCTTTGTGCAACTGTGTCTACAGCATAAACATCAAGATGGAACATCGTCGCACCGCCTTCCCGGTCCAAAACGGATGCAGTTGAAATGACTCCACTAAACCGATTGATAGCAAATACTCGACTTTGGGATGCACCAGCAACATTTGTCACAGCCGTTAAAAAGTATTCCACCTGTCTTTCGGTTTGTCCATAGGTATATTGTGCACGCACGTTTAGTACACTAGTTCCCACAGGTTTATTTTCTAGCACGGAACCAGTGTACTCAGCTGATTCAAACACTGGTCCGTCACTGTTTCGTAGAGTACCAATAATAGTCACTTTGTTTCTGGATGATTTACGAACTGATACCACAGCTTGATCAGTTGCTTTCACCGTGAGTGTATACGAAACTGCTGGTCGCTCTATAGCACGAGATGTAAATAAGTCACCCGACAGTCTGTCCAGGGTGAACAAGGCTGAATCACCACCTTCTAATTCATAAGTTACTTTGCCGTTGTTATTAGCATCTGGATCACTTGCGGATAAGGTCATAATTTTATAACCTTTCTCCATACCTCCAGGCAAGACACCGGCATCCATGGAAACGAATGTCGGCGCATTGTCATTGACATCTTCTACAATTATTGTCACTGATTTCTGGACTGAGAGTCGTTTGGAGGGATCTTTCGCTTGATCAGTAGCAACAACTGTCAATCGAAAAGTATCACTGTATTCTCGATCAATAACTTGTGTTGTGTACAATACACCAGTCTCGGGTTGCATAGCAAAGTGTTTTCCAGGAGGATCTTGATGTGATATATTAAAAAGAATTTTACCATTCACTCCTGAATCGCGGTCCTGGGCTGTTAATGTCACAACAGGAGTATTAGGAGGTATGCTTTCTTCTATTTGGCGAACTACTGCTGTACTAGAAAAACGAGGGGCATTGTCATTGACATCAAGAACTTTAACTACAACTTGAATTGTTGTTGCTAATCGGGGAGTGCCACCATCACTTGCAGAAACATTCAGGACATAGTTATTTTTGTCTTCGTAATCTAAGGGTCTAGCAAGATACAATGAACCTGAAGGTCCATCGAT------------------------------------------------------------------------------------------------------------------------------------------------------
Ndilutus_GrassyCreek_N670 ------------------------------------------------------------------------------------------------------------------------------------------------------------------------------------------------------------------------------------------------------------------------------------------------------------------------------------------------------TTCAAACACTGGTCCATCGCTGTTTCGTAGAGTACCAATAATAGTCACTTTGTTTCTGGATGATTTACGAACTGATACCACAGCTTGATCAGTTGCTTTCACCGTGAGTGTATACGAAACTGCTGGTCGTTCTATAGCACGAGATGTAAATAAGTCACCCGACAATCTGTCCAGGGTGAACAAGGCTGAATCACCACCTTCTAATTCATAAGTTACTTTGCCGTTGTTATTAGCATCTGGATCACTTGCCGATAAGGTCATAATTTTATAACCTTTCTCCATACCTCCAGGCAAGACACCGGCATCCATGGAAACGAATGTCGGCGCGTTGTCATTGACATCTTCTACAATTATTGTCACTGATTTCTGGACTGAGAGTCGT--------------------------------------------------------------------------------------------------------------------------------------------------------------------------------------------------------------------------------------------------------------------------------------------------------------------------------------------------------------------------------------------------------------------------------------------------------------------------------------------------------------------------------------------------------------------------------------------------
Ndilutus_StarveRockCave_G3174 -------------------------------------------------------------------------------GCAACTGTGTCTACAGCATAAACATCAAGATGGAACATCGTTGCACCACCTTCCCGGTCCAAAATGGATGCAGTTGAAATGACTCCACTAAACCGATTGATAGCAAATACTCGACTTTGGGATGCACCAGCAACATTTGTCACAGCCGTTAAAAAGTATTCCACCTGTCTTTCGGTTTGTCCATAGGTATATTGTGCACGCACGTTTAGTACACTAGTTCCCACATGTTTGTTTTCTAGCACGGAACCAGTGTACTCAGCTGATTCAAACACTGGTCCATCGCTGTTTCGTAGAGTACCAATAATAGTCACTTTGTTTCTGGATGATTTACGAACTGATACCACAGCTTGATCAGTTGCTTTCACCGTGAGTGTATACGAAACTGCTGGTCGTTCTATAGCACGAGATGTAAATAAGTCACCCGACAATCTGTCCAGGGTGAACAAGGCTGAATCACCACCTTCTAATTCATAAGTTACTTTGCCGTTGTTATTAGCATCTGGATCACTTGCCGATAAGGTCATAATTTTATAACCTTTCTCCATACCTCCAGGCAAGACACCGGCATCCATGGAAACGAATGTCGGCGCGTTGTCATTGACATCTTCTACAATTATTGTCACTGATTTCTGGACTGAGAGTCGTTTGGAGGGATCTTTCGCTTGATCAGTAGCAACAACGGTCAATCGAAAAGTGTCACTGTATTCTCGATCAATAACTTGTGTTGTGTACAATACACCAGTTTCGGGTTGCATAGCAAAGTGTTTTCCAGGAGGATCTTGATGTGATATATTAAAAAGAATTTTACCATTCACTCCTGAATCACGGTCCTGGGCTGTTAATGTCACAACAGGAGTATTAGGAGGTATGCTTTCTTCTATTTGACGAACTACTGCTGTACTAGAAAAACGAGGGGCATTGTCATTGACATCAAGAACTTTAACTACAATTTGAATTGTTGTAGCTAATCGAGGAGTGCCACCATCACTTGCAGAAACATTCAAGACATAGTTATTTTTGTCTTCGTAATCTAAGGGTCTAGCAAGATACAATGAACCCGAAGGTCCATCGATGCGGAATGTTTCTTTAAAATTTCCCGATGCTACGAG------------------------------------------------------------------------------------------------------------------
Nesticus_nahaunus_Mexico_G2881 -------------------------------------------------------------------------------------------------TAAACATCAAGATGGAACATCGTTGCACCACCTTCTCGGTCCAAAACGGATGCAGTTGAAATGACTCCACTAAACCGATTGATAGCAAATACTCGACTTTGGGATGCACCAGCAACATTTGTCACAGCCGTTAAAAAGTATTCCACCTGTCTTTCGGTTTGTCCATAGGTATATTGTGCACGCACGTTTAGTACACTAGTTCCCACAGGTTTGTTTTCTAGCACGGAACCAGTGTACTCAGCTGATTCAAACACTGGTCCATCACTGTTTCGTAGAGTACCAATAATAGTCACTTTGTTTCTGGATGATTTACGAACTGATACCACAGCTTGATCAGTTGCTTTCACCGTGAGTGTATACGAAACTGCTGGTCGTTCTATAGCACGAGATGTAAATAAATCACCCGACAGTCTGTCTAGGGTGAACAAGGCTGAATCACCACCTTCTAATTCATAAGTTACTTTGCCGTTGTTATTAGCATCTGGATCACTTGCGGATAAGGTCATAATTTTATAACCTTTCTCCATACCTCCAGGCAAGACACCGGCATCCATGGAAACGAATGTCGGCGCGTTATCATTGACATCTTCCACGATTATTGTCACTGATTTCTGGACTGAGAGTCGTTTGGAGGGATCTTTTGCTTGGTCAGTAGCAACAACGGTCAATCGAAAAGTATCACTGTATTCTCGGTCAATAACTTGTGTTGTATACAATACACCAGTCTCGGGTTGCATAGCAAAATGTTTTCCAGGAGGATCTTGATGCGATATATTAAAAAGAATTTTACCATTTACTCCTGAATCACGGTCCTGAGCTGTTAATGTCACAACAGGAGTATTAGGAGGTATGCTTTCTTCTATTTGGCGAACTACTGCTGTACTAGAAAAACGAGGGGCATTGTCATTGACATCAAGAACTTTAACTACAACTTGAATTGTTGTAGCTAATCGAGGAGTACCACCATCACTTGCAGAAACATTCAGGACATAGTTATTTTTATCTTCGTAATCTAAGGGTCTAGCGAGGTACAATGAACCTGAAGGTCCATCGATGCGGAATGTTTCTTTAAAATTTCCTGATGCTACGAGAAACGTTATTTCAGCATTCACACCCAAATCGTTATCAGTTGCAGAAAATACGAAAATCCTAGATCCGACAACTGCATCTTCACTTATAGTGATAAGTT----------------
Nfridelli_LittlePigeon_N262 AGAAACCAAAGTAAAAGTTTACATAAATTAAAATAAATTTAAAAAGCTTACCTTGGCTTTTGAAGTTTTAGGGCTTTGTGCAACTGTGTCTACAGCATAAACATCAAGATGGAACATCGTCGCACCACCTTCCCGGTCCAAAACGGATGCAGTTGAAATGACTCCACTAAACCGATTGATAGCAAATACTCGACTTTGGGATGCACCAGCAACATTTGTCACAGCCGTTAAAAAGTATTCCACCTGTCTTTCGGTTTGTCCATAGGTATATTGTGCACGCACATTTAGTACACTAGTTCCCACAGGTTTGTTTTCTAGCACGGAACCAGTGTACTCAGCTGATTCAAACACTGGTCCGTCACTGTTTCGTAGAGTACCAATAATAGTCACTTTGTTTCTGGATGATTTACGAACTGATACCACAGCTTGATCAGTTGCTTTCACCGTGAGTGTATACGAAACTGCTGGTCGTTCTATAGCACGAGATGTAAATAAGTCACCCGATAGTCTGTCCAGGGTGAACAAGGCTGAATCACCACCTTCTAATTCATAAGTTACTTTGCCGTTGTTATTAGCATCTGGATCACTTGCGGATAAGGTCATAATTTTATAACCTTTCTCCATACCTCCAGGCAAGACACCGGCATCCATGGAAACGAATGTCGGCGCATTGTCATTGACATCTTCTACAATTATTGTCACTGATTTCTGGACTGAGAGTCGTTTGGAGGGATCTTTCGCTTGATCAGTAGCAACAACTGTCAATCGAAAAGTGTCACTGTATTCTCGATCAATAACTTGTGTTGTGTACAATACACCAGTCTCGGGTTGCATAGCAAAGTGTTTTCCAGGAGGATCTTGATGTGATATGTTAAAAAGAATTTTACCATTCACTCCTGAATCGCGGTCCTGGGCTGTTAATGTCACAACAGGAGTATTAGGAGGTATGCTTTCTTCTATTTGGCGAACTACTGCTGTACTAGAAAAACGAGGGGCATTGTCATTGACATCAAGAACTTTAACTACAACTTGAATTGTTGTTGCTAATCGGGGAGTGCCACCATCACTTGCAGAAACATTCAGGACATAGTTATTTTTGTCTTCGTAATCTAAGGGTCTAGCAAGATACAATGAACCTGAAGGTCCATCGATGCGGAATGTTTCTTTAAAATTTCCCGATGCTACGAGAAACGTTATTTCTGCATTCACACCCAAATCACTATCAGTTGCACAAAATACGAAAATCCTAGATCCCACAACTGCATCTTCACTTATATTGATAAGTTTGGTTGTGGCATTGTC
Nfurtivus_HugdenBranch_G3175 AGAAACCAAAGTAAAAGTTTACATAAATTAAAATAAATTAAAAAAGCTTACCTTGGCTTTTGAAGTTTTAGGGCTTTGTGCAACTGTGTCTACAGCATAAACATCAAGATGGAACATCGTTGCACCACCTTCCCGGTCCAAAACAGATGCAGTTGAAATGACTCCACTAAACCGATTGATAGCAAATACTCGACTTTGGGATGCACCAGCAACATTTGTCACAGCCGTTAAAAAGTATTCCACCTGTCTTTCGGTTTGTCCATAGGTATATTGTGCACGCACGTTTAGTACACTAGTTCCCACAGGTTTGTTTTCTAGCACGGAACCAGTGTACTCAGTTGATTCAAACACTGGTCCATCGCTGTTTCGTAGAGTACCAATAATAGTCACTTTGTTTCTGGATGATTTACGAACTGATACCACAGCTTGATCAGTTGCTTTCACCGTGAGTGTATACGAAACTGCTGGTCGTTCTATAGCACGAGATGTAAATAAGTCACCCGACAGTCTGTCCAGAGTGAACAAGGCTGAATCACCACCTTCTAATTCATAAGTTACTTTGCCGTTGTTATTAGCATCTGGATCACTTGCGGATAAGGTCATAATTTTATAACCTTTCTCCATACCTCCAGGCAAGACACCGGCATCCATGGAAACGAATGTCGGCGCGTTGTCATTGACATCTTCTACAATTATTGTCACTGATTTCTGGACTGAGAGTCGTTTGGAGGGATCTTTCGCTTGATCAGTAGCAACAACAGTCAATCGAAAAGTGTCACTGTATTCTCGATCAATAACTTGTGTTGTGTACAATACACCAGTCTCGGGTTGCATAGCAAAGTGTTTTCCAGGAGGATCTTGATGTGATATATTAAAAAGAATTTTACCATTCACTCCTGAATCACGGTCCTGGGCAGTTAATGTCACAACAGGAGTATTAGGAGGTATGCTTTCTTCTATTTGGCGAACTACTGCTGTACTAGAAAAACGAGGGGCATTGTCATTGACATCAAGAACTTTAACTACAACTTGAATAGTTGTAGCCAATCGGGGAGTGCCACCATCACTTGCAGAAACATTCAAGACATAGTTATTTTTGTCTTCGTAATCTAAGGGTCTAGCAAGATATAATGAACCTGAAGGTCCATCGATGCGGAATGTTTCTTTAAAATTTCCCGACGCTACGAGAAACGTTATTTCAGCATTCACACCCAAATCACTATCAGTTGCACAAAATACGAAAATCCTAGATC-------------------------------------------------
Nfurtivus_RaccoonMtn_N1026 --------------------ACATAAATTAAAATAAATTAAAAAAGCTTACCTTGGCTTTTGAAGTTTTAGGGCTTTGTGCAACTGTGTCTACAGCATAAACATCAAGATGGAACATCGTTGCACCACCTTCCCGGTCCAAAACAGATGCAGTTGAAATGACTCCACTAAACCGATTGATAGCAAATACTCGACTTTGGGATGCACCAGCAACATTTGTCACAGCCGTTAAAAAGTATTCCACCTGTCTTTCGGTTTGTCCATAGGTATATTGTGCACGCACGTTTAGTACACTAGTTCCCACAGGTTTGTTTTCTAGCACGGAACCAGTGTACTCAGTTGATTCAAACACTGGTCCATCGCTGTTTCGTAGAGTACCAATAATAGTCACTTTGTTTCTGGATGATTTACGAACTGATACCACAGCTTGATCAGTTGCTTTCACCGTGAGTGTATACGAAACTGCTGGTCGTTCTATAGCACGAGATGTAAATAAGTCACCCGACAGTCTGTCCAGAGTGAACAAGGCTGAATCACCACCTTCTAATTCATAAGTTACTTTGCCGTTGTTATTAGCATCTGGATCACTTGCGGATAAGGTCATAATTTTATAACCTTTCTCCATACCTCCAGGCAAGACACCGGCATCCATGGAAACGAATGTCGGCGCGTTGTCATTGACATCTTCTACAATTATTGTCACTGATTTCTGGACTGAGAGTCGTTTGGAGGGATCTTTCGCTTGATCAGTAGCAACAACAGTCAATCGAAAAGTGTCACTGTATTCTCGATCAATAACTTGTGTTGTGTACAATACACCAGTCTCGGGTTGCATAGCAAAGTGTTTTCCAGGAGGATCTTGATGTGATATATTAAAAAGAATTTTACCATTCACTCCTGAATCACGGTCCTGGGCAGTTAATGTCACAACAGGAGTATTAGGAGGTATGCTTTCTTCTATTTGGCGAACTACTGCTGTACTAGAAAAACGAGGGGCATTGTCATTGACATCAAGAACTTTAACTACAACTTGAATAGTTGTAGCCAATCGGGGAGTGCCACCATCACTTGCAGAAACATTCAAGACATAGTTATTTTTGTCTTCGTAATCTAAGGGTCTAGCAAGATATAATGAACCTGAAGGTCCATCGATGCGGAATGTTTCTTTAAAATTTCCCGACGCTACGAGAAACGTTATTTCAGCATTCACACCCAAATCACTATCAGTTGCACAAAATACGAAAATCCTAGATCCGACAACTGCATCTTCACTTATATTGATCAGTTTGGTTGTGGCATTGTC
Ngeorgia_Sittons_N073 -----CCAAAGTAAAAGTTTACATAAATTAAAATAAATTTAAAAAGCTTACCTTGGCTTTTGAAGTTTTAGGGCTTTGTGCAATTGTGTCTACAGCATAAACATCAAGATGGAACATCGTCGCACCACCTTCCCGGTCCAAAACGGATGCAGTTGAAATGACTCCACTAAACCGATTGATAGCAAATACTCGACTTTGGGATGCACCAGCAACATTTGTCACAGCCGTTAAAAAGTATTCCACCTGTCTTTCGGTTTGTCCATAGGTATATTGTGCACGCACGTTTAATACACTAGTTCCCACAGGTTTGTTTTCTAGCACGGAACCAGTGTACTCAGTTGATTCAAACACTGGTCCGTCACTGTTTCGTAGAGTACCAATAATAGTCACTTTGTTTCTGGATGATTTACGAACTGATACCACAGCCTGATCAGTTGCTTTCACCGTGAGTGTATACGAAACTGCTGGTCGTTCTATAGCACGAGATGTAAATAAGTCACCCGACAGTCTGTCCAGGGTGAACAAGGCGGAATCACCACCTTCTAATTCATAAGTTACTTTGCCGTTGTTATTAGCATCTGGATCACTTGCGGATAATGTCATAATTTTATAACCTTTCTCCATACCTCCAGGCAAGACACCGGCATCCATGGAAACGAATGTCGGCGCATTGTCATTGACATCTTCTACAATTATTGTCACTGATTTTTGGACTGAGAGTCGTTTGGAGGGATCTTTCGCTTGATCAGTAGCAACAACTGTCAATCGAAAAGTGTCACTGTATTCTCGATCAATAACTTGTGTTGTGTACAATACTCCAGTCTCGGGTTGCATAGCAAAGTGTTTTCCAGGAGGATCTTGATGTGATATATTAAAAAGAATTTTACCATTCACTCCTGAATCGCGGTCCTGGGCTGTTAATGTCACAACAGGAGTATTTGGAGGTATGCTTTCTTCTATTTGGCGAACTACTGCTGTACTAGAAAAACGAGGGGCATTGTCATTGACATCAAGAACTTTAACTACAACTTGAATTGTTGTAGCTAATCGGGGAGTGCCACCATCACTTGCAGAAACATTCAGGACATAGTTATTTTTGTCTTCGTAATCTAAGGGTCTAGCAAGATACAATGAACCTGAAGGTCCATCGATGCGGAA------------------------------------------------------------------------------------------------------------------------------------------------
Ngertschi_CedarCreek_N351 AGAAACCAAAGTAAAAGTTTACATAAATTAAAATAAATTTAAAAAGCTTACCTTGGCTTTTGAAGTTTTAGGGCTTTGTGCAACTGTGTCTACAGCATAAACATCAAGATGGAAAATCGTTGCACCACCTTCACGGTCCAAAACGGATGCAGTTGAAATGACTCCACTAAACCGATTGATAGCAAATACTCGACTTTGGGATGCACCAGCAACATTTGTCACAGCCGTTAAAAAGTATTCCACCTGTCTTTCGGTTTGTCCATAGGTATATTGTGCACGCACGTTTAGTACACTAGTTCCCACAGGTTTGTTTTCTAGCACGGAACCAGTGTACTCAGCTGATTCAAACACTGGTCCATCACTGTTTCGTAGAGTACCAATAATAGTCACTTTGTTTCTGGATGATTTACGAACTGATACCACAGCTTGATCAGTTGCTTTCACCGTGAGTGTATACGAAACTGCTGGTCGTTCCATAGCACGAGATGTAAATAAGTCACCCGACAGTCTGTCCAGGGTGAACAAGGCTGAATCACCACCTTCTAATTCATAAGTTACTTTGCCGTTGTTATTAGCATCTGGATCACTTGCGGATAAGGTCATAATTTTATAACCTTTCTCCATACCTCCAGGCAAGACACCGGCATCCATGGAAACGAATGTCGGTGCATTGTCATTGACATCTTCTACAATTATTGTCACTGATTTCTGGACTGAGAGTCGTTTGGAGGGATCTTTCGCTTGGTCAGTAGCAACAACAGTCAATCGAAAAGTGTCACTGTATTCTCGATCAATAACTTGTGTTGTGTACAATACACCAGTCTCGGGTTGCATAGCAAAGTGTTTTCCAGGAGGATCTTGATGTGATATATTAAAAAGAATTTTACCATTCACTCCTGAATCACGGTCCTGGGCTGTTAATGTCACAACAGGAGTATTAGGAGGTATGCTTTCTTCTATTTGGCGAACTACTGCTGTACTAGAAAAACGAGGGGCATTGTCATTGACATCAAGAACTTTAACTACAACTTGAATTGTTGTAGCTAATCGGGGAGTGCCACCATCACTTGCAGAAACATTCAAGACATAGTTATTTTTGTCTTCGTAATCTAAGGGTCTAGCAAGATACAATGAACCTGAAGGTCCATCAATGCGGAATGTTTCTTTAAAATTTCCCGATGCTACGAGAAACGTTATTTCAGCATTCACGCCCAAATCACTATCAGTTGCACAAAATACGAAAATCCTAGATCCGACAACTGCATCTTCACTTATATTGATAAGTTTGGTTGTGGCATTGTC
Ngertschi_FrenchBroad_N968 AGAAACCAAAGTAAAAGTTTACATAAATTAAAATAAATTTAAAAAGCTTACCTTGGCTTTTGAAGTTTTAGGGCTTTGTGCAACTGTGTCTACAGCATAAACATCAAGATGGAAAATCGTTGCACCACCTTCACGGTCCAAAACGGATGCAGTTGAAATGACTCCACTAAACCGATTGATAGCAAATACTCGACTTTGGGATGCACCAGCAACATTTGTCACAGCCGTTAAAAAGTATTCCACCTGTCTTTCGGTTTGTCCATAGGTATATTGTGCACGCACGTTTAGTACACTAGTTCCCACAGGTTTGTTTTCTAGCACGGAACCAGTGTACTCAGCTGATTCAAACACTGGTCCATCACTGTTTCGTAGAGTACCAATAATAGTCACTTTGTTTCTGGATGATTTACGAACTGATACCACAGCTTGATCAGTTGCTTTCACCGTGAGTGTATACGAAACTGCTGGTCGTTCCATAGCACGAGATGTAAATAAGTCACCCGACAGTCTGTCCAGGGTGAACAAGGCTGAATCACCACCTTCTAATTCATAAGTTACTTTGCCGTTGTTATTAGCATCTGGATCACTTGCGGATAAGGTCATAATTTTATAACCTTTCTCCATACCTCCAGGCAAGACACCGGCATCCATGGAAACGAATGTCGGTGCATTGTCATTGACATCTTCTACAATTATTGTCACTGATTTCTGGACTGAGAGTCGTTTGGAGGGATCTTTCGCTTGGTCAGTAGCAACAACAGTCAATCGAAAAGTGTCACTGTATTCTCGATCAATAACTTGTGTTGTGTACAATACACCAGTCTCGGGTTGCATAGCAAAGTGTTTTCCAGGAGGATCTTGATGTGATATATTAAAAAGAATTTTACCATTCACTCCTGAATCACGGTCCTGGGCTGTTAATGTCACAACAGGAGTATTAGGAGGTATGCTTTCTTCTATTTGGCGAACTACTGCTGTACTAGAAAAACGAGGGGCATTGTCATTGACATCAAGAACTTTAACTACAACTTGAATTGTTGTAGCTAATCGGGGAGTGCCACCATCACTTGCAGAAACATTCAAGACATAGTTATTTTTGTCTTCGTAATCTAAGGGTCTAGCAAGATACAAT--------------------------------------------------------------------------------------------------------------------------------------------------------------------------
Ngertschi_HickoryNutGap_N810 -----------------------TAAATTAAAATAAATTTAAAAAGCTTACCTTGGCTTTTGAAGTTTTAGGGCTTTGTGCAACTGTGTCTACAGCATAAACATCAAGATGGAATATCGTTGCACCACCTTCCCGGTCCAAAACGGATGCAGTTGAAATGACTCCACTAAACCGATTGATAGCAAATACTCGACTTTGGGATGCACCAGCAACATTTGTCACAGCCGTTAAAAAGTATTCCACCTGTCTTTCGGTTTGTCCATAGGTATATTGTGCACGCACGTTTAGTACACTAGTTCCCACAGGTTTGTTTTCTAGCACGGAACCAGTGTACTCAGCTGATTCAAACACTGGTCCATCACTGTTTCGTAGAGTACCAATAATAGTCACTTTGTTTCTGGATGATTTACGAACTGATACCACAGCTTGATCAGTTGCTTTCACCGTGAGTGTATACGAAACTGCTGGTCGTTCTATAGCACGAGATGTAAATAAGTCACCCGACAGTCTGTCCAGGGTGAACAAGGCTGAATCACCACCTTCTAATTCATAAGTTACTTTGCCGTTGTTATTAGCATCTGGATCACTTGCGGATAAGGTCATAATTTTATAACCTTTCTCCATACCTCCAGGCAAGACACCGGCATCCATGGAAACGAATGTCGGTGCATTGTCATTGACATCTTCTACAATTATTGTCACTGATTTCTGGACTGAGAGTCGTTTGGAGGGATCTTTCGCTTGGTCAGTAGCAACAACGGTCAATCGAAAAGTGTCACTGTATTCTCGATCAATAACTTGTGTTGTGTACAATACACCAGTCTCGGGTTGCATAGCAAAGTGTTTTCCAGGAGGATCTTGATGTGATATATTAAAAAGAATTTTACCATTCACTCCTGAATCACGGTCCTGGGCTGTTAATGTCACAACAGGAGTATTAGGAGGTATGCTTTCTTCTATTTGGCGAACTACTGCTGTACTAGAAAAACGAGGGGCATTGTCATTGACATCAAGAACTTTAACTACAACTTGAATTGTTGTAGCTAATCGGGGAGTGCCACCATCACTTGCAGAAACATTCAAGACATAGTTATTTTTGTCTTCGTAATCTAAGGGTCTAGCAAGATACAATGAACCTGAAGGTCCATCAATGCGGAATGTT--------------------------------------------------------------------------------------------------------------------------------------------
Nholsingeri_BrumleyCrk_N916 AGAAACCAAAGTAAAAGTTTACATAAATTAAAATAAATTTAAAAAGCTTACCTTGGCTTTTGAAGTTTTAGGGCTTTGTGCAACTGTGTCTACAGCATAAACATCAAGATGGAACATCGTTGCACCACCTTCCCGGTCCAAAACGGATGCAGTTGAAATGACTCCACTAAACCGATTGATAGCAAATACTCGACTTTGGGATGCACCAGCAACATTTGTCACAGCCGTTAAAAAGTATTCCACCTGTCTTTCGGTTTGTCCATAGGTATATTGTGCACGCACGTTTAGTACACTAGTTCCCACAGGTTTGTTTTCTAGCACGGAACCAGTGTACTCAGCCGATTCAAACACTGGTCCATCGCTGTTTCGTAGAGTACCAATAATAGTCACTTTGTTTCTGGATGATTTACGAACTGATACCACAGCTTGATCAGTTGCTTTCACCGTGAGTGTATACGAAACTGCTGGTCGTTCTATAGCACGAGATGTAAATAAGTCACCCGACAGTCTGTCCAGGGTGAACAAGGCTGAATCACCACCTTCTAATTCATAAGTTACTTTGCCGTTGTTATTAGCATCTGGATCACTTGCGGATAAGGTCATAATTTTATAACCTTTCTCCATACCTCCAGGCAAGACACCGGCATCCATGGAAACGAATGTCGGTGCGTTATCATTGACATCTTCTACAATTATTGTCACTGATTTCTGGACTGAGAGTCGTTTGGAGGGATCTTTCGCTTGATCAGTAGCAACAACGGTCAATCGAAAAGTGTCACTGTATTCTCGATCAATAGCTTGTGTTGTGTACAATACACCAGTCTCGGGTTGCATAGCAAAGTGTTTTCCAGGAGGATCTTGATGTGATATATTAAAAAGAATTTTACCATTCACTCCTGAATCACGGTCCTGGGCTGTTAATGTCACAACAGGAGTATTAGGAGGTATGCTTTCTTCTATTTGACGAACTACTGCTGTACTAGAAAAACGAGGGGCATTGTCATTGACGTCAAGAACTTTAACTACAACTTGAATTGTTGTAGCTAATCGGGGAGTGCCACCATCACTTGCAGAAACATTCAAGACATAGTTATTTTTATCTTCGTAATCTAATGGTCTAGCAAGATACAATGAACCCGAAGGTCCATCGATGCGGAATGTTTCTTTAAAATTTCCCGATGCTACGAGAAACGTTATTTCAGCATTCACACCCAAATCATTATCAGTTGCACAAAATACGAAAATCCTAGATCCGACAACTGCATCTTCACTTATATTGATAAGTTTGGTTGTCGCATTGTC
Nholsingeri_PondCave_N541 AGAAACCAAAGTAAAAGTTTACATAAATTAAAATAAATTTAAAAAGCTTACCTTGGCTTTTGAAGTTTTAGGGCTTTGTGCAACTGTGTCTACAGCATAAACATCAAGATGGAACATCGTTGCACCACCTTCCCGGTCCAAAACGGATGCAGTTGAAATGACTCCACTAAACCGATTGATAGCAAATACTCGACTTTGGGATGCACCAGCAACATTTGTCACAGCCGTTAAAAAGTATTCCACCTGTCTTTCGGTTTGTCCATAGGTATATTGTGCACGCACGTTTAGTACACTAGTTCCCACAGGTTTGTTTTCTAGCACGGAACCAGTGTACTCAGCCGATTCAAACACTGGTCCATCGTTGTTTCGTAGAGTACCAATAATAGTCACTTTGTTTCTGGATGATTTACGAACTGATACCACAGCTTGATCAGTTGCTTTCACCGTGAGTGTATACGAAACTGCTGGTCGTTCTATAGCACGAGATGTAAATAAGTCACCCGACAGTCTGTCCAGGGTGAACAAGGCTGAATCACCACCTTCTAATTCATAAGTTACTTTGCCGTTGTTATTAGCATCTGGATCACTTGCGGATAAGGTCATAATTTTATAACCTTTCTCCATACCTCCAGGCAAGACACCGGCATCCATGGAAACGAATGTCGGCGCGTTGTCATTGACATCTTCTACAATTATTGTCACTGATTTCTGGACTGAGAGTCGTTTGGAGGGATCTTTCGCTTGATCAGTAGCAACAACGGTCAATCGAAAAGTGTCACTGTATTCTCGATCAATAGCTTGTGTTGTGTACAATACACCAGTCTCGGGTTGCATAGCAAAGTGTTTTCCAGGAGGATCTTGATGTGATATATTAAAAAGAATTTTACCATTCACTCCTGAATCACGGTCCTGGGCTGTTAATGTCACAACAGGAGTATTAGGAGGTATGCTTTCTTCTATTTGACGAACTACTGCTGTACTAGAAAAACGAGGGGCATTGTCATTGACGTCAAGAACTTTAACTACAACTTGAATTGTTGTAGCTAATCGGGGAGTGCCACCATCACTTGCAGAAACATTCAAGACATAGTTATTTTTATCTTCGTAATCTAAGGGTCTAGCAAGATACAATGAACCCGTAGGTCCATCGATGCGGAATGTTTCTTTAAAATTTCCCGATGCTACGAGAAACGTTATTTCAGCATTCACACCCAAATCATTATCAGTTGCACAAAATACGAAAATCCTAGATCCGACAACTGCATCTTCACTTATATTGATAAGTTTGGTTGTCGCATTGTC
Njonesi_CaveSpringCave_N390 ------------------------------------------------------------------------------------------------------------------------------------------------------------------------------------------------------------------------------------------------------------------------------------------------------------------------------------------------------------------------------------------------------------------------------------------------------------------------------------TCGTTCTATAGCACGAGATGTAAATAAGTCACCCGACAGTCTGTCCAGGGTGAACAAGGCTGAATCACCACCTTCTAATTCATAAGTTACTTTGCCGTTGTTATTAGCATCTGGATCACTTGCGGATAAGGTCATAATTTTATAACCTTTCTCCATACCTCCAGGCAAGACACCGGCATCCATGGAAACGAATGTCGGCGCATTGTCATTGACATCTTCTACAATTATTGTCACTGATTTCTGGACTGAGAGTCGTTTGGAGGGATCTTTCGCTTGATCAGTAGCAACAACTGTCAATCGAAATGTGTCACTGTATTCTCGATCAATAACTTGTGTTGTGTACAATACACCAGTCTCGGGTTGCATAGCAAAGTGTTTTCCAGGAGGATCTTGATGTGATATATTAAAAAGAATTTTACCATTCACTCCTGAATCGCGGTCCTGGGCTGTTAATGTCACAACAGGAGTATTAGGAGGTATGCTTTCTTCTATTTGGCGAACTACTGCTGTACTAGAAAAACGAGGGGCATTGTCATTGACATCAAGAACTTTAACTACAACTTGAATTGTTGTAGCTAATCGGGGAGTGCCACCATCACTTGCAGAAACATTCAGGACATAGTTATTTTTGTCTTCGTAATCTAAGGGTCTAGCAAGATACAATGAACCTGAAGGTCCATCGATGCGGAATGTTTCTTTAAAATTTCCCGATGCTACGAGAAACGTTATTTCTGCATTCACACCCAAATCACTATCAGTTGCACAAAATACGAAAATCCTAGATCCCAC---------------------------------------------
Nlowderi_ChestnutBranch_N731 AGAAACCAAAGAAAAAGTTTACATAAATTAAAATAAATTTAAAAAGCTTAACTTGTCGTTTGAATATTTAGGGCTTTGTGCAACTGTGTCTACAGCATAAACATCAAGATGGAACATCGTCGCACCACCTTCTCGGTCCAAAACGGATGCAGTTGAAATGACTCCACTAAACCGATTGATAGCAAATACTCGACTTTGGGATGCACCAGCAACATTTGTCACAGCCGTTAAAAAGTATTCCACCTGTCTTTCGGTTTGTCCATAGGTATATTGTGCACGCACGTTTAGTACACTAGTTCCCACAGGTTTGTTTTCTAGCACGGAACCGGTGTACTCAGCTGATTCAAACACTGGTCCATCACTGTTTCGTAGAGTACCAATAATAGTCACTTTGTTTCTGGATGATTTACGAACTGATACCACAGCTTGATCAGTTGCTTTCACCGTGAGTGTATACGAAACTGCTGGTCGTTCTATAGCACGAGATGTAAATAAGTCACCCGACAGTCTGTCCAGGGTGAACAAGGCTGAATCACCACCTTCTAATTCATAAGTTACTTTGCCGTTGTTATTAGCATCTGGATCACTTGCGGATAAGGTCATAATTTTATAACCTTTCTCCATACCTCCAGGCAAGACACCGGCATCCATGGAAACGAATGTCGGTGCATTGTCATTGACATCTTCTACAATTATTGTCACTGATTTCTGGACTGAGAGTCGTTTGGAGGGATCTTTCGCTTGATCAGTAGCAACAACGGTCAATCGAAAAGTGTCACTGTATTCTCGATCAATAACTTGTGTTGTGTACAATACACCAGTCTCGGGTTGCATAGCAAAGTGTTTTCCAGGAGGATCTTGATGTGATATATTAAAAAGAATTTTACCATTCACTCCTGAATCGCGGTCCTGGGCTGTTAATGTCACAACAGGAGTATTAGGAGGTATGCTTTCTTCTATTTGGCGAACTACTGCTGTACTAGAAAAACGAGGGGCATTGTCATTGACATCAAGAACTTTAACTACAACTTGAATCGTTGTAGCTAATCGGGGAGTGCCACCATCACTTGCAGAAACATTCAGGACATAGTTATTTTTGTCTTCGTAATCTAAGGGTCTAGCAAGATACAATGAACCTGACGGTCCATCGATGCGGAATGTTTCTTTAAAATTTCCCGATGCTACGAGAAACGTTATTTCTGCATTCACACCCAAATCACTATCAGTTGCACAAAATACGAAAATCCTAGATCCCACAACTGCATCTTCACTTATATTAATAAGTTTGGTTGTGGCATTGTC
Nlowderi_upperFiresCreek_N820 AGAAACCAAAGTAAAAGTTTACATAAATTAAAATAAATTTAAAAAGCTTACCTTGGCTTTTGAAGTTTTAGGGCTTTGTGCAACTGTGTCTACAGCATAAACATCAAGATGGAACATCGTCGCACCACCTTCTCGGTCCAAAACGGATGCAGTTGAAATGACTCCACTAAACCGATTGATAGCAAATACTCGACTTTGGGATGCACCAGCAACATTTGTCACAGCCGTTAAAAAGTATTCCACCTGTCTTTCGGTTTGTCCATAGGTATATTGTGCACGCACGTTTAGTACACTAGTTCCCACAGGTTTGTTTTCTAGCACGGAACCGGTGTACTCAGCTGATTCAAACACTGGTCCATCACTGTTTCGTAGAGTACCAATAATAGTCACTTTGTTTCTGGATGATTTACGAACTGATACCACAGCTTGATCAGTTGCTTTCACCGTGAGTGTATACGAAACTGCTGGTCGTTCTATAGCACGAGATGTAAATAAGTCACCCGACAGTCTGTCCAGGGTGAACAAGGCTGAATCACCACCTTCTAATTCATAAGTCACTTTGCCGTTGTTATTAGCATCTGGATCACTTGCGGATAAGGTCATAATTTTATAACCTTTCTCCATACCTCCAGGCAAGACACCGGCATCCATGGAAACAAATGTCGGTGCATTGTCATTGACATCTTCTACAATTATTGTCACTGATTTCTGGACTGAGAGTCGTTTGGAGGGATCTTTCGCTTGATCAGTAGCAACAACGGTCAATCGAAAAGTGTCACTGTATTCTCGATCAATAACTTGTGTTGTGTACAATACACCAGTCTCGGGTTGCATAGCAAAGTGTTTTCCAGGAGGATCTTGATGTGATATATTAAAAAGAATTTTACCATTCACTCCTGAATCGCGGTCCTGGGCTGTTAATGTCACAACAGGAGTATTAGGAGGTATGCTTTCTTCTATTTGGCGAACTACTGCTGTACTAGAAAAACGAGGGGCATTGTCATTGACATCAAGAACTTTAACTACAACTTGAATCGTTGTAGCTAATCGGGGAGTGCCACCATCACTTGCAGAAACATTCAGGACATAGTTATTTTTGTCTTCGTAATCTAAGGGTCTAGCAAGATACAATGAACCTGAAGGTCCATCGATGCGGAATGTTTCTTTAAAATTTCCCGATGCTACGAGAAACGTTATTTCTGCATTCACACCCAAATCACTATCAGTTGCACAAAATACGAAAATCCTAGATCCCACAACTGCATCTTCACTTATATTAATAAGTTTGGTTGTGGCATTGTC
Nlula_BeeRockCave_G2091 ---------------------------------------------------------------------------------------------------------AAGATGGAACATCGTCGCACCACCTTCCCGGTCCAAAACGGATGCAGTTGAAATGACTCCACTAAACCGATTGATAGCAAATACTCGACTTTGGGATGCACCAGCAACATTTGTCACAGCCGTTAAAAAGTATTCCACCTGTCTTTCGGTTTGTCCATAGGTATATTGTGCACGCACGTTTAGTACACTAGTTCCCACAGGTTTGTTTTCTAGCACGGAACCAGTGTACTCAGCTGATTCAAACACTGGTCCGTCACTGTTTCGTAGAGTACCAATAATAGTCACTTTGTTTCTGGATGATTTACGAACTGATACCACAGCCTGATCAGTTGCTTTCACCGTGAGTGTATACGAAACTGCTGGTCGTTCTATAGCACGAGATGTAAATAAGTCACCCGACAGTCTGTCCAGGGTGAACAAGGCTGAATCACCACCTTCTAATTCATAAGTTACTTTGCCGTTGTTATTAGCATCTGGATCACTTGCGGATAATGTCATAATTTTATAACCTTTCTCCATACCTCCAGGCAAGACACCGGCATCCATGGAAACGAATGTCGGCGCATTGTCATTGACATCTTCTACAATTATTGTCACTGATTTTTGGACTGAGAGTCGTTTGGAGGGATCTTTCGCTTGATCAGTAGCAACAACTGTCAATCGAAAAGTGTCACTGTATTCTCGATCAATAACTTGTGTTGTGTACAATACACCAGTCTCGGGTTGCATAGCAAAGTGTTTTCCAGGAGGATCTTGATGTGATATATTAAAAAGAATTTTACCATTCACTCCTGAATCGCGGTCCTGGGCTGTTAATGTCACAACAGGAGTATTAGGAGGTATGCTTTCTTCTATTTGGCGAACTACTGCTGTACTAGAAAAACGAGGGGCATTGTCATTGACATCAAGAACTTTAACTACAACTTGAATTGTTGTAGCTAATCGGGGAGTGCCACCATCACTTGCAGAAACATTCAGGACATAGTTATTTTTGTCTTCGTAATCTAAGGGTCTAGCAAGATACAATGAACCTGAAGGTCCATCGATGCGGAATGTTTCTTTAAAATTTCCCGATGCTACGAGAAACGTTATTTCTGCATTCACACCCAAATCACTATCAGTTGCACAAAATACGAAAATCCTAGATCCCACAACTGCATCTTCACTTATATTGATAAGTTTGGTTGTGGCATTGTC
Nlula_LulaFallsCave_G2084 ---------------------------------------------------------------------------------------------------------------------------------------------------------------------ACTAAACCGATTGATAGCAAATACTCGACTTTGGGATGCACCAGCAACATTTGTCACAGCCGTTAAAAAGTATTCCACCTGTCTTTCGGTTTGTCCATAGGTATATTGTGCACGCACGTTTAGTACACTAGTTCCCACAGGTTTATTTTCTAGCACGGAACCAGTGTACTCAGCTGATTCAAACACTGGTCCGTCACTGTTTCGTAGAGTACCAATAATAGTCACTTTGTTTCTGGATGATTTACGAACTGATACCACAGCCTGATCAGTTGCTTTCACCGTGAGTGTATACGAAACTGCTGGTCGTTCTATAGCACGAGATGTAAATAAGTCACCCGACAGTCTGTCCAGGGTGAACAAGGCTGAATCACCACCTTCTAATTCATAAGTTACTTTGCCGTTGTTATTAGCATCTGGATCACTTGCGGATAATGTCATAATTTTATAACCTTTCTCCATACCTCCAGGCAAGACACCGGCATCCATGGAAACGAATGTCGGCGCATTGTCATTGACATCTTCTACAATTATTGTCACTGATTTTTGGACTGAGAGTCGTTTGGAGGGATCTTTCGCTTGATCAGTAGCAACAACTGTCAATCGAAAAGTGTCACTGTATTCTCGATCAATAACTTGTGTTGTGTACAATACACCAGTCTCGGGTTGCATAGCAAAGTGTTTTCCAGGAGGATCTTGATGTGATATATTAAAAAGAATTTTACCATTCACTCCTGAATCGCGGTCCTGGGCTGTTAATGTCACAACAGGAGTATTAGGAGGTATGCTTTCTTCTATTTGGCGAACTACTGCTGTACTAGAAAAACGAGGGGCATTGTCATTGACATCAAGAACTTTAACTACAACTTGAATTGTTGTAGCTAATCGGGGAGTGCCACCATCACTTGCAGAAACATTCAGGACATAGTTATTTTTGTCTTCGTAATCTAAGGGTCTAGCAAGATACAATGAACCTGAAGGTCCATCGATGCGGAATGTTTCTTTAAAATTTCCCGATGCTACGAGAAACGTTATTTCTGCATTCACACCCAAATCACTATCAGTTGCACAAAATACGAAAATCC-------------------------------------------------------
Nmimus_NealsSink_N329 ------------------------------------------------------------TGAAGTTTTAGGGCTTTGTGCAACTGTGTCTACAGCATAAACATCAAGATGGAACATCGTTGCACCACCTTCCCGGTCCAAAACGGATGCAGTTGAAATGACTCCACTAAACCGATTGATAGCAAATACTCGACTTTGGGATGCACCAGCAACATTTGTCACAGCCGTTAAAAAGTATTCCACCTGTCTTTCGGTTTGTCCATAGGTATATTGTGCACGCACGTTTAGTACACTAGTTCCCACAGGTTTGTTTTCTAGCACGGAACCAGTGTACTCAGCTGATTCAAACACTGGTCCATCGCTGTTTCGTAGAGTACCAATAATAGTCACTTTGTTTCTGGATGATTTACGAACTGATACCACAGCTTGATCAGTTGCTTTCACCGTGAGTGTATACGAAACTGCTGGTCGTTCTATAGCACGAGATGTAAATAAGTCACCCGACAGTCTGTCCAGGGTGAACAAGGCTGAATCACCACCTTCTAATTCATAAGTTACTTTGCCGTTGTTATTAGCATCTGGATCACTTGCGGATAAGGTCATAATTTTATAACCTTTCTCCATACCTCCAGGCAAGACACCGGCATCCATGGAAACGAATGTCGGCGCGTTGTCATTGACATCTTCTACAATTATTGTTACTGATTTCTGGACTGAGAGTCGTTTGGAGGGATCTTTCGCTTGATCAGTAGCAACAACGGTCAATCGAAAAGTGTCACTGTATTCTCGATCAATAACTTGTGTTGTGTACAATACACCAGTCTCGGGTTGCATAGCAAAGTGTTTTCCAGGAGGATCTTGATGTGATATATTAAAAAGAATTTTACCATTCACTCCTGAATCACGGTCCTGGGCTGTTAATGTCACAACAGGAGTATTAGGAGGTATGCTTTCTTCTATTTGACGAACTACTGCTGTACTAGAAAAACGAGGGGCATTGTCATTGACATCAAGAACTTTAACTACAACTTGAATTGTTGTAGCTAATCGGGGAGTGCCACCATCACTTGCAGAAACATTTAAGACATAGTTATTTTTGTCTTCGTAATCTAAGGGTCTAGCAAGATACAATGAACCCGAAGGTCCATCGATGCGGAATGTTTCTTTAAAATTTCCCGATGCTACGAGAAACGTTATTTCAGCATTCACACCCAAATCACTATCATTTGCACAAAATACG--------------------------------------------------------------
Nmimus_Straleys_N625 ------------------------------------------AAAGCTTACCTTGGCTTTTGAAGTTTTAGGGCTTTGTGCAAATGTGTCTACAGCATAAACATCAAGATGGAACATCGTTGCACCACCTTCCCGGTCCAAAACGGATGCAGTTGAAATGACTCCACTAAACCGATTGATAGCAAATACTCGACTTTGGGATGCACCAGCAACATTTGTCACAGCCGTTAAAAAGTATTCCACCTGTCTTTCGGTTTGTCCATAGGTATATTGTGCACGCACGTTTAGTACACTAGTTCCCACAGGTTTGTTTTCTAGCACGGAACCAGTGTACTCAGCCGATTCAAACACTGGTCCATCGCTGTTTCGTAGAGTACCAATAATAGTCACTTTGTTTCTGGATGATTTACGAACTGATACCACAGCTTGATCGGTTGCTTTCACCGTGAGTGTATACGAAACTGTTGGTCGTTCTATAGCACGAGATGTAAATAAGTCACCCGACAGTCTGTCCAGGGTGAACAAGGCTGAATCACCACCTTCTAATTCATAAGTTACTTTGCCGTTGTTATTAGCATCTGGATCACTTGCGGATAAGGTCATAATTTTATAACCTTTCTCCATACCTCCAGGCAAGACACCGGCATCCATGGAAACGAATGTCGGCGCGTTGTCATTGACATCTTCTACAATTATTGTCACTGATTTCTGGACTGAGAGTCGTTTGGAGGGATCTTTCGCTTGATCAGTAGCAACAACGGTCAATCGAAAAGTGTCACTGTATTCTCGATCAATAACTTGTGTTGTGTACAATACACCAGTCTCGGGTTGCATAGCAAAGTGTTTTCCAGGAGGATCTTGATGTGATATATTAAAAAGAATTTTACCATTCACTCCTGAATCACGGTCCTGGGCTGTTAATGTCACAACAGGAGTATTAGGAGGTATGCTTTCTTCTATTTGACGAACTACTGCTGTACTAGAAAAACGAGGGGCATTGTCATTGACGTCAAGAACTTTAACTACAACTTGAATTGTTGTAGCTAATCGGGGAGTGCCACCATCACTTGCAGAAACATTCAAGACATAGTTATTTTTGTCTTCGTAATCTAAGGGTCTAGCAAGATACAATGAACCCGAAGGTCCATCGATGCGGAATGTTTCTTTAAAATTTCCCGATGCTACGAGAAACGTTATCTCAGCATTCACACCCAAATCACTATCAGTTGCACAAAATACGAAAATC--------------------------------------------------------
Nnasicus_CaneyFork_N171 ----------------------------------------AAAAAGCTTACCTTGGCTTTTGAAGTTTTAGGGCTTTGTGCAACTGTGTCTACAGCATAAACATCAAGATGGAATATCGTTGTACCACCTTCCCGGTCCAAAACGGATGCAGTTGAAATGACTCCACTAAACCGATTGATAGCAAATACTCGACTTTGGGATGCACCAGCAACATTTGTCACAGCCGTTAAAAAGTATTCCACCTGTCTTTCGGTTTGTCCATAGGTATATTGTGCACGCACGTTTAGTACACTAGTTCCCACAGGTTTGTTTTCTAGCACAGAACCAGTGTACTCAGCTGATTCAAACACTGGTCCATCACTGTTTCGTAGAGTACCAATAATAGTCACTTTGTTTCTGGATGATTTACGAACTGATACCACAGCTTGATCAGTTGCTTTCACCGTGAGTGTATACGAAACTGCTGGTCGTTCTATAGCACGAGATGTAAATAAGTCACCCGACAGTCTGTCCAGGGTGAACAAGGCTGAATCACCACCTTCTAATTCATAAGTTACTTTGCCGTTGTTATTAGCATCTGGATCACTTGCGGATAAGGTCATAATTTTATAACCTTTCTCCATACCTCCAGGCAAGACACCGGCATCCATGGAAACGAATGTCGGTGCATTGTCATTGACATCTTCTACAATTATTGTCACTGATTTCTGGACTGAGAGTCGTTTGGAGGGATCTTTCGCTTGGTCAGTAGCAACAACGGTCAATCGAAAAGTGTCACTGTATTCTCGATCAATAACTTGTGTCGTGTACAATACACCAGTCTCGGGTTGCATAGCAAAGTGTTTTCCAGGAGGATCTTGATGTGATATATTAAAAAGAATTTTACCATTCACTCCTGAATCACGGTCCTGGGCTGTTAATGTCACAACAGGAGTATTAGGAGGTATGCTTTCTTCTATTTGGCGAACTACTGCTGTACTAGAAAAACGAGGGGCATTGTCATTGACATCAAGAACTTTAACTACAACTTGAATTGTTGTAGCTAATCGGGGAGTGCCACCATCACTTGCAGAAACATTCAAGACATAGTTATTTTTGTCTTCGTAATCTAAGGGTCTAGCAAGATACAATGAACCTGAAGGTCCATCAATGCGGAATGTTTCTTTAAAATTTCCCGATGCTACGAGAAACGTTATTTCTGCATTCACACCCAAATCACTATCAGTTGCACAAAATACGAAAATCCTAGATCCGACAACTGCATCTTCACTTATATTGATAAGTTTGGTTGTGGCATTGTC
Nnasicus_ConnosteeFalls_N696 ------------------------------------------------TACCTTGGCTTTTGAAGTTTTAGGGCTTTGTGCAACTGTGTCTACAGCATAAACATCAAGATGGAATATCGTTGCACCACCTTCCCGGTCCAAAACGGATGCAGTTGAAATGACTCCACTAAACCGATTGATAGCAAATACTCGACTTTGGGATGCACCAGCAACATTTGTCACAGCCGTTAAAAAGTATTCCACCTGTCTTTCGGTTTGTCCATAGGTATATTGTGCACGCACGTTTAGTACACTAGTTCCCACAGGTTTGTTTTCTAGCACGGAACCAGTGTACTCAGCTGATTCAAACACTGGTCCATCACTGTTTCGTAGAGTACCAATAATAGTCACTTTGTTTCTGGATGATTTACGAATTGATACCACAGCTTGATCAGTTGCTTTCACCGTGAGTGTATACGAAACTGCTGGTCGTTCTATAGCACGAGATGTAAATAAGTCACCCGACAGTCTGTCCAGGGTGAACAAGGCTGAATCACCACCTTCTAATTCATAAGTTACTTTGCCGTTGTTATTAGCATCTGGGTCACTTGCGGATAAGGTCATAATTTTATAACCTTTCTCCATACCTCCAGGCAAGACACCGGCATCCATGGAAACGAATGTCGGTGCATTGTCATTGACATCTTCTACAATTATTGTCACTGATTTCTGGACTGAGAGTCGTTTGGAGGGATCTTTCGCTTGGTCAGTAGCAACAACGGTCAATCGAAAAGTGTCACTGTATTCTCGATCAATAACTTGTGTTGTGTACAATACACCAGTCTCGGGTTGCATAGCAAAGTGTTTTCCAGGAGGATCTTGATGTGATATATTAAAAAGAATTTTACCATTCACTCCTGAATCACGGTCCTGGGCTGTTAATGTCACAACAGGAGTATTAGGAGGTATGCTTTCTTCTATTTGGCGAACTACTGCTGTACTAGAAAAACGAGGGGCATTGTCATTGACATCAAGAACTTTAACTACAACTTGAATTGTTGTAGCTAATCGGGGAGTGCCACCATCACTTGCAGAAACATTCAAGACATAGTTATTTTTGTCTTCGTAATCTAAGGGTCTAGCAAGATACAATGAACCTGAAGGTCCATCAATGCGGAATGTTTCTTTAAAATTTCCCGATGCTACGAGAAACGTTAT---------------------------------------------------------------------------------------------------------
Npaynei_Grindstaff_N646 AGAAACCAAAGTAAAAGTTTACATAAATTAAAATAAATTTAAAAAGCTTACCTTGGCTTTTGAAGTTTTAGGGCTTTGTGCAACTGTGTCTACAGCATAAACATCAAGATGGAACATCGTTGCACCACCTTCCCGGTCCAAAACGGATGCAGTTGAAATGACTCCACTAAACCGATTGATAGCAAATACTCGACTTTGGGATGCACCAGCAACATTTGTCACAGCCGTTAAAAAGTATTCCACCTGTCTTTCGGTTTGTCCATAGGTATATTGTGCACGCACGTTTAGTACACTAGTTCCCACAGGTTTGTTTTCTAGCACGGAACCAGTGTACTCAGCTGATTCAAACACTGGTCCATCGCTGTTTCGTAGAGTACCAATAATAGTCACTTTGTTTCTGGATGATTTACGAACTGATACCACAGCTTGATCAGTTGCTTTCACCGTGAGTGTATACGAAACTGCTGGTCGTTCTATAGCACGAGATGTAAATAAGTCACCCGACAGTCTGTCCAGGATGAACAAGGCTGAATCACCACCTTCTAATTCATAAGTTACTTTGCCGTTGTTATTAGCATCTGGATCACTTGCGGATAAGGTCATAATTTTATAACCTTTCTCCATACCTCCAGGCAAGACACCGGCATCCATGGAAACGAATGTCGGCGCATTGTCATTGACATCTTCTACAATTATTGTCACTGATTTCTGGACTGAGAGTCGTTTGGAGGGATCTTTCGCTTGATCAGTAGCAACAACGGTCAATCGAAAAGTGTCACTGTATTCTCGATCAATAACTTGTGTTGTGTACAATACACCAGTCTCGGGTTGCATAGCAAAGTGTTTTCCAGGAGGATCTTGATGTGATATATTAAAAAGAATTTTACCATTCACTCCTGAATCACGGTCCTGGGCTGTTAATGTCACAACAGGAGTATTAGGAGGTATGCTTTCTTCTATTTGACGAACTACTGCTGTACTAGAAAAACGAGGGGCATTGTCATTGACATCAAGAACTTTAACTACAACTTGAATTGTTGTAGCTAATCGGGGAGTGCCACCATCACTTGCAGAAACATTCAAGACATAGTTATTTTTGTCTTCGTAATCTAAGGGTCTAGCAAGATACAATGAACCCGAAGGTCCATCGATGCGGAATGTTTCTTTAAAATTTCCCGATGCTACTAGAAACGTTATCTCAGCATTCACACCCAAATCACTATCAGTTGCACAAAATACGAAAATCCTAGATCCGACAACTGCATCTTCACTTATATTGATAAGTTTGGTTGTAGCATTGTC
Npaynei_NorrisDamCave_N348 ------------------------------AAATAAATTTAAAAAGCTTACCTTGGCTTTTGAAGTTTTAGGGCTTTGTGCAACTGTGTCTACAGCATAAACATCAAGATGGAACATCGTTGCACCACCTTCCCGGTCCAAAACGGATGCAGTTGAAATGACTCCACTAAACCGATTGATAGCAAATACTCGACTTTGGGATGCACCAGCAACATTTGTCACAGCCGTTAAAAAGTATTCCACCTGTCTTTCGGTTTGTCCATAGGTATATTGTGCACGCACGTTTAGTACACTAGTTCCCACAGGTTTGTTTTCTAGCACGGAACCAGTGTACTCAGCTGATTCAAACACTGGTCCATCGCTGTTTCGTAGAGTACCAATAATAGTCACTTTGTTTCTGGATGATTTACGAACTGATACCACAGCTTGATCAGTTGCTTTCACCGTGAGTGTATACGAAACTGCTGGTCGTTCTATAGCACGAGATGTAAATAAGTCACCCGACAGTCTGTCCAGGATGAACAAGGCTGAATCACCACCTTCTAATTCATAAGTTACTTTGCCGTTGTTATTAGCATCTGGATCACTTGCGGATAAGGTCATAATTTTATAACCTTTCTCCATACCTCCAGGCAAGACACCGGCATCCATGGAAACGAATGTCGGCGCATTGTCATTGACATCTTCTACAATTATTGTCACTGATTTCTGGACTGAGAGTCGTTTGGAGGGATCTTTCGCTTGATCAGTAGCAACAACGGTCAATCTAAAAGTGTCACTGTATTCTCGATCAATAACTTGTGTTGTGTACAATACACCAGTCTCGGGTTGCATAGCAAAGTGTTTTCCAGGAGGATCTTGATGTGATATATTAAAAAGAATTTTACCATTCACTCCTGAATCACGGTCCTGGGCTGTTAATGTCACAACAGGAGTATTAGGAGGTATGCTTTCTTCTATTTGACGAACTACTGCTGTACTAGAAAAACGAGGGGCATTGTCATTGACATCAAGAACTTTAACTACAACTTGAATTGTTGTAGCTAATCGGGGAGTGCCACCATCACTTGCAGAAACATTCAAGACATAGTTATTTTTGTCTTCGTAATCTAAGGGTCTAGCAAGATACAATGAACCCGAAGGTCCATCGATGCGGAATGTTTCTTTAAAATTTCCCGATGCTACTAGAAACGTTATCTCAGCATTCACACCCAAATCACTATCAGTTGCACAAAATACGAAAATCCTAGATCCGACAACTGCATCTTCACTTATATTGATAAGTTTGGTTGTAGCATTGTC
Npaynei_UnakaMtns_N943 AGAAACCAAAGTAAAAGTTTACATAAATTAAAATAAATTTAAAAAGCTTACCTTGGCTTTTGAAGTTTTAGGGCTTTGTGCAACTGTGTCTACAGCATAAACATCAAGATGGAACATCGTTGCACCACCTTCCCGGTCCAAAACGGATGCAGTTGAAATGACTCCACTAAACCGATTGATAGCAAATACTCGACTTTGGGATGCACCAGCAACATTTGTCACAGCCGTTAAAAAGTATTCCACCTGTCTTTCGGTTTGTCCATAGGTATATTGTGCACGCACGTTTAGTACACTAGTTCCCACAGGTTTGTTTTCTAGCACGGAACCAGTGTACTCAGCTGATTCAAACACTGGTCCATCGCTGTTTCGTAGAGTACCAATAATAGTCACTTTGTTTCTGGATGATTTACGAACTGATACCACAGCTTGATCAGTTGCTTTCACCGTGAGTGTATACGAAACTGCTGGTCGTTCTATAGCACGAGATGTAAATAAGTCACCCGACAGTCTGTCCAGGATGAACAAGGCTGAATCACCACCTTCTAATTCATAAGTTACTTTGCCGTTGTTATTAGCATCTGGATCACTTGCGGATAAGGTCATAATTTTATAACCTTTCTCCATACCTCCAGGCAAGACACCGGCATCCATGGAAACGAATGTCGGCGCATTGTCATTGACATCTTCTACAATTATTGTCACTGATTTCTGGACTGAGAGTCGTTTGGAGGGATCTTTCGCTTGATCAGTAGCAACAACGGTCAATCGAAAAGTGTCACTGTATTCTCGATCAATAACTTGTGTTGTGTACAATACACCAGTCTCGGGTTGCATAGCAAAGTGTTTTCCAGGAGGATCTTGATGTGATATATTAAAAAGAATTTTACCATTCACTCCTGAATCACGGTCCTGGGCTGTTAATGTCACAACAGGAGTATTAGGAGGTATGCTTTCTTCTATTTGACGAACTACTGCTGTACTAGAAAAACGAGGGGCATTGTCATTGACATCAAGAACTTTAACTACAACTTGAATTGTTGTAGCTAATCGGGGAGTGCCACCATCACTTGCAGAAACATTCAAGACATAGTTATTTTTGTCTTCGTAATCTAAAGGTCTAGCAAGATACAATGAACCCGAAGGTCCATCGATGCGGAATGTTTCTTTAAAATTTCCCGATGCTACTAGAAACGTTATCTCAGCATTCACACCCAAATCACTATCAGTTGCACAAAATACGAAAATCCTAGATCCGACAACTGCATCTTCACTTATATTGATAAGTTTGGTTGTAGCATTGTC
Npecki_HaskellSims_G3697 AGAAATCAAAATAAAAGTTTACATAAATTAAAATAGAATTAAAAAGCTTACCTTGGCTTTCGAAGTTTTGGGACTTTGTGCAACTGTGTCTACAGCATAAACATCAAGATGGAATATCGTTGCACCACCTTCCCGGTCCAAAACGGATGCAGTTTAAATGACTCCACTAAACCGATTGATAGCAAATACTCGACTTTGGGATGCACCAGCAACATTTGTCACAGCCGTTAAAAAGTATTCCACCTGTCTTTCGGTTTGTCCATATGTATATTGTGCACGCACATTTAGTACACTAGTTCCCACAGGTTTGTTTTCTAGCACGGAACCAGTGTACTCAGCCGATTCAAACACTGGTCCATCACTGTTTCGTACAGTACCAATAATAGTCACTTTGTTTCTGGATGATTTACGAACTGATACCACAGCTTGATCAGTTGCTTTCACCGTGAGTGTATACGAAACTGCTGGCCGTTCTATAGCACGAGATGTAAATAAGTCACCCGACAGTCTGTCCAGGGTGAACAAGGCTGAATCACCACCTTCTAATTCATAAGTTACTTTGCCGTTGTTATTAGCATCTGGATCACTTGCAGATAAGGTCATAATTTTATAACCTTTCTCCATACCTCCAGGCAAGACACCGGCATCCATGGAAACGAATGTCGGCGCATTGTCATTGACATCTTCTACAATTATTGTTACTGATTTCTGGACTGAGAGTCGCTTGGAAGGATCTTTCGCTTGATCCGTAGCAACAACGGTCAATCGAAAAGTGTCACTGTATTCTCGATCAATAACTTGTGTTGTGTACAATACACCAGTCTCGGGTTGCATAGCAAAGTGTTTTCCAGGAGGATCTTGATGTGATATATTAAAAAGAATTTTACCATTCACTCCTGAATCACGGTCCTGGGCTGTTAATGTCACAACAGGAGTATTAGGAGGTATGCTTTCTTCTATTTGGCGAACTACGGCTGTACTAGAAAAACGAGGAGCATTGTCATTGACATCAAGAACTTTAACTACAACTTGAATTGTTGTAGCTAATCGGGGAGTGCCACCATCACTTGCAGAAACATTCAAGACATAGTTATTTTTGTCTTCGTAATCTAAGGGTCTAGCAAGATACAATGAACCTGAAGGTCCATCAATGCGGAATGTTTCTTTAAAATTTCCCGATGCTACGAGAAACGTTATTTCAGCATTCACACCTAAATCACTATCAGTTGCAGAAAATACGAAAATCCTAGATCCGACAACTGCATCTTCACTTATATTGATAAGTTTGGTTGTGGCATTGTC
Npecki_HurricaneMazeCave_G2100 AGAAATCAAAATAGAAGTTTACATAAATTAAAATAGAATTAAAAAGCTTACCTTGGCTTTCGAAGTTTTGGGACTTTGTGCAACTGTGTCTACAGCATAAACATCAAGATGGAATATCGTTGCACCACCCTCCCGGTCCAAAACGGATGCAGTTGAAATGACTCCACTAAACCGATTGATAGCAAATACTCGACTTTGGGATGCACCAGCAACATTTGTCACAGCCGTTAAAAAGTATTCCACCTGTCTTTCGGTTTGTCCATATGTATATTGTGCACGCACATTTAGTACACTAGTTCCCACAGGTTTGTTTTCTAGCACGGAACCAGTGTACTCAGCTGATTCAAACACTGGTCCATCACTGTTTCGTACAGTACCAATAATAGTCACTTTGTTTCTGGATGATTTACGAACTGATACCACAGCTTGATCAGTTGCTTTCACCGTGAGTGTATACGAAACTGCTGGCCGTTCTATAGCACGAGATGTAAATAAGTCACCCGACAGTCTGTCCAGGGTGAACAAGGCTGAATCACCACCTTCTAATTCATAAGTTACTTTGCCGTTGTTATTAGCATCTGGATCACTTGCAGATAGGGTCATAATTTTATAACCTTTCTCCATACCTCCAGGCAAGACACCGGCATCCATGGAAACGAACGTCGGCGCATTGTCATTGACATCTTCTACAATTATTGTTACTGATTTCTGGACTGAGAGTCGCTTGGAGGGATCTTTCGCTTGATCCGTAGCAACAACGGTCAATCGAAAAGTGTCACTGTATTCTCGATCAATAACTTGTGTTGTGTACAATACACCAGTCTCGGGTTGCATAGCAAAGTGTTTTCCAGGAGGATCTTGATGTGATATATTAAAAAGAATTTTACCATTCACTCCTGAATCACGGTCCTGGGCTGTTAATGTCACAACAGGAGTATTAGGAGGTATGCTTTCTTCTATTTGGCGAACTACGGCTGTACTAGAAAAACGAGGAGCATTGTCATTGACATCAAGAACTTTAACTACAACTTGAATTGTTGTAGCTAATCGGGGAGTGCCACCATCACTTGCAGAAACATTCAAGACATAGTTATTTTTATCTTCGTAATCTAAGGGTCTAGCAAGATACAATGAACCTGAAGGTCCATCAATGCGGAATGTTTCTTTAAAATTTCCTGATGCTACGAGAAACGTTATTTCAGCATTCACACCTAAATCACTATCAGTTGCAGAAAATACGAAAATCCTAGATCCGACAACTGCATCTTCACTTATA--------------------------
Npecki_Monteagle_N062 AGAAATAAAAATAAAAATTTACATAAATT-----------AAAAAGCTTACCTTGGCTTTCGAAGTTTTGGGACTTTGTGCAACTGTGTCTACAGCATAAACATCAAGATGGAATATCGTTGCACCACCTTCCCGGTCCAAAACGGATGCAGTTGAAATGACTCCACTAAACCGATTGATAGCAAATACTCGACTTTGGGATGCACCAGCAACATTTGTCACAGCCGTTAAAAAGTATTCCACCTGTCTTTCGGTTTGTCCATATGTATATTGTGCACGCACATTTAGTACACTAGTTCCCACAGGTTTGTTTTCTAGCACGGAACCAGTGTACTCAGCCGATTCAAACACTGGTCCATCACTGTTTCGTACAGTACCAATAATAGTCACTTTGTTTCTGGATGATTTACGAACTGATACCACAGCTTGATCAGTTGCTTTCACCGTGAGTGTATATGAAACTGCTGGCCGTTCTATAGCACGAGATGTAAATAAGTCACCCGACAGTCTGTCCAGGGTGAACAAGGCTGAATCACCACCTTCTAATTCATAAGTTACTTTGCCGTTGTTATTAGCATCTGGATCACTTGCAGATAAGGTCATAATTTTATAACCTTTCTCCATACCTCCAGGCAAGACACCGGCATCCATCGAAACGAATGTCGGCGCATTGTCATTGACATCTTCTACAATTATTGTTACTGATTTCTGGACTGAGAGTCGCTTGGAGGGATCTTTCGCTTGATCCGTAGCAACAACGGTCAATCGAAAAGTGTCACTGTATTCTCGATCAATAACTTGTGTTGTGTACAATACACCAGTCTCGGGTTGCATAGCAAAGTGTTTTCCAGGAGGATCTTGATGTGATATATTAAAAAGAATTTTACCATTCACTCCTGAATCACGGTCCTGGGCTGTTAATGTCACAACAGGAGTATTAGGAGGTATGCTTTCTTCTATTTGGCGAACTACGGCTGTACTAGAAAAACGAGGAGCATTGTCATTGACATCAAGAACTTTAACTACAACTTGAATTGTTGTAGCTAATCGGGGAGTGCCACCATCACTTGCAGAAACATTCAACACATAGTTATTTTTATCTTCGTAATCTAAGGGTCTAGCAAGATACAATGAACCTGAAGGTCCATCAATGCGGAATGTTTCTTTAAAATTTCCCGATGCTACGAGAAAGGTTATTTCAGCATTCACACCTAAATCACTATCAGTTGCAGAAAATACGAAAATCCTAGATCCGACAACTGCATCTTCACTTAGATTTATAAGTTTTGTTGTGGCATTGTC
Nperlakyi_SChimneys_N1079 AGAAACCAAAGTAAAAGTTTACATAAATTAAAATAAATTTAAAAAGCTTACCTTGGCTTTTGAAGTTTTAGGGCTTTGTGCAACTGTGTCTACAGCATAAACATCAAGATGGAACATCGTCGCACCACCTTCCCGGTCCAAAACGGATGCAGTTGAAATGACTCCACTAAACCGATTGATAGCAAATACTCGACTTTGGGATGCACCAGCAACATTTGTCACAGCCGTTAAAAAGTATTCCACCTGTCTTTCGGTTTGTCCATAGGTATATTGTGCACGCACGTTTAGTACACTAGTTCCCACAGGTTTGTTTTCTAGCACGGAACCAGTGTACTCAGCTGATTCAAACACTGGTCCGTCACTGTTTCGTAGAGTACCAATAATAGTCACTTTGTTTCTGGATGATTTACGAACTGATACCACAGCTTGATCAGTTGCTTTCACCGTGAGTGTATACGAAACTGCTGGTCGTTCTATAGCACGAGATGTAAATAAGTCACCCGACAGTCTGTCCAGGGTGAACAAGGCTGAATCACCACCTTCTAATTCATAAGTTACTTTGCCGTTGTTATTAGCATCTGGATCACTTGCGGATAAGGTCATAATTTTATAACCTTTCTCCATACCTCCAGGCAAGACACCGGCATCCATGGAAACGAATGTCGGCGCATTGTCATTGACATCTTCTACAATTATTGTCACTGATTTCTGGACTGAGAGTCGTTTGGAGGGATCTTTCGCTTGATCAGTAGCAACAACTGTCAATCGAAAAGTGTCACTGTATTCTCGATCAATAACTTGTGTTGTGTACAATACACCAGTCTCGGGTTGCATAGCAAAGTGTTTTCCAGGAGGATCTTGATGTGATATATTAAAAAGAATTTTACCATTCACTCCTGAATCGCGGTCCTGGGCTGTTAATGTCACAACAGGAGTATTAGGAGGTATGCTTTCTTCTATTTGGCGAACTACTGCTGTACTAGAAAAACGAGGGGCATTGTCATTGACATCAAGAACTTTAACTACAACTTGAATTGTTGTTGCTAATCGGGGAGTGCCACCATCACTTGCAGAAACATTCAGGACATAGTTATTTTTGTCTTCGTAATCTAAAGGTCTAGCAAGATACAATGAACCTGA------------------------------------------------------------------------------------------------------------------------------------------------------------------
Nperlakyi_SChimneys_N1080 AGAAACCAAAGTAAAAGTTTACATAAATTAAAATAAATTTAAAAAGCTTACCTTGGCTTTTGAAGTTTTAGGGCTTTGTGCAACTGTGTCTACAGCATAAACATCAAGATGGAACATCGTCGCACCACCTTCCCGGTCCAAAACGGATGCAGTTGAAATGACTCCACTAAACCGATTGATAGCAAATACTCGACTTTGGGATGCACCAGCAACATTTGTCACAGCCGTTAAAAAGTATTCCACCTGTCTTTCGGTTTGTCCATAGGTATATTGTGCACGCACGTTTAGTACACTAGTTCCCACAGGTTTGTTTTCTAGCACGGAACCAGTGTACTCAGCTGATTCAAACACTGGTCCGTCACTGTTTCGTAGAGTACCAATAATAGTCACTTTGTTTCTGGATGATTTACGAACTGATACCACAGCTTGATCAGTTGCTTTCACCGTGAGTGTATACGAAACTGCTGGTCGTTCTATAGCACGAGATGTAAATAAGTCACCCGACAGTCTGTCCAGGGTGAACAAGGCTGAATCACCACCTTCTAATTCATAAGTTACTTTGCCGTTGTTATTAGCATCTGGATCACTTGCGGATAAGGTCATAATTTTATAACCTTTCTCCATACCTCCAGGCAAGACACCGGCATCCATGGAAACGAATGTCGGCGCATTGTCATTGACATCTTCTACAATTATTGTCACTGATTTCTGGACTGAGAGTCGTTTGGAGGGATCTTTCGCTTGATCAGTAGCAACAACTGTCAATCGAAAAGTGTCACTGTATTCTCGATCAATAACTTGTGTTGTGTACAATACACCAGTCTCGGGTTGCATAGCAAAGTGTTTTCCAGGAGGATCTTGATGTGATATATTAAAAAGAATTTTACCATTCACTCCTGAATCGCGGTCCTGGGCTGTTAATGTCACAACAGGAGTATTAGGAGGTATGCTTTCTTCTATTTGGCGAACTACTGCTGTACTAGAAAAACGAGGGGCATTGTCATTGACATCAAGAACTTTAACTACAACTTGAATTGTTGTTGCTAATCGGGGAGTGCCACCATCACTTGCAGAAACATTCAGGACATAGTTATTTTTGTCTTCGTAATCTAAAGGTCTAGCAAGATACAATGAACCTGAAGGTCCATCGATGCGGAATGTTTCTTTAAAATTTCCCGATGCTACGAGAAACGTTATTTCT-----------------------------------------------------------------------------------------------------
Nreclusus_Clingmans_N252 -----------------TTTACATAAATTAAAATAAATTTAAAAAGCTTACCTTGGCTTTTGAAGTTTTAGGGCTTTGTGCAACTGTGTCTACAGCATAAACATCAAGATGGAACATCGTCGCACCACCTTCCCGGTCCAAAACGGATGCAGTTGAAATGACTCCACTAAACCGATTGATAGCAAATACTCGACTTTGGGATGCACCAGCAACATTTGTCACAGCCGTTAAAAAGTATTCCACCTGTCTTTCGGTTTGTCCATAGGTATATTGTGCACGCACGTTTAGTACACTAGTTCCCACAGGTTTGTTTTCTAGCACGGAACCAGTGTACTCAGCTGATTCAAACACTGGTCCATCACTGTTTCGTAGAGTACCAATAATAGTCACTTTGTTTCTGGATGATTTACGAACTGATACCACAGCTTGATCAGTTGCTTTCACCGTGAGTGTATACGAAACTGCTGGTCGTTCTATAGCACGAGATGTAAATAAGTCACCCGACAGTCTGTCCAGGATGAACAAGGCTGAATCACCACCTTCTAATTCATAAGTTACTTTGCCGTTGTTATTAGCATCTGGATCACTTGCGGATAAGGTCATAATTTTATAACCTTTCTCCATACCTCCAGGCAAGACACCGGCATCCATGGAAACGAATGTCGGCGCATTGTCATTGACATCTTCTACAATTATCGTCACAGATTTCTGGACAGAGAGTCGTTTAGAGGGATCTTTCGCTTGATCAGTAGCAACAACGGTCAATCGAAAAGTGTCGCTGTATTCTCGATCAATAACTTGTGTTGTGTACAATACACCAGTTTCGGGTTGCATAGCAAAGTGTTTTCCAGGAGGATCTTGATGTGATATATTAAAAAGAATTTTACCATTCACTCCTGAATCGCGGTCTTGGGCTGTTAATGTCACAACAGGAGTATTAGGAGGTATGCTTTCTTCTATTTGGCGAACTACTGCTGTACTAGAAAAACGAGGGGCATTGTCATTGACATCAAGAACTTTAACTACAACTTGAATTGTTGTAGCTAATCGGGGAGTGCCACCATCACTTGCAGAAACATTCAGGACATAGTTATTTTTGTCTTCGTAATCTAAGGGTCTAGCAAGATACAATGAACCTGAAGGTCCATCGATGCGGAATGTTTCTTTAAAATTTCCCGATGCTACGAGAAACGTTATTTCTGCATTCACACCCAAATCACTATC------------------------------------------------------------------------------
Nreclusus_Newfound_N259 --------------------ACATAAATTAAAATAAATTTAAAAAGCTTACCTTGGCTTTTGAAGTTTTAGGGCTTTGTGCAACTGTGTCTACAGCATAAACATCAAGATGGAACATCGTCGCACCACCTTCCCGGTCCAAAACGGATGCAGTTGAAATGACTCCACTAAACCGATTGATAGCAAATACTCGACTTTGGGATGCACCAGCAACATTTGTCACAGCCGTTAAAAAGTATTCCACCTGTCTTTCGGTTTGTCCATAGGTATATTGTGCACGCACGTTTAGTACACTAGTTCCCACAGGTTTGTTTTCTAGCACGGAACCAGTGTACTCAGCTGATTCAAACACTGGTCCATCACTGTTTCGTAGAGTACCAATAATAGTCACTTTGTTTCTGGATGATTTACGAACTGATACCACAGCTTGATCAGTTGCTTTCACCGTGAGTGTATACGAAACTGCTGGTCGTTCTATAGCACGAGATGTAAATAAGTCACCCGACAGTCTGTCCAGGATGAACAAGGCTGAATCACCACCTTCTAATTCATAAGTTACTTTGCCGTTGTTATTAGCATCTGGATCACTTGCGGATAAGGTCATGATTTTATAACCTTTCTCCATACCTCCAGGCAAGACACCGGCATCCATGGAAACGAATGTCGGCGCATTGTCATTGACATCTTCTACAATTATCGTCACAGATTTCTGGACAGAGAGTCGTTTAGAGGGATCTTTCGCTTGATCAGTAGCAACAACGGTCAATCGAAAAGTGTCACTGTATTCTCGATCAATAACTTGTGTTGTGTACAATACACCAGTTTCGGGTTGCATAGCAAAGTGTTTTCCAGGAGGATCTTGATGTGATATATTAAAAAGAATTTTACCATTCACTCCTGAATCGCGGTCTTGGGCTGTTAATGTCACAACAGGAGTATTAGGAGGTATGCTTTCTTCTATTTGGCGAACTACTGCTGTACTAGAAAAACGAGGGGCATTGTCATTGACATCAAGAACTTTAACTACAACTTGAATTGTTGTAGCTAATCGGGGAGTGCCACCATCACTTGCAGAAACATTCAGGACATAGTTATTTTTGTCTTCGTAATCTAAGGGTCTAGCAAGATACAATGAACCTGAAGGTCCATCGATGCGGAATGTTTCTTTAAAATTTCCCGATGCTACGAGAAACGTTATTTCTGCATTCACACCC-----------------------------------------------------------------------------------------
Nreclusus_Noland_N1051 AGACACCAAAGTAAAAGTTTACATAAATTAAAATAAATTTAAAAAGCTTACCTTGGCTTTTGAAGTTTTAGGGCTTTGTGCAACTGTGTCTACAGCATAAACATCAAGATGGAACATCGTCGCACCACCTTCCCGGTCCAAAACGGATGCAGTTGAAATGACTCCACTAAACCGATTGATAGCAAATACTCGACTTTGGGATGCACCAGCAACATTTGTCACAGCCGTTAAAAAGTATTCCACCTGTCTTTCGGTTTGTCCATAGGTATATTGTGCACGCACGTTTAGTACACTAGTTCCCACAGGTTTGTTTTCTAGCACGGAACCAGTGTACTCAGCTGATTCAAACACTGGTCCATCACTGTTTCGTAGAGTACCAATAATAGTCACTTTGTTTCTGGATGATTTACGAACTGATACCACAGCTTGATCAGTTGCTTTCACCGTGAGTGTATACGAAACTGCTGGTCGTTCTATAGCACGAGATGTAAATAAGTCACCCGACAGTCTGTCCAGGATGAACAAGGCTGAATCACCACCTTCTAATTCATAAGTTACTTTGCCGTTGTTATTAGCATCTGGATCACTTGCGGATAAGGTCATAATTTTATAACCTTTCTCCATACCTCCAGGCAAGACACCGGCATCCATGGAAACGAATGTCGGCGCATTGTCATTGACATCTTCTACAATTATCGTCACAGATTTCTGGACAGAGAGTCGTTTAGAGGGATCTTTCGCTTGATCAGTAGCAACAACGGTCAATCGAAAAGTGTCACTGTATTCTCGATCAATAACTTGTGTTGTGTACAATACACCAGTTTCGGGTTGCATAGCAAAGTGTTTTCCAGGAGGATCTTGATGTGATATATTAAAAAGAATTTTACCATTCACTCCTGAATCGCGGTCTTGGGCTGTTAATGTCACAACAGGAGTATTAGGAGGTATGCTTTCTTCTATTTGGCGAACTACTGCTGTACTAGAAAAACGAGGGGCATTGTCATTGACATCAAGAACTTTAACTACAACTTGAATTGTTGTAGCTAATCGGGGAGTGCCACCATCACTTGCAGAAACATTCAGGACATAGTTATTTTTGTCTTCGTAATCTAAGGGTCTAGCAAGATACAATGAACCTGAAGGTCCATCGATGCGGAATGTTTCTTTAAAATTTCCCGATGCTACGAGAAACGTTATTTCTGCATTCACACCCAAATCACTATCAGTTGCACAAAATGCGAAAATCCTAGATCCCACAACTGCATCTTCACTTATATTGATAAGTTTGGTTGTGGCATTGTC
Nreclusus_Smokemont_N1020 AGACACCAAAGTAAAAGTTTACATAAATTAAAATAAATTTAAAAAGCTTACCTTGGCTTTTGAAGTTTTAGGGCTTTGTGCAACTGTGTCTACAGCATAAACATCAAGATGGAACATCGTCGCACCACCTTCCCGGTCCAAAACGGATGCAGTTGAAATGACTCCACTAAACCGATTGATAGCAAATACTCGACTTTGGGATGCACCAGCAACATTTGTCACAGCCGTTAAAAAGTATTCCACCTGTCTTTCGGTTTGTCCATAGGTATATTGTGCACGCACGTTTAGTACACTAGTTCCCACAGGTTTGTTTTCTAGCACGGAACCAGTGTACTCAGCTGATTCAAACACTGGTCCATCACTGTTTCGTAGAGTACCAATAATAGTCACTTTGTTTCTGGATGATTTACGAACTGATACCACAGCTTGATCAGTTGCTTTCACCGTGAGTGTATACGAAACTGCTGGTCGTTCTATAGCACGAGATGTAAATAAGTCACCCGACAGTCTGTCCAGGATGAACAAGGCTGAATCACCACCTTCTAATTCATAAGTTACTTTGCCGTTGTTATTAGCATCTGGATCACTTGCGGATAAGGTCATAATTTTATAACCTTTCTCCATACCTCCAGGCAAGACACCGGCATCCATGGAAACGAATGTCGGCGCATTGTCATTGACATCTTCTACAATTATCGTCACAGATTTCTGGACAGAGAGTCGTTTAGAGGGATCTTTCGCTTGATCAGTAGCAACAACGGTCAATCGAAAAGTGTCACTGTATTCTCGATCAATAACTTGTGTTGTGTACAATACACCAGTTTCGGGTTGCATAGCAAAGTGTTTTCCAGGAGGATCTTGATGTGATATATTAAAAAGAATTTTACCATTCACTCCTGAATCGCGATCTTGGGCTGTTAATGTCACAACAGGAGTATTAGGAGGTATGCTTTCTTCTATTTGGCGAACTACTGCTGTACTAGAAAAACGAGGGGCATTGTCATTGACATCAAGAACTTTAACTACAACTTGAATTGTTGTAGCTAATCGGGGAGTGCCACCATCACTTGCAGAAACATTCAGGACATAGTTATTTTTGTCTTCGTAATCTAAGGGTCTAGCAAGATACAATGAACCTGAAGGTCCATCGATGCGGAATGTTTCTTTAAAATTTCCCGATGCTACGAGAAACGTTATTTCTGCATTCACACCCAAATCACTATCAGTTGCACAAAATGCGAAAATCCTAGATCCCACCACTGCATCTTCACTTATATTGATAAGTTTGGTTGTGGCATTGTC
Nroanensis_IngramBranch_N926 AGAAACCAAAGTAAAAGTTTACATAAATTAAAATAAATTTAAAAAGCTTACCTTGGCTTTTGAAGTTTTAGGGCTTTGTGCAACTGTGTCTACAGCATAAACATCAAGATGGAACATCGTTGCACCACCTTCCCGGTCCAAAACGGATGCAGTTGAAATGACTCCACTAAACCGATTGATAGCAAATACTCGACTTTGGGATGCACCAGCAACATTTGTCACAGCCGTTAAAAAGTATTCCACCTGTCTTTCGGTTTGTCCATAGGTATATTGTGCACGCACGTTTAGTACACTAGTTCCCACAGGTTTGTTTTCTAGCACGGAACCAGTGTACTCAGCTGATTCAAACACTGGTCCATCGCTGTTTCGTAGAGTACCAATAATAGTCACTTTGTTTCTGGATGATTTACGAACTGATACCACAGCTTGATCAGTTGCTTTCACCGTGAGTGTATACGAAACTGCTGGTCGTTCTATAGCACGAGATGTAAATAAGTCACCCGACAGTCTGTCCAGGATGAACAAGGCTGAATCACCACCTTCTAATTCATAAGTTACTTTGCCGTTGTTATTAGCATCTGGATCACTTGCGGATAAGGTCATAATTTTATAACCTTTCTCCATACCTCCAGGCAAGACACCGGCATCCATGGAAACGAATGTCGGCGCATTGTCATTGACATCTTCTACAATTATTGTCACTGATTTCTGGACTGAGAGTCGTTTGGAGGGATCTTTCGCTTGATCAGTAGCAACAACGGTCAATCTAAAAGTGTCACTGTATTCTCGATCAATAACTTGTGTTGTGTACAATACACCAGTCTCGGGTTGCATAGCAAAGTGTTTTCCAGGAGGATCTTGATGTGATATATTAAAAAGAATTTTACCATTCACTCCTGAATCACGGTCCTGGGCTGTTAATGTCACAACAGGAGTATTAGGAGGTATGCTTTCTTCTATTTGACGAACTACTGCTGTACTAGAAAAACGAGGGGCATTGTCATTGACATCAAGAACTTTAACTACAACTTGAATTGTTGTAGCTAATCGGGGAGTGCCACCATCACTTGCAGAAACATTCAAGACATAGTTATTTTTGTCTTCGTAATCTAAGGGTCTAGCAAGATACAATGAACCCGAAGGTCCATCGATGCGGAATGTTTCTTTAAAATTTCCCGATGCTACTAGAAACGTTATCTCAGCATTCACACCCAAATCACTATCAGTTGCACAAAATACGAAAATCCTAGATCCGACAACTGCATCTTCACTTATATTGATAAGTTTGGTTGTAGCATTGTC
Nroanensis_N_CarversGap_N928 -------------------------------------------------------------------TTAGGGCTTTGTGCAACTGTGTCTACAGCATAAACATCAAGATGGAACATCGTTGCACCACCTTCCCGGTCCAAAACGGATGCAGTTGAAATGACTCCACTAAACCGATTGATAGCAAATACTCGACTTTGGGATGCACCAGCAACATTTGTCACAGCCGTTAAAAAGTATTCCACCTGTCTTTCGGTTTGTCCATAGGTATATTGTGCACGCACGTTTAGTACACTAGTTCCCACAGGTTTGTTTTCTAGCACGGAACCAGTGTACTCAGCTGATTCAAACACTGGTCCATCGCTGTTTCGTAGAGTACCAATAATAGTCACTTTGTTTCTGGATGATTTACGAACTGATACCACAGCTTGATCAGTTGCTTTCACCGTGAGTGTATACGAAACTGCTGGTCGTTCTATAGCACGAGATGTAAATAAGTCACCCGACAGTCTGTCCAGGATGAACAAGGCTGAATCACCACCTTCTAATTCATAAGTTACTTTGCCGTTGTTATTAGCATCTGGATCACTTGCGGATAAGGTCATAATTTTATAACCTTTCTCCATACCTCCAGGCAAGACACCGGCATCCATGGAAACGAATGTCGGCGCATTGTCATTGACATCTTCTACAATTATTGTCACTGATTTCTGGACTGAGAGTCGTTTGGAGGGATCTTTCGCTTGATCAGTAGCAACAACGGTCAATCGAAAAGTGTCACTGTATTCTCGATCAATAACTTGTGTTGTGTACAATACACCAGTCTCGGGTTGCATAGCAAAGTGTTTTCCAGGAGGATCTTGATGTGATATATTAAAAAGAATTTTACCATTCACTCCTGAATCACGGTCCTGGGCTGTTAATGTCACAACAGGAGTATTAGGAGGTATGCTTTCTTCTATTTGACGAACTACTGCTGTACTAGAAAAACGAGGGGCATTGTCATTGACATCAAGAACTTTAACTACAACTTGAATTGTTGTAGCTAATCGGGGAGTGCCACCATCAGTTGCAGAAACATTCAAGACATAGTTATTTTTGTCTTCGTAATCTAAGGGTCTAGCAAGATACAATGAACCCGAAGGTCCATCGATGCGGAATGTTTCTTTAAAATTTCCCGATGCTACTAGAAACGTTATCTCAGCATTCACACCCAAATCACTATCAGTTGCACAAAATACGAAAATCCTAGATCCGACAACTGCATCTTCACTTATATTGATAAGTTTGGTTGTAGCATTGTC
Nroanensis_RoanHighBluff_N762 AGAAACCAAAGTAAAAGTTTACATAAATTAAAATAAATTTAAAAAGCTTACCTTGGCTTTTGAAGTTTTAGGGCTTTGTGCAACTGTGTCTACAGCATAAACATCAAGATGGAACATCGTTGCACCACCTTCCCGGTCCAAAACGGATGCAGTTGAAATGACTCCACTAAACCGATTGATAGCAAATACTCGACTTTGGGATGCACCAGCAACATTTGTCACAGCCGTTAAAAAGTATTCCACCTGTCTTTCGGTTTGTCCATAGGTATATTGTGCACGCACGTTTAGTACACTAGTTCCCACAGGTTTGTTTTCTAGCACGGAACCAGTGTACTCAGCTGATTCAAACACTGGTCCATCGCTGTTTCGTAGAGTACCAATAATAGTCACTTTGTTTCTGGATGATTTACGAACTGATACCACAGCTTGATCAGTTGCTTTCACCGTGAGTGTATACGAAACTGCTGGTCGTTCTATAGCACGAGATGTAAATAAGTCACCCGACAGTCTGTCCAGGATGAACAAGGCTGAATCACCACCTTCTAATTCATAAGTTACTTTGCCGTTGTTATTAGCATCTGGATCACTTGCGGATAAGGTCATAATTTTATAACCTTTCTCCATACCTCCAGGCAAGACACCGGCATCCATGGAAACGAATGTCGGCGCATTGTCATTGACATCTTCTACAATTATTGTCACTGATTTCTGGACTGAGAGTCGTTTGGAGGGATCTTTCGCTTGATCAGTAGCAACAACGGTCAATCGAAAAGTGTCACTGTATTCTCGATCAATAACTTGTGTTGTGTACAATACACCAGTCTCGGGTTGCATAGCAAAGTGTTTTCCAGGAGGATCTTGATGTGATATATTAAAAAGAATTTTACCATTCACTCCTGAATCACGGTCCTGGGCTGTTAATGTCACAACAGGAGTATTAGGAGGTATGCTTTCTTCTATTTGACGAACTACGGCTGTACTAGAAAAACGAGGGGCATTGTCATTGACATCAAGAACTTTAACTACAACTTGAATTGTTGTAGCTAATCGGGGAGTGCCACCATCACTTGCAGAAACATTCAAGACATAGTTATTTTTGTCTTCGTAATCTAAGGGTCTAGCAAGATACAATGAACCCGAAGGTCCATCGATGCGGAATGTTTCTTTAAAATTTCCCGATGCTACTAGAAACGTTATCTCAGCATTCACACCCAAATCACTATCAGTTGCACAAAATACGAAAATCCTAGATCCGACAACTGCATCTTCACTTATATTGATAAGTTTGGTTGTAGCATTGTC
Nsheari_BaldRiver_N1168 AGAAACCAAAGTAAAAGTTTACATAAATTAAAATAAATTTAAAAAGCTTACCTTGGCTTTTGAAGTTTTAGGGCTTTGTGCAACTGTGTCTACAGCATAAACATCAAGTTGAAACATCGTCGCACCACCTTCCCGGTCCAAAACGGATGCAGTTGAAATGACTCCACTAAACCGATTGATAGCAAATACTCGACTTTGGGATGCACCAGCAACATTTGTCACAGCCGTTAAAAAGTATTCCACCTGTCTTTCGGTTTGTCCATAGGTATATTGTGCACGCACGTTTAGTACACTAGTTCCCACAGGTTTATTTTCTAGCACGGAACCAGTGTACTCAGCTGATTCAAACACTGGTCCATCACTGTTTCGTAGAGTACCAATAATAGTCACTTTGTTTCTGGATGATTTACGAACTGATACCACAGCTTGATCAGTTGCTTTCACCGTGAGTGTATACGAAACTGCTGGTCGTTCTATAGCACGAGATGTAAATAAGTCACCCGACAGTCTGTCCAGGGTGAACAAGGCTGAATCACCACCTTCTAATTCATAAGTTACTTTGCCGTTGTTATTAGCATCTGGATCACTTGCGGATAAGGTCATAATTTTATAACCTTTCTCCATACCTCCAGGCAAGACACCGGCATCCATGGAAACGAATGTCGGCGCATTGTCATTGACATCTTCTACAATTATTGTCACTGATTTCTGGACTGAGAGTCGTTTAGAGGGATCTTTCGCTTGATCAGTAGCAACAACGGTCAATCGAAAAGTGTCACTGTATTCTCGATCAATAACTTGTGTTGTGTACAATACACCAGTTTCGGGTTGCATAGCAAAGTGTTTTCCAGGAGGATCTTGATGTGATATATTAAAAAGAATTTTACCATTCACTCCAGAATCGCGGTCTTGGGCTGTTAATGTCACAACAGGAGTATTAGGAGGTATGCTTTCTTCTATTTGGCGAACTACTGCTGTACTAGAAAAACGAGGGGCATTGTCATTGACATCAAGAACTTTAACTACAACTTGAATTGTTGTAGCTAATCGGGGAGTGCCACCATCACTTGCAGAAACATTCAGGACATAGTTATTTTTGTCTTCGTAATCTAAGGGTCTAGCAAGATACAATGAACCTGAAGGTCCATCGATGCGGAATGTTTCTTTAAAATTTCCCGATGCTACGAGAAACGTTATTTCTGCATTCACACCCAAATCACTATCAGTTGCACAAAATGCGAAAATCCTAGATCCCACAACTGCATCTTCACTTATATTGATAAGTTTGGTTGTGGCATTGTC
Nsheari_Cohutta_N826 AGAAACCAAAGTAAAAGTTTACATAAATTAAAATAAATTTAAAAAGCTTACCTTGGCTTTTGAAGTTTTAGGGCTTTGTGCAACTGTGTCTACAGCATAAACATCAAGATGAAACATCGTCGCACCACCTTCCCGGTCCAAAACGGATGCAGTTGAAATGACTCCACTAAACCGATTGATAGCAAATACTCGACTTTGGGATGCACCAGCAACATTTGTCACAGCCGTTAAAAAGTATTCCACCTGTCTTTCGGTTTGTCCATAGGTATATTGTGCACGCACGTTTAGTACACTAGTTCCCACAGGTTTGTTTTCTAGCACGGAACCAGTGTACTCAGCTGATTCAAACACTGGTCCATCACTGTTTCGTAGAGTACCAATAATAGTCACTTTGTTTCTGGATGATTTACGAACTGATACCACAGCTTGATCAGTTGCTTTCACCGTGAGTGTATACGAAACTGCTGGTCGTTCTATAGCACGAGATGTAAATAAGTCACCCGACAGTCTGTCCAGGGTGAACAAGGCTGAATCACCACCTTCTAATTCATAAGTTACTTTGCCGTTGTTATTAGCATCTGGATCACTTGCGGATAAGGTCATAATTTTATAACCTTTCTCCATACCTCCAGGCAAGACACCGGCATCCATGGAAACGAATGTCGGCGCATTGTCATTGACATCTTCTACAATTATTGTCACTGATTTCTGGACTGAGAGTCGTTTAGAGGGATCTTTCGCTTGATCAGTAGCAACAACGGTCAATCGAAAAGTGTCACTGTATTCTCGATCAATAACTTGTGTTGTGTACAATACACCAGTTTCGGGTTGCATAGCAAAGTGTTTTCCAGGAGGATCTTGATGTGATATATTAAAAAGAATTTTACCATTCACTCCAGAATCGCGGTCTTGGGCTGTTAATGTCACAACAGGAGTATTAGGAGGTATGCTTTCTTCTATTTGGCGAACTACTGCTGTACTAGAAAAACGAGGGGCATTGTCATTGACATCAAGAACTTTAACTACAACTTGAATTGTTGTAGCTAATCGGGGAGTGCCACCATCACTTGCAGAAACATTCAGGACATAGTTATTTTTGTCTTCGTAATCTAAGGGTCTAGCAAGATACAATGAACCTGAAGGTCCATCGATGCGGAATGTTTCTTTAAAATTTCCCGATGCTACGAGAAACGTTATTTCTGCATTCACACCCAAATCACTATCAGTTGCACAAAATGCGAAAATCCTAGATCCCACAACTGCATCTTCACTTATATTGATAAGTTTGGTTGTGGCATTGTC
Nsheari_JoyceKilmer_N092 ---------------------------------------TAAAAAGCTTACCTTGGCTTTTGAAGTTTTAGGGCTTTGTGCAACTGTGTCTACAGCATAAACATCAAGATGAAACATCGTCGCACCACCTTCCCGGTCCAAAACGGATGCAGTTGAAATGACTCCACTAAACCGATTGATAGCAAATACTCGACTTTGGGATGCACCAGCAACATTTGTCACAGCCGTTAAAAAGTATTCCACCTGTCTTTCGGTTTGTCCATAGGTATATTGTGCACGCACGTTTAGTACACTAGTTCCCACAGGTTTGTTTTCTAGCACGGAACCAGTGTACTCAGCTGATTCAAACACTGGTCCATCACTGTTTCGTAGAGTACCAATAATAGTCACTTTGTTTCTGGATGATTTACGAACTGATACCACAGCTTGATCAGTTGCTTTCACCGTGAGTGTATACGAAACTGCTGGTCGTTCTATAGCACGAGATGTAAATAAGTCACCGGACAGTCTGTCCAGGGTGAACAAGGCTGAATCACCACCTTCTAATTCATAAGTTACTTTGCCGTTGTTATTAGCATCTGGATCACTTGCGGATAAGGTCATAATTTTATAACCTTTCTCCATACCTCCAGGCAAGACACCGGCATCCATGGAAACGAATGTCGGCGCATTGTCATTGACATCTTCTACAATTATTGTCACTGATTTCTGGACTGAGAGTCGTTTAGAGGGATCTTTCGCTTGATCAGTAGCAACAACGGTCAATCGAAAAGTGTCACTGTATTCTCGATCAATAACTTGTGTTGTGTACAATACACCAGTTTCGGGTTGCATAGCAAAGTGTTTTCCAGGAGGATCTTGATGTGATATATTAAAAAGAATTTTACCATTCACTCCAGAATCGCGGTCTTGGGCTGTTAATGTCACAACAGGAGTATTAGGAGGTATGCTTTCTTCTATTTGGCGAACTACTGCTGTACTAGAAAAACGAGGGGCATTGTCATTGACATCAAGAACTTTAACTACAACTTGAATTGTTGTAGCTAATCGGGGAGTGCCACCATCACTTGCAGAAACATTCAGGACATAGTTATTTTTGTCTTCGTAATCTAAGGGTCTAGCAAGATACAATGAACCTGAAGGTCCATCGATGCGGAATGTTTCTTTAAAATTTCCCGATGCTACGAGAAACGTTATTTCTGCATTCACACCCAAATCACTATCAGTTGCACAAAATGCGAAAATCCTAGATCCCACAACTGCATCTTCACTTATATTGATAAGTTTGGTTGTGGCATTGTC
Nsilvanus_Elijay_N395 -------------------------------------------------------GCTTTTGAAGTTTTAGGGCTTTGTGCAACTGTGTCTACAGCATAAACATCAAGATGGAACATCGTTGCACCACCTTCCCGGTCCAAAACGGATGCAGTTGAAATGACTCCACTAAACCGATTGATAGCAAATACTCGACTTTGGGATGCACCAGCAACATTTGTCACAGCCGTTAAAAAGTATTCCACCTGTCTTTCGGTTTGTCCATAGGTATATTGTGCACGCACGTTTAGTACACTAGTTCCCACAGGTTTGTTTTCTAGCACGGAACCAGTGTACTCAGCTGATTCAAACACTGGTCCATCGCTGTTTCGTAGAGTACCAATAATAGTCACTTTGTTTCTGGATGATTTACGAACTGATACCACAGCTTGATCAGTTGCTTTCACCGTGAGTGTATACGAAACTGCTGGTCGTTCTATAGCACGAGATGTAAATAAGTCACCCGACAGTCTGTCCAGGGTGAACAAGGCTGAATCACCACCTTCTAATTCATAAGTTACTTTGCCGTTGTTATTAGCATCTGGATCACTTGCGGATAAGGTCATAATTTTATAACCTTTCTCCATACCTCCAGGCAAGACACCGGCATCCATGGAAACGAATGTCGGCGCGTTGTCATTGACATCTTCTACAATTATTGTCACTGATTTCTGGACTGAGAGTCGTTTGGAGGGATCTTTCGCTTGATCAGTAGCAACAACGGTCAATCGAAAAGTGTCACTGTATTCTCGATCAATAACTTGTGTTGTGTACAATACACCAGTCTCGGGTTGCATAGCAAAGTGTTTTCCAGGAGGATCTTGATGTGATATATTAAAAAGAATTTTACCATTCACTCCTGAATCACGGTCCTGGGCTGTTAATGTCACAACAGGAGTATTAGGAGGTATGCTTTCTTCTATTTGACGAACTACTGCTGTACTAGAAAAACGAGGGGCATTGTCATTGACATCAAGAACTTTAACTACAACTTGAATTGTTGTAGCTAATCGGGGAGTGCCACCATCATTTGCAGAAACATTCAAGACATAGTTATTTTTGTCTTCGTAATCTAAGGGTCTAGCAAGATACAATGAACCTGAAGGTCCATCGATGCGGAATGTTTCTTTAAAATTTCCCGATGCTACGAGAAACGTTATTTCAGCATTCACACCCAAATCACTATCAGTTGCACAAAATACGAAAATCCTAGATCCGACAACTGCATCTTCACTTATATTGATAAGTTTGGTTGTCACATTATC
Nsilvanus_GermanyCove_N1017 AGAAACCAAAGTAAAAGTTTACATAAATTAAAATAAATTTAAAAAGCTTACCTTGGCTTTTGAAGTTTTAGGGCTTTGTGCAACTGTGTCTACAGCATAAACATCAAGATGGAACATCGTTGCACCACCTTCCCGGTCCAAAACGGATGCAGTTGAAATGACTCCACTAAACCGATTGATAGCAAATACTCGACTTTGGGATGCACCAGCAACATTTGTCACAGCCGTTAAAAAGTATTCCACCTGTCTTTCGGTTTGTCCATAGGTATATTGTGCACGCACGTTTAGTACACTAGTTCCCACAGGTTTGTTTTCTAGCACGGAACCAGTGTACTCAGCTGATTCAAACACTGGTCCATCGCTGTTTCGTAGAGTACCAATAATAGTCACTTTGTTTCTGGATGATTTACGAACTGATACCACAGCTTGATCAGTTGCTTTCACCGTGAGTGTATACGAAACTGCTGGTCGTTCTATAGCACGAGATGTAAATAAGTCACCCGACAGTCTGTCCAGGGTGAACAAGGCTGAATCACCACCTTCTAATTCATAAGTTACTTTGCCGTTGTTATTAGCATCTGGATCACTTGCGGATAAGGTCATAATTTTATAACCTTTCTCCATACCTCCAGGCAAGACACCGGCATCCATGGAAACGAATGTCGGCGCGTTGTCATTGACATCTTCTACAATTATTGTCACTGATTTTTGAACTGAAAGTCGTTTGGAGGGATCTTTCGCTTGATCAGTAGCAACAACGGTCAATCGAAAAGTGTCACTGTATTCTCGATCAATAACTTGTGTTGTGTACAATACACCAGTCTCGGGTTGCATAGCAAAGTGTTTTCCAGGAGGATCTTGATGTGATATATTAAAAAGAATTTTACCATTCACTCCTGAATCACGGTCCTGGGCTGTTAATGTCACAACAGGAGTATTAGGAGGTATGCTTTCTTCTATTTGACGAACTACTGCTGTACTAGAAAAACGAGGGGCATTGTCATTGACATCAAGAACTTTAACTACAACTTGAATTGTTGTAGCTAATCGGGGAGTGCCACCGTCATTTGCAGAAACATTCAAGACATAGTTATTTTTGTCTTCGTAATCTAAGGGTCTAGCAAGATACAATGAACCTGAAGGTCCATCGATGCGGAATGTTTCTTTAAAATTTCCCGATGCTACGAGAAACGTTATTTCAGCATTCACACCCAAATCACTATCAGTTGCACAAAATTCGAAAATCCTAGATCCGACAACTGCATCTTCACTTATATTGATAAGTTT---------------
Nsilvanus_HeboMtn_N1029 AGAAACCAAAGTAAAAGTTTACATAAATTAAAATAAATTTAATAAGCTTACCTTGGCTTTTGAAGTTTTAGGGCTTTGTGCAACTGTGTCTACAGCATAAACATCAAGATGGAACATCGTTGCACCACCTTCCCGGTCCAAAACGGATGCAGTTGAAATGACTCCACTAAACCGATTGATAGCAAATACTCGACTTTGGGATGCACCAGCAACATTTGTCACAGCCGTTAAAAAGTATTCCACCTGTCTTTCGGTTTGTCCATAGGTATATTGTGCACGCACGTTTAGTACACTAGTTCCCACAGGTTTGTTTTCTAGCACGGAACCAGTGTACTCAGCTGATTCAAACACTGGTCCATCGCTGTTTCGTAGAGTACCAATAATAGTCACTTTGTTTCTGGATGATTTACGAACTGATACCACAGCTTGATCAGTTGCTTTCACCGTGAGTGTATACGAAACTGCTGGTCGTTCTATAGCACGAGATGTAAATAAGTCACCCGACAGTCTGTCCAGGGTGAACAAGGCTGAATCACCACCTTCTAATTCATAAGTTACTTTGCCGTTGTTATTAGCATCTGGATCACTTGCGGATAAGGTCATAATTTTATAACCTTTCTCCATACCTCCAGGCAAGACACCGGCATCCATGGAAACGAATGTCGGCGCGTTGTCATTGACATCTTCTACAATTATTGTCACTGATTTTTGAACTGAAAGTCGTTTGGAGGGATCTTTCGCTTGATCAGTAGCAACAACGGTCAATCGAAAAGTGTCACTGTATTCTCGATCAATAACTTGTGTTGTGTACAATACACCAGTCTCGGGTTGCATAGCAAAGTGTTTTCCAGGAGGATCTTGATGTGATATATTAAAAAGAATTTTACCATTCACTCCTGAATCACGGTCCTGGGCTGTTAATGTCACAACAGGAGTATTAGGAGGTATGCTTTCTTCTATTTGACGAACTACTGCTGTACTAGAAAAACGAGGGGCATTGTCATTGACATCAAGAACTTTAACTACAACTTGAATTGTTGTAGCTAATCGGGGAGTGCCACCGTCATTTGCAGAAACATTCAAGACATAGTTATTTTTGTCTTCGTAATCTAAGGGTCTAGCAAGATACAATGAACCTGAAGGTCCATCGATGCGGAATGTTTCTTTAAAATTTCCCGATGCTACGAGAAACGTTATTTCAGCATTCACACCCAAATCACTATCAGTTGCACAAAATACGAAAATCCTAGATCCGACAACTGCATCTTCACTTATATTGATAAGTTTGGTTGTCACATTATC
Nsilvestrii_Hellgate_N1108 --------------------------------------------AGCTTACCTTGGCTTTTGAAGTCTTGGGGCTTTGTGCAACTGTGTCTACAGCATACACGTCAAGATGGAACATCCTTGCACCACCTTCCCTGTCCAGGACAGATGCAGTTGAAATGACTCCACTAAACCGATTGATAGCAAATACTCGACTTTGGGATGCACCAGCAGTATTTGTCACAGCCGTTAAAAAGTATTCCACCTGTCTTTCGGTTTGTCCATAGGTATACTGTGCACGCACGTTTAACACACTAGTTCCCACAGGTTTGTTTTCTAGCACGGAACCAGTATACTCAGATGATTCAAAAACAGGGCCATCACTGTTCCTCAGAGTACCGATAATGGTTACTTTGTTTCTGGATGATTTTCGAACGGATACCACAGCTTGATCAGTTGCTTTCACCGTGAGTGTATACGAAACTGCTGGCCGTTCTATAGCACGAGAGATAAATAAATCACCCGACAATCTGTCCAGGGTGAACAAGCCTGAGTCAGCACCTTCTAATTCATAGGTTACCTTACCGTTGTTATTAGCATCCGGATCACTTGCAGATAAGGTCATGATTTTATAACCTTTCTCCATACCTCCAGGCAAGACACCGGCATCCATGGACACGAATGTCGGTGCATTGTCATTGACATCTTCTACTATTATTGTCACTGATTTCTGGACTGAGAGTCGCTTGGAGGGGTCTTTTGCTTGATCAGTGGCAACAACAGTCAATCGAAAAGTATCACTGTATTCTCGGTCGATAACTTGAGTCGTGTACAAAACACCAGTCTCGGGTTGCATTGCAAAATGTTTCCCAGGTGGATCTTGATGTGATATGTTAAAAAGAATTTTACCATTCACTCCTGAATCACGGTCTTGGGCTGTTAATGTCACAACAGGAGTGTTAGGTGGTATGCTTTCTTCTATTTGACGAACTACTGCTGTGCTAGAAAAACGAGGGGCGTTGTCATTCACATCAAGAACTTTGACAACTACTTGAATTGTTGTAGCTAATCGGGGAGTACCACCATCACTTGCAGAAACATTTAAAACATAATTATTTTTATCTTCGTAATCTAACGGTCTAGCGAGGTAGAGAGACCCTGTAGGTCCATCGATGCGGAATGTTTCTTTAAAATTTCCTGAAGCTACGAGAAACGTTATTTCAGCATTAACACCCAAATCGCTATCAGTTGCAGAAAATACGAAAATCCTAGATCCAACGACTGCATCTTCACTTATATTGATAAGTTTGGTTGTATCATTGTC
Nstupkai_BlowholeWOS_N285 ------------------------------------ATTTAAAAAGCTTACCTTGGCTTTTGAAGTTTTAGGGCTTTGTGCAACAGTGTCTACAGCATAAACATCAAGATGGAACATCGTCGCACCACCTTCCCGGTCCAAAACGGATGCAGTTGAAATGACTCCACTAAACCGATTGATAGCAAATACTCGACTTTGGGATGCACCAGCAACATTTGTCACAGCCGTTAAAAAGTATTCCACCTGTCTTTCGGTTTGTCCATAGGTATATTGTGCACGCACGTTTAGTACACTAGTTCCCACAGGTTTGTTTTCTAGCACGGAACCAGTGTACTCAGCTGATTCAAACACGGGTCCATCACTGTTTCGTAGAGTACCAATAATAGTCACTTTGTTTCTGGATGATTTACGAACTGATACCACAGCTTGATCAGTTGCTTTCACCGTGAGTGTATACGAAACTGCTGGTCGTTCTATAGCACGAGATGTAAATAAGTCACCCGACAGTCTGTCCAGGGTGAACAAGGCTGAATCACCACCTTCTAATTCATAAGTTACTTTGCCGTTGTTATTAGCATCTGGATCACTTGCGGATAAGGTCATAATTTTATAACCTTTCTCCATACCTCCAGGCAAGACACCGGCATCCATGGAAACGAATGTCGGCGCATTGTCATTGACATCTTCTACAATTATTGTCACTGATTTCTGGACTGAGAGTCGTTTAGAGGGATCTTTCGCTTGATCAGTAGCAACAACGGTCAATCGAAAAGTGTCACTGTATTCTCGATCAATAACTTGTGTTGTGTACAATACACCAGTTTCGGGTTGCATAGCAAAGTGTTTTCCAGGAGGATCTTGATGTGATATATTAAAAAGAATTTTACCATTCACTCCTGAATCGCGATCTTGGGCTGTTAATGTCACAACAGGAGTATTAGGAGGTATGCTTTCTTCTATTTGGCGAACTACTGCTGTACTAGAAAAACGAGGGGCATTGTCATTGACATCAAGAACTTTAACTACAACTTGAATTGTTGTAGCTAATCGGGGAGTGCCACCATCACTTGCAGAAACATTCAGGACATAGTTATTTTTGTCTTCGTAATCTAAGGGTCTAGCAAGATACAATGAACCTGAAGGTCCATCGATGCGGAATGTTTCTTTAAAATTTCCCGATGCTACGAGAAACGTTATTTCTGCATTCACACCCAAATCACTATCAGTTGCACAAAATGCGAAAATCCTAGATCCCACAACTGCATCTTCACTTATATTGATAAGTTTGGTTGTGGCA-----
Nstupkai_Blowing_N356 -------------------TACATAAATTAAAATAAATTTAAAAAGCTTACCTTGGCTTTTGAAGTTTTAGGGCTTTGTGCAACTGTGTCTACAGCATAAACATCAAGATGGAACATCGTCGCACCACCTTCCCGGTCCAAAACGGATGCAGTTGAAATGACTCCACTAAACCGATTGATAGCAAATACTCGACTTTGGGAGGCACCAGCAACATTTGTCACAGCAGTTAAAAAGTATTCCACCTGTCTTTCGGTTTGTCCATAGGTATATTGTGCACGCACGTTTAGTACACTAGTTCCCACAGGTTTGTTTTCTAGCACGGAACCAGTGTACTCAGCTGATTCAAACACTGGTCCATCACTGTTTCGTAGAGTACCAATAATAGTCACTTTGTTTCTGGATGATTTACGAACTGATACCACAGCTTGATCAGTTGCTTTCACCGTGAGTGTATACGAAACTGCTGGTCGTTCTATAGCACGAGATATAAATAAGTCACCCGACAGTCTGTCCAGGGTGAACAAGGCTGAATCACCACCTTCTAATTCATAAGTTACTTTGCCGTTGTTATTAGCATCTGGATCACTTGCGGATAAGGTCATAATTTTATAACCTTTCTCCATACCTCCAGGCAAGACACCGGCATCCATGGAAACGAATGTCGGCGCATTGTCATTGACATCTTCTACAATTATTGTCACTGATTTCTGGACTGAGAGTCGTTTAGAGGGATCTTTCGCTTGATCAGTAGCAACAACGGTCAATCGAAAAGTGTCACTGTATTCTCGATCAATAACTTGTGTTGTGTACAATACACCAGTTTCGGGTTGCATAGCAAAGTGTTTTCCAGGAGGATCTTGATGTGATATATTAAAAAGAATTTTACCATTCACTCCTGAATCGCGGTCTTGGGCTGTTAATGTCACAACAGGAGTATTAGGAGGTATGCTTTCTTCTATTTGGCGAACTACTGCTGTACTAGAAAAACGAGGGGCATTGTCATTGACATCAAGAACTTTAACTACAACTTGAATTGTTGTAGCTAATCGGGGAGTGCCACCATCACTTGCAGAAACATTCAGGACATAGTT------------------------------------------------------------------------------------------------------------------------------------------------------------------------------------------------------------------
Nstupkai_LittleRiver_N293 ---------AGTAAAAGTTTACATAAATTAAAATAAATTTAAAAAGCTTACCTTGGCTTTTGAAGTTTTAGGGCTTTGTGCAACTGTGTCTACAGCATAAACATCAAGATGGAACATCGTCGCACCACCTTCCCGGTCCAAAACGGATGCAGTTGAAATGACTCCACTAAACCGATTGATAGCAAATACTCGACTTTGGGATGCACCAGCAACATTTGTCACAGCCGTTAAAAAGTATTCCACCTGTCTTTCGGTTTGTCCATAGGTATATTGTGCACGCACGTTTAGTACACTAGTTCCCACAGGTTTGTTTTCTAGCACGGAACCAGTGTACTCAGCTGATTCAAACACTGGTCCATCACTGTTTCGTAGAGTACCAATAATAGTCACTTTGTTTCTGGATGATTTACGAACTGATACCACAGCTTGATCAGTTGCTTTCACCGTGAGTGTGTACGAAACTGCTGGTCGTTCTATAGCACGAGATGTAAATAAGTCACCCGACAGTCTGTCCAGAGTGAATAAGGCTGAATCACCACCTTCTAATTCATAAGTTACTTTGCCGTTGTTATTAGCATCTGGATCACTTGCGGATAAGGTCATAATTTTATAACCTTTCTCCATACCTCCAGGCAAGACACCGGCATCCATGGAAACGAATGTCGGCGCATTGTCATTGACATCTTCTACAATTATTGTCACTGATTTCTGGACTGAGAGTCGTTTAGAGGGATCTTTCGCTTGATCAGTAGCAACAACGGTCAATCGAAAAGTGTCACTGTATTCTCGATCAATAACTTGTGTTGTGTACAATACACCAGTTTCGGGTTGCATTGCAAAGTGTTTTCCAGGAGGATCTTGATGTGATATATTAAAAAGAATTTTACCATTCACTCCTGAATCGCGATCTTGGGCTGTTAATGTCACAACGGGAGTATTTGGAGGTATGCTTTCTTCTATTTGGCGAACTACTGCTGTACTAGAAAAACGAGGGGCATTGTCATTGACATCAAGAACTTTAACTACAACTTGAATTGTTGTAGCTAATCGGGGAGTGCCACCATCACTTGCAGAAACATTCAGGACATAGTTATTTTTGTCTTCGTAATCTAAGGGTCTAGCAAGATACAATGAACCTGAAGGTCCATCGATGCGGAATGTTTCTTTAAAATTTCCCGATGC------------------------------------------------------------------------------------------------------------------------
Nstygius_ObeLee_N0656 AGAAATCAAAGTAAGAGTTTACATAAATTTAAAAAGATTTAAAAAGCTTACCTTGGCTTTTGAAGTTTTAGGGCTTGGTGCAACTGTGTCTACAGCATAAACATCAAGATGGAATATCGTTGCACCACCTTCCCGGTTCAAAACGGATGCAGTTGAGATGACTCCACTGAACCGATTGATAGCAAATACTCGACTTTGGGATGCACCAGCAACATTTGTCACAGCCGTTAAAAAATATTCCACCTGTCTTTCGGTTTGTCCATATGTATATTGTGCACGCACGTTTAGTACACTAGTTCCCACAGGTTTGTTTTCTAGCACGGAACCAGTGTAGTCAGCTGATTCAAATACTGGTCCATCAGTGTTTCGTACAGTACCAATAATAGTCACTTTGTTTCTGGATGATTTACGAACTGATACCACAGCTTGATCAGTTGCTTTCACCGTGAGTGTATACGAAACTGCTGGCCGTTCTATAGCACGAGATGTAAATAAGTCACCCGACAGTCTGTCCAGGGTGAACAAGGCCGAATCACCACCTTCTAATTCATAAGTTACTTTGCCGTTGTTATTAGCATCTGGATCACTTGCGGATAAGGTCATAATTTTATAACCTTTCTCCATACCTCCAGGCAAGACACCGGCATCCATGGAAACGAATGTCGGTGCATTGTCATTGACATCTTCTACAATTATTGTCACTGATTTCTGGACTGAGAGTCGTTTGGAGGGATCTTTCGCTTGATCAGTAGCAACAACGGTCAATCGAAAAGTGTCACTGTATTCTCGATCAATAACTTGTGTTGTGTACAATACACCCGTCTCGGGTTGCATCGCAAAGTGTTTTCCAGGAGGATCTTGATGTGATATATTAAAAAGAATTTTACCATTCACTCCTGAATCACGGTCCTGGGCTGTTAATGTCACAACAGGAGTATTAGGAGGTATGCTTTCTTCTATTTGGCGAACTACGGCTGTACTAGAAAAACGAGGGGCATTGTCATTGACATCAAGAACTTTAACTGCAACTTGAATTGTTGTAGCTAATCGGGGAGTGCCACCATCACTTGCAGAAACATTCAAGACATAGTTATTTTTGTCTTCGTAATCTAAGGGTCTAGCAAGATACAATGAACCTGAAGGTCCATCAATGCGGAATGTTTCTTTAAAATTTCCCGATGCTACAAGAAACGTTATTTCAGCATTCACACCCAAATCACTATCAGTTGCAGAAAATACGAAAATCCTAGATCCGACAACTGCGTCTTCACTTATATTGATAAGTTTGGTTGTGGCATTGTC
Nstygius_RavenB_N1022 AGAAATCAAAGTAAGAGTTTACATAAATTTAAAAAGATTTAAAAAGCTTACCTTGGCTTTTGAAGTTTTAGGGCTTTGTGCAACTGTGTCTACAGCATAAACATCAAGATGGAATATCGTTGCACCACCTTCCCGGTTCAAAACGGATGCAGTTGAAATGACTCCACTAAACCGATTGATAGCAAATACTCGACTTTGGGATGCACCAGCAACATTTGTCACAGCCGTTAAAAAATATTCCACCTGTCTTTCGGTTTGTCCATATATATATTGTGCACGCACGTTTAGTACACTAGTTCCCACAGGTTTGTTTTCTAGCACGGAACCAGTGTACTCAGCTGATTCAAATACTGGTCCATCAGTGTTTCGTACAGTACCAATAATAGTCACTTTGTTTCTGGATGATTTACGAACTGATACCACAGCTTGATCAGTTGCTTTCACCGTGAGTGTATACGAAACTGCTGGCCGTTCTATAGCACGAGATGTAAATAAGTCACCCGACAGTCTGTCCAGGGTGAACAAGGCCGAATCACCACCTTCTAATTCATAAGTTACTTTGCCGTTGTTATTAGCATCTGGATCACTTGCGGATAAGGTCATAATTTTATAACCTTTCTCCATACCTCCAGGCAAGACACCGGCATCCATGGAAACGAATGTCGGTGCATTGTCATTGACATCTTCTACAATTATTGTCACTGATTTCTGGACTGAGAGTCGTTTGGAGGGATCTTTCGCTTGATCAGTAGCAACAACGGTCAATCGAAAAGTGTCACTGTATTCTCGATCAATAACTTGTGTTGTGTACAATACACCCGTCTCGGGTTGCATAGCAAAGTGTTTTCCAGGAGGATCTTGATGTGATATATTAAAAAGAATTTTACCATTCACTCCTGAATCACGGTCCTGGGCTGTTAATGTCACAACAGGAGTATTAGGAGGTATGCTTTCTTCTATTTGGCGAACTACGGCTGTACTAGAAAAACGAGGGGCATTGTCATTGACATCAAGAACTTTAACTGCAACTTGAATTGTTGTAGCTAATCGGGGAGTGCCACCATCACTTGCAGAAACATTCAAGACATAGTTATTTTTGTCTTCGTAATCTAAGGGTCTGGCAAGATACAATGAACCTGAAGGTCCATCGATGCGGAATGTTTCTTTAAAATTTCCCGATGCTACAAGAAACGTTATTTCAGCATTCACACCCAAATCACTATCAGTTGCAGAAAATACGAAAATCCTAGATCCGACAACTGCGTCTTCACTTATA--------------------------
Ntempletoni_BaldMtns_N950 AGAAACCAAAGTAAAAGTTTACATAAATTAAAATAAATTTAAAAAGCTTACCTTGGCTTTTGAAGTTTTAGGGCTTTGTGCAACTGTGTCTACAGCATAAACATCAAGATGGAATATCGTTGCACCACCTTCCCGGTCCAAAACGGATGCAGTTGAAATGACTCCACTAAACCGATTGATAGCAAATACTCGACTTTGGGATGCACCAGCAACATTTGTCACAGCCGTTAAAAAGTATTCCACCTGTCTTTCGGTTTGTCCATAGGTATATTGTGCACGCACGTTTAGTACACTAGTTCCCACAGGTTTGTTTTCTAGCACGGAACCAGTGTACTCAGCTGATTCAAACACTGGTCCATCACTGTTTCGTAGAGTACCAATAATAGTCACTTTGTTTCTGGATGATTTACGAACTGATACCACAGCTTGATCAGTTGCTTTCACCGTGAGTGTATACGAAACTGCTGGTCGTTCTATAGCACGAGATGTAAATAAGTCACCCGACAGTCTGTCCAGGGTGAACAAGGCTGAATCACCACCTTCTAATTCATAAGTTACTTTGCCGTTGTTATTAGCATCTGGATCACTTGCGGATAAGGTCATAATTTTATAACCTTTCTCCATACCTCCAGGCAAGACACCGGCATCCATGGAAACGAATGTCGGTGCATTGTCATTGACATCTTCTACAATTATTGTCACTGATTTCTGGACTGAGAGTCGTTTGGAGGGATCTTTCGCTTGGTCAGTAGCAACAACGGTCAATCGAAAAGTGTCACTGTATTCTCGATCAATAACTTGTGTTGTGTACAATACACCAGTCTCAGGTTGCATAGCAAAGTGTTTTCCAGGAGGATCTTGATGTGATATGTTAAAAAGAATTTTACCATTCACTCCTGAATCACGGTCCTGGGCTGTTAATGTCACAACAGGAGTATTAGGAGGTATGCTTTCTTCTATTTGGCGAACTACTGCTGTACTAGAAAAACGAGGGGCATTGTCATTGACATCAAGAACTTTAACTACAACTTGAATTGTTGTAGCTAATCGGGGAGTGCCACCATCACTTGCAGAAACATTCAAGACATAGTTATTTTTGTCTTCGTAATCTAAGGGTCTAGCAAGATACAATGAACCTGAAGGTCCATCAATGCGGAATGTTTCTTTAAAATTTCCCGATGCTACGAGAAACGTTATTTCAGCATTCACACCCAAATCACTATCAGTTGCACAAAATACGAAAATCCTAGATCCGACGACTGCATCTTCACTTATATTGATAAGTTTGGTTGTGGCATTGTC
Ntempletoni_ClarksCreek_N945 ---------------------------------------------------------------------AGGGCTTTGTGCAACTGTGTCTACAGCATAAACATCAAGATGGAATATCGTTGCACCACCTTCCCGGTCCAAAACGGATGCAGTTGAAATGACTCCACTAAACCGATTGATAGCAAATACTCGACTTTGGGATGCACCAGCAACATTTGTCACAGCCGTTAAAAAGTATTCCACCTGTCTTTCGGTTTGTCCATAGGTATATTGTGCACGCACGTTTAGTACACTAGTTCCCACAGGTTTGTTTTCTAGCACGGAACCAGTGTACTCAGCTGATTCAAACACTGGTCCATCGCTGTTTCGTAGAGTACCAATAATAGTCACTTTGTTTCTGGATGATTTACGAACTGATATCACAGCTTGATCAGTTGCTTTCACCGTGAGTGTATACGAAACTGCTGGTCGTTCTATAGCACGAGATGTAAATAAGTCACCCGACAGTCTGTCCAGGGTGAACAAGGCTGAATCACCACCTTCTAATTCATAAGTTACTTTGCCGTTGTTATTAGCATCTGGATCACTTGCGGATAAGGTCATAATTTTATAACCTTTCTCCATACCTCCAGGCAAGACACCGGCATCCATGGAAACGAATGTCGGTGCATTGTCATTGACATCTTCTACAATTATTGTCACTGATTTCTGGACTGAGAGTCGTTTGGAGGGATCTTTCGCTTGGTCAGTAGCAACAACGGTCAATCGAAAAGTGTCACTGTATTCTCGATCAATAACTTGTGTTGTGTACAATACACCAGTCTCAGGTTGCATAGCAAAGTGTTTTCCAGGAGGATCTTGATGTGATATGTTAAAAAGAATTTTACCATTCACTCCTGAATCACGGTCCTGGGCTGTTAATGTCACAACAGGAGTATTAGGAGGTATGCTTTCTTCTATTTGGCGAACTACTGCTGTACTAGAAAAACGAGGGGCATTGTCATTGACATCAAGAACTTTAACTACAACTTGAATTGTTGTAGCTAATCGGGGAGTGCCACCATCACTTGCAGAAACATTCAAGACATAGTTATTTTTGTCTTCGTAATCTAAGGGTCTAGCAAGATACAATGAACCTGAAGGTCCATCAATGCGGAATGTTTCTTTAAAATTTCCCGATGCTACGAGAAATGTTATTTCAGCATTCACACCCAAATCACTATCAGTTGCACAAAATACGAAAATCCTAGATCCGACAACTGCATCTTCACTTATATTGATAAGTTTGGTTGTGGCATTGTC
Ntempletoni_ScronceCreekRd_N1223 AGAAACCAAAGTAAAAGTTTACATAAATTAAAATAAATTTAAAAAGCTTACCTTGGCTTTTGAAGTTTTAGGGCTTTGTGCAACTGTGTCTACAGCATAAACATCAAGATGGAATATCGTTGCACCACCTTCCCGGTCCAAAACGGATGCAGTTGAAATGACTCCACTAAACCGATTGATAGCAAATACTCGACTTTGGGATGCACCAGCAACATTTGTCACAGCCGTTAAAAAGTATTCCACCTGTCTTTCGGTTTGTCCATAGGTATATTGTGCACGCACGTTTAGTACACTAGTTCCCACAGGTTTGTTTTCTAGCACGGAACCAGTGTACTCAGCTGATTCAAACACTGGTCCATCACTGTTTCGTAGAGTACCAATAATAGTCACTTTGTTTCTGGATGATTTACGAACTGATACCACAGCTTGATCAGTTGCTTTCACCGTGAGTGTATACGAAACTGCTGGTCGTTCTATAGCACGAGATGTAAATAAGTCACCCGACAGTCTGTCCAGGGTGAACAAGGCTGAATCACCACCTTCTAATTCATAAGTTACTTTGCCGTTGTTATTAGCATCTGGATCACTTGCGGATAAGGTCATAATTTTATAACCTTTCTCCATACCTCCAGGCAAGACACCGGCATCCATGGAAACGAATGTCGGTGCATTGTCATTGACATCTTCTACAATTATTGTCACTGATTTCTGGACTGAGAGTCGTTTGGAGGGATCTTTCGCTTGGTCAGTAGCAACAACGGTCAATCGAAAAGTGTCACTGTATTCTCGATCAATAACTTGTGTTGTGTACAATACACCAGTCTCAGGTTGCATAGCAAAGTGTTTTCCAGGAGGATCTTGATGTGATATGTTAAAAAGAATTTTACCATTCACTCCTGAATCACGGTCCTGGGCTGTTAATGTCACAACAGGAGTATTAGGAGGTATGCTTTCTTCTATTTGGCGAACTACTGCTGTACTAGAAAAACGAGGGGCATTGTCATTGACATCAAGAACTTTAACTACAACTTGAATTGTTGTAGCTAATCGGGGAGTGCCACCATCACTTGCAGAAACATTCAAGACATAGTTATTTTTGTCTTCGTAATCTAAGGGTCTAGCAAGATACAA---------------------------------------------------------------------------------------------------------------------------------------------------------------------------
Ntennessensis_IndianCave_N052 ------------------------------------------------------------------------------------------------------------------------------------------------------------------------------ATTGATAGCAAATACTCGACTTTGGGATGCACCAGCAACATTTGTCACAGCCGTTAAAAAGTATTCCACCTGTCTTTCGGTTTGTCCATAGGTATATTGTGCACGCACGTTTAGTACACTAGTTCCCACAGGTTTGTTTTCTAGCACGGAACCAGTGTACTCAGCTGATTCAAACACTGGTCCATCGCTGTTTCGTAGAGTACCAATAATAGTCACTTTGTTTCTGGATGATTTACGAACTGATACCACAGCTTGATCAGTTGCTTTCACCGTGAGTGTATACGAAACTGCTGGTCGTTCTATAGCACGAGATGTAAATAAGTCACCCGACAATCTGTCCAGGGTGAACAAGGCTGAATCACCACCTTCTAATTCATAAGTTACTTTGCCGTTGTTATTAGCATCTGGATCACTTGCCGATAAGGTCATAATTTTATAACCTTTCTCCATACCTCCAGGCAAGACACCGGCATCCATGGAAACGAATGTCGGCGCGTTGTCATTGACATCTTCTACAATTATTGTCACTGATTTCTGGACTGAGAGTCGTTTGGAGGGATCTTTCGCTTGATCAGTAGCAACAACGGTCAATCGAAAAGTGTCACTGTATTCTCGATCAATAACTTGTGTTGTGTACAATACACCAGTTTCGGGTTGCATAGCAAAGTGTTTTCCAGGAGGATCTTGATGTGATATATTAAAAAGAATTTTACCATTCACTCCTGAATCACGGTCCTGGGCTGTTAATGTCACAACAGGAGTATTAGGAGGTATGCTTTCTTCTATTTGACGAACTACTGCTGTACTAGAAAAACGAGGGGCATTGTCATTGACATCAAGAACTTTAACTACAACTTGAATTGTTGTAGCTAATCGAGGAGTGCCACCATCACTTGCAGAAACATTCAAGACATAGTTATTTTTGTCTTCGTAATCTAAGGGTCTAGCAAGATACAATGAACCCGAAGGTCCATCGATGCGGAATGTTTCTTTAAAATTTCCCGATGCTACGAGAAACGTTATTTCAGCATTCA----------------------------------------------------------------------------------------------
Ntennessensis_LittleStony_N645 -----------------------------------------------------------------------------------------------------------GATGGAACATCGTTGCACCACCTTCCCGGTCCAAAACGGATGCAGTTGAAATGACTCCACTAAACCGATTGATAGAAAATACTCGACTTTGGGATGCACCAGCAACATTTGTCACAGCCGTTAAAAAGTATTCCACCTGTCTTTCGGTTTGTCCATAGGTATATTGTGCACGCACGTTTAGTACACTAGTTCCCACAGGTTTGTTTTCTAGCACGGAACCAGTGTACTCAGCAGATTCAAACACTGGTCCATCGCTGTTTCGTAGAGTACCAATAATAGTCACTTTGTTTCTGGATGATTTACGAATTGATACCACAGCTTGATCAGTTGCTTTCACCGTGAGTGTATACGAAACTGCTGGTCGTTCTATAGCACGAGATGTAAATAAGTCACCCGACAGTCTGTCCAGGGTGAACAAGGCTGAATCACCACCTTCTAATTCATAAGTTACTTTGCCGTTGTTATTAGCATCTGGATCACTTGCCGATAAGGTCATAATTTTATAACCTTTCTCCATACCTCCAGGCAAGACACCGGCATCCATGGAAACGAATGTCGGCGCGTTGTCATTGACATCTTCTACAATTATTGTCACTGATTTCTGGACTGAGAGTCGTTTGGAGGGATCTTTCGCTTGATCAGTAGCAACAACGGTCAATCGAAAAGTGTCACTGTATTCTCGATCAATAACTTGTGTTGTGTACAATACACCAGTCTCGGGTTGCATAGCAAAGTGTTTTCCAGGAGGATCTTGATGTGATATATTAAAAAGAATTTTACCATTCACTCCTGAATCACGGTCCTGGGCTGTTAATGTCACAACAGGAGTATTAGGAGGTATGCTTTCTTCTATTTGACGAACTACTGCTGTACTAGAAAAACGAGGGGCATTGTCATTGACATCAAGAACTTTAACTACAACTTGAATTGTTGTAGCTAATCGGGGAGTGCCACCATCACTTGCAGAAACATTCAA---------------------------------------------------------------------------------------------------------------------------------------------------------------------------------------------------------------------------
Ntennessensis_Watauga_N1046 -------------------------------------------------------------------------------------------------------------------------------CCTTCCCGGTCCAAAACGGATGCAGTTGAAATGACTCCACTAAACCGATTGATAGCAAATACTCGACTTTGGGATGCACCAGCAACATTTGTCACAGCCGTTAAAAAGTATTCCACCTGTCTTTCGGTTTGTCCATAGGTATATTGTGCACGCACGTTTAGTACACTAGTTCCCACAGGTTTGTTTTCTAGCACGGAACCAGTGTACTCAGCTGATTCAAACACTGGTCCATCGCTGTTTCGTAGAGTACCAATAATAGTCACTTTGTTTCTGGATGATTTACGAACTGATACCACAGCTTGATCAGTTGCTTTCACCGTGAGTGTATACGAAACTGCTGGTCGTTCTATAGCACGAGATGTAAATAAGTCACCCGACAATCTGTCCAGGGTGAACAAGGCTGAATCACCACCTTCTAATTCATAAGTTACTTTGCCGTTGTTATTAGCATCTGGATCACTTGCCGATAAGGTCATAATTTTATAACCTTTCTCCATACCTCCAGGCAAGACACCGGCATCCATGGAAACGAATGTCGGCGCGTTGTCATTGACATCTTCTACAATTATTGTCACTGATTTCTGGACTGAGAGTCGTTTGGAGGGATCTTTCGCTTGATCAGTAGCAACAACGGTCAATCGAAAAGTGTCACTGTATTCTCGATCAATAACTTGTGTTGTGTACAATACACCAGTTTCGGGTTGCATAGCAAAGTGTTTTCCAGGAGGATCTTGATGTGATATATTAAAAAGAATTTTACCATTCACTCCTGAATCACGGTCCTGGGCTGTTAATGTCACAACAGGAGTATTAGGAGGTATGCTTTCTTCTATTTGACGAACTACTGCTGTACTAGAAAAACGAGGGGCATTGTCATTGACATCAAGAACTTTAACTACAACTTGAATTGTTGTAGCTAATCGAGGAGTGCCACCATCACTTGCAGAAACATTCAAGACATAGTTATTTTTGTCTTCGTAATCTAAGGGTCTAGCAAGATACAATGAACCCGAAGGTCCATCGATG-----------------------------------------------------------------------------------------------------------------------------------------------------
