# Supplementary material for: ﻿New species in old mountains: integrative taxonomy reveals ten new species and extensive short-range endemism in Nesticus spiders (Araneae, Nesticidae) from the southern Appalachian Mountains
Source: Zookeys. 2023 Feb 3;1145:1–130. doi: 10.3897/zookeys.1145.96724 (PMC10208238; doi:10.3897/zookeys.1145.96724)
Supplement: Supplementary material 4 — Input alignments, analysis log files, and output tree files [file zookeys-1145-001_article-96724__-s004.zip › uce-2002070 (modified).phy]

 83 1074
Nesticus_nahaunus_Mexico_G2881 -------------------------------------------------------------------------------------------------TATATAT-----------------------------------------------ATATATTATAAAAATTAATAATTCAGTCATAACATCTTACTCAAAGAACGCTCCAATCAGATTTAATGAATTGTCCCAAACACAAATCATTAATAAAGTATAAATAGTAAATTTATATTGATTTAACTG------------ATATTAATTTTAACTATGTCAATGTATTGAAAATGAATTCGTTTAATAGTTGATTATTTCTGGATAGAAATTCTACATGGCATGGTTAAAAAATAATAACATTTTATAAATTGGATATTTCATATTTAC-------ATATGGGATATTTTATTAATTTGAAATGGT-GTTCAATTATTTTTAATTCTTTTGTTCTTTACAATCAGTCATCGATATCTTTTGTGATTCTGTAAACACTAATATATATTAGCACATCATTTAACAATTTC-AAAACAGCTTTTTGTTGCTA-TTTTTTCGAAATTATTCACAATTCGAATAGAGATTACTTTGTCATCGATCTGAGACACATATATCCTCTTTCGTTCCAGCTTCACAACCATTGTGCCTCGCAGGTGAAACCCGAATGTACTTTGGGAGAACATAGGGATCATATCTTGCCGCCCACCTGTATCTGCCCTATAGTTCTTGTAAGTCCTTCAAATCATATACTACT------------------------------------------------------------------------------------------------------------------------------------------------------------------------------------------------------------------------------------------------------------------------------------------------
Nsilvestrii_Hellgate_N1108 -----------------------------------------------------------------------------ACAATGAATA--TTATTTAACA-ATACTTAT-------------TATTAAC--CTATAAATATTA--TTTAACAATAAAT-----AAGTGTGAACTGTATCAATAGCTGCACGTGCAGTGAGTACCCTATAATCTTTCAATCAATCATTAAAAACGCAATGTGTTATTGGACGAGAAATAAGAAATAACAATTTAAGAAATTGTTTAAGTTAATAATAATGGATTTAATTGCATAGACCTAAGTAAAATGAACTAATTGAATAGATAAATCTTCTTGGATAAAACTTCTACATGGAATGGTTTTAAAATATTAGAAGTTAGTAATTTATATAGTTTGCATTTAC-------GCATTGGAAGTTTTATATATTTTAAATTAT--------TATTTTTAATTATTGTGTGTGTAAGAAACAGATGCGGATAGCTTTTA--------------CTTATTCATACATATCTACAATATGCTATATTC---------TATTGATCGCAGATTTGCACGAAATCAATTTCAATTAGGATGCAATTTCTTT--ACATGAATCTTGGATACGATTCTCCTCTTTCGTTTCAGCTTCACAACCATTGTGCCTCGCAGGTGAAACCCGAATGTACATTGGGAGAACATAGGGATCATATCTTGCCGCCCACCTGTATCTGTCCTATAGTTCTAGTAAGTTTTTTATTTAACACACTTATTCTTTTTCCATTTTTGTTTTGCACACACATCTTAAAAACTTGATTGTAGCTTACACGTTCCCAAGCGATACTTTCCAATCATATAGTAATCTATCCAATTGCAAAAAAATATATGCTAAGTTGTAAAAAATTAACAAAAAACAGACCCGATTTGGTAAGCCAAATAAGGAAAACCTCAATTTACGTAAGGCGTCAATATAGCAAAAGTTTTTTTGTAAGTGCAATATATCGTATATAGCTATT------------AAGAATACATTACAGCTTCTATAAAATATTTCA
Narcheri_Cheaha_N023 GCATGAACATTACAAATATTTATTACCTTCATTTTTAAATTAATTAAACACAAATAGTTTATGAAATAAATACTGTTAAAAGGAAGTAGATCTTAGATATATATTCAAAGATTTTGTATGCTTTTCGCACTTAAAATTATCGGCTTTTACAATAAATTATGAAA-----------AGTAATAACATATTAATTAATGAATGATCCAAACAGTTTTAATGAATAGTTCCAAACGCAATTTAGTAATGAAATGGAAATAATAAATTTGCATTTATTTAACTGCTAAAATTGTAGATATTAGTTTTGACAATGACGATCCATTGAAAATGAATTCGTTTAATAGTTGATTATTTCTGGATAGAAATTTCACATGGCATGGTTAAAAA---ATAACAGTTTATAAATTGTATATTTCACATTTACATCTTACATATTGGATATTTTATTAATTTGAAATTGTTGTTAATTTTTTTTAAATTCCAGTATTCGTCATAATTAGTCGTTGATATGTTTCATGATTCTGTAGACATCTTATTATTTAAGCTCATCATTTAATAATTTC-AGAACAGCTCCTTATTGCAGTTTTTTGCGAAATTGTTTACAATTCTGACGGAATTTATTTTGTTATGACTCTGAGACACAA----CCTCTTTTGTTCCAGCTTCACAACCATTGTGCCTCGCAGGTGAAACCCGAATGTACTTTGGGAGAACATAGGGATCATATCTTGCCGCCCACCTGTATCTGCCCTATAGTTCTTGTAAGTACTTGAAATCATACCACAGTTCTTGTAAGTCCTTCAAATCATATACTAGT----------------AATGATGTA-------------------------ATGTAATG-------------------------------------------------------------------------------ACAGTACACTTGGTGTTGAA--------------------------TGTAAATTTT-----------------------------------------------GTCCT-------------
Narcheri_MillShoalCreek_N727 ---------------------------------------------------------------------------------------------------------------------------------------------------------------------------------------------------------------------------------------------------------------------------------------------------------------------------------------------------------------------------------------------------------------------------------------------------------------------------GTTAATTTTTTTTTAATTCCAGTATTCGTCATAATTAGTCGTTGATATGTTTCATGATTCTGTAGACATCTTATTATTTAAGCTCATCATTTAATAATTTC-AGAACAGCTCCTTATTGCAGTTTTTTTCGAAATTGTTTACAATTCTGACGGAATTTATTTTGTTATGACTCTGAGACACAACTCGCCTCTTTCGTTCCAGCTTCACAACCATTGTGCCTCGCAGGTGAAACCCGAATGTACTTTGGGAGAACATAGGGATCATATCTTGCCGCCCACCTGTATCTGCCCTATAGTTCTTGTAAGTACTTCAAATCATACCCCAGTTCTTGTAAGTCCTTCAAATCATATACTGGT----------------AATGATGTA-------------------------ATGTAATG-------------------------------------------------------------------------------ACAGTACACTTGGTGTTGAA--------------------------TGTAAATTTT-----------------------------------------------GTCCT-------------
Nbarri_Bishop_N1072 GCATGATCGGTACAAATATTTATTACTTTAATTTTTAAATTAATTAAACACATATAGTTTATGAATTAAATACTGTTATAAAGAATTAGATCTTAGATATATATTCAAACTTTGTGCATCCTTTTCACACTTAAAAATACCGACTTTTACAATAAATTATAAAAATTAATAATTCAGTAGTAACAACTTACTTAATGAATGATCCAATCAGTTTCCAGGAATAGTTCCAAACGCAATTAATTTATGAAGTAGAAATAGTAAGTTTATATTTATTTAACTGTTAAAATTGTTGATATTAGTTTAAACAATGTCGATCTATTGAAAATGAAATCGTTTAATAGTTGATTATTTCTGGCTAGAAATTCTACATGGCATGGTTAAAAAATAATAACAGTTTATAAATTGTATATTTCATATTTACATCTTAGATGTTGTATATTTTATTAATTTGAAATTGTCGTTAAATTACTTTTAATTCCGGTATTCGTTATAATCAGTCGTTGATATGTTTTATGATTCTATAGACAGCTATTTATATTACCACATCATTTAATAATTTCCAGAACAGCATTTTGTAGCTGTTTTTTGCGAAATTATTTACAATTCTGACGGAGTTTATTTTGTTATGAATCTGAGACACAACTCTCCTCTTTCGTTCCAGCTTCACAACCATTGTGCCTCGCAGGTGAAACCCGAATGTACTTTGGGAGAACATAGGGATCATATCTTGCCGCCCACCTGTATCTGCCCTATAGTTCTTGTAAGTCCTTCAAATCATATACTAGTTCTTGTAAGTCCTTCAAGTAATATACTAATTCTTGTATGTCCTTCAAATAATATACTAGTTCTTGTAAGTACTACAAATCATATACTAGTTCTTGTAAGTTCTTTAAATCATATTCTAGTTTTTGTAAGTCCTTCAAATCATGTACTAGTTCTTGTAAGTCCTTCAAATTATATACTAGTTATTGTATGTCCTTCAAATCATATACTAATTCTTGTAAGTCCTTCAAATCATATATAGT-------------------------------------AATAATGTACTA
Nbarri_LostCoveCave_N0065 --------------------------TTTAATTTTTAAATTAATTAAACACATATAGTTTATGAATTAAATACTGTTATAAAGAATTAGATCTTAGATATATATTCAAACTTTGTGCATCCTTTTCACACTTAAAAATACCGACTTTTACAATAAATTATAAAAATTAATAATTCAGTAGTAACAACTTACTTAATGAATGATCCAATCAGTTTCCAGGAATAGTTCCAAACGCAATTAATTAATGAAGTAGAAATAGTAAGTTTATATTTATTTAACTGTTAAAATTGTTGATATTAGTTTAAACAATGTCGATCTATTGCAAATGAAATCGTTTAATAGTTGATTATTTCTGGATAGAAATTCTACATGGCATGGTTAAAAAATAATAACAGTTTATAAATTGTATATTTCATATTTACATCTTAGATGTTGTATATTTTATTAATTTGAAATTGTCGTTAAATTACTTTTAATTCCGGTATTCGTTATAATCAGTCGTTGATATGTTTTATGATTCTATAGACAGCTATTTATATTACCACATCATTTAATAATTTCCAGAACAGCATTTTGTAGCTGTTTTTTGCGAAATTATTTACAATTCTGACGGAGTTTATTTTGTTATGAATCTGAGACACAACTCTCCTCTTTCGTTCCAGCTTCACAACCATTGTGCCTCGCAGGTGAAACCCGAATGTACTTTGGGAGAACATAGGGATCATATCTTGCCGCCCACCTGTATCTGCCCTATAGTTCTTGTAAGTCCTTCAAATCACATACTAGTTCTTGTAAGTCCTTCAAATCATATACTAGTTCTTGTGAGTCCTTCAAATCATACACTAGTTATTGTAAATCCTTCAAATAATATACTAG---TTGTAAATTCTTCAAATCATATACTAGTTCTTGTAAGTCATTCAAATAATATACTAGTTATTGTAAGTCCTTCAAGTAATATACTAGTTCTTGTATGTCCTTCAAATAATATACTAGTTCTTGTAAGTACTACAAATCATATATAGTTCTTGTAAGTTCTTTAAATCATATT-----------TAATAATGTACTA
Nbarrowsi_Gregorys_N270 -------------------------------------------------ACAAATAGTTTATGAAATAAATACTGTTATAAAGAATTAGATCTTAGAGATATATTCAAAGTTTGTGTATCTTTTTCCCATTTAAAAATATCGGTTTTTACAATAAATTACAAAACGTAATAATTCAGTAATAACATCTTACTTAATGAATGATCCAATCAGTCTCAATGAATAGTTCCAAACGCAATTTATTAATGAAATGGAAATAATAAATTTATATTTATTTAACTGTTAAAATTGTTGATATTAGTTTTAACAATATCGATCTATTGAAAATGAATTCGTTTAATATTTGATTATTTCTGGATAGAAATAATACATGGCATGATTAAAAAATAATAACAGTTTATAAATTGTATATTTCATATTTACATCTTAGATATTGGATATTTTATTAATTTGAAATTGTTGTTAAATTATTTTTAATTCCAGTATTCGTTATAATCAGTCGTTGATATGTTTTATGATTCCATAGACAGCTATTTATATTAGCACATCATTTAATAATTTCCAGAACAGCTTTTTGTTGCTGTTTTTTGCGAAATTATTTACAATTCTGACGGA---------GCTATGAATCTGAGACACAACTCTCCTCTTTCGTTCCAGCTTCACAACCATTGTGCCTCGCAGGTGAAACCCGAATGTACTTTGGGAGAACATAGGGATCATATCTTGCCGCCCACCTGTATCTGCCCTATAGTTCTTGTAAGTACTTCAAATCATATACTAGATCTTGTGAGTCTTTCAAATCATATACTAGTTCTTGTAAGTCCTTCAAATCATATACTAGTTCTTGTAAGTCCTTCAAATCATATACTAGTTCTTATAAGTCTTTCAAATCACATACTAGTTATTGTAAGTCCTTTAAATCACATACTAGTTATTGTAAGTCCTTCAAATCATATACTAGTTCTTGTAAGTCCTTCATATCGTATACTAGTTCTTGTAAATCCTTCAAATCATATATGGTTATTGTAAGTACTTCAAATCATATATTGTGAGTCCTAAATCATATACTA
Nbishopi_DryFalls_N150 -----------------------------------------------------------------------------------------------GACATATATTCAAACTTTGTGCATCCTTTTTACACTTAAAAATATCGACTTTTACAATAAATTATAAAAATTAATAATTCAGTAATAACATCTTACTTAATGAATGATCCAATCAGTTTCAAGGAATAGTTCCAAACGCAATTTATTAATGAAGTGGAAATAATAAATTTATATTTATTTAACTGTTAAAATTGTTGATATTAGTTCTAACAATGTCGATTTATTGAAAATGAATTCGTTTAATAGTTGATTATTTCTGGATAGAAATTCCACATGGCATGGTTAAAAAATAATAACAGTTTGCAAATTGTATATTTCATGTTTACATCTTAGATGTTGGATATTTTATTAATTTGAAATTGTCGTTAAATTATTTTTAATTCCGGTATTCGTTATAATCAGTCGTTGGTATGTTTTATGATTCTATAGACAGCTATTTATATTAGCACATCATTTAATAATTTCAAGAACAGCTTTTTGTAGCTGTTTCTTGCGAAATTATTTACAATTCTGACGGAGTTTATTTTGTTATGAATCTGAGACACTACTCTCTTCTTTCGTTCCAGCTTCACAACCATTGTGCCTCGCAGGTGAAACCCGAATGTACTTTGGGAGAACATAGGGATCATATCTTGCCGCCCACCTGTATCTGCCCTATAGTTCTTGTAAGTCCTTCAAATCATATACTAGTTCTTGTAAGTCCTTCAAATCACATACTAGTTCTTGTAAGTCCTTCAAATCATATACTAGTTCTTGTATGTCCTTCAAAT------------------------------------------------------------CACATACTAGTTCTTGTAAGTCCTTCAAATCATATATTAGTTCTTGTAAGTCCTTCAAATAATATACTAGTTATTGTAAGTT-TTCAAATAATATATAGTTCTTGTAAGTCCTTCAAATCACATATTGTA-------------------
Nbishopi_StandingIndian_N131 -----------------------------------------------------------------------------------AATTATATCTTAGATATATATTCAAACTTTGTGCATCCTTTTCACTCTTAAAAATATCGACTTTTACAATAAATTATAAAAATTAATAATTCAGTAATAACA---TACTTAATGAATGATCCAATCAGTTTCAAGGAATAGTTCCAAACGCAATTTATTAATGAAGTGGAAATAATAAATTTATATTTATTTAACTGTTAAAATTGTTGATATTAGTTCTAACAATGTCGATTTATTGAAAATGAATTCGTTTAATAGTTGATTATTTCTGGATAGAAATTCCACATGGCATGGTTAAAAAATAATAACAGTTTGCAAATTGTATATTCCATGTTTACATCTTAGATGTTGGATATTTTATTAATTTGAAATTGTCGTTAAATTATTTTTAATTCCGGTATTCGTTATAATCAGTCGTTGGTATGTTTTATGATTCTATAGACAGCTATTTATATTAGCACATCATTTAATAATTTCAAGAACTGCTTTTTGTAGCTGTTTCTGGCGAAATTATTTACAATTCTGACGGAGTTTATTTTGTTATGAATCTGAGACACAACTCTCTTCTTTCGTTCCAGCTTCACAACCATTGTGCCTCGCAGGTGAAACCCGAATGTACTTTGGGAGAACATAGGGATCATATCTTGCCGCCCACCTGTATCTGCCCTATAGTTCTTGTAAGTCCTTCAAATCATATACTAGTTCTTGTATGTCCTTCAAATCACATACTAGTTCTTGTAAGTCCTTCAAATCATATACTAGTTCTTGTGAATCCTTCAAATCATATACTAGTTCTTGTAAGTCCTTCAAATCATATAATAGTTCTCGTAAGTCCTTCAAATCATATACTAGT----------------AATAATGTACTTATTGTTGAA--------------------------TGTAAATTTT-----------------------------------------------GTCCT-------------
Nbrimleyi_NewberryCr_N984 ------------------TTTATTACTTTAATTTATTAATTAATTAAATACATGTAGTTTATGAATTAAATACTGTTATAAAGCATT-------AGATATATATTCAAAGTTTGTGTATCCTTTTCACACTTAAAAATATCGGCTTTTACAATAAATTATAAAAAGTAATAATTCAGTAATAACATATTACTTAATGAATGATTCAATCAGTTTTAATGAATAGTTCCAAACGCAATTTAGTAATGAAGTGGAAATAATAAATTTATATTTATTTAACTGTTAAAAATGTAGATATTAGTTTTAACAATGTCGATCTATTGAAAATGAATTCGTTTAATAGTTGATTATTTCTGGATAGAAATTCCACATGGCATGGTTAAAAAATAATAACAGTTTATAAATTGTATTTTTCATATTTACATCTTAGATGTTGGATATTTTATTAATTTGAAATT---GTTAAATTATTTTTAATTACGGTATTCGTTATAATCAGTCGTTGATATGTTTTATGATTCTATTGACAGCTATTTATATTAGAACATCATTTAATAATTTCCAGAACAGCTTTTTGTAGCTGTTTTTTGCGAAATTATTTACTATTCTGACGGAGTTTATTTTGTTATGAATCTGAGACACAATTCTCCTCTTTCGTTCCAGCTTCACAACCATTGTGCCTCGCAGGTGAAACCCGAATGTACTTTGGGAGAACATAGGGATCATATCTTGCCGCCCACCTGTATCTGCCCTATAGTTCTTGTAAGTACTTCAAATCATATACTAGTTCTTGTAAGTCCTTCAAATTATATATTAGTTCTTGTAAGTCCTTCAAATAATATACTAGTTATTGTAAGTCCTTCAAATCATATACCAGTTCTTTTAAGTCCTTCAAATCATATACTAGTTCTTGTAAGTCCTTCAAATGATATACTAGTTCTTGTAAGTTCTTCAAATCATATACTAGTTCTTGTAAGTTCTTCAAATAATATACTAGTTATTGTAAGTCCTTCAAATCATATATAGTTCTTGTGAGTCCTTCAAATCATATATTGTAAGTCCTAAATCATATACTA
Nbrimleyi_RumblingBald_N241 GCATGATCTGTACAAATATTTATTACTTTAATTTTTAAATTAATTAAACACATGTAGTTTATGAATTAAATACTGTTATAAAGCATTATATCTTAGATATATATTCAAAGTTTGTGTACCCTTTTCACACTTAAAAATATCGGCTTTTACAATAAATTATAAAAAGTAATAACTCAGTAATAACATATTACTTAATGAATGATCCAATCAGTTTTAATGAATAGTTCCAAAAGCAATTTAGTAATGAAGTGGAAATAATAAATTTATATTTATTTAACTGTTAAAAATGTAGATATTAGTTTTAACAATGTCGATCTATTGAAAATGAATTCGTTCAATAGTTGATTATTTCTGGATAGAAATTCCACATGGCATGGTTAAAAAATAATAATAGTTTATAAATTGTATATTTCATATTTACATCTTAGATGTTGGATATTTTATTAATTTGAAATT---GTTAAATTATTTTTAATTACGGTATTCGTTATAATCAGTCGTTGATATGTTTTATGATTCTATAGACAGCTATTTATATTAGAACATCATTTAATAATTTCCAGAGCAGCTTTTTGTAGCTGTTTATTGCGAAATTATTTACAATTCTGACGGAGTTTATTTTGTTATGAATCTGAGACACAATTCTCCTCTTTCGTTCCAGCTTCACAACCATTGTGCCTCGCAGGTGAAACCCGAATGTACTTTGGGAGAACATAGGGATCATATCTTGCCGCCCACCTGTATCTGCCCTATAGTTCTTGTAAGTACTTCAAATCATATACTAGTTCTTGTAAATCCTTTAAATTATATATTAGTTCTTGTAAGTCTTTCAAATAATATACTAGTTATTGTAAGTCCTTCAAATCATATACTAGTTCTTTTAAGTCCTTCAAATCATATACTAGTTCTTGTAAGTCCTTCAAATGATACACTAGTTCTTGTAAGTTCTTCAAATCATATACTAGTTCTTGTAAGTTCTTCAAATAATATACTAGTTATTGTAAGTCCTTCAAATCATATATAGTTCTTGTGAGTCCTTCAAATCATATATTGTAAGTCCTAAATCATATACTA
Ncanei_Egypt_N958 GCATGATCAGTACAAATATTTATTACTTTAATTTTTGAATTAATTAAACACATGTAGTTTATGAATTAAATACTTTTATAAAGCATTAGATCTCAGATATATATTCAAAGTTTGTGTATCCCTTTCGCACTTAAAAATATCGGCTTTTACAATAAGTTATAAAA-----------AGTAATAACATATTACTTTATGAATGATCCAATCAGTTTTAATGAATAGTTCCAAACGCAATTTAGTAATAAAGTGGAAATAATAAATTTATATTTATTTAACTGTTAAAAATGTAGATATTAGTCTTAACAATGTCGATCTATTGAAAATGAATTCGTTTAATAGTTGATTATCTCTGGATAGAAATTTCACATGGCATGGTTAAAAAATAATAACAGTTTATAAATTGTATATTTCATATTTACATCTTAGATGTTGGATATTTTATTAATTTGAAATTGTCGTTAAATTATTTTTAATTCCGGTATTCGTTATAATCAGTCGTTGATATGTTTCATGATTCTATAGACAGCTATTTATATTAGAACATCACTTAATAATTTCCAGAACAGCTTTTTGTAGCTGTTTTTTGCGAAATTATTTACAATTCTGACGGAGTTTATTTTGTTATGAATCTGAGACACAATTCTCCTCTTTCGTTCCAGCTTCACAACCATTGTGCCTCGCAGGTGAAACCCGAATGTACTTTGGGAGAACATAGGGATCATATCTTGCCGCCCACCTGTATCTGCCCTATAGTTCTTGTAAGTACTTCAAATCATATACTAGTTCTTGTAAGTCCTTCAAATCATATACCAGTTCTTGTGAGTCCTTCAAATCATATACTAGTTCTTGTAAGTCCTTTAAATTATATACTGGTTCTTGTAAGTCCTTCAAATATTATACTAATTATTGTAAGTCCTTCAAATCATATACTAATTCTTCTAAGTCCTTCAAATCATATACTAGTTCTTGTAAGTCCTTCAAATGATATACTAGTTCTTGTAAGTTCTTCAAATAATATATAGTTCTTGTGAGTCCTTCAAATCATATATTGTAAGTCCTAAATCATATACTA
Ncarolinensis_Grandfather_N218 ---TGACCGGTACAAATATTTATTACTTTAATTTTTAAATTAATTAAACACATATAGTTTAAGAATTAAATACTGTTATAAAGAATTAGATGTTAGATATATATTCAAAGTTTGTGTATCCTTTTCACACTTTAAAATATCGGCTTTTACTATAAATTACAAAAAGTAATAATTCAGTAGTAACAACTTACTTAATGAATGATCCAATCAGTTTCAATGAATAGTTCCAAACGCAATTTATTAATGAAGTGGAAATAATAAATTTATATTTATTTATCTGTTAAAATTGTTGATATTAGTTCTAACAATGTCGATTTATTGAAAATGAATTCGTTTAATAGTTGATTATTTCTGGATAGAAATTCCACATGGCATGGTTAAAAGATAATAACAGTTTATAAATTGTATATTTCATATTTACATCTTAGATATTGGATATTTTATTAATTTGAAATTGTCGTTAAATTTTTTTTAATTCCGGTATTCGTTATAATCAGTCGTTGATATGTTTTATGATTCTATAGACAGCTATTTATATTAGCACATCATTTAATAATTTCCAGAACAGCTTTTTATATCTGTTTTTTGCGAAATTATTTACAATTCTGACGGAGTTTATCTTGTTCTGAATCTGAGACACAACTCTCCTCTTTCGTTCCAGCTTCACAACCATTGTGCCTCGCAGGTGAAACCCGAATGTACTTTGGGAGAACATAGGGATCATATCTTGCCGCCCACCTGTATCTGCCCTATAGTTCTTGTAAGTCCTTCAAATCATATACTAGTTCTTGTAAGTCCTTCAAATCATATACTAGTTCTTGTAAGTTCTTTAAATCATATACTAGTTCTTGTAAGT--------------------------------------------------------------------------------------------------------------------------------------------------------------------------------------------------------------------------
Ncarolinensis_LinvilleCaverns_N227 -------------------------------------------------------------------------------------------------------------------------------------------------------------------------------------------------------------------------------------------------------------------------------------------------------------------------------------------------------------------------------------------------------------------------------------------------------------GATTTGAAATTGTCGTTAAATTATTTTTAATTCCGGTATTCGTTATAATCAGTCGTTGATATGTTTTATGATTCTATAGACAGCTATTTATATTAGCACATCATTTAATAATTTCCAGAACAGCTTTTTGTAGCTGTTTTTTGCGAAATTATTTACAATTCTGACGGAGTTTATTTTGTTCTGAATCTGAGACACAACTCTCCTCTTTCGTTCCAGCTTCACAACCATTGTGCCTCGCAGGTGAAACCCGAATGTACTTTGGGAGAACATAGGGATCATATCTTGCCGCCCACCTGTATCTGCCCTATAGTTCTTGTAAGTCCTTCAAATCATATACTAGTTCTTGTAAGTTCTTTA-ATCTTTCTTCCGTTCTTGTAAGTTCTTTAAATCATATACTAGTTCTTGTAAGTCCTACAAATCATATACTAGTTCTTGTAAGTTCTTTAAATCATATTCTAGTTTTTGTAAATCCTTCAAATCATGTACTAGTTCTTGTAAGTCCTTCGAATTATATACTAGTTCTTATAAGTCCTTTAAATCAGATACTAGTTCTTGTAAGTCCTTCAACTCGTATATAGTTCTTGTAAGTCCTTCAAATCATATA------------AATAATGTAGTA
Ncarteri_English_N031 -----------------------------------------------------------------------------------------------------------------------------------------------------------------------------------------------------------------------------------------------ATTAATGAAGTAGAAATAGTAAGTTTATATTTATTTAACTGTTAAAATTGTTGGTATTAGTTCTAACAATGTCGATTTATTGAAAATGAATTCGTTTAATAGTTAATTATTTCTGGATAGAAATTACACATGGCATGGTTAAAAAATAATAACAGTTTGCAAATTGTATATTTCATATTTACATCTTAAATGTTGGAAATTTTATTAATTTGAAATTGTCGTTAAATTATTTTTACTTCCGGTATTCGTTATAATCAGTCGTTGATATGTTTTATGATTCTATAGACAGCTATTTATATTAGCACATCATTTAATAATTTCAAGAACAGCTTTTTGTAGC-GTTTCTTGCGAAATTATTTGCAATTCTGACGGAGTTTATTTTGTTATGAATCTGAGACACAACTCTCCTCTTTCGTTCCAGCTTCACAACCATTGTGCCTCGCAGGTGAAACCCGAATGTACTTTGGGAGAACATAGGGATCATATCTTGCCGCCCACCTGTATCTGCCCTATAGTTCTTGTAAGTCCTCCAAATCATATACCCGTTCTTTTAAGTCCTTCAAATCACATACCAGTTATTGTAAGTCCTTCAAATCATATATTAGTTCTTGTAAGTCCTTCAAATAATATACTAGTTCTTGTAAGTCCTACAAATCATATACTAGTTCTTGTAAGTCCTTCAAATCATATA---------------CCTTCAAATCATATACTAGTTCTTGTAAGTCCTTCAAATCATAT-------------AGTCCTTCAAATCATATATAGTTCTTGTAAGTCCTTCAAATCATATA------GTCCTAAATCATATA---
Ncarteri_LaurelCave_nearTYPE_N0296 GCATGATCGGTACAAATATTTATTAACTTAATTTTTAAATTAATTAAACACATATAGTTTATGAATTAAATACTGTTATAAAGATTTAGATCTTAGATATATATTCAAACTTTGTGCATCCTTTTCACACTTAAAAATACCGACTTTTACAATAAATTATAAAAATTAATAATTCAGTAGTAACAACTTACTTAATGAATGATCCAATCAGTTTCAAGGAATAGCTCCAAACGCAATTAATTAATGAGGTAGAAATAGTAAGTTTATATTTATTTAACTGTTAAAATTGTTGATATTAGTTCTAACAATGTCGATTTATTGAAAATGAATTCGTTTAATAGTTGATTGTTTCTGGATAGAAATTCCACATGGCATGGTTAAAAAATAATAACAGTTTGCAAATTGTATATTTCATATTTACATCTTAGATGTTGGATATTTTATTAATTTGAAATTGTCGTTAAATTATTTTTAATTTCTGTATTCGTTATAATCAGTCGTTGATATGTTTCATGATTCTATAGACAGGTATTTATTTTAGCACATCATTTAATAATTTCAAGAACAGCTTTTTGTAGC-GTTTCTTGCAAAATTATTTACAATTCTGACGGAGTTTATTTTGTTATGAATCTGAGACACAACTCTCCTCTTTCGTTCCAGCTTCACAACCATTGTGCCTCGCAGGTGAAACCCGAATGTACTTTGGGAGAACATAGGGATCATATCTTGCCGCCCACCTGTATCTGCCCTATAGTTCTTGTAAGTCCTTCAAATCATATACTAGTTCTTGTGAATCCTTCAAATC--------------ATAAGTCCTTCAATTCACATACTAGTTCTTGTGAGTCCTTCAAATAATATACTAGTTCTTGTAAGTCCTACAAGTCATATACTAGTTCTTGTAAGTTCTTTAAATCATATTCTAGTTTTTGTAAGTCCTTCAAATCATATACTAATTCTTGTAAGTCCTTCAAATCATATAGTTCTTCACATAAGTCCTTCAAATCATATATAGTTCTTGTAAGTCCTTCAAATCACATATTGTAAGTCCTAAATCATATACTA
Ncarteri_PilotMtn_G2185 GCATGATCGGTACAATTATTTATTACTTTAATTTTTAAATTAATTAAACACATATAGTTTATGAATTAAATACTGTTATAAAGAATTAGATCTTAGATATATATTCAAACTTTGTGCATCCTTTTCACACTTAAAAATACCGACTTTTACAATAAATTATAAAAATTAATAATTCAGTAGTAACAACTTACTTAATGAATGATCCAATCAGTTTCAAGGAATAGTTCCAAACGCAATTAATTAATGAAGTAGAAATAGTAAGTTTATATTTATTTAACTGTTAAAATTGTTGATATTAGTTCTAACAATGTCGATTTATTGAAAATGAATTCGTTTAATAGTTGATTATTTCTGGATAGAAATTCCACATGGCATGGTTAAAAAATAATAACAGTTTGCAAATTGTATATTTCATATTTACATCTTAGATGTTGGAAATTTTATTAATTTGAAATTGTTGTTAAATTATTTTTACTTCCGGTATTCGTTATAATCAGTCGTTGATATGTTTTATGATTCTATAGACAGCTATTTATATTAGCACATCATTTAATAATTTCAAGAACAGCTTTTTGTAGC-GTTTCTTGCAAAATTATTTACAATTCTGACGGAGTTTATTTTGTTATGAATCTGAGACACAACTCTCCTCTTTCGTTCCAGCTTCACAACCATTGTGCCTCGCAGGTGAAACCCGAATGTACTTTGGGAGAACATAGGGATCATATCTTGCCGCCCACCTGTATCTGCCCTATAGTTCTTGTAAGTCCTTCAAATCATATACTAGTTCATGTAAGTCCTTCAAATCACATACTACTTCTTGTAAGTCCTTCAAATCATATACTAGTTCTTGTGAGTCCTTCAAATCATATACTAGTTTTTGTAAGTCCTTCAAAGCACATACTAGTTCTTGTAAGTCCTTCAAATAATATACTAGTTCTTGTAAGTCCTACAAATCATATACTAGTTCTTGTAAGTCCTTTAAATCATATTCTAGTTTTTGTAAGTCCTTCAAATCATATATAGTTCTTGTAAGTCCTTCAAATCATATA-----AGTCCTAAATCATATACTA
Ncarteri_Pitchfork_N363 GCATGATCGGTACAAATATTTATTACTTTAATTTTTAAATTAATTAAACACATATAGTTTATGAATTAAATACTGTTATAAAGAATTAGATTTTAGATATATATTCAAACTTTGTGCATCCTTTTCACACTTAAAAATACGGACTTTTACAATAAATTATAAAAATTAATAATTCAGTAGTAACAACTTACTTAATGAATGATTCAATCAGTTTCAAAGAATAGTTCCAAACGCAATTAATTAATGAAGTAGAAATAGTAAGTTTATATTTATTTAACTGTTAAAATTGTTGATATTAATTCTAACAATGTCCATTTATTGAAAATGAATTCGTTTAATAGTTGATTATTTCTGGATAGAAATTCCACATGGCATGGTTAAAAAATAATAACAGTTTGCAAATTGTATATTTCATAATTACATCTTAGATGTTGGATATTTTATTAATTTGAAATTGTCGTTAAATTATTTTTAATTCCGGTATTCGTTATAATCAGTCGTTGATATGTTTTATGATTCTATAGACAGCTATTTATATTAGCACATCATTTAATAATTTCAAGAACAGCTTTTTGTAGC--TTTTTTGCGTAATTATTTACAATTCTGACGGAGTTTATTTTGTTATGAATCTGAGACACAACTCTCCTCTTTCGTTCCAGCTTCACAACCATTGTGCCTCGCAGGTGAAACCCGAATGTACTTTGGGAGAACATAGGGATCATATCTTGCCGCCCACCTGTATCTGCCCTATAGTTCTTGTAAGTCCTTCGAATCATATACTAGTTCTTGTAAGTCCTTCAAATCACATACTAGTTCTTGTAAGTCCTTCAAATCATATACTAGTTCTTATGAGTCCTTCAAGTCATATACTAGTTATTGTAAGTCCTTCAAATCATATATTAGTCCTTGTAAGTCCTTCAAATAATATACTAGTTATTGTAAGTCCTTAAAATAATATACTAGTTCTTGTAAGTTCTTTAAATCATATTCTAGTTTTTGTAAGTTCTTCAAATCATGTATAGTTCTTGTAAGTCCTTCAAATTATATATTGTAAGTCCTAAATCATATGCTA
Ncarteri_div__RainbowCave_G2089 ----------------------------------------------------------------------------------------------------ATATTCAAAGTTTGTGTACCCTTTCCACACTTAAAAATTTCCGCTTTTTCAATAACTTATAAAA-----------AGTAATAACATATTAATTAGTCATTGATCCAAACAATTTCAATGAATGGTTTCAAACGCAATTTAGTAATGAAATGGAAATGATAAATTTAGATTTATTTAACTGTTAAAATTGTAGATATTAGTTTTAACAGTGTGGATCTATTGAAAATGAATTCGTTTAATAGTTGATTATTTCTGGATAGAAATTTCACATGGCATGGTTAAAAAATAATAACAGTTTATAAATTGTATATTTCATATTTATGTCTTAGTTATTGGTTATTTTATTAATTTGAACTTGTTGTTAAATTATTTTTAATTCCAGTATTCGTTATAATCAGTCGTTGATATGTTTTATGATTTTACAGACTCCTATTTATATTAGTACATCATTTAATAATTTC---------TTTTTGTTGCTGTTTTTTGCGAAATTATTTACAATTCTGACGGAGTTTATTTTGTTATGAATCCGAGACACAAGTCTCTTCTTTCATTCCAGCTTCACAACCATTGTGCCTCGCAGGTGAAACCCGAATGTACTTTGGGAGAACATAGGGATCATATCTTGCCGCCCACCTGCATCTGCCCTATAGTTCTTGTAAGTCCTTCAATTGATATACTATTTATTGTAAGTCCTTCAAATCATATACTAGTTATTGTAATGCCTTCAAATCATATACTAGTTATTGTAATGCCTTCAAATCATATACTA--TCCTGTAAGTCCTTCAAATCTTATACTAG-TCCTGTAAGTCCTTCAAATCATATACTGGTTCTTGCAATTCCTTCAAATCACATACTATTTATTGTAAGTCCTTCAAATCATATACTAGGTTTTATAAGTCCTTCAAATCACATATAGTTATTGTAAAGCCTTCAAATCATATATTGTAAGCTCTAAATCATATGCTA
Ncherokee_BallhootScar_N193 GCATGATCGGAAAAAATACTTATTACTTTAATTTTTAAATTAATTAAACACATATAGTTTATGTATTAAATACTGTTTTAAAGAATTAGATCTTAGATATGTATTCAAATCCTGTGTATCCTTTTCACACTTAAAAATATCCACTTTTACAATAAATTATAAAAAGTAATAACTCAGTAATAACATATTACTTAATGAATGATCCAATCAGTTTTAATGAATAGTTCCAAACACAACTTAGTAATGAAGTGGAAATAATAAATTTATATTTATTTAATTGTTAAAATTGTTGATATTAGTTTTAACAATGTCGATCTATTGAAAATGAATTCGTTTAATAGTTGATTATTTCTGGATAGAAATTCCACATGGCATGGTTAAAAA-TAATAACAGTTTATAAATTGTATTTTTCATATTTACTTCTTAGATATTGGATATTTTATTAATTGGAAATTGTCGTTAAATTATTTTTAATTCCGGTATTCGTTATAATCAGTCGTTGATATGTTTTATGATTCTATAGACAGCTATTTATATTAGCACATCATTTAATAATTTCCAGAACAGCTTTTTGTAGCTGTTTTTTGCGAAATTATTTACAATTCTGACGGAGTTTATTTTGTTATGAATCTGAGACACGACTCTCCTCTTTCGTTCCAGCTTCACAACCATTGTGCCTCGCAGGTGAAACCCGAATGTACTTTGGGAGAACATAGGGATCATATCTTGCCGCCCACCTGTATCTGCCCTATAGTTCTTGTAAGTCCTTCAAATCATATACTAGTTCATGTAAGTCCTTCAAATCATATACTAGTTCTTGTAAGTCCTTCAAATCATATACTAGTTCTTGTAAGTCCTTCAAATCATATACTAGTTCTTGTAAGT--------------------------------------------------------------------------------------------------------------------------------------------------------------------------------------------
Ncherokee_BalsamMtn_N891 --ATGACCGGTACATATATTTATTACTTTAATTTTTAAATTAATTAAACACATATAGTTTATGAATTAAATACTGTTATAAAGAATTAGATCTTAGATATATATTCGTAGTTTGTGTATCCTTTTCACACTTAAAAATATCGGCTTTTACAATAAATTACAAAAAGTAATAATTCAGTAGTAACAACTTACTTAATGAATGATCCAATCAGTTTTAATGAATAGTTCCAAACGCAATTTATTAATGAAGTGGAAATAATAAATTTATATTTATTTATCTGTTAAAATTGTTGATATTAGTTCTAACAATGTCGATTTATTGAAAATGAATTCGTTT-ATAGTTGATTATTTCTGGATAGAAATTCCACATGGAATGGTTAAAAAATAATAACAGTTTATAAATTGTATATTTCATATTTACTTCTTAGATATTGGATATTGTATTAATTTGAAATTGTCGTTAAATTATTTTTAATTCCGGTATTCGTTATAATCAGTCGTTGATATGTTTTATGATTCTATAGACAGCTATTTATATTAGCACATCATTTAATAATTTCCAGAACAGCTTTTTGTAGCTGTTTTTTGCGAAATTATTTACAATTCTGACGGAGTTTATTTTGTTATGAATCTGAGACACAACTCTCCTCTTTCGTTCCAGCTTCACAACCATTGTGCCTCGCAGGTGAAACCCGAATGTACTTTGGGAGAACATAGGGATCATATCTTGCCGCCCACCTGTATCTGCCCTATAGTTCTTGTAAGTCCTTCAAATCATATACTAGTTATCGTAAGTCCTTCAAATCATATACTAGTTCTTGTAAGTCCTTCAAATCATATACTAGTTCTTGTAAGTTCTTTAAATCATATACTAGTTCTTGTAAATCCTTCAAATCATATACCAGTTCTTGTAAGTCCTTCAAATAATATACTAGTTA-TGTAAGTCCTTCAAATAATATACAAGTTATAGTAAGTCCTTCAAATCATATACTAGTTCTTGTAAGTCCTTCAAATCATATACAGTTATTGTAAGTCCTTTAAATCATATATTGTGAGTCCTAAATCATATACTA
Ncooperi_BeaverCrk_N1002 -------------------------------------------------------------------------------AAAGAATTACATCTTAGATATATATTCAAACTTTGTGCATCCTTTTCACACTTAAAAATATCGACTTTTACAATAAATTATAAAAATTAATAATTCAGTAATAACATCTTACTTAATGAATGATCCAATCAGTTTCAAGGAATAGTTCCAAACGCAATTTATTAATGAAGTGGAAATAATAAATTTATATTTATTTAACTGTTAAAATTGTTGATATTAGTTCTAACAATGTCGAATTATTGAAAATGAATTCGTTTAATAGTTGATTATTTCTGGATAGAAATTCCACATGGCATGGTTAAAAAATAATAACAGTTTGCAAATTGTATATTTCATGTTTACATCTTAGATGTTGGATATTTTATTAATTTGAAATTGTCGTTAAATTATTTTTAATTCCGGTATTCGTTATAATCAGTCGTTGGTATGGTTTATGATTCTATAGACAGCCATTTATATTAGCACTTCATTTAATAATTTCAAGAACAGCTTTTTGTAGCTGTTTCTTGCGAAATTATTTACAATTCTGGCGGAGTTTATTTTATTATGAATCTGAGACACAACTCTCTTCTTTCGTTCCAGCTTCACAACCATTGTGCCTCGCAGGTGAAACCCGAATGTACTTTGGGAGAACATAGGGATCATATCTTGCCGCCCACCTGTATCTGCCCTATAGTTCTTGTAAGTCCTTCAAATCATATACTAGTTCTTGTAAGTCCATCAAATCACATACTAGTTATTGTAAATCCTTCAAATAATATACTAGTTCTTGTGAGTCCTTCCAAT------------------------------------------------------------CACATACTAGTTCTTGTAAGTCCTTCAAATAATATACTAGTTCTTGTAAGTCCTTCAAATCACATACTAGTTCTTGTAAGTCCTTCAAATCATATATAATTCTTGTAAGTCCTTCAAATCATATATTGTAAGTCCTAAATCATATACTA
Ncooperi_BrasstBald_N824 -------------------------------------------------------------------------------------------------------------------------------CACTTAAAAATATCGACTTTTACAATAAATTATAAAAATTAATAATTCAGTAATAACATCTTACTTAATGAATGATCCAAACAGTTTCAAGGAATAGTTCCAAACGCAATTTATTAATGCAATGGAAATAATAAATTTATATTTATTTAACTGTTAAAATTGTTGATATTAGTTCTAACAATGTCGAATTATTGAAAATGAATTCGTTTAATAGTTGATTATTTCTGGATAGAAATTCCACATGGCATGGTTAAAAAATAATAACAGTTTGCAAATTGTATATTTCATATTTACATCTTATATGTTGGATATTTTATTAATTTGAAATTGTCGTTAAATTATTTTTAATTCCGGTATTCGTTATAATCAGTCGTTGGTATGTTTTATGATTCTAAAGACAGCTATTTATATTAGCACATCATTTAATAATTTCAAGAACAGCTTTTTGTAGCTGTTTCTTGCGAAATTATTTACAATTCTGACGGAGTTTATTTTATTATGAATCTGAGACACAACTCTCTTCTTTCGTTCCAGCTTCACAACCATTGTGCCTCGCAGGTGAAACCCGAATGTACTTTGGGAGAACATAGGGATCATATCTTGCCGCCCACCTGTATCTGCCCTATAGTTCTTGTAAGTCCTTCAAATCATATACTAGTTCTTGTAAGTCCATCAAATCACATACTAGTTATTGTAAGTCCTTCAAATAATATACTAGTTATTGTAAATTCTTCAAAT------------------------------------------------------------CATATACTAGTTCTTGTGAGTCCTCCAAATAATATACTAGTTATTGTAAGTCCTTCAAATCACATACCAGTTCTTGTAAGTCCTTCAAATCACATATAGTTTTTGTAAGTCCT------------------------------------
Ncooperi_CheoahDam_N1122 GCATGATCGGTACAAATATTTATTACTTTAATTTTTAAATTAATTAAACACATATAGTTTATGAATTAAATACTGTTATAAAGAATTATATATTAGATATATATTCAAACTTTGTGCATCCTTTTCACACTTAAAAATATCGACTTTTACAATAAATTATAAAAATTAATAATTCAGTAATAACATCTTACTTAATGAATGATCCAATCAGTTTCAAGGAATAGTTCCAAACGCAATTTATTAATGAAGTGGAAATAATAAATTTATATTTATTTAACAGTTAAAATTGTTGATATTAGTTCTAACAATGTCGATTTATTGAAAATGAATTCGTTTAATAGTTGATTTTTTCTGGATAGAAATTCCACATGGCATGGTTAAAAAATAATAACAGTTTGCAAATTGTATATTTCATGTTTACATCTTAGATGTTGGATATTTTATTAATTTGAAATTGTCGTTAAATTATTTTTAATTCCGGTATTCGTTATAATCAGTCGTTGGTATGTTTTATGATTCTATAGACAGCTATTTATATTAGCACATCATTTAATAATTTCAAGAACAGCTTTTTGTAGCTGTTTCTTGTGAAATTATTTACGATTCTGACGGAGTTTATTTTGTTATGAATCTGAGACACAACTCTCTTCTTTCGTTCCAGCTTCACAACCATTGTGCCTCGCAGGTGAAACCCGAATGTACTTTGGGAGAACATAGGGATCATATCTTGCCGCCCACCTGTATCTGCCCTATAGTTCTTGTAAGTCCTTCAAATCACATACTAGTTCTTGTAAGTCCTTCAAATCACATACTAGTTCTTGTAAGTCCTTCAAATCATATACTAGTTCTTGTAAGTCCTTCAAAT-----------------------------------------------------------------------------------------------------------------------------------------------------------------------------------------------------------------
Ncooperi_RockCrRoad_N1160 GCATGATCGGTACAAATATTTATTACTTTAATTTTTAAATTAATTAAACACATATAGTTTATGAATTAAATACTGTTATAAAGAATTATATCTTAGATATATATTCAAACTTTGTGCATCCTTTTCGCACTTAAAAATATCGACTTTTACAATAAATTATAAAAATTAATAATTCAGTAATAACATCTTACTTAATGAATGATCCAATCAGTTTCAAGGAATAGTTCCAAACGCATTTTATTAATGAAGTGGAAATAATAAATGTATATTTATTTAACTGTTAAAATTGTTGATATTAGTTCTAACAATGTCGATTTATTGAAAATGAATTCGTTTAATAGTTGATTATTTCTGGATAGAAATTCCACATGGCATGGTTAAAAAATAATAACAGTTTACAAATTGTATATTTCATGTTTACATCTTAGATGTTGGATATTTTATTAATTTGAAATTGTCGTTAAATTATTTTTAATTCCGGTATTCGTTATAATCAGTCGTTGGTATGTTTTATGATTCTATAGACAGCTATTTATATTAGCACTTCATTTAATAATTTCAAGAACAGCTTTTTGTAGCTGTTTCTAACGAAATGATTTACAATTCTGACGGAGTTTATTTTGTTATGAATCTGAGACACAACTCTCTTCTTTCGTTCCAGCTTCACAACCATTGTGCCTCGCAGGTGAAACCCGAATGTACTTTGGGAGAACATAGGGATCATATCTTGCCGCCCACCTGTATCTGCCCTATAGTTCTTGTAAGTCCTTCAAATCACATACTAGTTCTTGTAAGTCCTTCAAATCATATACTAGTTCTTGTGAGTCCTTCAAATCATACACTAGTTATTGTAAATCCTTCAAATAATATACTAGTTATTGTAAATTCTTCAAATCATATACTAGTTCTTGTGAGTCCTCCAAATCATATACTAGTTCTTGAAAGTCCTTCAAATCACATACCAGTTATTGTAAGTCCTTCAAATCATATATTAGTTCTTGTAAGTCCTTCAAATAATATATAGTTATTGTTAGTCCTACAAATCATATATTGTAAGTCCTAAATCATATAATA
Ncoylei_Apalachia_N1195 GCATGATCGGTCCAAATATTTATTGCTTTAATTTTTAAATTAATTACGCACATATAGCTTATAAATTAAATACTGTTATGAAGAATTAGATCTTAGAT-TATATTCAAAGTTTGTGTATGCTTTTCACACTAAAAAATATCGGCTTTTACAATAAATTATAAAAAATAATAATTCAGTAATAACATCTTACTTAATGAATGATCGAATCAGTTTCAATGAATAGTTCCAAACGCAATTTATTAATGAAGTGGAAATAATAAATTTATATTTATTTAACTGTTAAAATTGCTGATATTAGTTCTAACAATGTCGATTTATTGAAAA-------------CAGTTGG--------------------------------TTAAAAAATAATAACAGTTTATAAATTGCATATTTCATATTTACATCGTAGACGCCAGATATTTTATTAATTTGAAATTGTTGTTAAATTATTTTTAATTCCGTTATTCCTTATAATTAGTCGTTGATATCTTCTATGATTCTAAAGACACCTATTTATATTATAACATC----AATAATTTC-AGAACAGCTTTTTGTTGCTGTTTTTTGCGAAATTATTTACAATTCTGACGGAGTTTATTTTGTTATGAATCTGAGACACAACTCTCCTCTTTCGTTCCAGCTTCACAACCATTGTGCCTCGCAGGTGAAACCCGAATGTACTTTGGGAGAACATAGGGATCATATCTTGCCGCCCACCTGTATCTGCCCTATAGTTCTTGTAAGTATTTCAAATCATATACTAGTTCTTGTAAGTCCTTTGAATCATGTACTAGTTCTCGTAAGTCCTTCAGATCATATACTAGTTCTTTTAATTCCTCCATATCATACTCTAGTTCTTGTAAGTCCTTCAAATCATATACTACTTCTCGTAAGTCCTTCAGATCATATACTAGTTCTTGTAAGTCCTTCAAATCATATACTAGTTCTTGTAAGTCCTTCAAATCATATACTACTTATTGTAAGTCCTTCAAATAATATATAGTTATTGTAAGTCCTTCAAATCAGATATTGTAAGTCCTAAATAGTATACTA
Ncoylei_DinkinCove_N1118 GCATGATCGGTACAAATATTTATTGCTTTAATTTTTAAATTAATTACACACATATAGCTTATAAATTAAATACTGTTATGAAGAATTAGATCTTAGAT-TATATTCAAAGTTTGTGTATCCTTTTCACACTAAAAAATATCGGCTTTTACAATAAATTATAAAAAATAATAATTCAGTAATAACATCTTACTTAATGAATGATCGAATCAGTTTCAATGAATAGTTCCAAACGCAATTTATTAATGAAGTGGAAATAATAAATTTATATTTATTTAACTGTTAAAATTGCTGATATTAGTTCTAACAATGTCGATTTATTGAAAA-------------CAGTTGG--------------------------------TTAAAAAATAATAACAGTTTATAAATTGCATATTTCATATTTACATCGTAGACGCCAGATATTTTATTAATTTGAAATTGTTGTTAAATTATTTTTAATTCCGTTATTCCTTATAATTAGTCGTTGATATCTTCTATGATTCTAAAGACACCTATTTATATTATAACATC----AATAATTTC-AGAACAGCTTTTTGTTGCTGTTTTTTGCGAAATTATTTACAATTCTGACGGAGTTTATTTTGTTATGAATCTGAGACACAACTCTCCTCTTTCGTTCCAGCTTCACAACCATTGTGCCTCGCAGGTGAAACCCGAATGTACTTTGGGAGAACATAGGGATCATATCTTGCCGCCCACCTGTATCTGCCCTATAGTTCTTGTAAGTATTTCAAATCATATACTAGTTCTTGTAAGTGCTTTGAATCATGTACTAGTTCTCGTAAGTCCTTCAGATCATATACTAGTTCTTTTAATTCCTTCATATCATACTCTAGTTCTTGTAAGTCCTTCAAATCATATACTAC------------------------------------------------------------------------------------------TTATTGTAAGTCCTTCAAATA----------------------------------------------------------
Ncoylei_TiptonCreek_N837 ------------CAAATATTTATTGCTTTAATTTTTAAATTAATTACACACATATAGCTTATAAATTAAATACTGTTATGAAGAATTAGATCTTAGAT-TATATTCAAAGTTTGTGTATCCTTTTCACACTAAAAAATATCGGCTTTTACAATGAATTATAAAAAATAATAATTCAGTAATAACATCTTACTTAATGAATGATCGAATCAGTTCCAATGAATAGTCCCAAACGCAATTTATTAATGAAGTGGAAATAATAAATTTATCTTTATTTAACTGTTAAAATTGCTGATAGTAGTTCTAACAATGTCGATTTATTGAAAA-------------CAGTTGGT-------------------------------TTATAAAATAATAACAGTTTATAAATTGCATATTTCATATTTACATCGTAGACGCCAGATATTTTATTAATTTGAAATTGTTGTTAAATTATTTTTAATTCCGTTATTCCTTATAATTAGTCGTTGATATCTTCTATGATTCTAAAGACACCTATTTATATTATACCATC----AATAATTTC-AGAACAGCTTATTGTTGCTGTTTTTTGCGAAATTATTTACAATTCTGACGGAGTTTATTTTGTTATGAATCTGAGACACAACTCTCCTCTTTCGTTCCAGCTTCACAACCATTGTGCCTCGCAGGTGAAACCCGAATGTACTTTGGGAGAACATAGGGATCATATCTTGCCGCCCACCTGTATCTGCCCTATAGTTCTTGTAAGTATTTCAAATCATATACTAGTTCTTGTAATTCCTTTGAATCATGTACTAGTTCTCGTAAGTCCTTCAGATCATACACTAGTTCTTTTAATTCCTTCAGATCATACTCTAGTTCTTGTAAGTCCTTCAAATCATATACTACTTATTGTAAGTCCTTCAAATAATATATTAGTTATTGTAAGTCCTTCAAATCAGATACTAGTTCTTTTGAGTCCTTCAAATCATAGAATAGTTCTTGTAAGTCCTTCAAATAGTATATAGTTATTGTAAGCCCTTCAAATCATATATTGTAAGTCCTAAATAATATACTA
Ncressleri_AndersonSpringCave_G2075 GCATGATCGATACGAATACTTATTACTTTCATTTTTAAATGAATTAAACACAAATAGTTTATGAAATAAATATTGTTATAAAGAATTAGATCTTAGATATATATTCAAAATTTGTGTATCCTTTTCACATTTAAAAATATCGGCTTTTACAATAAATTATAAAAAGTAATAACTCAGTAATAACATATTAATTAATGAATGATCCAATCAGTTTTAATGAATAGTTTCAAACGCAATTTAGCAATGAAGTGGAAATAATAAATTTAAATTTATTTGACTGTTAAAATTGTAGATATTAGTTTTAACAATGTCGATCTATTGAAAATGAATTCATTTAATAGTTGGTTATTTTTGGATAGAAATTTCACATGGCATGGTTAAAAA-TAATAACAGTTTATAAATTGTATATTTCATATTTACATCTTACATATTGGATATTTTATTAATTTGAAATTGTTGTTAAATTTTTAA-AATTTCAGTATTTGTTATAATCAGTCGTTGATATGTTTTATGATTCTGTAGACACCTTATTATATTAGCTCATCCTTTAATAATTTC-AGCACAGCTCTTTGTTGCTGTTTTTTGCGAAATTATTTACAATTCCGACTAAGTTTATTTTGTTATGAATCTGAGACACAA--CTCGTCTTTCGTTCCAGCTCCACAACCATTGTGCCTCTCAGGTGAAACCCGAATGTACTTTGGGAGAACATAGGGATCATATCTTGCCGCCCACCTGCATCTGCCCTATAGTTCTTGTAAGTCCTTCAATTTATATACTAGTTCTTGTAAGTCCTTCAAATCATATACTAGCTCTTGTAAGTCCTTCAAGTCATATACTAATTCTTGTAAGTCCTTCAAGTCATATACTAATTCTTGTAAGTCCTTCAAATCAT-------TTATTGTAAGTCTTTAAAATCATATAGTATTTCTTGTAAGTCCTTAAAATCACATACTAGTTATTGTAAGTCCTTCAAATCACATACTAGTTATTGTAAGTCCTTCAAATCACATATAGTTTTTGTAAGTCCTGCAAATCATATATTGTAAGTCCTAAATCACATATTA
Ncressleri_PigeonCave_G2077 GCATGATCGATACGAATACTTATTACTTTCATTTTTAAATGAATTAAACACAAATAGTTTATGAAATAAATATTGTTATAAAGAATTAGATCTTAGATATATATTCAAAATTTGTGTATCCTTTTCACATTTAAAAATATCGGCTTTTACAATAAATTATAAAAAGTAATAACTCAGTAATAACATATTAATTAATGAATGATCCAATCAGTTTTAATGAATAGTTTCAAACGCAATTTAGCAATGAAGTGGAAATAATAAATTTAAATTTATTTGACTGTTAAAATTGTAGATATTAGTTTTAACAATGTCGATCTATTGAAAATGAATTCATTTAATAGTTGGTTATTTTTGGATAGAAATTTCACATGGCATGGTTAAAAA-TAATAACAGTTTATAAATTGTATATTTCATATTTACATCTTACATATTGGATATTTTATTAATTTGAAATTGTTGTTAAATTTTTAA-AATTTCAGTATTTGTTATAATCAGTCGTTGATATGTTTTATGATTCTGTAGACACCTTATTATATTAGCTCATCCTTTAATAATTTC-AGCACAGCTCTTTGTTGCTGTTTTTTGCGAAATTATTTACAATTCCGACTAAGTTTATTTTGTTATGAATCTGAGACACAA--CTCGTCTTTCGTTCCAGCTCCACAACCATTGTGCCTCTCAGGTGAAACCCGAATGTACTTTGGGAGAACATAGGGATCATATCTTGCCGCCCACCTGCATCTGCCCTATAGTTCTTGTAAGTCCTTCAATTTATATACTAGTTCTTGTAAGTCCTTCAAATCATATACTAGCTCTTGTAAGTCCTTCAAGTCATATACTAATTCTTGTAAGTCCTTCAAGTCATATACTAATTCTTGTAAGTCCTTCAAATCAT-------TTATTGTAAGTCTTTAAAATCATATAGTATTTCTTGTAAGTCCTTAAAATCACATACTAGTTATTGTAAGTCCTTCAAATCACATACTAGTTATTGTAAGTCCTTCAAATCACATATAGTTTTTGTAAGTCCTGCAAATCATATATTATAAGTCCTAAATCGCATACTA
Ncrosbyi_MtMitchell_N210 -------------------TTATTACTTTAATTTTTAAATTAATTAAACACATGTAGTTTATGAATTAAATACTGTTATAAAGCATTAGATCTTAGATATATATTCAAAGTTTGTGTATCCTTTTCACACATAAAAATATCGGCTTTTACAATAAATTATAAAAAGTAATAAGTCAGTAATAACATATTACTTAATGAATGATCCAGTCAGTTTTAATGAATAGTTCCAAACGCAATTTAGTAATGAAGTGGAATTAATAAATTTATATTTATTTAACTGTTAAAAATGTAGATATTAGTTTTAACAATGTCGATCTATTGAAAATGAATTCGTTTAATAGTTGATTATCTCTGGATAGAAATTTCACATGGCATGGTTAAAAAATAATAACAGTTTATAAATTGTATATTTCATATTTACATCTTAGATGTTGGATATTTTATTAATTTGAAATTGTCGTTAAATTATTTTTAATTCCGGTATTCGTTATAATCAGTCGTTGATAT-TTTTATGATTCTATAGACAGCTATTTATATTAGAACATCATTTAATAATTTCCAGAACAGCTTTTTGTAGCTGTTTTTTGCGAAATTATTTACAATTCTGACGGAGTTTATTTTGTTATGAATCTGAGACACAATTCTCCTCTTTCGTTCCAGCTTCACAACCATTGTGCCTCGCAGGTGAAACCCGAATGTACTTTGGGAGAACATAGGGATCATATCTTGCCGCCCACCTGTATCTGCCCTATAGTTCTTGTAAGTACTTCAAATCATATACTAGTTCTTGTAAGTCCTTCAAATCATATACTAGTTCTTGTGAGTCCTTCAAATCATATACTAGTTCTTGTAAGTCCTTTAAATTATATACTAGTTCTTGTAAGTCCTTCAAATAATATACTAGTTATTGTAAGTCCTTCAAATCATATACTAATTCTTGTAAGTCCTTCAAATCATATACTAGTTCTTGTAAGTCC------------------------------------------------------------------------------------------------
Ncrosbyi_PricesCrk_N1143 GCATGATCAGTACAAATATTTATTACTTTAATTTTTAAATTATTTAAACACATGTAGTTTATGAATTAAATACTGTTATAAAGCATTAGATCTCAGATATATATTCAAAGTTTGTGTATCCTTTTCACACTTAAAAATATCGGTTTTTACAATAAATTATAAAAAGTAATAAGTCAGTAATAACATATTACTTAATGAATGATTCAATCAGTTTTTATGAATAGTTCCAAACGCAATTTAGTAATGAAGTGGAAATAATAAATTTATATTTATTTAACTGTTAAAAATGTAGATATTAGTCTTAACAATGTCGATCTATTGAAAATGAATTCGTTTAATAGTTGATTATCTCTGGATAGAAATTCCACATGGCATGGTTAAAAAATAATAACAGTTTATAAATTGTATATTTCATATTTACATCTTAGATGTTGGATATTTTATTAATTTGAAATTGTCGTTAAATTATTTTTAATTCCGGTATTCGTTATAATCAGTCGTTGATATGTTTCATGATTCTATAGACAGCTATTTATATTAGAACATCACTTAATAATTTCCAGAACAGCTTTTTGTAGCTGTTTTTTGCGAAATTATTTACAATTCCGACGGAGTTTATTTTGTTATGAATCTGAGACACAATTCTCCTCTTTCGTTCCAGCTTCACAACCATTGTGCCTCGCAGGTGAAACCCGAATGTACTTTGGGAGAACATAGGGATCATATCTTGCCGCCCACCTGTATCTGCCCTATAGTTCTTGTAAGTACTTCAAATCATATACTAGTTCTTGTAAGTCCTTCAAATCATATACTAGTTCTTGTGAGTCCTTCAAATCATATACTAGTTCTTGTAAGTCCTTTAAATTATATACTAGTTCTTGTAAGTCCTTCAAATCATATACTAGTTCTTGTAAGTCCTTCAAATAATATACTAGCTATTGTAAGTCCTTCAAATCATATACTAATTCTTTTAAGTCCTTCAAATAATATACTAGTTCTTGTAAGTTCTTCAAATCATATATAGTTCTTGTAAGTCCTTCAAATAATATATTGTAAGTCCTAAATTATATACTA
Ncrosbyi_ShufordCrk_N1148 GCATGATCAGTACAAATATTTATTACTTTAATTTTTAAATTAATTAAACACATGTAGTTTATGAATTAAATACTGTTATAAAGCATTAGATCTTAGATATATATTCAAAGTTTGTGTATCCTTTTCACACATAAAAATATCGGCTTTTACAATAAATTATAAAAAGTAATAAGTCAGTAATAACATATTACTTAATGAATGATCCAGTCAGTTTTAATGAATAGTTCCAAACGCAATTTAGTAATGAAGTGGAATTAATAAATTTATATTTATTTAACTGTTAAAAATGTAGATATTAGTTTTAACAATGTCGATCTATTGAAAATGAATTCGTTTAATAGTTGATTATCTCTGGATAGAAATTTCACATGGCATGGTTAAAAAATAATAACAGTTTATAAATTGTATATTTCATATTTACATCTTAGATGTTGGATATTTTATTAATTTGAAATTGTCGTTAAATTATTTTTAATTCCGGTATTCGTTATAATCAGTCGTTGATATGTTTTATGATTCTATAGACAGCTATTTATATTAGAACATCATTTAATAATTTCCAGAACAGCTTTTTGTAGCTGTTTTTTGCGAAATTATTTACAATTCTGACGGAGTTTATTTTGTTATGAATCTGAGACACAATTCTCCTCTTTCGTTCCAGCTTCACAACCATTGTGCCTCGCAGGTGAAACCCGAATGTACTTTGGGAGAACATAGGGATCATATCTTGCCGCCCACCTGTATCTGCCCTATAGTTCTTGTAAGTACTTCAAATCATATACTAATTCTTGTAAGTCCTTCAAATCATATACTAGTTCTTGTGAGTCCTTCAAATCATATACTAGTTCTTGTAAGTCCTTTAAATTATATACTAGTTCTTGTAAGTCCTTCAAATAATATACTAGTTATTGTAAGTCCTTCAAATCATATACTAATTCTTGTAAGTCCTTCAAATGATATACT---------------------------------------------------------------------------------------------------------------
Ndellingeri_BullpenBridge_N109 GCATGATCGGTACAAATATTTATTACTTTAATTTTTAAATTAATTAAACACATACAGTTTATGAATTGAATACTGTTATAAAGAATTATATCTTAGATATATATTCAAACTTTGTGCATCCTTTTCACACTTAAAAATATCAACTTTTACAATAAATTATAAAAATTAATAATTCCGTAATAACATCTTACTTAATGAATGATCCAATCAGTTTCAAGGAATAGTTCCAAACGCAATTTATTAATCAAGTGGAAATAATAAATTTATATTTATTTAACTGTTAAAATTGTTGATATTAGTTCTAACAATGTCGATTTATTGAAAATGAATTCGTTTAATAGTTGATTATTTCTGGATAGAAATTCCACATGGCATGGTTAAAAAATAATAACAGTTTGCAAATTGTATATTTCATGTTTACATCTTAGATGTTGGATATTTTATTAATTTGAAATTGTCGTTAAATTATTTTTAATTCCGGTATTCGTTATAATCAGTCGTTGGTATGTTTTATGATTCTATAGACAGCTACTTATATTAGCACATCATTTAATAATTTCAAGAACAGCTTTTTGTAGCTGTTTCTTGCGAAATTATTTTCAATTCTGACGGAGTTTATTTTGTTATGATTCTGAGACACAACTCTCTTCTTTCGTTCCAGCTTCACAACCATTGTGCCTCGCAAGTGAAACCCGAATGTACTTTGGGAGAACATAGGGATCATATCTTGCCGCCCACCTGTATCTGCCCTATAGTTCTTGTAAGTCCTTCAAATCATATACTAGTTCTTGTAAGTCCTTCAAATCACATACTAGTTCTTGTAAGTCCTTCAAATCATATACTAGT------------------------------------------------------------------------------------------------------------------------------------------------------------------------------------------------------------------------------------
Ndellingeri_WhitewFalls_N887 ----------------------------------TTAAATTAATTAAACACATACAGTTTATGAATTAAATACTGTTATAAAGAATTATATCTTAGATATATATTCAAACTTTGTGCATCCTTTTCACACTTAAAAATATCGACTTTTACAATAAATTATAAAAATTAATAATTCAGTAATAACATCTTACTTAATGAATGATCCAATCAGTTTCAAGGAATAGTTCCAAACGCAATTTATTAATGAAGTGGAAATAATAAATTTATATTTATTTAACTGTTAAAATTGTTGATATTAGTTCTAACAATGTCGATTTATTGAAAATGAATTCGTTTAATAGTTGATTATTTCTGGATAGAAATTCCACATGGCATGGTTAAAAAATAATAACAGTTTGCAAATTGTATATTTCATGTTTACATCTTAGATGTTGGATATTTTATTAATTTGAAATTGTCGTTAAATTATTTTTAATTGCGGTATTCGTTATAATCAGTCGTTGGTATGTTTTATGATTCTATAGACAGCTATTTATATTAGCACATCATTTAATAATTTCAAAAACAGCTTTTTGTAGCTGTTTCTTGCGAAATTATTTACAATTCTGACGGAGTTTATTTTGTTATGAATCTGAGACACAACTCTCTTCTTTCGTTCCAGCTTCACAACCATTGTGCCTCGCAGGTGAAACCCGAATGTACTTTGGGAGAACATAGGGATCATATCTTGCCGCCCACCTGTATCTGCCCTATAGTTCTTGTAAGTCCTTCAAATCATATACTAGTTCTTGTAAGTCCTTCAAATCACATACTAGTTCTTGTAAGTCCTTCAAATCACATACTAGTTCTTGTAAGTCCTTCAAATCATACACTAGTTATTGTAAATCCTTCAAATAATATACTAGTTATTGTAAATTCTTCAAATCATATACTAGTTCTTGTGAGTCCTCCAAATCATATACTAGTTCTTGTAAGTCATTCAAATCACATACCAGTTATTGTAAGTCCTTCAAATCATATATAGTTCTTGTAAGTCCTTCAAATAATATATTGTAAGTCCTAAATCATATACCA
Ndilutus_GrassyCreek_N670 -----------------------------------------------------------------------------------------------------------------------------------------------------------------------------------------------------------------------------------------------------------------------------------------------------------TTCTAACAATGTCGATTTATTGAAAAAGAATTCGTTTAATAGTTGATTATTTCTGGATAGAAATTCCACATGGCATGGTTAAAAAATAATAACAGTTTATAAATTGTATATTTCATATTTACATCTTAGATATTGGATATTTTATTAATTTGAAATTGTCGTTAAATTATTTTTAATTCCGGTATTCGTTATAATCAGTCGTTGATATGTTTTATGATTCTACAGACAGCTATTTATATTAGCACATCATTTAATAATTTACAGAACAGCTTTTTGTAGCTGTTTTTTGCGAAATTATTTACAA-TCTGACGGAGTTTATTTTGTTCTGAATCTGAGACACAACTCTCCTCTTTCGTTCCAGCTTCACAACCATTGTGCCTCGCAGGTGAAACCCGAATGTACTTTGGGAGAACATAGGGATCATATCTTGCCGCCCACCTGTATCTGCCCTATAGTTCTTGTAAGTCCTTCAAATCATATACTAGTTCTTGTAAGTCCTTCAAATCATATAATAGTTCTTGTAAGTTCTTTAAATCATATACTAGTTCTTGTAAGTC-------------------------------------------------------------------------------------------------------------------------------------------------------------------------------------------------------------------------
Ndilutus_StarveRockCave_G3174 GCATGACCGGTACAAATGTTTATTACTTTAATTTTTAAATTAATTAAACACATATAGGTTATGAATTAAATACTGTTATAAAGAATTAGATATTAGATATATATTCAAAGTTTGTGTATCCTTTTCACACTTAAAAATATCGGCTTTTACAATAAATTACAAAAAGTAATAATTTAGTAGTAACAACTTACTTAATGAATGATCCAATCAGTTTTAATGAATAGTTCCAAACGCAATTTATTAATGAAGTGGAAATAATAAATTTATATTTATTTATCTCTTAAAATTGTTGATATTAGTTCTAACAATGTCGATTTATTGAAAAAGAATTCGTTTAATAGTTGATTATTTCTGGATAGAAATTCCACATGGCATGGTTAAAAAATAATAACAGTTTATAAATTGTATATTTCATATTTACATCTTAGATATTGGATATTTTATTAATTTGAAATTGTCGTTAAATTATTTTTAATTCCGGTATTCGTTATAATCAGTCGTTGATATGTTTTATGATTCTACAGACAGCTATTTATATTAGCACATCATTTAATAATTTACAGAACAGCTTTTTGTAGCTGTTTTTTGCGAAATTATTTACAA-TCTGACGGAGTTTATTTTGTTCTGAATCTGAGACACAACTCTCCTCTTTCGTTCCAGCTTCACAACCATTGTGCCTCGCAGGTGAAACCCGAATGTACTTTGGGAGAACATAGGGATCATATCTTGCCGCCCACCTGTATCTGCCCTATAGTTCTTGTAAGTCCTTCAAATCATATACTAGTTCTTGTAAGTCCTTCAAATCATATAATAGTTCTTGTAAGTTCTTTAAATCATATACTAGTTCTTGTAAGTCCTTCAAATCATATACT-----------------------------------------------------------------------------------------------------------------------------------------------------AGTTCTTGTAAGTCCTTCAAATCATATA------------------------
Nesticus_gertschi_N806_gr_nasicus -------------------------------------------------------------------------------AAAGCATTAGATCTCAGATATATATTCAAAGTTTGTGTATCCTTTTCATACTTAAAAATATCGACATTTACAATAAATTATAAAAAGTAATAAGTCAGTAATAACATATTACTTAATGAATGATCCAATCAGTTTTAATGAATAGTTCCAAACGCAATTTAGTAATGAAGTGGAAATAATAAATTTATATTTATTTAACTGTTAAAAATGTAGATATTAGTTTTAACAATGTCGATCTATTGAAAATGAATTCGTTTAATAGTTGATTATTTCTGGATAGAAATTCCACATGGCATGGTTAAAAAATAATAAGAGTTTATAAATTGTATATTTCAAATTTACATCTTAGATGTCGGATATTTTATTAATTTGAAATTGTCGTTAAATTATTTTTAATTCCGGTATTCGCTATAATCAGTCGTTGATATGTTTTATGATTCTATAGACAGCTATTTATATTAGAACATCATTTAATAATTTCCAGAACAGCTTATTGTAGCTGTTTTTTGCGAAATTATTTACAATTCTGACGGAGTTTATTTTGTTATGAATCTGAGACACAATTCTCCTCTTTTGTTCCAGCTTCACAACCATTGTGCCTCGCAGGTGAAACCCGAATGTACTTTGGGGGAACATAGGGATCATATCTTGCCGCCCACCTGTATCTGCCCTATAGTTCTTGTAAGTATTTCAAATCATATACTAGTTCTTGTAAGTCCTTCAAATCATATACTAGTTCTTGTG-----------------------------------------------------------------------------------------------------------------------------------------------------------------------------------------------------------------------------------------------------------
Nfurtivus_HugdenBranch_G3175 GCATGATCGGTACAAATATTTATTGCATTAATTTTTAAATTAATTACACACATACAGCTTATAAATTAAATACTGTTATGAAGAATTAGATCTTAGAT-TATATTCAAAGTTTGTGCATCCCTTTCACACTAAAAAATATCGGTTTTTACAATAAATTATAAAAAATAATAATTCAGTAATAACATCTTACTTAATGAATGATCGAATCAGTTTCAATGAATAGTTCCAAACGCAATTTATTAATGAAATGGAAATAATAAATTTATATTTATTTAACTGTTAAAATTGCTGATATTAGTTCTAACAATGTCGATTTATGGAAAATGAATTCGTTTAATAGTTGATTATTTCTGGATAGAAATTCCACATGGCATGTTAAAAAAATAATAACAGTTTATAAATTGCATATTTCTTATTTACATCGTAGACGTTGGATATTTTATTAATTTGAAATTGTTGTTAAATTATTTTTAATTCCGTTATTCCTTATAATTAGTCGTTGATATCTTCTATGATTCTAAAGACACCTATTTATATTATAACATC----AATAATTTC-AGAAAAGCTCTTTGTTGCTGTTTTTTGCGAAATTATTTACAATTCTGACGGAGTTTATTTTGTTATGAATCTGAGACACAACTCTCCTCTTTCGTTCCAGCTTCACAACCATTGTGCCTCGCAGGTGAAACCCGAATGTACTTTGGGAGAACATAGGGATCATATCTTGCCGCCCACCTGTATCTGCCCTATAGTTCTTGTAAGTATTTCAAATCATATACTAGTTCTTTTAAGTCCTTCATATCATACTCTAGTTCTTGTAAGTCCTTCAAATCATATACTAGTTCTTGTGAGTCCTTTAAATCATATACTAGTTCTTGTAAGTCCTTCAAATCACGAACTAGTTATTGTAAGTCCTTCAAATAATCTGCTAGTTATTGTAAGTCCTTCAAATAATATATTAATTATAGTAAGTCCTTCAAATCATATACTAGTTCTTGTTAGTTCTTCAAATCATATATAGTTCTTGTAAGTCCTTCAAATTACATATTGTAAGTCCTAAATAATATATTA
Nfurtivus_RaccoonMtn_N1026 GCATGATCGGTACAAATATTTATTGCATTAATTTTTAAATTAATTACACACATACAGCTTATAAATTAAATACTGTTATGAAGAATTAGATCTTAGAT-TATATTCAAAGTTTGTGCATCCCTTTCACACTAAAAAATATCGGTTTTTACAATAAATTATAAAAAATAATAATTCAGTAATAACATCTTACTTAATGAATGATCGAATCAGTTTCAATGAATAGTTCCAAACGCAATTTATTAATGAAATGGAAATAATAAATTTATATTTATTTAACTGTTAAAATTGCTGATATTAGTTCTAACAATGTCGATTTATGGAAAATGAATTCGTTTAATAGTTGATTATTTCTGGATAGAAATTCCACATGGCATGTTAAAAAAATAATAACAGTTTATAAATTGCATATTTCTTATTTACATCGTAGACGTTGGATATTTTATTAATTTGAAATTGTTGTTAAATTATTTTTAATTCCGTTATTCCTTATAATTAGTCGTTGATATCTTCTATGATTCTAAAGACACCTATTTATATTATAACATC----AATAATTTC-AGAAAAGCTCTTTGTTGCTGTTTTTTGCGAAATTATTTACAATTCTGACGGAGTTTATTTTGTTATGAATCTGAGACACAACTCTCCTCTTTCGTTCCAGCTTCACAACCATTGTGCCTCGCAGGTGAAACCCGAATGTACTTTGGGAGAACATAGGGATCATATCTTGCCGCCCACCTGTATCTGCCCTATAGTTCTTGTAAGTATTTCAAATCATATACTAGTTCTTTTAAGTCCTTCATATCATACTCTAGTTCTTGTAAGTCCTTCAAATCATATACTAGTTCTTGTGAGTCCTTTAAATCATATACTAGTTCTTGTAAGTCCTTCAAATCACGAACTAGTTATTGTAAGTCCTTCAAATAATCTGCTAGTTATTGTAAGTCCTTCAAATAATATATTAATTATAGTAAGTCCTTCAAATCATATACTAGTTCTTGTTAGTTCTTCAAATCATATATAGTTCTTGTAAGTCCTTCAAATTACATATTGTAAGTCCTAAATAATATATTA
Ngeorgia_Sittons_N073 -----------------------------------------------------------------------------------------------------------------------------CACACTAAAAAATATCGGCTTTTACAATAAATTATAAAAAATAATAATTCAGTAATAACATCTTACTTAATGAATGATCGAATCAGTTTCAATGAATAGTTCCAAACGCAATTTATTAATGAAGTGGAAATAATAAATTTATATTTATTTAACTGGTAAAATTGCTGATATTAGTTCTAACAATGTCGATTTATTGAAAATGAATTCGTTTAATAGTTGATTATTTCTGGATAGAAATTCCACATGGCATGGTTAAAAAATAATAACAGTTTATAAATTGCATATTTCATATTTACATCGTAGACGTTGGATATTTTATTAATTTGAAATTGTTGTTAAATTATTTTTAATTCCGTTATTCCTTATAATTAGTCATTGATATCTTCTATGATTCTAAAGACACCTATTTATATTATAACATC----AATAATTTC-AGAACAGCTTTTTGTTGCTGTTTTTTGAGAAATTATTTACAATTCTGACGGAGTTTATTTTGTTATGAATCTGAGGCACAATTCTCCTCTTTCGTTCCAGCTTCACAACCATTGTGCCTCGCAGGTGAAACCCGAATGTACTTTGGGAGAACATAGGGATCATATCTTGCCGCCCACCTGTATCTGCCCTATAGTTCTTGTAAGTATTTCAAATCATATACTAGTTCTTGTAAGTTCTTTGAATCATGTACTAGTTTTCGTAAGTCCTTCATATCATGTACTAGTTCTTTTAAGTCCTTCATATCATACTCTAGTTCTTGTGAATTCTTCAAATCATATAATAGTTCTTGTAAGTCCTTCAAATAATATACTAGTTATTGTAAGTCCTTCAAATAATATACTAGTTCTTGTGAGTCCTTCAAATCATATACTAGTTCTTGTAAGTCCTTCAAATCATGAATAGTTATTGTAAGTCCTTCAAATAATATATTGTAAGTCCTAAATCATATACTA
Ngertschi_CedarCreek_N351 ----------------------TTACTTTAATTTTTTAATTAATTAAACACATGTAGTTTATGAATTAAATACTGTTATAAAGCATT-------AGATATATATTCAAAGTTTGTGTATCCTTTTCACACTTAAAAATATCGGTTTTTACAATAAATTATAAAAAGTAATAATTCAGTAATAACATATTACTTAATGAATGATTCAATCAGTTTTAATGAATAGTTCCAAACGCAATTTAGTAATGAAGTGGAAATAATAAATTTATATTTACTTAACTGTTAAAAATGTAGATATTAGTTTTAACAATGTCGATCTATTGAAAATGAATTCGTTTAATAGTTGATTATTTCTGGATAGAAATTCCACATGGCATGGTTAAAAAATAATAACAGTTTATAAATTGTATATTTCATATTTACATCTTAGATGTTGGATATTTTATTAATTTGACATTCTCGTTAAATTATTTTTAATTCCGGTATTCGTTATATTCAGTCGTTGATATGTTTTATGATTCTATAGACAGCTGTTTATATTAGAACATCATTTAATAATTTCCAGAACAGCTTTTTGTAGCCGTTTTTTGCGAAATTATTTACAATTCCGACGGAGTTTATTTTGTTATGAATCTGAGACACAATTCTCCTCTTTCGTTCCAGCTTCACAACCATTGTGCCTCGCAGGTGAAACCCGAATGTACTTTGGGGGAACATAGGGATCATATCTTGCCGCCCACCTGTATCTGCCCTATAGTTCTTGTAAGTACTTCAAATCATATACTAGTTCTTGTAAGTCCTTCAAATCATATACTAGTTCTTGTGAGACCTTCAAATCATATATTAGTTCTTGTAAGTCCATTAAATTATATACTAGTTCTTGTAAGTCCTTCAAATAATATACTAGTTATTATAAGTCCTTCAAATCATATACTAATTATTGTAAGTCCTTCAAATAATATACTAGTTCTTGTGAGTCCTTCAAATGATATACTAGTTCTTGTAAGTTATTCAAATCATATATAGTTCTTGTAAGTTCTTCAAATAATATATTGTAAGTCCTAAATCATATACTA
Ngertschi_FrenchBroad_N968 GCATGATCAGTACAAATATTTATTACTTTAATTTTTTAATTAATTAAACACATGTAGTTTATGAATTAAATACTGTTATAAAGCATT-------AGATATATATTCAAAGTTTGTGTATCCTTTTCACACTTAAAAATATCGGTTTTTACAATAAATTATAAAAAGTAATAATTCAGTAATAACATATTACTTAATGAATGATTCAATCAGTTTTAATGAATAGTTCCAAACGCAATTTAGTAATGAAGTGGAAATAATAAATTTATATTTACTTAACTGTTAAAAATGTAGATATTAGTTTTAACAATGTCGATCTATTGAAAATGAATTCGTTTAATAGTTGATTATTTCTGGATAGAAATTCCACATGGCATGGTTAAAAAATAATAACAGTTTATAAATTGTATATTTCATATTTACATCATAGATGTTGGATATTTTATTAATTTGACATTCTCGTTAAATTATTTTTAATTCCGGTATTCGTTATATTCAGTCGTTGATATGTTTTATGATTCTATAGACAGCTGTTTATATTAGAACATCATTTAATAATTTCCAGAACAGCTTTTTGTAGCCGTTTTTTGCGAAATTATTTACAATTCCGACGGAGTTTATTTTGTTATGAATCTGAGACACAATTCTCCTCTTTCGTTCCAGCTTCACAACCATTGTGCCTCGCAGGTGAAACCCGAATGTACTTTGGGGGAACATAGGGATCATATCTTGCCGCCCACCTGTATCTGCCCTATAGTTCTTGTAAGTACTTCAAATCATATACTAGTTCTTGTAAGTCCTTCAAATCATATACTAGTTCTTGTGAGACCTTCAAATCATATATTAGTTCTTGTAAGTCCATTAAATTATATACTAGTTCTTGTAAGTCCTTCAAATAATATACTAGTTATTATAAGTCCTTCAAATCATATACTAATTATTGTAAGTCCTTCAAATAATATACTAGTTCTTGTGAGTCCTTCAAATGATATACTAGTTCTTGTAAG---------------------------------------------------------------------
Ngertschi_HickoryNutGap_N810 GCATGATCAGTACAAATATTTATTACTTTAATTTTTAAATGCATTAAACACATGTAGTTTATGAATTAAATACTGTTATAAAGCATTAGATCTTAGATATATATTCAAAGTTTGTGTATCCTTTTCACACTTAAAAATATCGGCTTTTACAATAAATTATAAAA-----------AGTAATAACACATTACTTAATGAATGATCCAATCAGTTTTAATGAATAGTTCCAAACGCAATTTAGTAATGAAGTGAAAATAATAAATTTATATTTATTTAACTGTTAAAAATGTAGATATTAGTCTTAACAATGTCGATCTATTGAAAATGAATTCGTTTAATAGTTGATTATCTCTGGATAGAAATTCCACATGGCATGGTTAAAAAATAATAACAGTTTATAAATTGTATATTTCATATTTACATCTTAGATGTTGGATATTTTATTAATTTGAAATTGTCGTTAAATTATTTTTAATTCCGGTATTCGTTATAATCAGTCGTTGATATGTTTTATGATTCTATAGACAGCTATTTATATTAGAACATCATTTAATAATTTCCAGAACAGCTTTTTGTAGCTGTTTTTTGCGAAATTATTTACAATTCCGACGGAGTTTATTTTGTTATGAATCTGAGACACAATTCTCCTCTTTCGTTCCAGCTTCACAACCATTGTGCCTCGCAGGTGAAACCCGAATGTACTTTGGGAGAACATAGGGATCATATCTTGCCGCCCACCTGTATCTGCCCTATAGTTCTTGTAAGTACTTCAAATCATATACTAGTTCTTGTAAGTCCTTCAAATCATATACTAGTTCTTGTGAGTCCTTCAAATCATATACTAGTTCTTGTAAGTCCTTTAAATTATATACTAGTTCTTGTAAGTCCTTCAAATCATATACTAGTTCTTGTAAGTCCTTCAAATAATATACTAGTTCTTGTGAGTCCTTCAAATCATATACTAGTTCTTGTGAGTCCTTCAAATCATATACTAGTTC----------------------------------------------------------------------------
Nholsingeri_BrumleyCrk_N916 ------------------------------------------------CACATATAGTTTATGAATTAAATACTGTTATAAAGAATTAGATATTAGATATATATTCAAAGTTTGTGTATCCTTTTCACACTAAAAAATATCGGCTTTTACAATAAATTACAAAAAGTACTAATTCAGTAGTAACAACTTACTTAATGAATGATCCAATCAGTTTCAATGAATAGTTCCAAACGCAATTTATTAATGAAGTGGAAATAATAAATTTATATTTATTTATCTGTTAAAATTGTTGATATTAGTTCTAACAATGTCGATTTATTGAAAATGAATTCGTTTAATAGTTGATTATTTCTGGATAGAAATTCCACATGGCATGGTTAAAAAATAATAACAGTTTATAAATTGTATATTTCATATTTACATCTTAGATATTGTATATTTTATTAATTTGAAATTGTCGTTAAATTATTTTTAATTCCGGTATTCGTTATAATCAGTCGTTGATATGTTTTATGATTCTACAGACAGCTATTTATATTAGCACATCATTTAATAATTTCCAGAACAGCTTTTTGTACCTGTTTTTTGCGAAATTATTTACAATTCTGACGGAGTTTATTTTGTTCTGAATCTGAGACACAACTCTCCTCTTTCGTTCCAGCTTCACAACCATTGTGCCTCGCAGGTGAAACCCGAATGTACTTTGGGAGAACATAGGGATCATATCTTGCCGCCCACCTGTATCTGCCCAATAGTTCTTGTAAGTCCTTCAAATCATATACTAGTTCTTGTAAGTCCTTCAAATCATATACCAGTTCTTGTTAGTCCTTCAAATCATATACTAGTTCTTGTAAGTCCTTCAAAACATATACTAGTTTTTGTAAGTCCTTCAAATCATATACTAGTTCTTGTAAATCCTTCAAATCATGTACTAGTTCTTGTAAGTCCTTCAAATCATGTACTAGTTCTTGTAAGTCCTTCAAATGATATACTAGTTATTGTAAGTCCTTCAAATCATACATAGTTATTGTAAGTCCTTCAAATCATATATTGTAAGTCCTAAATCACATACAA
Nholsingeri_PondCave_N541 GCTTGACCGGTACAAATATTTATTACTTTAATTTTTAAATTAATTAAACACATATAGTTTATGAATTAAATACTGTTATAAAGAATTGGATATTAGATATATATTCAAAGTTTGTGTATCCTTTTCACACTAAAAAATATCAGCTTTTACAATAAATTACAAAAAGTACTAATTCAGTAGTAACAACTTACTTAATGAATGATCCAATCAGTTTCAATGAATAGTTCCAAACGCAATTTATTAATGAAGTGTAAATAATAAATTTATATTTATTTATCTGTTAAAATTGTTGATATTAGTTCTAACAATGTCGATTTATTGAAAATGAATTCGTTTAATAGTTGATTATTTCTGGATAGAAATTCCACATGGCATGGTTAAAAAATAATAACAGTTTATAAATTGTATATTTCATATTTACATCTTAGATATTGTATATTTTATTAATGTGAAATTGTCGTTAAATTATTTTTAATTCCGGTATTCGTTGTAATCAGTCGTTGATATGTTTTATGATTCTACAGACAGCTATTTATATTAGCACATCATTTAATAATTTCCAGAACAGCTTTTTGTAGCTGTTTTTTGCGAAATTATTTACAATTCTGACGGAGTTTATTTTGTTCTGAATCTGAGACACAACTCTCCTCTTTCGTTCCAGCTTCACAACCATTGTGCCTCGCAGGTGAAACCCGAATGTACTTTGGGAGAACATAGGGATCATATCTTGCCGCCCACCTGTATCTGCCCTATAGTTCTTGTAAGTCCTTCAAATCATATACTAGTTCTTGTAAGTCCTTCAAATCATATACCAGTTCTTGTTAGTCCTTCAAATCATATACTAGTTCTTGTAAGTCCTTCAAAACATATACTAGTTCTTGTAAGTCCTTCAAATCATATACTAGTTCTTGTAAATCCTTCAAATCATATACTAGTTATTGTAAGTCCTTCAAATCATGTACTAGTTCTTGTAAGTCCTTCAAATGATATACTAGTTATTGTAAGTCCTTCAAATCATACATAGTTATTGTAAGTCCTTCAAATCACATATTGTAAGTCCTAAATCACATACAA
Njonesi_CaveSpringCave_N390 ----------------------------------------------------TATAGTTTATGAATTAAATACTGTTATAAAGAATTATATCTTAGATATATATTCAAACTTTGTGCATCCTTTTCACACTTAAAAATATCGACTTTTACAATAAATTATAAAAATTAATAATTCAGTAATAACATCTTACTTAATGAATGATCCAATCAGTTTCAAGGAATAGTTCCAAACGCAATTTATTAATAAAGTGGAAATAATAAATTTATATTTATTTAACTGTTAAAATTGTTGATATTAGTTCTAACAATGTCGATTTATTGAAAATGAATTCGTTTAATAGTTGATTATTTCTGGATAGAAATTCCACATGGCATGGTTAAAAAATAATAACAGTTTGCAAATTGTATATTTCATGTTTACATCTTAGATGTTGGATATTTTATTAATTTGAAATTGTCGTTAAATTATTTTTAATTTCGGTATTCGTTATAATCAGTCGTTGGTATTTTTAATGATTCTATAGACAGCTATTTATATTAGCACATCATTTAATAATTTCAAGAACAGCTTTTTGTAGCTGTTTCTTGCGAAATTATTTACAATTCTGACGGAGTTTATTTTGTTATGAATCTGAGACACAACTCTCTTCTTTCGTTCCAGCTTCACAACCATTGTGCCTCGCAGGTGAAACCCGAATGTACTTTGGGAGAACATAGGGATCATATCTTGCCGCCCACCTGTATCTGCCCTATAGTTCTTGTAAGTCCTTCAAATCATATACTAGTTCTTGTAAGTCCTTTAAATCACATACTAGTTCTTGTAAGTCCTTCAAATCATACACTAGTTCTTGTGAGTCCTCCAAATCATATACTAGTTCTTGTGAGTCCTTCAAATCACATACTAGTTCTTGTTAATCCTTCAAATCATATACTAGTTCTTGTGAGTCCTTCAAATCATATACTAGTTCTTGTAAGTCCTTCAAATCATATACTAGATCTTGTAAGTCCTTCAAATCATATATAGTTCTTGTAAGTCCTTCAAATCATATATTGTAAGTCTTAAATCATATACTA
Nlowderi_ChestnutBranch_N731 GCATGATCGGTACAAATATTTATTGCTTTAATTTTTAAATTAATTACACACATATAGCTTATAAATTAAATACTGTTATGAAGGATTATATCTTAGAT-TATATTCAAAGTTTGTGTATCTTTTTCACACTAAAAAATATCGGCTTTTACAATAAATTATAAAAAATAATAATTCAGTAATAACATCTTACTTAATGAATGATCGAATCAGTTTCAATGAATAGTTCCAAACGCAATTTATTAATGAAGTGGAAATAATAAATTTATATTTATTTAACTGTTAAAATTGCTGATATTAGTTCTAACAATGTCGATTTATTGAAAATGAATTCGTGTAATAGTTGATTATTTCTGGATAGAAATTCCACATGGCATGTTAAAAAAATAATAACAGTTTATAAATTGCATATTTCATATTTACATCGTAGACGTTGGATATTTTATTAATTTGAAATTGTTGTTAAATTATTTTTAATTCCGTTATTCCTTATAATTAGTCGTTGATATCTTCTATGATTCTAAAGACACCTATTTATATTAGCACATC----AATAATTTC-AGAACAGCTTTTTGTTGCTGTTTTTTGCGAAATTATTTACAATTCTGACGGAGTTTATTTTGTTATGAATCTGAGACACAACTCTCCTCTTTCGTTCCAGCTTCACAACCATTGTGCCTCGCAGGTGAAACCCGAATGTACTTTGGGAGAACATAGGGATCATATCTTGCCGCCCACCTGTATCTGCCCTATAGTTCTTGTAAGTATTTCTAATCATATACTAGTTCTT-TAAGTCTTTTGAATCATGTGCTAGTTCTCGTAAGTCCTTCAGATCATATACTAGTTCTTGTAAGTCCTTCAAATCATATATTAGTTCTTGTAAGTCCTTCAAACCATATACCAGTTATTGTAAGTCCTTTAAATAATTTATTAATTATTATAAGTCCTGCATATCATACTCTAGTTCTTGTAAGTCCTTCAAACCATATACTAGTTATTGTAAGTCCTTTAAATAATTTATAATTATTGTAAGTCTTTCAAATCATATATTGTAAGTCCTAAATAATATACTA
Nlowderi_upperFiresCreek_N820 -------------------------------------------------------------------------------------------------------------------------------------------------------------------------------------------------------------------------------------AACGCAATTTATTAATGAAGTGGAAATAATAAATTTATATTTATTTAACTGTTAAAATTGCTGATATTAGTTCTAACAATGTCGATTTATTGAAAATGAATTCGTGTAATAGTTGATTATTTCTGGATAGAAATTCCACATGGCATGTTAAAAAAATAATAACAGTTTATAAATTGCATATTTCATATTTACATCGTAGACGTTGGATATTTTATTAATTTGAAATTGTTGTTAAATTATTTTTAATTCCGTTATTCCTTCTATTCTTCCGTTGATATCTTCTATGATTCTAAAGACACCTATTTATATTAGCACATC----AATAATTTC-AGAACAGCTTTTTGTTGCTGTTTTTTGCGAAATTATTTACAATTCTGACGGAGTTTATTTTGTTATGAATCTGAGACACAACTCTCCTCTTTCGTTCCAGCTTCACAACCATTGTGCCTCGCAGGTGAAACCCGAATGTACTTTGGGAGAACATAGGGATCATATCTTGCCGCCCACCTGTATCTGCCCTATAGTTCTTGTAAGTATTTCAAATCATATACTAGTTCTT-TAAGTCTTTTGAATCATGTGCTAGTTCTCGTAAGTCCTTCAGATCATATACTAGTTCTTGTAAGTTCTTCAAATCATATATTAGTTCTTGTAAGTCCTTCAAACCATATACTAGTTATTGTAAGTCCTTTAAATAATTTATTAATTATTATAAGTCCTTCCTATCATACTCTAGTTCTTGTAAGTCCTTCAAATCATATACTAGTTATTGTAATTCCTTCAAATAATATATAGTTATTGTAAGTTCTTCAAATCACATATTGTAAGTCCTAAATCATATACTA
Nlula_LulaFallsCave_G2084 GCATGATCGGTACAAATATTTATTGCTTTAATTTTTAAATTAATTACACACATATAGCTTATAAATTAAATATTGTTATGAAGAATTAGATCTTAGAT-TATATGCAAAGTTTGTGTGTCATTTTCACACTAAAAAATATCGGCTTTTACAATAAATTATAAAAAATAATAATTCAGTAATAACATCTTACTTAATGAATGATCGAATCAGTTTCAATGAATAGTTCCAAACGCAATTTATTAATGAAGTGGAAATAATAAATTTATATTTATTTAACTGTTAAAATTGCTGATATTAGTTCTAACAATGTCGATTTATTGAAAATGCATTCGTTTAGTAGTTGATTATTTCTGGATAGAAATTCCACATGGCATGGTTAAAAAATAATAACAGTTTATAAATTGCATATTTCATATTTACATCGTAGACGTTGGATATTTTATTAATTTGAAATTGTTGTTAAATTATTTTTAATTCCGTTATTCCTTATAATTTGTCGTTGATATCTTCTATGATTCTAAAGACACCTATTTATATTATAACATC----AATAATTTC-AGAACAGCTTTTTGTTGCTGTTTTTTGAGAAATTATTTACAATTCTGACGGAGTTTATTTTGTTATGAATCTGAGACACATCTCTCCTCTTTCGTTCCAGCTTCACAACCATTGTGCCTCGCAGGTGAAACCCGAATGTACTTTGGGAGAACATAGGGATCATATCTTGCCGCCCACCTGTATCTGCCCTATAGTTCTTGTGAGTATTTCAAATCATATACTAGTTCTTGTAAGTTCTTTGAATCATGTACTAGTTCTCGTAAGTCCTTCATATCATATACTAGTTCTTTTAAGTCCTTCATATCATACTCTAGTTCTTGTGAGTTCTTCAAATCATATAATAGTTCTTGTAAGTCCTTCAAATAATATACTAGTTATTGTAAGTCCTTCAAATAATATACTAGTTCTTGTGAGTCCTTCAAATCATATACTAGTTCTTGTAAGTCCTTCAAATCATGAATAGTTATTGTAAGTCCTTCAAATTACATATTGTAAGTCCTAAATCATATACTA
Nmimus_Straleys_N625 -----------------------------------------------------------------------------------------------GATATATATTCAAAGTTTGTGTATCCTTTTCACACTTAAAAATATCGGCTTTTACAATAAATTACAAAATGTAATAATTCAGTAGTAACAACTTACTTAATGAATGATCCAATCAGTTTCAATGAATAGTTCCAAACGCAATTTATTAATGACGTGGAAATAATAAATTTATATTTATTTATCTGTTAAAATTGTTGATATTAGTTCTAACAATGTCGATTTATAGAAAATGATTTCGTTTAATAGTTGATTATTTCTGGATAGAAATTCCACATGGCATGGTTAAAAAATAATAACAGTTTATAAATTGTATATTTCATACTTACATCTTAGATATTGGATATTTTATTAATTTGAAATTGTCGTTAAATTATTTTTAATTCCGGTATTCGTTATAATCAGTCGTTTTTATGTTTTATGATTCTACAGACAGCTATTTATATTAGCACATCATTTAATAATTTCCAGAACAGCTTTTTGTAGCTGTTTTTTGCGAAATTATTTACAATTCTGACGGAGTTTATTTTGTTCTGAATCTGAGACACAACTCTCCTCTTTCGTTCCAGCTTCATAACCATTGTGCCTCGCAGGTGAAACCCGAATGTACTTTGGGAGAACATAGGGATCATATCTTGCCGCCCACCTGTATCTGCCCTATAGTTCTTGTAAGTCCTTCAAATCATATACTAGTTCTTGTAAGTCCTTCAAATCATATAATAGTTCTTGTAAGTTCTTTAAATCATATACTAGTTCTTGTAAATCCTTTAAATCATATACTAGTTCTTGTAAGTCCTTCAAATAATATACTAGTTATTGTAAGTCCTTCAAATCATATACTAGTTATTGTAAATCCTACAAATCATATACTAGTTCTTGTAAGTCCTTTAAATCATATTCTAGTTTTTGTAAGTCCTTCAAATCATGTATAGTTCTTGTAAGTCCTTCGAATTATATATTGTAAGTCCTAAATCATGTACTA
Nnasicus_CaneyFork_N171 ------------------------------------------------CACATGTAGTTTATGAATTAAATACTGTTATAAAGCATTAGATCTTAGATATATATTCAAAGTTTGTGTATCCTTTTCACACTTAAAAATATCGGCTTTTACAATAAATTATAAAAAGTAATAACTCAGTAATAACATATTACTTAATGAATGATTCAATCAGTTTTAATGAATAGTTCCAAACGCAATTTAGTAATGAAGTGGAAATAATAAATTTATATTTATTTAACTGTTAAAAATGTAGATATTAGTTTTAACAATGTCGATCTATTGAAAATGAATTCGTTTAATAGTTGATTATTTCTGGATAGAAATTCCACATGGCATGTTTAAAAAATAATAACAGTTTATAAATTGTATATTTCATATTTACATCTTAGATGTTGGATATTTTATTAATTTGAAATTGTCGTTAAATTATTTTTAATTCCGGTATTCGTTATAATCAGTCGTTGATATGTTTTATGCATCTATAGACAGCTATTTATATTAGAACATCATTTAATAATTTCCAGAACAGCTTTTTGTAGCTGTTTTTTGCGAAATTATTTACAATTCTGACGGAGTTTATTTTGTTATGAATCTGAGACACAATTCTCCTCTTTCGTTCCAGCTTCACAACCATTGTGCCTCGCAGGTGAAACCCGAATGTACTTTGGGAGAACATAGGGATCATATCTTGCCGCCCACCTGTATCTGCCCTATAGTTCTTGTAAGTACTTCAAATCATATACTAGTTCTTGTAAGTACTTCAAATCATATACTAGTTCTTGTAAGTCCTTTAAATTATATACTAGTTCTTGTAAGTCCTTTAAATTATATACTAGTTCTTGTAAGTCCTTTAAATTATATACTAGTTCTTGTAAGTCCTTCAAATAATATACTAGTTATTGTAAGTCCTTCAAATCATATACTAATTCTTGTAAGTCCTTCAAATGATATACTAGTTCTTGTAAGTTCTTCAAATCATATATAGTTCTTGTAAGTTTTTCAAATAATATATTGTAAGTCCTAAATCATATACTA
Nnasicus_ConnosteeFalls_N696 GCATG----------------------------------------------ATGTAGTTTATGAATTAAATACTGTTATAAAGCATTAGATCTTAGATATATATTCAAAGTTTGTGTATCCTTTTCACACTTAAAA-TATCGGCTTTTACAATAAATTATAAAAAATAATAACTCAGTAATAACATATTACTTAATGAATGATTCAATCAGTTTTAATGAATAGTTCCAAACGCAATTTAGTAATGAAGTGGAAATAATAAATTTATATTTATTTAACTGTTAAAAATGTGGATATTAGTTTTAACAATGTCGATCTATTGCAAATGAATTCGTTTAATAGTTGATTATTTCTGGATAGAAATTCCACATGGCATGTTTAAAAAATAATAACAGTTTATAAATTGTATATTTCACATTTACATCTTAGATGTTGGATATTTTATTAATTTGAAATTGTTATTAAATTATTTTTAATTCCGGTATTCGTTATAATCAGTCGTTGATATGTTTTATGATTCTATAGACA--TATTTATATTAGAACATCATTTAATAATTTCCAGAACATCTTTTTGTAGCTGTTTTTTGCGAAATTATTTACAATTCTGACGGAGTTTATTTTGTTATGAATTTGAGACACAATTCTCCTCTTTCGTTCCAGCTTCACAACCATTGTGCCTCGCAGGTGAAACCCGAATGTACTTTGGGAGAACATAGGGATCATATCTTGCCGCCCACCTGTATCTGCCCTATAGTTCTTGTAAGTACTTCAAATCATATACTAGTTCTTGTAAGTCCTTCAAATCATATACTAGTTCTTGTAAGCCCTTTAAATTATACACTAGTTCTTGTAAGTCCTTCAAATGATATACTAGTTATTGAAGGTCCTTCAAATGATATACTAGTTCTTGTAAGTCCTTCAAATGATATACTAGTTCTTGTAAGTCCTTCAAATGATATACTAGTTCTTGTAAGTTCTTCAAATCATATACTAGTTCTTGTAAGTCCTTCAAATCATATATAGTTCTTGT-------------------------------------------
Nnasicus_CoweeTrain_N189 -------------------------------------------------------------------------------------------------------------------------------------------------------------------------------------------------------------------------------------------------------------------------------------------------------------------------------------TGAATTCGTTTAATAGTTGATTATTTCTGGATAGAAATTCCACATGGCATGTTTACAAAATAATAACAGTTTATAAATTGTATATTTCACATTTACATCTTAGATGTTGGATATTTTATTAATTTGAAATTGTTGTTAAATTAGTTTTAATTCCGGTATTCGTTATAATCAGTCGTTGATATGTTTTATGATTCTATAGACA--TATTTATATTAGAACATCATTTAATAATTTCCAGAACATCTTTTTGTAGCTGTTTTTTGCGAAATTATTTACAATTCTGACGGAGTTTATTTTGTTATGAATCTGAGACACAATTCTCCTCTTTCGTTCCAGCTTCACAACCATTGTGCCTCGCAGGTGAAACCCGAATGTACTTTGGGAGAACATAGGGATCATATCTTGCCGCCCACCTGTATCTGCCCTATAGTTCTTGTAAGTACTTCAAATCATATATTAGTTCTTGTAAGTCCTTCAAATCATATACTAGTTCTTGTAAGCCCTTTAAATTATACACTAGTTCTTGTAAGTCCTTCAAATAATATACTAGTCATTGTAAGTCCTTCAAATCATATACTAGTTCTTGTAAGTCCTTCAAATCATATACTAGTTCTTGTAAGTCCTTCAAATGATATACTAGTTCTTGTAAGTCCTTCAAATCATATACTAGTTCTTGTAAGTCCTTC---------------------------------------------------------------
Npaynei_Grindstaff_N646 ------------------------------------------------------------------------------------------------------------------------------------------------------------------------------------------------------------------------------AGTTCCAAACGCAATTTATTAATGAAGTGGAAATAATAAATTTATATTTATTTATATGTTAAAATTGTTGATATTAGTTCTAACAATGTCGATTTATTGAAAATGAATTCGTTTAATAGTTGATTATTTCTGGATAGAAATTCCACATAGCATGGTTAAAAAATAATAACAGTTTATAAATTGTATATTTCATATTTACATCTTAGATATTGGATATTTTATTAATTTGAAATTGTCGTTAAATTATTTTTAATTCCGGTATTCGTTATAATCAGTCGTTGATATGTTTTATGATTCCATAGACAACTATTTATATTAGCACATCATTTAATAATTTCCAGAACAGCTTTTTGTAGCTGTTTTTTGCGAAATTATTTACAATTTTGACGGAGTTTATTTTGTTCTGAATCTGAGACACAACTCTCCTCTTTCGTTCCAGCTTCACAACCATTGTGCCTCGCAGGTGAAACCCGAATGTACTTTGGGAGAACATAGGGATCATATCTTGCCGCCCACCTGTATCTGCCCTATAGTTCTTGTAAGTCCTTCAAATCATATACTAGTTCTTCTAAGTCCTTCAAATCATATACTAGTTCTTGTAAGTTCTTTAAATCATATACTGGTTCTTGTAAGTCCTTCAAATCATATACTAGTTCTTGTAAGTCCTTCAAATCATATACTAGTTCTTGTAAATCCTTTAAATCATATACTAGTTCTTGTAAGTCCTTCAAATCATATACTAGTTATTGTAAGTCCTTCAAATAATATACTAGTTCTTGTAAGTCCTTTAAATCATATTTAGTTATTGTAAATCCTACAAATCATATATTGTAAGTCCTAAATCATGTACTA
Npaynei_NorrisDamCave_N348 -----------------------------AATTTTTAAATTAATTAAACACATATAGTTTATGAATTAAATACTGTTATAAAGAATTAGATGTTAGATATATATTCAAAGTTTGTGTATCCTTTTCACGCTTAAAAATATCGGCTTTTACTATAAATTACAAAAAGTAATAATTCAGTAGTAATAACTTACTTAATGAATGATCCAATCAGTTTCAATGAATAGTTCCAAACGCAATTTATTAATGAAGTGGAAATAATAAATTTATATTTATTTATCTGTTAAAATTGTTGATATTAGTTCTAACAATGTCGATGTATTGAAAATGAATTCGTTTAATAGTTGATTATTTCTGGATAGAAATTCCACATAGCATGGTTAAAAAATAATAACAGTTTATAAATTGTATATTTCATATTTACATCTTAGATATTGGATATTTTATTAATTTGAAATTGTCGTTAAATTATTTTTATTTCCGGTATTCGTTATAATCAGTCGTTGATATGTTTTATGATTCCATAGACAACTATTTATATTAGCACATCATTTAATAATTTCCAGAACAGCTTTTTGTAGCTGTTTTTTGCGAAATTATTTACAATTTTGACGGAGTTTATTTTGTTCTGAATCTGAGACACAACTCTCCTCTTTCGTTCCAGCTTCACAACCATTGTGCCTCGCAGGTGAAACCCGAATGTACTTTGGGAGAACATAGGGATCATATCTTGCCGCCCACCTGTATCTGCCCTATAGTTCTTGTAAGTCCTTCAAATCATATACTAGTTCTTCTAAGTCCTTCAAATCATATACTAGTTCTTGTAAGTTCTTTAAATCATATACTGGTTCTTGTAAGTCCTTCAAATCATATACTAGTTCTTGTAAGTCCTTCAAATCATATACTAGTTCTTGTAAATCCTTTAAATCATATACTAGTTCTTGTAAGTCCTTCAAATCATATAATAGTCCGTGTAAGTCCTATAAATCATATACTAGTTCTTGTAAGTCCTTTAAATCATATTTAGTTTTTGTAAGTCCTTCAAATCATGTATTGTAAGTTCTAAATCATATACTA
Npaynei_UnakaMtns_N943 ----------------------------------------------------------------------------------GAATTAGATGTTAGATATATATTCAAAGTTTGTGTATCCTTTTCACGCTTAAAAATATCGGCTTTTACTATAAATTACAAAAAGTAATAATTCAGTAGTAACAACTTACTTAATGAATGATCCAATCAGTTTCAATGAATAGTTCCAAACGCAATTTATTAATGAAGAGGAAATAATAAATTTATATTTATTTATCTGTTAAAATTGTTGATATTAGTTCTAACAATGTCGATTTATTGAAAATGAATTCGTTTAATAGTTGATTATTTCTGGATAGAAATTCCACATAGCATGGTTAAAAAATAATAACAGTTTATAAATTGTATATTTCATATTTACATCTTAGATATTGGATATTTTATTAATTTGAAATTGTCGTTAAATTATTTTTAATTCCGGTATTCGTTATAATCAGTCGTTGATATGTTTTATGATTCCATAGACAGCTATTTATATTAGCACATCATTTAATAATTTCCAGAACAGCTTTTTGTAGCTGTTTTTTGCGAAATTATTTACAATTCTGACGGAGTTTATTTTGTTCTGAATCTGAGACACAACTCTCCTCTTTCGTTCCAGCTTCACAACCATTGTGCCTCGCAGGTGAAACCCGAATGTACTTTGGGAGAACATAGGGATCATATCTTGCCGCCCACCTGTATCTGCCCTATAGTTCTTGTAAGTCCTTCAAATCATATACTAGTTCTTGTAAGTCCTTCAAATCATATACTAGTTCTTGTAA----------------------------------------------------------------------------------------------------------------------------------------------------------------------------------------------------------------------------------------------------------
Npecki_HaskellSims_G3697 GCATGATCACTATAAATAATTATTTCTTTCAATTTTAAATTAATTAAACACAAATAGTTTATGAAATAAATACTATTAAAAAGAACTAAATTTTAGATATATATTCAAAGATTGCGTATGCTTTCCACACTTAAAAATATTGGCTATTACAATAAATTATAAAAAGTAATAACTTATTAATT-----------AATGAATGATCCAAACAGTTTTAATGAATAGTTTCAAACGCAATTTAGTAATGAAGTGGAAATAATAAATTTGCATTTATTTAACTGTTAAAATTGTAGACATTAGTTTTGACAATGTCGATCTATTTAAAACGATTTAGTTTAATAGTTGATTATTTCTGGATAGAAATTTCTCATAGCATGGTTAAAAA---ATAACAGTTTATAAATTGTATATTTCATATATACATCTTACATATTGGATATTTTATTAATTTGAAATTCTTGTTAATTTTTTAAAATTTTCAGTATTCCTTATAATCAGTCGTTGATATGTTTTATGATTCTGTAGAGACCTTATTATATTAGATCATCATTTAGTAATTTC-AGAACAGCGATCTGTTGCTGTCTTTTGCGAAATTATTTACAATTCTGACGGAGTTTATTTTGTTATGAATCTGACACACAATTCTCGTCTTTCGTTCCAGCTTCACAACCATTGTGCCTCGCAGGTGAAACCCGAATGTACTTTGGGAGAACATAGGGATCATATCTTGCCGCCCACCTGCATCTGCCCTATAGTTCTTGTAAGTCCTTCAATTCATATACCAGTTCTTGTAAGTCCTTCAAATCATATACTAGTTCTTGTAACTCCTTCAAATCACATACTAGTTACTGAAAGTCCTAAAAAGCATATACTAGTTCTTGTAAGTCCTTCAAATCACATACTAATTCTTTTAAATCCTTCAAATCATTTC-------TTGTAAGTCCTTCAAATCATGTAATAGTTCTTGTAAGTCCTTCAAATCATATACTAGTAATTATA-------------ATACA-----------------------------ATGTAAATTTT-------------
Npecki_HurricaneMazeCave_G2100 GCATGATCACTATAAATATTTATTACTTTCATTTTTAAATTAAATAAACACAAATAGTTTATGAAATAAATACTATTAAAAGGAATGAAATTTTAGATATATATTCAAAGATTGCGTATGCTTTTCACACTTAAAAATATTGGCTATTACAATAAATTATAAAAAGTAATAACTTATTAATT-----------AATG----------------------AATAGTTCCAAACGCAATTTAGTAATGAAGTGGAAATAATAAATTTGCATTTATTTAACTGTTAAAATTGTAGACATTAGTTTTGACAATGTCGATCTATTTAAAATGATTTAGTTTAATAGTTGATTATTTCTGGATAGAAATTTCACATAGCATGGTTAAAAA---ATAACAGTTTATAAATTGTATATTTCATATTTACATCTTACATATTGGATATTTTATTAATTTGAAATTCTTGTTAATTTTTTAAAATTTTCAGTATTCGTTATAATCAGTCGTTGATATGTTTTATGATTCTGTAGAGACCTTATTATATTAGATCATCATTTGGTAATTTC-AGAACGGCGATCTGTTGCTGTCTTTTGCGAAATTATTTACAATTCTGACGGAGTTTATTTTGTTATGAATCTGACACACAATTCTCGTCTTTCGTTCCAGCTTCACAACCATTGTGCCTCGCAGGTGAAACCCGAATGTACTTTGGGAGAACATAGGGATCATATCTTGCCGCCCACCTGCATCTGCCCTATAGTTCTTGTAAGTCCTTCAATTCATATACCAGTTCTTGTAAGTCCTTCAAATCATATACAAGTTCTTGTAACTCCTTC-AATCACATACTAGTTACTGTAAGTCCTAAAAATCATATACTAGTTCTTGTAAGTCCTTCAAATCACATACTAATTCTTGTAAGTCCTTCTAATCATATACTAGTTCTTGTAAGGCCTCCGAATTATATACTAGTTCTTGAAAGTCCTTCAAATTATATACTAGTTCTTGTAAGTCCTTCAAATCATATATAGTTCATGCAAGTCCTTCAAATCACATATTGTAAGTCCTAAATCACGTACTA
Npecki_Monteagle_N062 GCATGATCACTACAAATATTTATTACTTTCATTTTTAAATTAATTAAACACAAATAGTTTATGAAATAAATACTGTTAAAAAGAATTAAATTTTAGATATATATTCAAAGATTGCGTATGCTTTCCACTCTTAAAAATATCGGCTTTTACAATAAATTATAAAAAATAATAACTTATTAATT-----------AATGAAGGATCCAAACAGTTTTAATAATTAGTTCCAAACGCAATTTAGTAATGAAGTGGAAATAATAAATTTACATTTATTTAACTGTTAAAATTGTAGACATTAGTTTTGACAATGTCGATCTATTTAAAATGATTTCGTTTAATAGTTGATTATTTCTGGATAGAAATTTCACATGGCATGGTTAAAAA---ATAACAGTTTATAAATTGTATGTTTCATATTTACATCTTACATATTGGATATTTTATTAATTTGAAATTCTTGTTAATTTTTTTAAAATTTCAGTTTTCGTTATAATCAATCGTTGATATGTTTTATGATGCTGTAGAGACCTTATTCTATTAGCTCATCATTTAGTAATTTC-AGAACAGCTCTTTGTTGCTGTCTTTTGCGAAATTATTTACAATTCTGACGGAGTTTATTTTGTTATGAATCTGAGATACAACTCTCGTCTTTCATTCCAGCTTCACAACCATTGTGCCTCGCAGGTGAAACCCGAATGTACTTTGGGAGAACATAGGGATCATATCTTGCCGCCCACCTGCATCTGCCCTATAGTTCTTGTAAGTCCTTCAATTCATATACCAGTTCTTGTACGTCCTTCAAATCATATACTAGTTCTTGTAACTCCTTCAAATCACATACTAGTTATTGTAAGTCCTAAAAATCATATACTAGTTCTTGTAAGTCCTTCAA-------------------------------------------------------------------------------------------------------------------------------------------------------------------------------------
Nperlakyi_SChimneys_N1079 GCATGATCGGTACAAATATTTATTACTTTAATTTTTAAATTAATTAAACACATATAGTTTATGAATTAAATACTGTTATAAAGAATTACATCTTAGATATATATTCAAACTTTGAGCATCCTTTTCACACTTAAAAATATCGACTTTTACAATAAATTATAAAAATTAATAATTCAGTAATAACATCTTACTTAATGAATGATCCAATCAGTTTCAAGGAATAGTTCCAAACGCAATTTATTAATGAAGTGGAAATAATAAATTTATATTTATTTAACTGTTAAAATTGTTGATATTAGTTCTAACAATGTCGATTTATTGAAAATGAATTCGTTTAATAGTTGATTATTTCTGGATAGAAATTCCACATGGCATGGTTAAAAAATAATAACAGTTTGCAAATTGTATATTTCATGTTTACATCTTAGATGTTGGATATTTTATTAATTTGAAATTATCGTTAAATTATTTTTAATTCCGGTATTCGTTATAATCAGACGTTGGTATGTTTTATGATTCTATGGACAGCTATTTATATTAGCACATCATTTAATAATTTCAAGAACAGCTTTTTGTAGCTGTTTCTTGCGAAATTATTTACAATTCTGACGGAGTTTATTTTGTTATGAATTTGAGACACAACTCTCTTCTTTCGTTCCAGCTTCACAACCATTGTGCCTCGCAGGTGAAACCCGAATGTACTTTGGGAGAACATAGGGATCATATCTTGCCGCCCACCTGTATCTGCCCTATAGTTCTTGTAAGTCCTTCAAATCATATACTAGTTCTTGTAAGTCCTTCAAATCACATACTAGTTCTTGTAAGTCCTTCAAATCATATACTAGTTCTTGTGAGTCCTTCAAATCATGCACTAGTTATTGTAAATCCTTCAAATAATATACTAGTTATTGTAAATTCTTCAAATCATATACTAGTTCTTGTGAGTCCTCCAAATCATATACTAGTTCTTGTAAGTCCTTCAAATCACATACCAGTTATTGTAAGTCCTTCAAATCATATATAGTTCTTGTGAGTCCTTCAAATCATACATTGTAAATCCTAAATAATATACTA
Nperlakyi_SChimneys_N1080 GCATGATCGGTACAAATATTTATTACTTTAATTTTTAAATTAATTAAACACATATAGTTTATGAATTAAATACTGTTATAAAGAATTACATCTTAGATATATATTCAAACTTTGAGCATCCTTTTCACACTTAAAAATATCGACTTTTACAATAAATTATAAAAATTAATAATTCAGTAATAACATCTTACTTAATGAATGATCCAATCAGTTTCAAGGAATAGTTCCAAACGCAATTTATTAATGAAGTGGAAATAATAAATTTATATTTATTTAACTGTTAAAATTGTTGATATTAGTTCTAACAATGTCGATTTATTGAAAATGAATTCGTTTAATAGTTGATTATTTCTGGATAGAAATTCCACATGGCATGGTTAAAAAATAATAACAGTTTGCAAATTGTATATTTCATGTTTACATCTTAGATGTTGGATATTTTATTAATTTGAAATTATCGTTAAATTATTTTTAATTCCGGTATTCGTTATAATCAGACGTTGGTATGTTTTATGATTCTATGGACAGCTATTTATATTAGCACATCATTTAATAATTTCAAGAACAGCTTTTTGTAGCTGTTTCTTGCGAAATTATTTACAATTCTGACGGAGTTTATTTTGTTATGAATTTGAGACACAACTCTCTTCTTTCGTTCCAGCTTCACAACCATTGTGCCTCGCAGGTGAAACCCGAATGTACTTTGGGAGAACATAGGGATCATATCTTGCCGCCCACCTGTATCTGCCCTATAGTTCTTGTAAGTCCTTCAAATCATATACTAGTTCTTGTAAGTCCTTCAAATCACATACTAGTTCTTGTAAGTCCTTCAAATCATATACTAGTTCTTGTGAGTCCTTCAAATCATGCACTAGTTATTGTAAATCCTTCAAATAATATACTAGTTATTGTAAATTCTTCAAATCATATACTAGTTCTTGTGAGTCCTCCAAATCATATACTAGTTCTTGTAAGTCCTTCAAATCACATACCAGTTATTGTAAGTCCTTCAAATCATATATAGTTCTTGTGAGTCCTTCAAATCATACATTGTAAATCCTAAATCATATACTA
Nreclusus_Clingmans_N252 ---------------------------------------------------------------------------------------------------TATATTCAAACTTTGTGCATCCTTTTCACACTTAAAAATATCGACTTTTACAATAAATTATAAAAATTAATAATTCAGTAATAACATCTTACTTAATGAATGATCCAATCAGTTTCAAGGAATAGTTCCAAACGCATTTTATTAATGAAGTGGAAATAATAAATTTATATTTATTTAACTGTTAAAATTGTTGATATTAGTTCTAACAATGTCGATTGATTGAAAATGAATTCGTTTAATAGTTGATTATTTCTGGATAGAAATTCCACATGGCATGATTAAAAAATAATAACAGTTTGCAAATTGTATATTTCATGTTTACATCTTAGATGTTGGATATTTTATTAATTTGAAATTGTCATTAAATTATTTTTAATTCCGGTATTCGTTATAATCAGTCGTTGGTATGTTTTATGATTCTATAGACAGCTATTTATATTAGCACATCATTTAATAATTTCAAGAACTGCTTTTTGTAGCTGTTTCTTGCGAAATTATTTACAATTCTGACGGAGTTTATTTTGTTATGAATCTGAGACACAACTCTCTTCTTTCGTTCCAGCTTCACAACCATTGTGCCTCGCAGGTGAAACCCGAATGTACTTTGGGAGAACATAGGGATCATATCTTGCCGCCCACCTGTATCTGCCCTATAGTTCTTGTAAGTCCTTCAAATCATATACTAGTTCTTGTGAGTCCTTCAAATCATACACTAGTTATTGTAAATTCTTCAAATCATATACTAGTTCTTGTGAGTCCTCCAAAT------------------------------------------------------------CATATACTAGTTCTTGTAAGTCATTCAAATCATATACTAGTTCTTGTAAGTCCTTCAAATCACATACTAGTTCTTGTAAGTCCTTCAAATCATATATAGTTCTTGTGAGTCCTTCAAATCATACCTTGTAAATCCTAAATAATATACT-
Nreclusus_Newfound_N259 ----------------------------------------TAATTAAACACATATAGTTTATGAATTAAATACTGTTATAAAGAATTATATCTTAGATATATATTCAAACTTTGTGCATCCTTTTCACACTTAAAAATATCGACTTTTACAATAAATTATAAAAATTAATAATTCAGTAATAACATCTTACTTAATGAATGATCCAATCAGTTTCAAGGAATAGTTCCAAACGCAATTTATTAATGAAATTGAAATAATAAATTTATATTTATTTAACTGTTAAAATTGTTGATATTAGTTCTAACAATGTCGATTTATTGAAAATGAATTCGTTTAATAGTTGATTATTTCTGGATAGAAATTCCACATGGCATGGTTAAAAAATAATAACAGTTTGCAAATTGTATATTTCATGTTTACATCTTAGATGTTGGATATTTTATTAATTTGAAATTGTCGTTAAATTATTTTTAATTCCGGTATTCGTTATAATCAGTCGTTGGTATGTTTTATGATTCTATAGACAGCTATTTATATTAGCACATCATTTAATAATTTCAAGAACAGCTTTTTGTAGCTGTTTCTTGCGAAATTATTTACAATTCCGACGGAGTTTATTTTGTTATGAATCTGAGACACAACTCTCTTCTTTCGTTCCAGCTTCACAACCATTGTGCCTCGCAGGTGAAACCCGAATGTACTTTGGGAGAACATAGGGATCATATCTTGCCGCCCACCTGTATCTGCCCTATAGTTCTTGTAAGTCCTTCAAATCATATACTAGTTCTTGTAAGTCCTTCAAATCACATACTAGTTCTTGTAAGTCCTTCAAATCATATACTAGTTCTTGTAAGTCCTTCAAAT------------------------------------------------------------CACATACTAGTTCTTGTAAGTCCTTCAAATCATATACTAGTTCTTGTAAGTCTTTCAAATCACATACTAGTTCTTGTAAGTCCTTCAAATCATATATAGTTCTTGTAAGTCCTTCAAATAATATA------------------------
Nreclusus_Noland_N1051 GCATGATCGGTACAAATATTTATTACTTTAATTTTTAAATTAATTACACACATATAGCGTATAAATTAAATACTGTTATGAAAAATTAGATCTTAGAT-TATATTCAAAGTTTGTGTATCCTTTTCACACTAAAAAATATCGGCTTTTACAATAAATTATAAAAAATAATAATTCAGTAATAACATCTTACTTAATGAATGATCGAATCAGTTTCAATGAATAGTTCCAAACGCAATTTATTAATGAAGTGGAAAT------------------------------------ATATTAGTTCTAACATTGTCGATTTATTGAAAATGAATTCGTTTAATAGTAGATTATTTCTGGATAGAAATTCCACATGGCATGGTTAAAAAATAATAACAGTTTATAAATTGCATATTTCATATTTACATCGTAGACCTTGGATATTTTATTAATTTGAAATTGTTGTTAAATTATTTTTAATTCCGTTATTCCTTATAATTAGTCGTTGATATCTTCTATGATTTTAAAGACACCTATTTATATTATAACATC----AATAATTTC-ATAACAGCTTTTTGTAGCTGTTTCTTGCGAAATTATTTACAATTCTGACGGAGTTTATTTTGTTATGAATCTGAGACACAACTCTCTTCTTTCGTTCCAGCTTCACAACCATTGTGCCTCGCAGGTGAAACCCGAATGTACTTTGGGAGAACATAGGGATCATATCTTGCCGCCCACCTGTATCTGCCCTATAGTTCTTGTAAGTCCTTCAAATCACATACTAGTTCTTGTAAGTCCTTCAAATCATATATTAGTTCTTGTAAGTCCTTCAAATCATATACTAGTTCGTGTAAGTCCTTCAAATCACATACTAGTTCTCGTAAGTCCTTCAAATCATATATTAGTTCTTGTAAGTCCTTCAAATAATATA-----------------------------------------------------------------------------------------------------------------------------------------------
Nreclusus_Smokemont_N1020 -----------------------------------------------------------TATAAATTAAATACTGTTATAAAGAATTATATCTTAGATATATATTCAAACTTTGTGCATCCTTTTCACACTTAAAAATATCGACTTTTACAATAAATTATAAAAATTAATAATTCAGTAATAACATC-----------------------------------AGTTCCAAACGCAATTTATTAATGAAGTGGAAATAATAAATTTATATTTATTTAACTGTTAAAATTGTTGATATTAGTTCTAACAATGTCGATTTATTGAAAATGAATTCGTTTAATAGTTGATTATTTCTGGATAGAAATTCCACATGGCATGGTTAAAAAATAATAACAGTTTGCAAATTGTATATTTCATGTTTACATCTTAGATGTTGGATATTTTATTAATTTGAAATTGTCGTTAAATTATTTTTAATTCCGGTATTCGTTATAATCAGTCGTTGGTATGTTTTATGATTCTATAGACAGCTATTTATATTAGCACATCATTTAATAATTTCAAGAACAGCTTTTTGTAGCTGTTTCTTGCGAAATTATTTACAATTCCGACGGAGTTTATTTTGTTATGAATCTGAGACACAACTCTCTTCTTTCGTTCCAGCTTCACAACCATTGTGCCTCGCAGGTGAAACCCGAATGTACTTTGGGAGAACATAGGGATCATATCTTGCCGCCCACCTGTATCTGCCCTATAGTTCTTGTAAGTCCTTCAAATCATATACTAGTTCTTGTAAGTCCTTCAAATCACATACTAGTTCTTGTAAGTCCTTCAAATCACATACTAGTTCTTGTAAGTCCTTCAAAT-----------------------------------------------------------------------------------------------------------------------------------------------------------------------------------------------------------------
Nroanensis_IngramBranch_N926 GCATGACCGGTACAAATATTTATTACTTTAATTTTTAAATTAATTAAACACATATAGTTTATGAATTAAATACTGTTATAAAGAATTAGATGTTAGATATATATTCAAAGTTTGTGTATCCTTTTCACGCTTAAAAATATCGGCTTTTACTATAAATTACAAAAAGTAATAATTCAGTAGTAATAACTTACTTAATGAATGATCCAATCAGTTTCAATGAATAGTTCCAAACGCAATTTATTAATGAAGTGGAAATAATAAATTTATATTTATTTATCTGTTAAAATTGTTGATATTAGTTCTAACAATGTCGATTTATTGAAAATGAATTCGTTTAATAGTTGATTATTTCTGGATAGAAATTCCACATAGCATGGTTAAAAAATAATAACAGTTTATAAATTGTATATTTCATATTTACATCTTAGATATTGGATATTTTATTAATTTGAAATTTTCGTTAAATTATTTTTAATTCCGGTATTCGTTATAATCAGTCGTTGACATGTTTTATGATTCCATAGACAACTATTTATATTAGCACATCATTTAATAATTTCCAGAACAGCTTTTTGTAGCTGTTTCTTGCGAAATTATTTACAATTTTGACGGAGTTTATTTTGTTCTGAATCTGAGACACAACTCTCCTCTTTCGTTCCAGCTTCACAACCATTGTGCCTCGCAGGTGAAACCCGAATGTACTTTGGGAGAACATAGGGATCATATCTTGCCGCCCACCTGTATCTGCCCTATAGTTCTTGTAAGTCCTTCAAATCATATACTAGTTCTTGTAAGTCCTTCAAATCATATACTAGTTCTTGTAAGTTCTTTAAATCATATACTAGTTCTTGTAAGTCCTTCAAATCATATACTAGTTCTTGTAAGTCCTTCAAATCATATACTAGTTCTTGTAAGTCC------------------------------------------------------------------------------------------------------------------------------------------------------------
Nroanensis_N_CarversGap_N928 GCATGACCGGTACAAATATTTATTACTTTAATTTTTAAATTAATTAAACACATATAGTTTATGAATTAAATACTGTTATAAAGAATTAGATGTTAGATATATATTCAAAGTTTGTGTATCCTTTTCACGCTTAAAAATATCGGCTTTTACTATAAATTACAAAAAGTAATAATTCAGTAGTAATAACTTACTTAATGAATGATCCAATCAGTTTCAATGAATAGTTCCAAACGCAATTTATTAATGAAGTGGAAATAATAAATTTATATTTATTTATCTGTTAAAATTGTTGATATTAGTTCTAACAATGTCGATTTATTGAAAATGAATTCGTTTAATAGTTGATTATTTCTGGATAGAAATTCCACATAGCATGGTTAAAAAATAATAACAGTTTATAAATTGTATATTTCATATTTACATCTTAGATATTGGATATTTTATTAATTTGAAATTTTCGTTAAATTATTTTTAATTCCGGTATTCGTTATAATCAGTCGTTGACATGTTTTATGATTCCATAGACAACTATTTATATTAACACATCATTTAATAATTTCCAGAACAGCTTTTTGTAGCTGTTTCTTGCGAAATTATTTACAATTCTGACGGAGTTTATTTTGTTCTGAATCTGAGACACAACTCTCCTCTTTCGTTCCAGCTTCACAACCATTGTGCCTCGCAGGTGAAACCCGAATGTACTTTGGGAGAACATAGGGATCATATCTTGCCGCCCACCTGTATCTGCCCTATAGTTCTTGTAAGTCCTTCAAATCATATACTAGTTCTTGTAAGTCCTTCAAATCATATACTAGTTCTTGTAAGTTCTTTAAATCATATACTAGTTCTTGTAAGT--------------------------------------------------------------------------------------------------------------------------------------------------------------------------------------------------------------------------
Nroanensis_RoanHighBluff_N762 GCATGACCGGTACAAATATTTATTACTTTAATTTTTAAATTAATTAAACACATATAGTTTATGAATTAAATACTGTTATAAAGAATTAGATGTTAGATATATATTCAAAGTTTGTGTATCCTTTTCACGCTTAAAAATATCGGCTTTTACTATAAATTACAAAAAGTAATAATTCAGTAGTAATAACTTACTTAATGAATGATCCAATCAGTTTCAATGAATAGTTCCAAACGCAATTTATTAATGAAGTGGAAATAATAAATTTATATTTATTTATCTGTTAAAATTGTTGATATTAGTTCTAACAATGTCGATTTATTGAAAATGAATTCGTTTGATAGTTGATTATTTCTGAATAGAAATTCCACATGGCATGGTTAAAAAATAATAACAGTTTATAAATTGTATATTTCATATTTACATCATAGATATTGGATATTTTATTAATTTGAAATTGTCGTTAAATTATTTTTAATTCCGGTATTCGTTATAATCAGTCGTTGATATGTTTTATGATTCCATAGACAGCTATTTATATTAGCACATCATTTAATAATTTCCAGAACAGCTTTTTGTAGCTGTTTTTTGCGAAATTATTTACAATTCTGACGGAGTTTATTTTGTTCTGAATCTGAGACACAACTCTCCTCTTTCGTTCCAGCTTCACAACCATTGTGCCTCGCAGGTGAAACCCGAATGTACTTTGGGAGAACATAGGGATCATATCTTGCCGCCCACCTGTATCTGCCCTATAGTTCTTGTAAGTCCTTCAAATCATATACTAGTTCTTGTAAGTCCTTCAAATCATATACTAGTTCTTGTAAGTTCTTTAAATCATATACTAGTTCTTGTAAGT--------------------------------------------------------------------------------------------------------------------------------------------------------------------------------------------------------------------------
Nsheari_BaldRiver_N1168 GCATGATCGCTACAAATATTTATTACTTTAATTTTTAAATTAATTAAACACATATAGTTTATGAATTAAATACTGTGATAAAGAATTATATCTTAGATATATATTCAAACTTTGTGCATCCTTTTCACACTTAAAAATATCGACTTTTACAATAAATTATAAAAATTAATAATTCAGTAATAACATCTTTCTTAATGAATGATCCAATCAGTTTCAAGGAATAGTTCCAAACGCAATTTATTAATGAAGTGGAAATGATAAATTTATATTTATTTAACTGTTAAAATTGTTGATATTAGTTCTAACAATGACGATTTATTGAAAAGGAATTCGTTTAATAGTTGATTATTTCTGGATAGAAATTCCACATGGCATGGTTAAAAAATAATAACAGTTTGCAAATTGTATATTTCATGTTTACATCTTAGATGTTGGATATTTTATTAATTTGAAATTGTCGTTAAATTATTTTTAATTCCGGTATTCGTTATAATCAGTCATTGGTATGTTTTATGATTCTATAGACAGCTATTTATATTAGCACATCATTTATTAATTTCAAGAACAGCTTTTTGTAGCTGTTTCTAGCGAAATTATCTACAATTCTGACGGAGTTTATTTTGTGATGAATCTGAGACACAACTCCCCTCTTTCGTTCCAGCTCCACAACCATTGTGCCTCGCAGGTGAAACCCGAATGTACTTTGGGAGAACATAGGGATCATATCTTGCCGCCCACCTGTATCTGCCCTATAGTTCTTGTAAGTCCTTCAAATCATATACTAGTTCTTGTAAGTCCTTCAAATCACATACTAGTTCTTGT------------------------------------------------------------------------------------------------------------------------------------------------------------------------------------------------------------------------------------------------------------
Nsheari_Cohutta_N826 -----ATCGCTACAAATATTTATTACTTTAATTTTTAAATTAATTAAACACATATAGTTTATGAATTAAATACTGTTATAAAGAATTATATCTTAGATATATATTCAAACTTTGTGCATCCTTTTCACACTTAAAAATATCGACTTTTACAATAAATTATAAAAATTAATAATTCAGTAATAACATCTTTCTTAATGAATGATCCAATCAGTTTCAAGGAATAGTTCCAAACGCAATTTATTAATGAAGTGGAAATAATAAATTTATATTTATTTAACTGTTAAAATTGTTGATATTAGTTCTAACAATGTCGATTTATTGAAAAGGAATTCATTTAATAGTTGATTATTTCTGGATAGAAATTCCACATGGCATGGTTAAAAAATAATAACAGTTTGCAAATTGTATATTTCGTGTTTACATCTTAGATGTTGGATATTTTATTAATTTGAAATTGTCGTTAAATTATTTTTAATTCCGGTATTCGTTATAATCAGTCGTTGGTATGTTTTATGATTCTATAGACAGCTATTTATATTAGCACATCATTTAATAATTTCAAGAACAGCTTTTTGTAGCTGTTTCTATCGAAATTATTTACAATTCTGACGGAGTTTATTTTGTGATGAATCTCAGACACAACTCTTCTCTTTCGTTCCAGCTTCACAACCATTGTGCCTCGCAGGTGAAACCCGAATGTACTTTGGGAGAACATAGGGATCATATCTTGCCGCCCACCTGTATCTGCCCTATAGTTCTTGTAAGTCCTTCAAATCACATACTAGTTCTTGTGAGTCCTTCAAATCACATACTAGTTCTTGTGAGTCCTTCAAATCATACACTAGTTATTGTAAATCCTTCAAATAATATACTAGTTATTGTAAATTCTTCAAATCATACACTAGTTCTTGTGAGTCCTTCAAATAATATACTAGTTATTGTAAGTCCTTCAAATCACATACTAGTTCTTGTAAGTCCTTCAAATCATATACTAGTTCTTGTAAGTCCTTCAAATCACATACAGTTATTGTAAGTCCTTCAAATCATATATTGTAAGTCCTAAATCATATACTA
Nsilvanus_Elijay_N395 ----------------------TTACTTTAATTTTTAAATTAATTAAACACATATTGTTTATGAATTAAATACTCTTTTAAAGAATTAGATCTTAGATATGTATTCAAATCTTGTGTATCCTTTTCACACTTAAAAATATCCACTTTTACAATAAATTATAAAAAGTAATAACTCAGTAATAACATATTACTTAATGAATGATCCAATCAGTTTTAATGAATAGTTCCAAACGCAACTTAGTAATGAAGTGGAAATAATAAATTTATATTTATTTAATTGTTAAAATTGTTGATATTTGTTTTGACAATGTCGATCTATTGAAAATGAATTCGTTTAATAGTTGATTATTTCTGGATAGAAATTCCACATGGCATGGTTAAAAAAAAATAACAGTTTATAAATTGTATATTTCATATTTACAGATTACATATTGGATATTTTATTAATTTGAAATTGTCGTTAAATTATTTTTAATTCCGGTATTCGTTATAATCAGTCGTTGATATGTTTTATGATTCTATAGACAGCTATTTATATTAGCACATCATTTAATAATTTCCAGAACAGCTTTTTGTAGCTGTTTTTTGCGAAATTATTTACAATTCTGACGGAGTTTATTTTGTTATGAATCTGAGACACAACTCTCCTCTTTCGTTCCAGCTTCACAACCATTGTGCCTCGCAGGTGAAACCCGAATGTACTTTGGGAGAACATAGGGATCATATCTTGCCGCCCACCTGTATCTGCCCTATAGTTCTTGTAAGTCCTTCAAATCATATACTAGTTCTTGTAAGTTCTTTAAATCATATACTAGTTCTTGTAAATCCTTCAAATCATATACTAGATCTTGTAAGTTCTTTAAATCATATACTAGTTCTTGTAGGTCCTTCAAATCATATACCAGTTCTTCTAAGTCCTTCAAATAATATACTAGTTA-TGTAAGTCCTTTAAATAATATACCAGTTATAGTTAGTCCTTCAAATAATATACTAGTTCTTATAGGTCCTCCAAATCATATATAGTTCTTGTAAGTCCTTCAAATCATATATTGTAAGTACTAAATAATATATTA
Nsilvanus_HeboMtn_N1029 -------------------------------------AATTAATTAAACACATATAGTTTATGAATTAAATACTGTTTTAAAGAATTAGATCTTAGATATGTATTCAAATCTTGTGTATCCTTTTCACACTTAAAAATATCCACTTTTACAATAAATTATAAAATGTAATAACTCAGTAATAACATATTACTTAATGAATGATCCAATCAGTTTTAATGAATAGTTCCAAACGCAACTTAGTAATGAAGTGGAAATAATAAATTTATATTTATTTAATTGTTAAAATTGTTGATATTTGTTTTGACAATGTCGATCTATTGAAAATGATTTCGTTTAATAGTTGATTATTTCTGGATAGAAATTCCACATGGCATGGTTAAAAAATAATAACAGTTTATAAATTGTATATTTCATATTTACAGCTTAGATATTGGATATTTTATTAATTTGAAATTGTCGTTAAATTATTTTTAATTCCGGTATTCGTTATAATCAGTCGTTGGTATGTTTTATGATTCTATAGACAGCTATTTATATTAGCAAATCATTTAATAATTTCCAGAACAGCTTTTTGTAGTTGTTTTTTGCGAAATTATTTACAATTCTGACGGAGTTTATTTTGTTATGAATCTGAGACACAACTCTCCTCTTTCGTTCCAGCTTCACAACCATTGTGCCTCGCAGGTGAAACCCGAATGTACTTTGGGAGAACATAGGGATCATATCTTGCCGCCCACCTGTATCTGCCCTATAGTTCTTGTAAGTTCTTCAAAACATATACTAGTTATCGTAAGTCCTTCAAATCATATACTAGTTCTTGTAAGTCCTTCAAATCATATACTAGTTCCTGTAAGTTCTTTAAATCATATACTAGTTCTTGTAAGTCCTTCAAATCATAGACCAGTTC-------TCCTTCAAATAATATACTAGTTA-TGTAAGTCCTTTAAATAATATACCAGTTATAGTAAGTCCTTCAAATGATATACTAGTTCTTATAGGTCTTCCAAATCATATATAGTTCTTGTAAGTCCTTCAAATCATATATTGTA-------------------
Nstupkai_BlowholeWOS_N285 GCATGATCGGTACAAATATTCATTACTTTAATTTTTAAATTAATTAAACACATATAGTTTATAAATTAAATACTGTTATGAAGAATTAGATCATAGATATATATTCAAACTTTGTGCATCCTTTTCACACTTAAAAATATTAACTTTTACAATAAATTATATAAATTAACAATTCAGTAATAACATCTTACTTAATGAATGATCCAATCAGTTTAAAGGAATAGTTCCAAACGCAATTTATTAATGAAGTGGAAATAATAAATTTATATTTATTTAACTGTTAAAATTGTTGATATTAGTTCTAACAATGTCGATTTATTGAAAATGAATTCGTTTAATAGTTGATTATTTCTGGATAGAAATTCCACATGGCATGGTTAAAAAATAATAACAGTTTACAAATTGTATATTTCATGTTTACATCTTAGATGTTGGATATTTTATTAATTTGAAATTGTCGTTAAATTATTTTT---------ATTCGTTATAATTAGCCGTTGGTATGTTTTCTGATTCTATAGACATCTATTTATATTAGCACTTCATTTAATAATTTCAAGAACAGCTTTTTGTAGCTGTTTCTTGCGAAATTATTTACAATTCTGACGGAGTTTATTTTGTTATGAATCTGAGACACAACTCTCTTCTTTCGTTCCAGCTTCACAACCATTGTGCCTCGCAGGTGAAACCCGAATGTACTTTGGGAGAACATAGGGATCATATCTTGCCGCCCACCTGTATCTGCCCTATAGTTCTTGTAAGTCCTTCAAATCATATACTAGTTCTTGTAAGTCCTTCAAATCATATACTAGTAATAATG--------------------------------------------------------------------------------------------------------------------------------------------------------------------------------TGTAAATTTT-----------------------------------------------GTCCT-------------
Nstupkai_Blowing_N356 GCATGATCGGTACAAATATTTATTGCTTTAATTTTTAAATTAATTACACACATATAGCTTATAAATTAAATACTGTTGTGAAAAATTAGATCTTAGAT-TATATTCAAAGTTTGTGTATCCTTTTCACACTAAAAAATATCGGCTTTTACAATAAATTTTAAAAAATAATAATTCAGTAATAACATCTTACTTAATGAATGATCGAATCAGTTTCAATGAATAGTTCCAAACGCAATTTATTAATGAAGTGGAAAT------------------------------------ATATTAGTTCTAACAATGTCGATTTATTGAAAATGAATTCGTTTAAAATTAGATTATTTCTGGATAGAAATTCCACATGGCATGGTTAAAAAATAATAACAGTTTATAAATTGCATATTTCATATTTACATCGTAGACGTTGGATATTTTATTAATTTGAAATTGTTGTTAAATTATTTTTAATTCCGTTATTCCTTATAATTATTCGTTGATATCTTCTATGATTCTAAAGACACCTATTTATATTATAACATC----AATAATTTC-ATAACAGCTTTTTGTTGCTGTTTTTTGCGAAATTATTTACAATTCTGACGGATTTTTTTTTGTTATGAATCTGAGACACAACTTTCCTCTTTCGTTCCAGCTTCACAACCATTGTGCCTCGCAGGTGAAACCCGAATGTACTTTGGGAGAACATAGGGATCATATCTTGCCGCCCACCTGTATCTGCCCTATAGTTCTTGTAAGTCCTTCAAATCATATACTAGTTATTGTAAGTCCTTCAAATCATATACTAGTTATTGTAAGTCCTTCAAATAATATATTAGTTATTGTAAGTCCTTCAAATCATATGCTAGTTCTTGTGAGTTCTTCAAATCATATAATAGTTCTCGTAAGTGCTTCAAATAATATACTATCTATTGTAAGTCCTTCAAATCAGATACTAGTTCTTGTGAGTCCTTCAAATCATATACTAGCTATTGTAAGTCCTTCAAATAATATATAGTTATTGTAAGTCCTTCAAATCATATGTTGTAAGTCCTAAATAATATACTA
Nstupkai_LittleRiver_N293 GCATGATCGGTACAAATATTTATTGCTTTAATTTTTAAATTAATTACACACATATAGCTTATAAATTAAATACTGTTGTGAAAAATTAGATCTTAGAT-TATATTCAAAGTTTGTGTATCCTTTTCACACTAAAAAA-ATCGGCATTTACAATAAATTTTAAAAAATAATAATTCAGTAATAACATCTTACTTAATGAATGATCGAATCAGTTTCAATGAATAGTTCCAAACGCAATTTATTAATGAAGTGGAAAT------------------------------------ATATTAGTTCTAACAATGTCGATTTATTGAAAATGAATTCGTTTAAAATTAGATTATTTCTGGATAGAAATTCCACATGGCATGGTTAAAAAATAATAACAGTTTATAAATTGCATATTTCATATTTACATCGTAGACGTTGGATATTTTATTAATTTGAAATTGTTGTTAAATGATTTTTAATTCCGTTATTCCTTATAATTATTCGTTGATATCTTCTATGATTCTAAAGACACCTATTTATATTATAACATC----AATAATTTC-ATAACAGCTTTTTGTTGCTGTTTTTTGCGAAATTATTTACAATTCTGACGGATTTTTTTTTGTTATGAATCTGAGACACAACTTTCCTCTTTCGTTCCAGCTTCACAACCATTGTGCCTCGCAGGTGAAACCCGAATGTACTTTGGGAGAACATAGGGATCATATCTTGCCGCCCACCTGTATCTGCCCTATAGTTCTTGTAAGTCCTTCAAATCATATACTAGTTATTGTAAGTCCTTCAAATCATATACTAGTTATTGTAAGTCCTTCAAATAATATATTAGTTATTGTAAGTCCTTCAAATCATATGCTAGTTCTTGTGAGTTCTTCAAATCATATAATAGTTCTCGTAAGTCCTTCAAATAATATACTAGCTATTGTAAGTCCTTCAAATCAGATACTAGTTCTTGTGAGTCCTTCAAATCATATACTAGCTATTGTAAGTCCTTCAAATAATATATAGTTA-----------------------------------------------
Nstygius_ObeLee_N0656 GCATGATCGGTACAAATACTTATTACTTTCATTTTTAAATGAATTAAACACAAATAGTTTATGAAATAAATACTGTTATAAAGAATTAGATCTTAAATATATATTCAAAGTTTGTGCATCCTTTTCACACTTGAAAATATCGGCTTTTACAATAAATCATAATAAGTAATAACTCAGTAATAACATATTACTTAATAAATGATCCAATCAGTTTTAATTAATAGTTCCAAATGCAATTTAGTAATGAAGTAGAAATAATAAACTTATATTTATTTAACTGTTAAAATTGTAGATATTAGTTTTAACAATGTAAATCTACTGAAAATGAATTC-TTTAATATTTGATTATTTCTGGATAGAAATTCCACATGGCATGGTTAAAAAATAATAACAGTTTATAAATTGTATATTTTATATTTACATCTT--ATATTGGATATTTTATTAATTTGAAATTGTTGTTAAATTTTTTTAAATTCCAGTATTCGATATAATCAGTCGTAGATATGTTTTA---TTCTGTTGTCACCTTATTATATTAGCTCATCATTTAATAATTTC-AGAACAGCTTTTTGATGCTGTTTTTTGTGAAATTATTTACAATTCTGACGGAGTTTATTTTGTTATGAATCTGAGACACAATTCTCCTCTTTCGTTCCAGCTTCACAACCATTGTGCCTCGCAGGTGAAACCCGAATGTACTTTGGGAGAACATAGGGATCATATCTTGCCGCCCACCTGTATCTGCCCTATAGTTCTTGTAAGTACTTAAAATCATATGCTAGTTCTTGTAAGTCCCTCAAATCATATACTAGTTCTTTTAAGTCCTTCAAATCATATACTAGTTCTTGTAAGTCCTTCAAATCATACACTAGTTTTTATAAGTCCTGTAAATCATATACAAGTTCTTGCAAGTCCTTCAAATCATATGCTAGT----------------AATAATGTACTAG----------------ATAACACTTATCTGTTGATGTAAATTTT-----------------------------------------------TTCCT-------------
Nstygius_RavenB_N1022 --------------------------------------------------------GTTTATGAAATAAATACTGTTATAAAGAATTAGATCTTAAATATATATTCAAAGTTTGTGCATCCTTTTCACACTTGAAAATATCGGCTTTTACAATAAATCATAATAAGTAATAACTCAGTAATAACATATTACTTAATAAATGATCCAATCAGTTTTAATTAATAATTCCAAACGCAATTTAGTAATGAAGTAGAAATAATAAACTTATATTTATTTAACTGTTAAAATTGTAGATATTAGTTTTAACAATGTAAATCTACTGAAAATGAATTC-TTTAATATTTGATTATTTCTGGATAGAAATTTCACATGGCATGGTTAAAAAATAATAACAGTTTATAAATTGTATATTTTATATTTACATCTT--ATATTGGATATTTTATTAATTTGAAATTGTTGTTAAATTTTTTAAAATTCCAGTATTCGATATAATCAGTCGTAGATATGTTTTA---TTCCGTTGTCACCTTATTATATTAGCTCATCATTTAATAATTTC-AGAACAGCTTTTTGATGCTGTTTTTTGTGAAATTATTTACAATTCTGACGGAGTTTATTTTGTTATGAATCTGAGACACAATTCTCCCCTTTCGTTCCAGCTTCACAACCATTGTGCCTCGCAGGTGAAACCCGAATGTACTTTGGGAGAACATAGGGATCATATCTTGCCGCCCACCTGTATCTGCCCTATAGTTCTTGTAAGTACTTAAAATCATATACTAGTTCTTGTAAGTCCTTCAAATCATATACTAGTTCTTGTAAGTCCTTCAAATCATATACTAGTTCTTGTAAGTCCTTCAAATCATATACTA--------------------------------------------------------------------------------------------------------------------------------------------------------------------------------------------------------
Ntempletoni_BaldMtns_N950 GCATGATCAGTACAAATATTTATTACTTTAATTTTTAAATTAATTAAACACATGTAGTTTATGAATTAAATACTGTTATAAAGCATTAGATCTTAGATATATATTCAAAGTTTGTGTATCCTTTTCACACATAAAAATATCGGCTTCTACAATAAATTATAAAAAGTAATAACTCAGTAATAACATATTACTTAATGAATAATCTAATCAGTTTTAATGAATAGTTCCAAACGCAATTTAGTAATGAAGTGGAAATAATAAATTCATATTTATTTAACTGTTAAAAATGTAGATATTAGTTTTAACAATGTCGATCTATTGAAAATGAATTCGTTCAATAGTTGATTATTTCTGGATAGAAATTCCACATGGCATGGTTAAAAAATAATAATAGTTTATAAATTGTATATTTCATATTTACATCTTAGATGTTGGATATTTTATTAATTTGAAATT---GTTAAATTATTTTTAATTACGGTATTCGTTATAATCAGTCGTTGATATGTTTTATGATTCTATAGACAGCTATTTATATTAGAACATCATTTAATAATTTCCAGAACAGCTTTTTGTAGCTGTTTATTGCGAAATTATTTACAATTCTGACGGAGTTTATTTTGTTATGAATCTGAGACACAATTCTCCTCTTTCGTTCCAGCTTCACAACCATTGTGCCTCGCAGGTGAAACCCGAATGTACTTTGGGAGAACATAGGGATCATATCTTGCCGCCCACCTGTATCTGCCCTATAGTTCTTGTAAGTACTTCAAATCATATACTAGTTCTTGTAAGTCCTTCAAATCATATACTAGTTCTTGTGAGACCTTCAAATCATATATTAGTTCTTGTAAGTCCTTTAAATTATATACTAGTTCTTGTAAGTCCTTCAAATAATATACTAGTTCTTGTAAGTCCTGCAAATCATATACTAGATCTTGTAAGTCCTTCAAATCATATACTAGTTCTTGTAAGTCTATCAAATCATATACTAGTCATTGTATCACTTACCTGTTGAATGAAATTTTTGCCTATATTTGAAAAAGTCTATTGAAAGATTTATAATCTCTGATT
Ntempletoni_ClarksCreek_N945 GCATGATCAGTACAAATATTTATTACTTTAATTTTTAAATTAATTAAACACATGTAGTTTATGAATTAAATACTGTTATAAAGCATTAGATCTTAGATATATATTCAAAGTTTGTGTATCCTTTTCACACTTAAAAATATCGGCTTTTACAATAAATTATAAAAAGTAATAACTCAGTAATAACATATTACTTAATGAATAATCTAATCAGTTTTAATGAATAGTTCCAAACGCAATTTAGTAATGAAGTGGAAGTAATAAATTCATATTTATTTAACTGTTAAAAATGTAGACATTAGTTTTAACAATGTCGATCTATTGAAAATGAATTCGTTCAATAGTTGATTATTTCTGGATAGAAATTCCACATGGCATGGTTAAAAAATAATAATAGTTTATAAATTGTATATTTCATATTTACATCTTAGATGTTGGATATTTTATTAATTTGAAATT---GTTAAATTATTTTTAATTACGGTATTCGTTATAATCAGTCTTTGATATGTTTTATGATTCTATAGACAGCTATTTATATTAGAACATAATTTAATAATTTCCAGAACAGCTTTTTGTAGCTGTTTATTGCGAAATTATTTACAATTCTGACGGAGTTTATTTTGTTATGAATCTGAGACACAATTCTCCTCTTTCGTTCCAGCTTCATAACCATTGTGCCTCGCAGGTGAAACCCGAATGTACTTTGGGAGAACATAGGGATCATATCTTGCCGCCCACCTGTATCTGCCCTATAGTTCTTGTAAGTACTTCAAATCATATACTAGTTCTTGTAAGTCCTTCAAATCATATACTAGTTCTTGTGAGACCTTCAAATCATATATTAGTTCTTGTAAGTCCTTTAAATTATATACTAGTTCTTGTAAGTCCTTCAAATAATATACTAGCTATTATAAGTCCTTCAAATCATATACTAATTATTGTAAGTCCTTCAAATAATATACTAGTTCTTGTGAGTCCTTCAAATGATATACTAGTTCTTGTAAGTTATTCAAATCATATATAGTTCTTGTAAGTTCTTCAAATAATATATTGTAAGTCCTAAATCATACACTA
Ntempletoni_ScronceCreekRd_N1223 GCATGATCAGTACAAATATTTATTACTTTAATTTTTAAATTAATTAAACACATGTAGTTTATGAATTAAATACTGTTATAAAGCATTAGATCTTAGATATATATTCAAAGTTTGTGTATCCTTTTCACACTTAAAAACATCGGGTTTTACAATAAATTATAAAAAGTAATAACTCAGTAATAACATATTACTTAATGAATAATCTAATCAGTTTTAATGAATAGTTCCAAACGCAATTTAGTAATGAAGTGGAAATAATAAATTCATATTTATTTAACTGTTAAAAATGTAGATATTAGCTTTAACAATGTCGATCTATTAAAAATGAATTCGTTCAATAGTTGATTATTTCTGGATAGAAATTCCACATGGCATGGTTAAAAAATAATAATAGTTTATAAATTGTATATTTCATATTTACATCTTAGATGTTGGATATATTATTAATTTGAAATT---GTTAAATTATTTTTAATTACGGTATTCGTTATAATCAGTCGTTGATATGTTTTATGATTCTATAGACAGCTATTTATATTAGAACATCATTTAATAATTTCCAGAACAGCTTTTTGTAGCTGTTTATTGCGAAATTATTTACAATTCTGACGGAGTTTATTTTGTTATGAATCTGAGACACAATTCTCCTCTTTCGTTCCAGCTTCACAACCATTGTGCCTCGCAGGTGAAACCCGAATGTACTTTGGGAGAACATAGGGATCATATCTTGCCGCCCACCTGTATCTGCCCTATAGTTCTTGTAAGTACTTCAAATCATATACTAGTTCTTGTGAGACCTTCAAATCATATATTAGTTCTTGTGAGACCTTTAAATCATATATTAGTTCTTGTAAGTCCTTTGAATTATATACTAGTTCTTGTGAGACCTTCAAATGATATATTAGTTCTTGTAAGTTATTCAAATCATATACTAGTTCTTGTAAGTTCTTCAAATAATATACTAACTATTGTAAGTCCTTCAAATCATATACTAGTTCTTGTAAGTCCTTCAAATCATATATAGTTCTTGT-------------------------------------------
Ntennessensis_IndianCave_N052 --------------------------------------------------------------------------GTTATAAAGAATTAGATATTAGATATATATTCAAAGTTTGTGTATCCTTTTCACACTTAAAAATATCGGCTTTTACAATAAATTACAAAAAGTAATAATTTAGTAGTAACAACTTACTTAATGAATGATCCAATCAGTTTTAATGAATAGTTCCAAACGCAATTTATTAATGAAGTGGAAATAATAAATTTATATTTATTTATCTGTTAAAATTGTTGATATTAGTTCTAACAATGTCGATTTATTGAAAAAGAATTCGTTTAATAGTTGATTATTTCTGGATAGAAATTCCACATGGCATGGTTAAAAAATAATAACAGTTTATAAATTGTATATTTCATATTTACATCTTTGATATTGGATATTTTATTAATTTGAAATTGTCGTTAAATTATTTTTAATTCCGGTATTCGTTATAATCAGTCGTTGATATGTTTTATGATTCTACAGACAGCTATTTATATTAGCACATCATCTAATAATTTACAGAACAGCTTTTTGTAGCTGTTTTTTGCGAAATTATTTACAA-TCTGACGGAGTTTATTTTGTTCTGAATCTGAGACACAACTCTCCTCTTTCGTTCCAGCTTCACAACCATTGTGCCTCGCAGGTGAAACCCGAATGTACTTTGGGAGAACATAGGGATCATATCTTGCCGCCCACCTGTATCTGCCCTATAGTTCTTGTAAGTCCTTCAAATCATATACTAGTTCTTGTAAGTCCTTCAAATCATATAATAGTTCTTGTAAGTTCTTTAAATCATATACTAGTTCTTGTAAGTCCTTCAAATCATATACTAGTTCTTGTAA-TCCTTCAAATCATATACTAGTTCTTGTAAGTCCATCAAATCATATACTAGTTATTGTAAGTCCTTCAAATAATATACTAGTTATTGTGAGTCCTTCAAATCATATACTAGTTCTTGTAAATCCTTCAAATCATATTCAGTTCTTGTAAGTCCTTCAAATCATATATTGTAAGTCCTAAATCATATACTA
Ntennessensis_Watauga_N1046 GCATGACCGGTACAAATATTTATTACTTTAATTTTTAAATTAATTAAACACATATAGTTTATGAATTAAATACTGTTATAAAGAATTAGATATTAGATATATATTCAAAGTTTGTGTATCCTTTTCGCACTTAAAAATATCGGCTTTTACAATAAATTACAAAATGTAATAATTTAGTAGTAACAACTTACTTAATGAATGATCCAATCAGTTTCAATGAATAGTTCCAAACGCAATTTATTAATGAAGTGGAAATAATAAATTTATATTTATTTATCTGTTAAAATTGTTGATATTAGTTCTAACAATGCTGATTTATTGAAAATGAATTCGTTTAATAGTTGATTATTTCTGGATAGAAATTCCACATGGCATGGTTAAAAAATAATAACAGTTTATAAATTGTATATTTCATATTTACATCTTAGATATTGGATATTTTATTAATTTGAAATTGTCGTTAAATGATTTTTAATTCCGGTATTCGTTATAATCAGTCGTTGATATGTTTTATAATTATACAGACAGCTATTTATATTAGCACATCATTTAATAATTTACAGAACAGCTTTTTGTAGCTGTTTTTTGCGAAATTATTTACAAATCTGACGGAGTTTATTTTGTTCTGAATCTGAGACACAACTCTCCTCTTTCGTTCCAGCTTCACAACCATTGTGCCTCGCAGGTGAAACCCGAATGTACTTTGGGAGAACATAGGGATCATATCTTGCCGCCCACCTGTATCTGCCCTATAGTTCTTGTAAGTCCTTCAAATCATATACTAGTTCTTGTAAGTCCTTGAAATCATATACTAGTTCTTGTAAGTCCTTCAAATTATATACTAGTTATTGAAAGTCCTTCAAATCGTATACTAGTTCTTGTAAGTCCTTTAAATCATATTCTAGTTTTTGTAAGTCCTTTAAATCACATACAAGTTATTGTAAGTCCTTCAAATCATATACTAGTTACTGTAAATCCTTTTAATCATATACTAGTTCTTGCAAATCCTTCAAATCATATATAGTTATTGTAAATCCTTCAAATCATGTATTGTAAGACCTAAATCATATACTA
